# Supplementary material for: SND1 binds to ERG and promotes tumor growth in genetic mouse models of prostate cancer
Source: Nat Commun. 2023 Nov 16;14:7435. doi: 10.1038/s41467-023-43245-8 (PMC10654515; doi:10.1038/s41467-023-43245-8)
Supplement: Supplementary file 5 — Supplementary Data 2 [file 41467_2023_43245_MOESM5_ESM.xlsx]

## Sheet: VCaP siERG vs. siCTRL results
Limma results for comparison of VCaP siERG vs. siCTRL RNAseq.
ENTREZ	SYMBOL	GENENAME	limma_logFC	limma_AveExpr	limma_t	limma_P.Value	limma_adj.P.Val	limma_B
3248	HPGD	15-hydroxyprostaglandin dehydrogenase	0.944867	6.52343	11.7884	1.39136e-09	1.91792e-06	12.3097
85414	SLC45A3	solute carrier family 45 member 3	1.32792	7.21214	11.0486	3.69709e-09	3.66472e-06	11.3594
79170	PRR15L	proline rich 15 like	1.03997	4.55276	11.0155	3.86701e-09	3.66472e-06	11.2232
7093	TLL2	tolloid like 2	0.887456	2.96894	10.772	5.39823e-09	4.54741e-06	10.624
51029	DESI2	desumoylating isopeptidase 2	0.818292	4.69922	10.5274	7.59073e-09	5.23174e-06	10.6187
7113	TMPRSS2	transmembrane serine protease 2	1.51538	8.15634	10.411	8.94654e-09	5.8981e-06	10.4808
11123	RCAN3	RCAN family member 3	0.642144	6.05424	9.76884	2.27128e-08	1.08182e-05	9.57377
10602	CDC42EP3	CDC42 effector protein 3	1.31671	5.38718	9.64869	2.71711e-08	1.21175e-05	9.39923
4685	NCAM2	neural cell adhesion molecule 2	1.17613	3.08945	9.37581	4.10644e-08	1.59656e-05	8.81495
4952	OCRL	OCRL inositol polyphosphate-5-phosphatase	0.70789	6.78103	9.12198	6.07571e-08	2.19348e-05	8.59251
4756	NEO1	neogenin 1	0.777169	5.78832	8.86365	9.122e-08	2.82279e-05	8.20235
1896	EDA	ectodysplasin A	0.587999	4.38371	8.72497	1.13832e-07	3.30974e-05	7.99737
5865	RAB3B	RAB3B, member RAS oncogene family	0.497514	7.1594	8.60412	1.38324e-07	3.73443e-05	7.76402
389206	BEND4	BEN domain containing 4	0.627465	5.36395	8.49583	1.64966e-07	4.23963e-05	7.62635
818	CAMK2G	calcium/calmodulin dependent protein kinase II gamma	0.568338	4.37977	8.40845	1.90362e-07	4.81076e-05	7.49725
5205	ATP8B1	ATPase phospholipid transporting 8B1	0.479456	6.80235	8.01832	3.65018e-07	8.02888e-05	6.80285
25946	ZNF385A	zinc finger protein 385A	0.560897	5.13203	7.68451	6.47099e-07	0.000125794	6.28397
5727	PTCH1	patched 1	0.485264	5.84542	7.63211	7.08895e-07	0.00012969	6.16697
11057	ABHD2	abhydrolase domain containing 2	0.556813	9.71518	7.51908	8.64083e-07	0.000148887	5.83257
1718	DHCR24	24-dehydrocholesterol reductase	0.45728	9.53574	7.38472	1.09577e-06	0.000173569	5.59682
3880	KRT19	keratin 19	0.880436	5.85966	7.38118	1.10267e-06	0.000173569	5.72614
1135	CHRNA2	cholinergic receptor nicotinic alpha 2 subunit	0.63201	5.91026	7.37761	1.1097e-06	0.000173569	5.71019
8660	IRS2	insulin receptor substrate 2	0.741023	6.69314	7.16103	1.63606e-06	0.000233243	5.29656
27092	CACNG4	calcium voltage-gated channel auxiliary subunit gamma 4	0.684958	3.6216	7.01775	2.1225e-06	0.000285104	5.15769
10928	RALBP1	ralA binding protein 1	0.418872	7.95167	7.01672	2.12648e-06	0.000285104	4.98719
54468	MIOS	meiosis regulator for oocyte development	0.467742	7.09364	6.98639	2.24777e-06	0.000291307	4.96081
153	ADRB1	adrenoceptor beta 1	0.619665	3.47122	6.98108	2.26971e-06	0.000291657	5.09679
2885	GRB2	growth factor receptor bound protein 2	0.342907	6.88843	6.95854	2.36548e-06	0.000297351	4.92188
57106	NAT14	N-acetyltransferase 14 (putative)	0.584473	4.19496	6.94999	2.40288e-06	0.000297351	5.02246
222546	RFX6	regulatory factor X6	0.725243	3.59361	6.9122	2.57573e-06	0.000314967	4.97519
4604	MYBPC1	myosin binding protein C, slow type	0.857345	4.79273	6.88809	2.69273e-06	0.000322983	4.87338
105371045	LOC105371045	uncharacterized LOC105371045	1.57046	0.877883	6.85708	2.85137e-06	0.000335157	4.20431
2036	EPB41L1	erythrocyte membrane protein band 4.1 like 1	0.369582	5.80359	6.84436	2.91924e-06	0.000340496	4.75254
3397	ID1	inhibitor of DNA binding 1, HLH protein	0.608451	4.68224	6.82886	3.00423e-06	0.000344908	4.77479
26993	AKAP8L	A-kinase anchoring protein 8 like	0.349681	6.41556	6.777	3.30774e-06	0.000357344	4.60024
54897	CASZ1	castor zinc finger 1	0.569346	6.38589	6.70142	3.80821e-06	0.000402077	4.45923
6751	SSTR1	somatostatin receptor 1	0.61428	4.64777	6.68564	3.92232e-06	0.000402895	4.50619
54970	TTC12	tetratricopeptide repeat domain 12	0.509279	4.77977	6.67062	4.03426e-06	0.00040817	4.48229
51466	EVL	Enah/Vasp-like	0.517327	6.33408	6.63778	4.29056e-06	0.00042129	4.33931
7782	SLC30A4	solute carrier family 30 member 4	1.19656	7.10139	6.61827	4.45089e-06	0.000424458	4.27138
79888	LPCAT1	lysophosphatidylcholine acyltransferase 1	0.32994	7.17917	6.59587	4.64253e-06	0.000439967	4.2247
1291	COL6A1	collagen type VI alpha 1 chain	0.708563	5.33342	6.46714	5.92344e-06	0.00053789	4.07429
340385	ZNF517	zinc finger protein 517	0.547224	3.10317	6.37699	7.03497e-06	0.000623881	4.0125
126299	ZNF428	zinc finger protein 428	0.398002	4.32222	6.37157	7.10828e-06	0.000623881	3.95166
197342	EME2	essential meiotic structure-specific endonuclease subunit 2	0.583949	4.78521	6.36784	7.15922e-06	0.000623881	3.92318
9061	PAPSS1	3'-phosphoadenosine 5'-phosphosulfate synthase 1	0.431828	7.11499	6.35891	7.28273e-06	0.000631017	3.77431
85462	FHDC1	FH2 domain containing 1	0.398934	5.27885	6.34862	7.42787e-06	0.000639936	3.83693
57178	ZMIZ1	zinc finger MIZ-type containing 1	0.385569	7.0623	6.33607	7.60883e-06	0.000651823	3.73137
576	ADGRB2	adhesion G protein-coupled receptor B2	0.593713	4.88303	6.32592	7.75861e-06	0.000657182	3.8347
113146	AHNAK2	AHNAK nucleoprotein 2	0.430816	4.48937	6.31788	7.87944e-06	0.000657182	3.83094
1644	DDC	dopa decarboxylase	0.763324	2.70787	6.3088	8.01812e-06	0.000657182	3.88354
2319	FLOT2	flotillin 2	0.38444	7.38173	6.24162	9.12673e-06	0.000728361	3.54151
79846	CFAP69	cilia and flagella associated protein 69	0.732462	3.32347	6.21752	9.56206e-06	0.000747369	3.70689
3223	HOXC6	homeobox C6	0.465729	4.91114	6.17942	1.02947e-05	0.000792382	3.5527
4660	PPP1R12B	protein phosphatase 1 regulatory subunit 12B	0.510978	6.10036	6.16759	1.0534e-05	0.000802651	3.44359
9580	SOX13	SRY-box 13	0.648131	5.41975	6.15446	1.08061e-05	0.000812921	3.46164
8560	DEGS1	delta 4-desaturase, sphingolipid 1	0.317405	7.65108	6.13858	1.11452e-05	0.00081861	3.32738
284339	TMEM145	transmembrane protein 145	0.491563	4.08697	6.1327	1.12735e-05	0.00081861	3.51164
26115	TANC2	tetratricopeptide repeat, ankyrin repeat and coiled-coil containing 2	0.472649	4.8114	6.13033	1.13256e-05	0.00081861	3.45753
283651	HMGN2P46	high mobility group nucleosomal binding domain 2 pseudogene 46	1.58008	2.50439	6.12701	1.1399e-05	0.000819017	3.53804
8761	PABPC4	poly(A) binding protein cytoplasmic 4	0.283172	7.47888	6.08589	1.23508e-05	0.000867012	3.23459
283358	B4GALNT3	beta-1,4-N-acetyl-galactosaminyltransferase 3	0.56285	3.6027	6.0792	1.25132e-05	0.000874364	3.4341
222183	SRRM3	serine/arginine repetitive matrix 3	0.522923	3.98287	6.06798	1.27908e-05	0.000887149	3.39756
7474	WNT5A	Wnt family member 5A	1.10504	2.38803	6.06709	1.28131e-05	0.000887149	3.42621
9498	SLC4A8	solute carrier family 4 member 8	0.627524	3.09942	6.03573	1.36241e-05	0.000939013	3.37569
64110	MAGEF1	MAGE family member F1	0.446495	5.49355	6.02707	1.38574e-05	0.000943893	3.20652
9213	XPR1	xenotropic and polytropic retrovirus receptor 1	0.335328	5.74897	6.02627	1.38792e-05	0.000943893	3.19008
641977	SEPTIN7P2	septin 7 pseudogene 2	0.399072	5.06141	5.99935	1.46324e-05	0.000972261	3.18171
55205	ZNF532	zinc finger protein 532	0.539664	5.56861	5.97402	1.53797e-05	0.00100953	3.09456
2149	F2R	coagulation factor II thrombin receptor	1.2589	5.54566	5.96858	1.55452e-05	0.00101315	3.09393
285220	EPHA6	EPH receptor A6	0.472539	4.19601	5.92387	1.69775e-05	0.00108308	3.09621
6015	RING1	ring finger protein 1	0.445297	6.41794	5.89948	1.78161e-05	0.00112561	2.90612
4852	NPY	neuropeptide Y	0.388378	7.3094	5.84092	2.00083e-05	0.00121705	2.75172
23580	CDC42EP4	CDC42 effector protein 4	0.374404	5.54574	5.83471	2.02562e-05	0.00121705	2.82583
100507516	LOC100507516	uncharacterized LOC100507516	1.44573	0.738674	5.80828	2.1349e-05	0.0012563	2.57603
388662	SLC6A17	solute carrier family 6 member 17	0.771045	3.61157	5.78434	2.23914e-05	0.00129095	2.87134
2852	GPER1	G protein-coupled estrogen receptor 1	1.15712	1.23137	5.77527	2.27998e-05	0.00130458	2.73726
83593	RASSF5	Ras association domain family member 5	0.361	5.32388	5.69174	2.69439e-05	0.00150203	2.56111
27151	CPAMD8	C3 and PZP like alpha-2-macroglobulin domain containing 8	0.71114	4.01131	5.68643	2.72324e-05	0.00151254	2.65068
10723	SLC12A7	solute carrier family 12 member 7	0.370823	7.54006	5.6657	2.83895e-05	0.00156534	2.39021
55897	MESP1	mesoderm posterior bHLH transcription factor 1	0.864511	5.51398	5.63444	3.02301e-05	0.00164885	2.44057
643155	SMIM15	small integral membrane protein 15	0.376871	5.07853	5.61277	3.15784e-05	0.00171621	2.42154
6720	SREBF1	sterol regulatory element binding transcription factor 1	0.469398	7.71369	5.58064	3.36928e-05	0.00180168	2.21166
10257	ABCC4	ATP binding cassette subfamily C member 4	0.355711	7.47344	5.58019	3.37229e-05	0.00180168	2.2132
150244	ZDHHC8P1	zinc finger DHHC-type containing 8 pseudogene 1	0.731154	3.40133	5.57987	3.3745e-05	0.00180168	2.48508
81033	KCNH6	potassium voltage-gated channel subfamily H member 6	0.470712	5.75154	5.56398	3.48455e-05	0.00184977	2.27027
5452	POU2F2	POU class 2 homeobox 2	1.06975	1.77138	5.56335	3.48898e-05	0.00184977	2.46323
79683	ZDHHC14	zinc finger DHHC-type containing 14	0.989844	2.70823	5.54825	3.59715e-05	0.00190047	2.45836
123096	SLC25A29	solute carrier family 25 member 29	0.490568	6.70715	5.53074	3.72696e-05	0.00195543	2.15057
80149	ZC3H12A	zinc finger CCCH-type containing 12A	0.807592	3.87394	5.52657	3.75856e-05	0.00195851	2.35183
9717	SEC14L5	SEC14 like lipid binding 5	0.802175	1.72716	5.41849	4.68171e-05	0.00230483	2.19994
83692	CD99L2	CD99 molecule like 2	0.379438	4.42615	5.41138	4.75007e-05	0.00231771	2.06349
55146	ZDHHC4	zinc finger DHHC-type containing 4	0.407506	4.74926	5.41092	4.75456e-05	0.00231771	2.0254
57060	PCBP4	poly(rC) binding protein 4	0.452039	4.65421	5.40786	4.78431e-05	0.00231771	2.03944
5801	PTPRR	protein tyrosine phosphatase receptor type R	1.9113	0.515133	5.39503	4.9113e-05	0.00234084	1.90211
5580	PRKCD	protein kinase C delta	0.45068	7.41232	5.39404	4.92117e-05	0.00234084	1.83618
1889	ECE1	endothelin converting enzyme 1	0.272476	6.68657	5.3937	4.92467e-05	0.00234084	1.86905
148398	SAMD11	sterile alpha motif domain containing 11	0.563777	5.11707	5.39099	4.95195e-05	0.00234645	1.96791
28986	MAGEH1	MAGE family member H1	0.359378	5.01818	5.38668	4.9957e-05	0.00235248	1.94927
79639	TMEM53	transmembrane protein 53	0.583541	1.94032	5.36322	5.24112e-05	0.0024229	2.10485
6249	CLIP1	CAP-Gly domain containing linker protein 1	0.288433	6.68599	5.34215	5.4721e-05	0.00251435	1.76559
23138	N4BP3	NEDD4 binding protein 3	0.66161	3.27049	5.33191	5.58813e-05	0.00254453	2.0071
388581	C1QTNF12	C1q and TNF related 12	1.50156	-0.898871	5.31588	5.77478e-05	0.0025998	1.00265
131583	FAM43A	family with sequence similarity 43 member A	0.94153	4.7564	5.31331	5.80537e-05	0.0025998	1.83823
340371	NRBP2	nuclear receptor binding protein 2	0.480277	3.67464	5.31262	5.81359e-05	0.0025998	1.93744
65059	RAPH1	Ras association (RalGDS/AF-6) and pleckstrin homology domains 1	0.617575	3.55674	5.31128	5.82953e-05	0.0025998	1.94327
256364	EML3	EMAP like 3	0.332552	4.84049	5.29566	6.01944e-05	0.00267501	1.79476
57282	SLC4A10	solute carrier family 4 member 10	0.385952	5.51792	5.25638	6.52577e-05	0.00285352	1.65528
94059	LENG9	leukocyte receptor cluster member 9	0.812731	2.34666	5.25026	6.60852e-05	0.00287233	1.89335
801	CALM1	calmodulin 1	0.362139	8.33528	5.24882	6.62809e-05	0.00287233	1.49378
54869	EPS8L1	EPS8 like 1	0.753399	2.66641	5.24365	6.69907e-05	0.00289396	1.87739
9762	LZTS3	leucine zipper tumor suppressor family member 3	0.603839	2.74002	5.23788	6.7792e-05	0.00291642	1.85873
8609	KLF7	Kruppel like factor 7	1.01344	5.07234	5.23714	6.78954e-05	0.00291642	1.65829
255743	NPNT	nephronectin	0.905297	3.17476	5.234	6.83356e-05	0.00292704	1.81899
64375	IKZF4	IKAROS family zinc finger 4	0.523881	3.02144	5.21774	7.06653e-05	0.00300982	1.80761
10297	APC2	APC regulator of WNT signaling pathway 2	0.72125	2.81783	5.21185	7.15287e-05	0.00302958	1.80222
51109	RDH11	retinol dehydrogenase 11	0.625154	9.09735	5.21032	7.17559e-05	0.00303074	1.37629
6494	SIPA1	signal-induced proliferation-associated 1	0.481282	4.65898	5.19534	7.40081e-05	0.00307448	1.6149
90668	CARMIL3	capping protein regulator and myosin 1 linker 3	0.570043	2.24546	5.19071	7.47197e-05	0.00309556	1.77643
25953	PNKD	PNKD metallo-beta-lactamase domain containing	0.408544	5.25396	5.18588	7.54694e-05	0.00310963	1.52643
2817	GPC1	glypican 1	0.564433	4.56823	5.18194	7.60857e-05	0.00312385	1.59198
23030	KDM4B	lysine demethylase 4B	0.342682	6.75534	5.1744	7.72817e-05	0.00315006	1.41504
585	BBS4	Bardet-Biedl syndrome 4	0.894741	6.04556	5.16421	7.89279e-05	0.00319996	1.43607
114783	LMTK3	lemur tyrosine kinase 3	0.776294	2.76919	5.15508	8.04333e-05	0.00323504	1.69483
3705	ITPK1	inositol-tetrakisphosphate 1-kinase	0.319453	5.50485	5.15	8.1282e-05	0.00325782	1.43521
9240	PNMA1	PNMA family member 1	0.548561	6.17774	5.13808	8.33138e-05	0.0032984	1.37367
11156	PTP4A3	protein tyrosine phosphatase 4A3	0.556576	3.87342	5.13398	8.40247e-05	0.00329907	1.55915
123099	DEGS2	delta 4-desaturase, sphingolipid 2	0.510795	5.54755	5.12729	8.51988e-05	0.003321	1.39293
27163	NAAA	N-acylethanolamine acid amidase	0.250364	6.23507	5.12232	8.60812e-05	0.00333824	1.33545
151354	LRATD1	LRAT domain containing 1	1.03592	6.97795	5.09402	9.12859e-05	0.00350422	1.2372
317716	BPIFA4P	BPI fold containing family A member 4, pseudogene	1.60672	1.48475	5.06014	9.79455e-05	0.00371776	1.48733
9895	TECPR2	tectonin beta-propeller repeat containing 2	0.56192	4.18545	5.05831	9.83196e-05	0.00371776	1.3846
283450	HECTD4	HECT domain E3 ubiquitin protein ligase 4	0.251273	7.94338	5.04659	0.000100748	0.00379066	1.09142
2867	FFAR2	free fatty acid receptor 2	0.687342	3.13248	5.04493	0.000101096	0.00379436	1.4396
8537	BCAS1	breast carcinoma amplified sequence 1	0.698751	3.13228	5.04296	0.000101513	0.00380058	1.4501
25992	SNED1	sushi, nidogen and EGF like domains 1	0.403006	4.00378	5.03903	0.000102345	0.00382231	1.34815
283149	BCL9L	BCL9 like	0.52608	5.69516	5.03366	0.000103497	0.00384885	1.18619
1408	CRY2	cryptochrome circadian regulator 2	0.360792	4.68601	5.02986	0.00010432	0.00386751	1.25424
8618	CADPS	calcium dependent secretion activator	0.399579	4.73294	5.02781	0.000104766	0.00387456	1.23979
23271	CAMSAP2	calmodulin regulated spectrin associated protein family member 2	0.322194	6.35492	5.02422	0.000105552	0.00388697	1.13171
3096	HIVEP1	human immunodeficiency virus type I enhancer binding protein 1	0.672108	4.34841	5.02394	0.000105615	0.00388697	1.28416
101927151	LOC101927151	uncharacterized LOC101927151	0.277141	5.42375	5.02041	0.000106394	0.00390619	1.16963
56937	PMEPA1	prostate transmembrane protein, androgen induced 1	0.221938	9.63063	5.01798	0.000106936	0.00391659	0.950335
8848	TSC22D1	TSC22 domain family member 1	0.270955	7.475	5.00781	0.000109226	0.00398123	1.03174
1622	DBI	diazepam binding inhibitor, acyl-CoA binding protein	0.736376	7.30894	4.99926	0.000111193	0.00401617	1.02005
2001	ELF5	E74 like ETS transcription factor 5	0.678422	3.49213	4.99811	0.000111461	0.00401617	1.32359
1831	TSC22D3	TSC22 domain family member 3	1.33947	1.60085	4.9979	0.000111509	0.00401617	1.38747
19	ABCA1	ATP binding cassette subfamily A member 1	0.431255	2.82535	4.98699	0.000114078	0.00408929	1.35802
6594	SMARCA1	SWI/SNF related, matrix associated, actin dependent regulator of chromatin, subfamily a, member 1	0.864996	4.62697	4.98389	0.000114818	0.00409305	1.17411
8864	PER2	period circadian regulator 2	0.336736	4.88523	4.98258	0.000115134	0.00409305	1.14891
6640	SNTA1	syntrophin alpha 1	0.479472	3.60738	4.98085	0.000115549	0.00409305	1.26076
83440	ADPGK	ADP dependent glucokinase	0.365321	6.87029	4.98068	0.00011559	0.00409305	1.00122
25800	SLC39A6	solute carrier family 39 member 6	0.267606	9.25899	4.9798	0.000115803	0.00409305	0.888262
9510	ADAMTS1	ADAM metallopeptidase with thrombospondin type 1 motif 1	0.998824	8.40934	4.97363	0.000117305	0.00412922	0.912935
10554	AGPAT1	1-acylglycerol-3-phosphate O-acyltransferase 1	0.520529	4.70982	4.95393	0.000122238	0.00424141	1.09357
23085	ERC1	ELKS/RAB6-interacting/CAST family member 1	0.363118	6.17651	4.9501	0.00012322	0.00426398	0.981008
10370	CITED2	Cbp/p300 interacting transactivator with Glu/Asp rich carboxy-terminal domain 2	0.471393	6.31358	4.94596	0.000124293	0.00428332	0.963636
91409	CCDC74B	coiled-coil domain containing 74B	0.481496	2.44103	4.9385	0.000126248	0.004331	1.26972
112752	IFT43	intraflagellar transport 43	0.620929	2.57028	4.9289	0.000128811	0.00440894	1.25121
816	CAMK2B	calcium/calmodulin dependent protein kinase II beta	0.449716	6.16244	4.91491	0.000132644	0.00450107	0.906597
152189	CMTM8	CKLF like MARVEL transmembrane domain containing 8	0.425045	3.73687	4.91474	0.00013269	0.00450107	1.12065
11170	FAM107A	family with sequence similarity 107 member A	0.877467	1.24843	4.90655	0.000134987	0.00454848	1.21251
10458	BAIAP2	BAI1 associated protein 2	0.348899	6.10411	4.89312	0.000138845	0.00462704	0.868944
2317	FLNB	filamin B	0.239626	10.4063	4.86425	0.000147519	0.00486188	0.580502
8310	ACOX3	acyl-CoA oxidase 3, pristanoyl	0.43565	3.72172	4.86329	0.000147816	0.00486188	1.0184
29998	BICRA	BRD4 interacting chromatin remodeling complex associated protein	0.44266	4.84654	4.84968	0.000152105	0.00494333	0.878388
78999	LRFN4	leucine rich repeat and fibronectin type III domain containing 4	0.5546	5.18185	4.84822	0.000152574	0.00494333	0.844841
23515	MORC3	MORC family CW-type zinc finger 3	0.506496	6.09615	4.8463	0.000153188	0.00495265	0.771512
81849	ST6GALNAC5	ST6 N-acetylgalactosaminide alpha-2,6-sialyltransferase 5	0.595627	4.60563	4.84067	0.000155015	0.00497256	0.87381
55057	CRYBG2	crystallin beta-gamma domain containing 2	0.493247	2.81203	4.83935	0.000155444	0.00497256	1.0659
4681	NBL1	NBL1, DAN family BMP antagonist	0.835954	1.36032	4.82156	0.000161374	0.00511908	1.05119
116328	C8orf34	chromosome 8 open reading frame 34	0.713436	3.03249	4.81704	0.000162918	0.0051465	0.988874
51754	TMEM8B	transmembrane protein 8B	0.538554	3.64954	4.80246	0.000167997	0.00526311	0.905019
116835	HSPA12B	heat shock protein family A (Hsp70) member 12B	0.846092	1.45396	4.79795	0.000169599	0.00529718	1.01825
57526	PCDH19	protocadherin 19	1.19256	0.825765	4.79744	0.000169784	0.00529718	0.953536
2125	EVPL	envoplakin	0.406781	6.52018	4.79397	0.000171028	0.00531413	0.636154
20	ABCA2	ATP binding cassette subfamily A member 2	0.3664	7.34048	4.79146	0.000171936	0.00532138	0.587777
27244	SESN1	sestrin 1	0.338591	5.69327	4.78709	0.000173528	0.00535886	0.67064
10647	SCGB1D2	secretoglobin family 1D member 2	0.837439	1.92186	4.77796	0.000176902	0.0054299	0.976041
54463	RETREG1	reticulophagy regulator 1	0.304403	6.2224	4.77489	0.00017805	0.00545408	0.604223
9254	CACNA2D2	calcium voltage-gated channel auxiliary subunit alpha2delta 2	0.462395	3.30335	4.75973	0.000183837	0.00556391	0.85393
29993	PACSIN1	protein kinase C and casein kinase substrate in neurons 1	0.394985	5.92682	4.74821	0.000188365	0.00567108	0.572264
26872	STEAP1	STEAP family member 1	0.291237	6.999	4.73441	0.000193936	0.00582307	0.475979
5372	PMM1	phosphomannomutase 1	0.407439	4.58873	4.73345	0.000194332	0.00582344	0.64738
8742	TNFSF12	TNF superfamily member 12	0.855153	0.867869	4.72655	0.000197187	0.00586458	0.809882
23299	BICD2	BICD cargo adaptor 2	0.289583	5.48299	4.72401	0.000198248	0.00588264	0.5427
6252	RTN1	reticulon 1	0.401331	6.20216	4.71075	0.000203885	0.0060146	0.470761
114794	ELFN2	extracellular leucine rich repeat and fibronectin type III domain containing 2	0.524006	2.98652	4.70637	0.000205783	0.006034	0.77704
84759	PCGF1	polycomb group ring finger 1	0.382913	3.10896	4.70463	0.000206541	0.006034	0.759459
51257	MARCHF2	membrane associated ring-CH-type finger 2	0.530849	2.35534	4.69658	0.000210093	0.00611448	0.798085
7844	RNF103	ring finger protein 103	0.446369	5.73094	4.69136	0.000212424	0.00617047	0.4593
83723	FAM57B	family with sequence similarity 57 member B	0.664926	2.158	4.68867	0.000213637	0.00619383	0.798176
7091	TLE4	TLE family member 4, transcriptional corepressor	1.76523	-0.0388813	4.68547	0.000215089	0.00620038	0.50503
5836	PYGL	glycogen phosphorylase L	0.595494	3.37396	4.662	0.000226058	0.00645521	0.628879
112611	RWDD2A	RWD domain containing 2A	0.587323	5.50599	4.64122	0.000236243	0.00670815	0.379759
8079	MLF2	myeloid leukemia factor 2	0.27696	7.67341	4.63581	0.000238971	0.0067603	0.240917
90024	FLJ20021	uncharacterized LOC90024	1.02077	2.62858	4.63407	0.000239856	0.00676648	0.661519
55616	ASAP3	ArfGAP with SH3 domain, ankyrin repeat and PH domain 3	0.335275	4.96301	4.63362	0.000240082	0.00676648	0.408241
79603	CERS4	ceramide synthase 4	0.398861	5.33962	4.63132	0.000241256	0.00676771	0.368973
2686	GGT7	gamma-glutamyltransferase 7	0.503842	4.14964	4.63092	0.000241465	0.00676771	0.488354
302	ANXA2	annexin A2	1.08515	5.83823	4.62706	0.000243452	0.00678577	0.321462
4204	MECP2	methyl-CpG binding protein 2	0.232697	6.77108	4.6172	0.0002486	0.00690389	0.238232
84958	SYTL1	synaptotagmin like 1	0.52643	3.58179	4.60743	0.000253812	0.00702289	0.506592
220	ALDH1A3	aldehyde dehydrogenase 1 family member A3	0.746057	4.0903	4.60308	0.000256168	0.00707518	0.444951
10612	TRIM3	tripartite motif containing 3	0.54736	4.32969	4.59796	0.000258974	0.00712672	0.40476
6297	SALL2	spalt like transcription factor 2	0.713551	4.59964	4.59424	0.000261029	0.00715729	0.366452
1917	EEF1A2	eukaryotic translation elongation factor 1 alpha 2	0.311668	9.28031	4.59056	0.000263076	0.00717365	0.0616165
283487	LINC00346	long intergenic non-protein coding RNA 346	0.452226	3.22828	4.58977	0.000263518	0.00717365	0.499781
9024	BRSK2	BR serine/threonine kinase 2	0.354583	5.69136	4.58036	0.000268846	0.0072665	0.231184
741	ZNHIT2	zinc finger HIT-type containing 2	0.5655	5.48225	4.56988	0.000274905	0.00739189	0.23663
728229	TMEM191B	transmembrane protein 191B	0.678284	2.02209	4.56816	0.000275916	0.0073931	0.563114
84818	IL17RC	interleukin 17 receptor C	0.316217	5.71056	4.56732	0.000276408	0.0073931	0.207644
6792	CDKL5	cyclin dependent kinase like 5	0.369025	5.39435	4.56605	0.000277159	0.0073931	0.228978
23767	FLRT3	fibronectin leucine rich transmembrane protein 3	0.568661	3.00445	4.56549	0.000277489	0.0073931	0.480284
1292	COL6A2	collagen type VI alpha 2 chain	0.586464	3.50982	4.56476	0.000277918	0.0073931	0.427966
10769	PLK2	polo like kinase 2	0.33493	4.57908	4.55813	0.000281869	0.00745555	0.263921
113026	PLCD3	phospholipase C delta 3	0.613922	2.5025	4.55681	0.000282661	0.00745555	0.510235
85300	ATCAY	ATCAY kinesin light chain interacting caytaxin	0.474913	3.48983	4.55166	0.00028578	0.00749702	0.374651
23370	ARHGEF18	Rho/Rac guanine nucleotide exchange factor 18	0.303694	4.59008	4.54392	0.000290529	0.00757988	0.254837
84530	SRRM4	serine/arginine repetitive matrix 4	0.434236	3.53222	4.53689	0.000294908	0.00764392	0.360479
56964	WDR93	WD repeat domain 93	0.669333	2.29065	4.52901	0.000299901	0.00768097	0.470494
284611	FAM102B	family with sequence similarity 102 member B	0.508624	5.33344	4.51698	0.000307696	0.00781506	0.12643
4744	NEFH	neurofilament heavy	0.80765	1.49429	4.5103	0.000312107	0.00784385	0.457924
84897	TBRG1	transforming growth factor beta regulator 1	0.321516	4.69168	4.50761	0.000313903	0.00784385	0.169338
3554	IL1R1	interleukin 1 receptor type 1	0.647601	5.11774	4.50722	0.000314161	0.00784385	0.114353
154	ADRB2	adrenoceptor beta 2	0.481005	3.87472	4.50672	0.0003145	0.00784385	0.258029
90355	C5orf30	chromosome 5 open reading frame 30	0.502128	6.16628	4.49753	0.000320724	0.00794631	0.0226093
3950	LECT2	leukocyte cell derived chemotaxin 2	1.00165	-0.191329	4.49025	0.000325748	0.0080576	0.224657
57449	PLEKHG5	pleckstrin homology and RhoGEF domain containing G5	0.858575	1.37872	4.48496	0.000329446	0.00812155	0.40152
221301	CALHM4	calcium homeostasis modulator family member 4	1.43041	2.00408	4.48426	0.00032994	0.00812155	0.404814
84304	NUDT22	nudix hydrolase 22	0.519795	6.164	4.47486	0.000336623	0.00824591	-0.0192257
10298	PAK4	p21 (RAC1) activated kinase 4	0.414143	7.2207	4.46957	0.000340449	0.00832114	-0.0870936
284086	NEK8	NIMA related kinase 8	0.372128	4.44029	4.46353	0.000344872	0.00834648	0.104338
23152	CIC	capicua transcriptional repressor	0.3969	6.40171	4.46317	0.000345132	0.00834648	-0.0562576
23363	OBSL1	obscurin like 1	0.268368	6.38474	4.45998	0.000347494	0.00839021	-0.0683594
23114	NFASC	neurofascin	0.478749	5.14468	4.45875	0.000348412	0.00839901	0.0266225
6690	SPINK1	serine peptidase inhibitor, Kazal type 1	0.712292	1.61289	4.44917	0.000355618	0.0085051	0.335519
9397	NMT2	N-myristoyltransferase 2	0.30839	5.62255	4.4435	0.00035995	0.00859514	-0.0509946
91461	PKDCC	protein kinase domain containing, cytoplasmic	0.486068	3.69833	4.44244	0.00036077	0.0086012	0.122057
79776	ZFHX4	zinc finger homeobox 4	0.232549	7.48721	4.4279	0.00037216	0.0088236	-0.193844
22884	WDR37	WD repeat domain 37	0.494932	4.84595	4.42756	0.000372426	0.0088236	0.000317251
124925	SEZ6	seizure related 6 homolog	0.903341	3.35833	4.40462	0.000391164	0.00912947	0.115042
5797	PTPRM	protein tyrosine phosphatase receptor type M	0.298151	4.58545	4.40439	0.000391358	0.00912947	-0.0234034
83707	TRPT1	tRNA phosphotransferase 1	0.439592	5.93114	4.39921	0.000395719	0.00915013	-0.163949
10501	SEMA6B	semaphorin 6B	0.700913	1.38688	4.39273	0.000401246	0.00921034	0.228189
30833	NT5C	5', 3'-nucleotidase, cytosolic	0.598277	2.76118	4.39144	0.000402362	0.00921604	0.141028
84309	NUDT16L1	nudix hydrolase 16 like 1	0.386826	4.81378	4.38257	0.000410078	0.00933879	-0.103761
29903	CCDC106	coiled-coil domain containing 106	0.530764	4.82782	4.37887	0.000413336	0.00938237	-0.112904
27245	AHDC1	AT-hook DNA binding motif containing 1	0.643837	3.4269	4.37676	0.000415211	0.00940099	0.0544955
9935	MAFB	MAF bZIP transcription factor B	0.996587	5.0977	4.36807	0.000423017	0.00954552	-0.168347
1954	MEGF8	multiple EGF like domains 8	0.340364	7.44965	4.36804	0.000423042	0.00954552	-0.317305
3222	HOXC5	homeobox C5	0.73983	1.26297	4.36468	0.000426099	0.0095809	0.169371
113878	DTX2	deltex E3 ubiquitin ligase 2	0.527795	2.87653	4.36423	0.000426506	0.0095809	0.0854978
645811	CCDC154	coiled-coil domain containing 154	0.978744	1.76784	4.36297	0.000427662	0.00959265	0.166311
7068	THRB	thyroid hormone receptor beta	0.265403	6.24173	4.35809	0.000432156	0.00966486	-0.283892
284434	NWD1	NACHT and WD repeat domain containing 1	0.90287	5.14269	4.35343	0.000436502	0.00971316	-0.205913
91300	R3HDM4	R3H domain containing 4	0.3884	5.19458	4.35228	0.000437575	0.00971316	-0.211035
57458	TMCC3	transmembrane and coiled-coil domain family 3	0.580467	5.24751	4.35205	0.000437791	0.00971316	-0.217382
79641	ROGDI	rogdi atypical leucine zipper	0.513541	3.97645	4.34688	0.000442676	0.00974904	-0.0774623
286077	FAM83H	family with sequence similarity 83 member H	0.293251	7.47694	4.34632	0.000443202	0.00974904	-0.368668
10020	GNE	glucosamine (UDP-N-acetyl)-2-epimerase/N-acetylmannosamine kinase	0.434971	5.00939	4.343	0.000446372	0.00976672	-0.21824
57473	ZNF512B	zinc finger protein 512B	0.331886	7.0229	4.34161	0.0004477	0.00976862	-0.35624
100132708	CYP4F30P	cytochrome P450 family 4 subfamily F member 30, pseudogene	2.39658	-1.4026	4.34057	0.000448706	0.00977547	-0.692211
389524	GTF2IRD2B	GTF2I repeat domain containing 2B	0.489166	2.9756	4.33764	0.000451527	0.00982283	0.0165831
26873	OPLAH	5-oxoprolinase, ATP-hydrolysing	0.494438	4.62448	4.3293	0.000459679	0.00993179	-0.188742
81832	NETO1	neuropilin and tolloid like 1	0.396274	7.73239	4.32464	0.000464301	0.00994479	-0.429245
10011	SRA1	steroid receptor RNA activator 1	0.323594	4.13328	4.32197	0.000466972	0.00994479	-0.155081
254531	LPCAT4	lysophosphatidylcholine acyltransferase 4	0.571718	3.44975	4.31852	0.000470439	0.0100046	-0.0891201
1153	CIRBP	cold inducible RNA binding protein	0.19118	7.30637	4.31608	0.000472907	0.0100293	-0.423689
347252	IGFBPL1	insulin like growth factor binding protein like 1	0.544564	4.75455	4.31606	0.000472926	0.0100293	-0.239727
10585	POMT1	protein O-mannosyltransferase 1	0.295037	5.8115	4.31322	0.00047582	0.0100485	-0.342212
27250	PDCD4	programmed cell death 4	0.589156	8.09606	4.31024	0.000478874	0.010085	-0.470359
170487	ACTL10	actin like 10	0.536915	2.5055	4.30937	0.000479775	0.0100899	0.00702337
144568	A2ML1	alpha-2-macroglobulin like 1	1.29916	-0.0187409	4.30626	0.000482986	0.0101293	-0.069378
57822	GRHL3	grainyhead like transcription factor 3	1.83489	-1.19538	4.3024	0.000487009	0.0101824	-0.498425
55454	CSGALNACT2	chondroitin sulfate N-acetylgalactosaminyltransferase 2	0.680732	4.38017	4.3019	0.000487529	0.0101824	-0.207987
64207	IRF2BPL	interferon regulatory factor 2 binding protein like	0.344556	6.48507	4.29949	0.000490057	0.010207	-0.414091
3425	IDUA	iduronidase alpha-L-	0.48666	3.26222	4.29281	0.000497143	0.0103121	-0.0983774
56917	MEIS3	Meis homeobox 3	0.558704	1.99547	4.29018	0.000499954	0.0103422	-0.000947026
348262	MCRIP1	MAPK regulated corepressor interacting protein 1	0.473395	4.91152	4.28912	0.000501091	0.0103499	-0.310799
100505797	LOC100505797	myosin heavy chain IB-like	0.748592	1.47077	4.28856	0.000501695	0.0103499	0.0268256
5881	RAC3	Rac family small GTPase 3	0.40361	5.27332	4.27755	0.000513704	0.0105486	-0.377413
9368	SLC9A3R1	SLC9A3 regulator 1	0.472153	6.49226	4.27719	0.000514106	0.0105486	-0.459332
3996	LLGL1	LLGL scribble cell polarity complex component 1	0.33258	5.49206	4.26105	0.000532252	0.0107895	-0.430985
84445	LZTS2	leucine zipper tumor suppressor 2	0.307608	5.78061	4.25935	0.000534196	0.0108	-0.454954
57198	ATP8B2	ATPase phospholipid transporting 8B2	0.866228	3.94941	4.25239	0.00054225	0.0109182	-0.269247
4294	MAP3K10	mitogen-activated protein kinase kinase kinase 10	0.501685	3.77686	4.25181	0.000542924	0.0109182	-0.250925
9415	FADS2	fatty acid desaturase 2	0.302346	6.57305	4.24608	0.000549664	0.0110245	-0.541543
10861	SLC26A1	solute carrier family 26 member 1	0.427836	3.59496	4.23488	0.000563058	0.0111749	-0.26336
1501	CTNND2	catenin delta 2	0.308679	6.38801	4.22743	0.000572163	0.0113132	-0.570321
220047	CCDC83	coiled-coil domain containing 83	0.784007	1.44329	4.22492	0.000575254	0.0113132	-0.0968743
79695	GALNT12	polypeptide N-acetylgalactosaminyltransferase 12	1.22079	1.68568	4.22095	0.000580196	0.0113638	-0.105404
1113	CHGA	chromogranin A	0.534186	4.66078	4.22045	0.000580816	0.0113638	-0.453465
80162	PGGHG	protein-glucosylgalactosylhydroxylysine glucosidase	0.532996	3.19587	4.21584	0.000586604	0.0114415	-0.259808
146664	MGAT5B	alpha-1,6-mannosylglycoprotein 6-beta-N-acetylglucosaminyltransferase B	0.300613	4.69444	4.21538	0.000587195	0.0114415	-0.461904
55917	CTTNBP2NL	CTTNBP2 N-terminal like	0.335496	5.34492	4.21088	0.00059291	0.0115113	-0.529698
8800	PEX11A	peroxisomal biogenesis factor 11 alpha	0.592375	5.30643	4.20566	0.000599602	0.0116115	-0.531137
113655	MFSD3	major facilitator superfamily domain containing 3	0.505653	3.98035	4.2039	0.000601876	0.0116406	-0.375023
135228	CD109	CD109 molecule	0.591278	3.54129	4.19608	0.000612098	0.0117932	-0.353394
2166	FAAH	fatty acid amide hydrolase	0.343586	5.75932	4.19269	0.000616582	0.0118495	-0.59519
57731	SPTBN4	spectrin beta, non-erythrocytic 4	0.654666	3.43895	4.19005	0.000620105	0.0118873	-0.342308
374875	HSD11B1L	hydroxysteroid 11-beta dehydrogenase 1 like	0.714786	0.613151	4.18915	0.00062131	0.0118949	-0.194846
388633	LDLRAD1	low density lipoprotein receptor class A domain containing 1	1.15939	-0.860931	4.18857	0.000622083	0.0118949	-0.483697
57648	KIAA1522	KIAA1522	0.336506	6.41261	4.1875	0.000623519	0.0118961	-0.651401
84966	IGSF21	immunoglobin superfamily member 21	0.678573	1.90646	4.18731	0.000623767	0.0118961	-0.194373
84669	USP32	ubiquitin specific peptidase 32	0.395843	6.44214	4.18494	0.00062697	0.0119282	-0.652443
6919	TCEA2	transcription elongation factor A2	0.308863	4.96262	4.18308	0.000629475	0.0119608	-0.542586
79661	NEIL1	nei like DNA glycosylase 1	0.491264	4.07152	4.17905	0.000634976	0.0120502	-0.441474
6548	SLC9A1	solute carrier family 9 member A1	0.37101	5.0861	4.17571	0.000639556	0.0121028	-0.594574
83590	TMUB1	transmembrane and ubiquitin like domain containing 1	0.467997	4.39771	4.17132	0.000645631	0.0121914	-0.498508
79762	C1orf115	chromosome 1 open reading frame 115	0.391431	5.87639	4.16286	0.000657506	0.0123802	-0.684901
57690	TNRC6C	trinucleotide repeat containing adaptor 6C	0.408455	5.203	4.16195	0.000658795	0.0123802	-0.617986
29	ABR	ABR activator of RhoGEF and GTPase	0.323601	6.24427	4.15839	0.000663869	0.0124428	-0.703187
4067	LYN	LYN proto-oncogene, Src family tyrosine kinase	0.833488	5.75951	4.15661	0.00066642	0.0124752	-0.66979
284129	SLC26A11	solute carrier family 26 member 11	0.448009	4.87495	4.1512	0.000674243	0.0125906	-0.594035
284353	NKPD1	NTPase KAP family P-loop domain containing 1	0.691841	1.99511	4.15034	0.000675492	0.0125984	-0.263624
55349	CHDH	choline dehydrogenase	0.329172	6.29916	4.14785	0.000679131	0.0126359	-0.735371
7026	NR2F2	nuclear receptor subfamily 2 group F member 2	0.213437	7.21441	4.14654	0.000681056	0.01264	-0.785314
572	BAD	BCL2 associated agonist of cell death	0.453192	6.69836	4.14483	0.000683572	0.0126557	-0.756913
10398	MYL9	myosin light chain 9	1.56313	1.06963	4.13477	0.000698556	0.0128546	-0.303015
1609	DGKQ	diacylglycerol kinase theta	0.429469	3.95418	4.11756	0.000724974	0.01319	-0.56005
10614	HEXIM1	HEXIM P-TEFb complex subunit 1	0.354197	6.16137	4.11655	0.00072655	0.0131936	-0.787683
57414	RHBDD2	rhomboid domain containing 2	0.293296	5.06535	4.11369	0.000731053	0.0132437	-0.710163
10307	APBB3	amyloid beta precursor protein binding family B member 3	0.381088	4.0602	4.11197	0.000733765	0.0132611	-0.588916
145781	GCOM1	GRINL1A complex locus 1	0.51729	1.96534	4.10979	0.000737228	0.0132829	-0.359686
284001	CCDC57	coiled-coil domain containing 57	0.294329	4.93432	4.10764	0.000740649	0.013322	-0.704957
728294	D2HGDH	D-2-hydroxyglutarate dehydrogenase	0.367527	5.34738	4.10366	0.000747048	0.0134053	-0.749425
65250	CPLANE1	ciliogenesis and planar polarity effector 1	0.432817	6.51237	4.07944	0.00078713	0.0139149	-0.890357
4648	MYO7B	myosin VIIB	1.14208	1.26331	4.07897	0.000787937	0.0139149	-0.379655
84649	DGAT2	diacylglycerol O-acyltransferase 2	0.555898	4.51582	4.07822	0.00078921	0.0139149	-0.716387
7297	TYK2	tyrosine kinase 2	0.325773	5.35333	4.07235	0.00079927	0.0140155	-0.819717
10361	NPM2	nucleophosmin/nucleoplasmin 2	0.415558	2.09827	4.07204	0.000799816	0.0140155	-0.438159
4281	MID1	midline 1	0.551483	6.1252	4.07166	0.000800464	0.0140155	-0.877132
1397	CRIP2	cysteine rich protein 2	0.711366	2.58509	4.07053	0.000802423	0.0140336	-0.503242
81035	COLEC12	collectin subfamily member 12	0.494032	7.30944	4.06674	0.000809014	0.0141258	-0.953416
3221	HOXC4	homeobox C4	0.526813	2.57971	4.06172	0.000817838	0.0142434	-0.501298
6001	RGS10	regulator of G protein signaling 10	0.303345	4.01147	4.06009	0.000820715	0.0142689	-0.709115
23281	MTUS2	microtubule associated scaffold protein 2	0.853725	1.95083	4.05835	0.000823803	0.0142921	-0.457433
27076	LYPD3	LY6/PLAUR domain containing 3	0.732201	2.73504	4.05148	0.000836125	0.014407	-0.5465
55558	PLXNA3	plexin A3	0.558592	5.78488	4.04673	0.000844746	0.0145061	-0.904141
11041	B4GAT1	beta-1,4-glucuronyltransferase 1	0.414804	6.29565	4.0453	0.000847361	0.0145345	-0.94356
6508	SLC4A3	solute carrier family 4 member 3	0.512474	3.41039	4.04179	0.000853811	0.0146121	-0.653448
8349	HIST2H2BE	histone cluster 2 H2B family member e	0.746301	2.92785	4.03794	0.000860946	0.014701	-0.583917
51308	REEP2	receptor accessory protein 2	0.826106	2.25983	4.03663	0.000863392	0.0147097	-0.523729
283234	CCDC88B	coiled-coil domain containing 88B	0.466212	3.70606	4.03224	0.000871609	0.0147998	-0.703442
51085	MLXIPL	MLX interacting protein like	0.675607	1.85889	4.03005	0.000875752	0.0148535	-0.496747
5833	PCYT2	phosphate cytidylyltransferase 2, ethanolamine	0.275886	6.31425	4.02497	0.000885415	0.0149505	-0.993147
146330	FBXL16	F-box and leucine rich repeat protein 16	0.422263	5.05701	4.02376	0.000887734	0.0149706	-0.890164
51606	ATP6V1H	ATPase H+ transporting V1 subunit H	0.303377	6.41454	4.02321	0.000888791	0.0149706	-1.00253
10858	CYP46A1	cytochrome P450 family 46 subfamily A member 1	1.02825	0.829708	4.02281	0.000889566	0.0149706	-0.503891
51157	ZNF580	zinc finger protein 580	0.428707	3.34978	4.02113	0.000892786	0.0149954	-0.683018
80315	CPEB4	cytoplasmic polyadenylation element binding protein 4	0.359616	6.60382	4.01701	0.000900782	0.015109	-1.02515
2861	GPR37	G protein-coupled receptor 37	0.983675	2.05433	4.01589	0.000902971	0.015129	-0.549809
80194	TMEM134	transmembrane protein 134	0.327655	6.21395	4.01233	0.000909938	0.0152178	-1.01266
9863	MAGI2	membrane associated guanylate kinase, WW and PDZ domain containing 2	0.731278	1.50425	4.01216	0.00091028	0.0152178	-0.514596
126567	C2CD4C	C2 calcium dependent domain containing 4C	0.73301	0.926544	4.01121	0.000912145	0.0152322	-0.512553
10966	RAB40B	RAB40B, member RAS oncogene family	0.265363	4.71667	4.00966	0.000915205	0.0152665	-0.891871
93100	NAPRT	nicotinate phosphoribosyltransferase	0.435712	5.64746	4.00717	0.000920148	0.0153321	-0.973435
1050	CEBPA	CCAAT enhancer binding protein alpha	0.406914	3.80984	4.00594	0.000922591	0.0153392	-0.784571
10147	SUGP2	SURP and G-patch domain containing 2	0.173608	7.59438	4.00472	0.000925023	0.0153627	-1.10541
4047	LSS	lanosterol synthase	0.288485	8.7233	4.00135	0.000931784	0.0154411	-1.17496
10290	SPEG	striated muscle enriched protein kinase	0.431149	2.8755	3.99476	0.000945169	0.0155778	-0.678853
5005	ORM2	orosomucoid 2	3.10517	-2.82043	3.99284	0.000949089	0.0156068	-1.21165
6506	SLC1A2	solute carrier family 1 member 2	0.303798	3.8995	3.99129	0.000952283	0.0156157	-0.836492
441869	ANKRD65	ankyrin repeat domain 65	0.543682	1.99515	3.99099	0.000952904	0.0156157	-0.592342
56848	SPHK2	sphingosine kinase 2	0.411	5.13609	3.98681	0.000961544	0.0157111	-0.991225
10825	NEU3	neuraminidase 3	0.341596	4.93617	3.97359	0.000989434	0.0160637	-1.00515
55738	ARFGAP1	ADP ribosylation factor GTPase activating protein 1	0.287927	6.58116	3.97334	0.000989974	0.0160637	-1.11953
80758	PRR7	proline rich 7, synaptic	0.683945	3.44679	3.96502	0.00100795	0.0163111	-0.797406
84034	EMILIN2	elastin microfibril interfacer 2	0.263418	4.37461	3.95721	0.00102513	0.0165538	-0.967883
266812	NAP1L5	nucleosome assembly protein 1 like 5	0.361228	3.32116	3.95524	0.0010295	0.0165848	-0.818496
142678	MIB2	mindbomb E3 ubiquitin protein ligase 2	0.492813	4.94108	3.95513	0.00102974	0.0165848	-1.01869
102724428	SIK1B	salt inducible kinase 1B (putative)	0.382479	5.05233	3.95283	0.00103488	0.0165977	-1.04912
1487	CTBP1	C-terminal binding protein 1	0.316096	7.53691	3.95053	0.00104005	0.0166179	-1.21768
101410538	MMP24OS	MMP24 opposite strand	0.469754	3.44166	3.94031	0.00106331	0.0168309	-0.86879
115948	CCDC151	coiled-coil domain containing 151	1.34779	-1.23889	3.94027	0.00106338	0.0168309	-1.07144
3488	IGFBP5	insulin like growth factor binding protein 5	1.14458	2.08125	3.93791	0.00106884	0.0168859	-0.714949
440910	LOC440910	uncharacterized LOC440910	1.23095	-0.643386	3.93318	0.00107984	0.0170027	-0.850802
349667	RTN4RL2	reticulon 4 receptor like 2	0.50601	2.20008	3.93086	0.00108526	0.0170526	-0.730883
4054	LTBP3	latent transforming growth factor beta binding protein 3	0.452871	7.5586	3.9289	0.00108988	0.0171076	-1.26164
1384	CRAT	carnitine O-acetyltransferase	0.580624	5.62476	3.92673	0.00109502	0.0171527	-1.15042
79895	ATP8B4	ATPase phospholipid transporting 8B4 (putative)	0.632507	3.92679	3.92506	0.00109898	0.0171755	-0.986071
26999	CYFIP2	cytoplasmic FMR1 interacting protein 2	0.190795	6.6712	3.92403	0.00110144	0.0171755	-1.23432
25874	MPC2	mitochondrial pyruvate carrier 2	0.387912	7.08207	3.92399	0.00110152	0.0171755	-1.25402
347902	AMIGO2	adhesion molecule with Ig like domain 2	0.42399	4.2308	3.92368	0.00110225	0.0171755	-1.03076
54677	CROT	carnitine O-octanoyltransferase	0.314302	4.99515	3.92045	0.00110999	0.0172356	-1.08484
55084	SOBP	sine oculis binding protein homolog	0.355784	3.166	3.92022	0.00111055	0.0172356	-0.872064
80774	LIMD2	LIM domain containing 2	0.684826	2.314	3.9181	0.00111565	0.0172795	-0.76868
155060	LOC155060	AI894139 pseudogene	0.570201	2.87007	3.91712	0.00111802	0.0172985	-0.83137
80228	ORAI2	ORAI calcium release-activated calcium modulator 2	0.278811	5.34347	3.90723	0.00114221	0.0175658	-1.16073
1952	CELSR2	cadherin EGF LAG seven-pass G-type receptor 2	0.33015	5.94336	3.90722	0.00114224	0.0175658	-1.22159
79716	NPEPL1	aminopeptidase like 1	0.54816	3.01727	3.90544	0.00114664	0.0175988	-0.875802
94015	TTYH2	tweety family member 2	0.725147	2.25948	3.90541	0.00114671	0.0175988	-0.794323
51092	SIDT2	SID1 transmembrane family member 2	0.551346	5.38123	3.902	0.00115522	0.0176935	-1.17804
57630	SH3RF1	SH3 domain containing ring finger 1	0.284886	8.88362	3.89746	0.00116661	0.017832	-1.40624
63976	PRDM16	PR/SET domain 16	0.620863	1.48582	3.88948	0.00118697	0.0180703	-0.761701
2896	GRN	granulin precursor	0.493351	6.51502	3.88887	0.00118853	0.0180759	-1.28959
388115	CCDC9B	coiled-coil domain containing 9B	0.5954	5.08609	3.88261	0.00120475	0.0182552	-1.18368
1747	DLX3	distal-less homeobox 3	0.535094	1.53804	3.88199	0.00120636	0.0182552	-0.782386
10474	TADA3	transcriptional adaptor 3	0.311137	6.74912	3.8816	0.00120739	0.0182552	-1.32737
409	ARRB2	arrestin beta 2	0.276138	4.62088	3.87992	0.00121177	0.0182693	-1.15414
5595	MAPK3	mitogen-activated protein kinase 3	0.325357	4.63354	3.87792	0.00121705	0.0182979	-1.15036
1949	EFNB3	ephrin B3	0.354553	3.34546	3.87771	0.00121761	0.0182979	-1.01535
445582	POTEE	POTE ankyrin domain family member E	1.32676	-1.42478	3.87447	0.00122616	0.0183935	-1.14439
93210	PGAP3	post-GPI attachment to proteins 3	0.402952	4.58337	3.87271	0.00123084	0.0184292	-1.1643
57506	MAVS	mitochondrial antiviral signaling protein	0.293282	8.09994	3.86892	0.00124099	0.0185574	-1.42408
23659	PLA2G15	phospholipase A2 group XV	0.372625	2.98553	3.86551	0.00125018	0.0186518	-0.960592
8642	DCHS1	dachsous cadherin-related 1	0.791549	1.22096	3.86521	0.001251	0.0186518	-0.792939
4149	MAX	MYC associated factor X	0.211972	5.70727	3.86448	0.00125299	0.0186631	-1.29629
92815	HIST3H2A	histone cluster 3 H2A	0.468942	2.23459	3.86195	0.00125986	0.018747	-0.89399
54039	PCBP3	poly(rC) binding protein 3	0.5204	2.07279	3.85853	0.00126922	0.0188493	-0.874959
376497	SLC27A1	solute carrier family 27 member 1	0.448637	2.68826	3.852	0.0012873	0.0190517	-0.958326
22981	NINL	ninein like	0.446269	5.02179	3.85129	0.00128929	0.0190541	-1.25895
11054	OGFR	opioid growth factor receptor	0.323163	5.96565	3.84821	0.00129792	0.0191257	-1.3435
65999	LRRC61	leucine rich repeat containing 61	0.306556	5.48893	3.84073	0.00131911	0.0193396	-1.32854
65082	VPS33A	VPS33A core subunit of CORVET and HOPS complexes	0.267461	5.58935	3.84039	0.00132009	0.0193396	-1.32893
29844	TFPT	TCF3 fusion partner	0.426354	3.40556	3.83846	0.0013256	0.0193714	-1.06665
3304	HSPA1B	heat shock protein family A (Hsp70) member 1B	0.397515	4.97082	3.8383	0.00132609	0.0193714	-1.28542
9701	PPP6R2	protein phosphatase 6 regulatory subunit 2	0.311571	6.05238	3.83495	0.00133574	0.0194936	-1.3807
10867	TSPAN9	tetraspanin 9	0.294204	6.56221	3.83394	0.00133865	0.0195173	-1.41317
55503	TRPV6	transient receptor potential cation channel subfamily V member 6	0.480764	4.86428	3.83303	0.0013413	0.019537	-1.28074
6655	SOS2	SOS Ras/Rho guanine nucleotide exchange factor 2	0.344552	5.49227	3.83153	0.00134565	0.0195817	-1.3417
285513	GPRIN3	GPRIN family member 3	0.754692	1.6308	3.82884	0.00135352	0.0196584	-0.912089
10050	SLC17A4	solute carrier family 17 member 4	0.474723	6.04049	3.82641	0.00136068	0.0196871	-1.39349
8379	MAD1L1	mitotic arrest deficient 1 like 1	0.329633	3.85392	3.81952	0.00138114	0.0198498	-1.17619
147700	KLC3	kinesin light chain 3	0.821458	1.11292	3.81912	0.00138233	0.0198498	-0.879363
372	ARCN1	archain 1	0.280492	8.02148	3.81464	0.00139581	0.0199599	-1.53487
4856	CCN3	cellular communication network factor 3	1.98298	3.65869	3.81047	0.00140847	0.0200709	-1.1684
780	DDR1	discoidin domain receptor tyrosine kinase 1	0.467373	6.58684	3.81006	0.00140972	0.0200709	-1.46674
3712	IVD	isovaleryl-CoA dehydrogenase	0.179898	7.38479	3.80142	0.00143635	0.0203546	-1.53428
260425	MAGI3	membrane associated guanylate kinase, WW and PDZ domain containing 3	0.248247	4.2835	3.7978	0.00144767	0.0204453	-1.29679
5770	PTPN1	protein tyrosine phosphatase non-receptor type 1	0.280185	5.66174	3.79525	0.00145568	0.0205159	-1.43587
54469	ZFAND6	zinc finger AN1-type containing 6	0.198655	6.68961	3.78522	0.00148769	0.0208675	-1.52647
388963	C2orf81	chromosome 2 open reading frame 81	0.674998	1.51986	3.78298	0.00149491	0.020927	-0.973059
8671	SLC4A4	solute carrier family 4 member 4	1.17417	5.26171	3.78079	0.00150202	0.020947	-1.42999
23150	FRMD4B	FERM domain containing 4B	0.527116	4.46907	3.78006	0.0015044	0.020947	-1.33853
9622	KLK4	kallikrein related peptidase 4	0.258229	5.9594	3.77262	0.00152885	0.0212461	-1.51634
9200	HACD1	3-hydroxyacyl-CoA dehydratase 1	1.19296	-0.659141	3.7714	0.00153289	0.0212461	-1.12035
6909	TBX2	T-box 2	0.534033	2.59845	3.76568	0.00155203	0.021394	-1.11578
115704	EVI5L	ecotropic viral integration site 5 like	0.415088	4.32906	3.76352	0.00155929	0.021455	-1.36639
408	ARRB1	arrestin beta 1	0.385398	6.14922	3.76051	0.00156949	0.0215563	-1.54629
64843	ISL2	ISL LIM homeobox 2	1.15642	-0.379813	3.75515	0.00158782	0.0216916	-1.16311
10916	MAGED2	MAGE family member D2	0.410829	7.70651	3.75441	0.00159037	0.0216916	-1.64102
10814	CPLX2	complexin 2	0.369281	4.7546	3.753	0.00159523	0.0216993	-1.45183
98	ACYP2	acylphosphatase 2	0.384217	2.62256	3.75288	0.00159564	0.0216993	-1.14519
201292	TRIM65	tripartite motif containing 65	0.22657	5.54022	3.75103	0.00160208	0.0217284	-1.52499
27134	TJP3	tight junction protein 3	0.67853	2.67568	3.74342	0.00162869	0.0220557	-1.15586
60496	AASDHPPT	aminoadipate-semialdehyde dehydrogenase-phosphopantetheinyl transferase	0.252781	6.14839	3.7433	0.00162912	0.0220557	-1.57896
3081	HGD	homogentisate 1,2-dioxygenase	0.238091	5.39457	3.742	0.00163373	0.022059	-1.53414
6448	SGSH	N-sulfoglucosamine sulfohydrolase	0.315493	6.10491	3.74101	0.00163722	0.0220668	-1.58095
8941	CDK5R2	cyclin dependent kinase 5 regulatory subunit 2	0.798306	1.59892	3.73953	0.00164251	0.0220988	-1.05948
55577	NAGK	N-acetylglucosamine kinase	0.405729	4.03988	3.73911	0.00164398	0.022099	-1.36121
79720	VPS37B	VPS37B subunit of ESCRT-I	0.218868	5.75719	3.72709	0.00168736	0.0225263	-1.59608
5990	RFX2	regulatory factor X2	0.429707	2.10262	3.72707	0.00168744	0.0225263	-1.14746
284004	HEXD	hexosaminidase D	0.432201	4.457	3.72692	0.00168799	0.0225263	-1.44443
8933	RTL8C	retrotransposon Gag like 8C	0.397305	4.64266	3.72654	0.00168939	0.0225263	-1.47881
8786	RGS11	regulator of G protein signaling 11	0.453891	4.37101	3.7262	0.00169062	0.0225263	-1.43986
84256	FLYWCH1	FLYWCH-type zinc finger 1	0.47647	3.40975	3.72353	0.00170043	0.0226172	-1.32201
64114	TMBIM1	transmembrane BAX inhibitor motif containing 1	0.959738	1.79079	3.71895	0.00171739	0.0227828	-1.12412
128344	PIFO	primary cilia formation	1.11223	0.76749	3.7163	0.00172727	0.0228341	-1.07518
2997	GYS1	glycogen synthase 1	0.239972	6.76446	3.71567	0.00172963	0.0228453	-1.68336
22980	TCF25	transcription factor 25	0.267531	4.81867	3.71425	0.00173498	0.022896	-1.52784
161145	TMEM229B	transmembrane protein 229B	0.6455	4.48238	3.71367	0.00173716	0.0229048	-1.49561
100506013	APELA	apelin receptor early endogenous ligand	0.300671	4.07699	3.71228	0.00174242	0.0229107	-1.43633
50859	SPOCK3	SPARC (osteonectin), cwcv and kazal like domains proteoglycan 3	0.996358	2.58366	3.7116	0.00174498	0.0229107	-1.21789
81932	HDHD3	haloacid dehalogenase like hydrolase domain containing 3	0.385475	4.36283	3.71155	0.00174516	0.0229107	-1.48214
3632	INPP5A	inositol polyphosphate-5-phosphatase A	0.502071	4.42551	3.70841	0.00175706	0.0230072	-1.45895
93099	DMKN	dermokine	0.812841	-0.141932	3.70733	0.00176121	0.0230416	-1.13364
7448	VTN	vitronectin	1.29347	2.24328	3.70666	0.00176374	0.0230435	-1.16202
3040	HBA2	hemoglobin subunit alpha 2	1.03863	0.246642	3.70649	0.00176439	0.0230435	-1.1165
375686	SPATC1	spermatogenesis and centriole associated 1	1.38977	-0.765565	3.7043	0.0017728	0.0231135	-1.32188
7045	TGFBI	transforming growth factor beta induced	1.03932	-0.762578	3.70369	0.00177514	0.0231241	-1.19844
100505679	UBE2Q2L	ubiquitin conjugating enzyme E2 Q2 like	1.86026	-1.71009	3.70205	0.00178147	0.023152	-1.52211
2290	FOXG1	forkhead box G1	1.88302	-0.830198	3.70139	0.00178399	0.0231598	-1.32827
347475	CCDC160	coiled-coil domain containing 160	1.23731	0.215796	3.69964	0.00179079	0.0232282	-1.13991
205147	AMER3	APC membrane recruitment protein 3	0.512761	2.99151	3.69781	0.00179789	0.0233003	-1.33538
79856	SNX22	sorting nexin 22	0.302231	3.8487	3.69129	0.00182348	0.0235315	-1.46852
57167	SALL4	spalt like transcription factor 4	0.684148	3.64149	3.68999	0.00182863	0.023571	-1.43184
11182	SLC2A6	solute carrier family 2 member 6	0.589932	4.06592	3.68473	0.0018496	0.0237472	-1.48199
84915	FAM222A	family with sequence similarity 222 member A	0.773768	5.11714	3.68419	0.00185177	0.0237549	-1.61339
161	AP2A2	adaptor related protein complex 2 subunit alpha 2	0.229706	6.74265	3.68142	0.0018629	0.0238776	-1.75228
2627	GATA6	GATA binding protein 6	0.422056	3.31924	3.68026	0.00186759	0.0239174	-1.38642
10522	DEAF1	DEAF1 transcription factor	0.303763	5.4201	3.67829	0.00187558	0.0239996	-1.66523
203	AK1	adenylate kinase 1	0.402017	3.69397	3.67357	0.00189486	0.024134	-1.45732
9747	TCAF1	TRPM8 channel associated factor 1	0.274857	7.54921	3.67338	0.00189564	0.024134	-1.81561
3295	HSD17B4	hydroxysteroid 17-beta dehydrogenase 4	0.197332	7.94848	3.67282	0.00189796	0.0241433	-1.83794
79083	MLPH	melanophilin	0.340023	6.86416	3.67183	0.00190202	0.0241747	-1.77727
7276	TTR	transthyretin	0.784225	3.16755	3.66759	0.00191959	0.0243479	-1.39618
6860	SYT4	synaptotagmin 4	0.445573	5.13028	3.66723	0.00192108	0.0243479	-1.6638
414919	C8orf82	chromosome 8 open reading frame 82	0.421044	4.12864	3.66699	0.00192208	0.0243479	-1.54801
399687	MYO18A	myosin XVIIIA	0.246501	6.86134	3.66649	0.00192415	0.0243539	-1.79204
101929767	LOC101929767	uncharacterized LOC101929767	0.247622	4.83373	3.66387	0.00193509	0.0244515	-1.64211
54784	ALKBH4	alkB homolog 4, lysine demethylase	0.361836	3.71629	3.66194	0.00194323	0.0245188	-1.49447
11033	ADAP1	ArfGAP with dual PH domains 1	0.33996	3.38536	3.66184	0.00194366	0.0245188	-1.45568
126308	MOB3A	MOB kinase activator 3A	0.497344	4.48503	3.66032	0.00195006	0.0245588	-1.61192
79934	COQ8B	coenzyme Q8B	0.384449	4.7623	3.65468	0.00197402	0.0247392	-1.65184
283927	NUDT7	nudix hydrolase 7	0.641279	0.661075	3.65454	0.00197462	0.0247392	-1.19289
57185	NIPAL3	NIPA like domain containing 3	0.234291	6.56007	3.6541	0.00197651	0.0247392	-1.80465
100506495	LIFR-AS1	LIFR antisense RNA 1	0.536147	1.52576	3.65386	0.00197756	0.0247392	-1.22483
5763	PTMS	parathymosin	0.23646	7.65775	3.6535	0.00197907	0.0247392	-1.8641
388591	RNF207	ring finger protein 207	0.462098	2.73822	3.6515	0.0019877	0.0248061	-1.3723
726	CAPN5	calpain 5	0.801065	5.68335	3.65077	0.00199084	0.0248133	-1.73757
108	ADCY2	adenylate cyclase 2	1.00568	2.515	3.64887	0.00199903	0.0248656	-1.35426
80022	MYO15B	myosin XVB	0.610941	1.90239	3.64827	0.00200162	0.0248775	-1.27735
23504	RIMBP2	RIMS binding protein 2	0.277052	5.13704	3.6437	0.00202155	0.0250636	-1.71005
2235	FECH	ferrochelatase	0.400762	6.31712	3.64031	0.00203647	0.0252173	-1.81349
4267	CD99	CD99 molecule (Xg blood group)	0.239139	6.72304	3.63913	0.00204169	0.0252513	-1.8454
1627	DBN1	drebrin 1	0.232221	6.68469	3.63806	0.00204643	0.0252585	-1.84672
23162	MAPK8IP3	mitogen-activated protein kinase 8 interacting protein 3	0.330774	5.7419	3.63787	0.00204726	0.0252585	-1.77173
26232	FBXO2	F-box protein 2	1.28228	1.87132	3.63672	0.00205237	0.0252831	-1.27745
84286	TMEM175	transmembrane protein 175	0.352297	4.03291	3.63542	0.00205814	0.0253308	-1.58221
23031	MAST3	microtubule associated serine/threonine kinase 3	0.52026	3.44387	3.63414	0.00206388	0.0253489	-1.51921
126003	TRAPPC5	trafficking protein particle complex 5	0.496744	3.29064	3.63311	0.00206846	0.0253489	-1.49143
112936	VPS26B	VPS26, retromer complex component B	0.286741	6.70181	3.63304	0.00206878	0.0253489	-1.86053
84206	MEX3B	mex-3 RNA binding family member B	0.369635	3.70119	3.63278	0.00206995	0.0253489	-1.57899
90313	TP53I13	tumor protein p53 inducible protein 13	0.377392	4.5559	3.63248	0.00207131	0.0253489	-1.67117
101927391	LOC101927391	uncharacterized LOC101927391	0.60079	4.16257	3.63132	0.00207653	0.0253923	-1.63105
4170	MCL1	MCL1 apoptosis regulator, BCL2 family member	0.246672	7.92669	3.6297	0.00208383	0.0254201	-1.93768
9846	GAB2	GRB2 associated binding protein 2	0.769379	3.11492	3.62481	0.00210603	0.0256323	-1.48445
120114	FAT3	FAT atypical cadherin 3	1.89159	-0.491022	3.62184	0.00211962	0.0257397	-1.3411
54509	RHOF	ras homolog family member F, filopodia associated	1.01307	0.709933	3.62028	0.00212678	0.0257696	-1.26472
1512	CTSH	cathepsin H	0.374053	5.9285	3.62006	0.00212778	0.0257696	-1.83594
102724770	LOC102724770	protein DGCR6	0.430891	3.66883	3.61914	0.00213202	0.0257798	-1.5717
84069	PLEKHN1	pleckstrin homology domain containing N1	0.592139	2.56762	3.61442	0.00215397	0.0260037	-1.4206
140467	ZNF358	zinc finger protein 358	0.387996	4.39833	3.61352	0.00215815	0.0260334	-1.69806
400043	LINC02381	long intergenic non-protein coding RNA 2381	0.580094	2.70443	3.60808	0.00218372	0.0262375	-1.45846
354	KLK3	kallikrein related peptidase 3	0.332827	7.08244	3.60543	0.0021963	0.0262553	-1.93838
54101	RIPK4	receptor interacting serine/threonine kinase 4	0.344445	5.41917	3.60522	0.00219732	0.0262553	-1.82447
808	CALM3	calmodulin 3	0.218704	9.36841	3.60146	0.00221528	0.026304	-2.06825
10540	DCTN2	dynactin subunit 2	0.234954	6.62247	3.59999	0.00222234	0.0263466	-1.9189
6900	CNTN2	contactin 2	0.848374	0.128279	3.59779	0.00223298	0.0264314	-1.31355
64788	LMF1	lipase maturation factor 1	0.356695	2.36505	3.59562	0.00224347	0.0265142	-1.438
92922	CCDC102A	coiled-coil domain containing 102A	0.628056	1.96807	3.59493	0.00224684	0.0265178	-1.37834
10420	TESK2	testis associated actin remodelling kinase 2	0.383661	5.92342	3.59484	0.00224727	0.0265178	-1.8869
6304	SATB1	SATB homeobox 1	1.10606	4.06744	3.5937	0.00225282	0.0265214	-1.68812
55643	BTBD2	BTB domain containing 2	0.339718	6.93564	3.59333	0.00225464	0.0265222	-1.94938
64430	PCNX4	pecanex 4	0.374859	8.55854	3.59119	0.0022651	0.0266246	-2.04681
54531	MIER2	MIER family member 2	0.346293	4.04759	3.58698	0.00228587	0.0268063	-1.6964
387775	SLC22A10	solute carrier family 22 member 10	1.26878	-0.40391	3.58091	0.00231611	0.0270356	-1.42654
2037	EPB41L2	erythrocyte membrane protein band 4.1 like 2	0.53787	4.05289	3.57865	0.0023275	0.0270852	-1.6889
340526	RTL5	retrotransposon Gag like 5	0.691072	1.916	3.57526	0.00234466	0.0272284	-1.4162
8407	TAGLN2	transgelin 2	0.302039	4.1575	3.57287	0.00235683	0.0272596	-1.75191
163183	SYNE4	spectrin repeat containing nuclear envelope family member 4	0.31465	5.75125	3.57285	0.00235689	0.0272596	-1.91738
126917	IFFO2	intermediate filament family orphan 2	0.392768	5.3101	3.56544	0.00239501	0.0275691	-1.89232
9028	RHBDL1	rhomboid like 1	0.721666	1.0319	3.56518	0.00239636	0.0275691	-1.36853
23096	IQSEC2	IQ motif and Sec7 domain 2	0.645085	2.28022	3.56021	0.0024223	0.027771	-1.49613
3911	LAMA5	laminin subunit alpha 5	0.501121	7.25081	3.55972	0.00242491	0.027771	-2.03139
23475	QPRT	quinolinate phosphoribosyltransferase	0.561453	2.08037	3.55923	0.00242745	0.0277792	-1.47651
1174	AP1S1	adaptor related protein complex 1 subunit sigma 1	0.185259	6.22293	3.55843	0.00243165	0.0277971	-1.9857
57153	SLC44A2	solute carrier family 44 member 2	0.242954	6.60907	3.55488	0.00245044	0.0279418	-2.01409
56654	NPDC1	neural proliferation, differentiation and control 1	0.393067	7.37419	3.55336	0.00245848	0.0279865	-2.05496
8506	CNTNAP1	contactin associated protein 1	0.701865	0.731877	3.54855	0.00248427	0.0282432	-1.3921
800	CALD1	caldesmon 1	0.349711	7.39673	3.54845	0.00248476	0.0282432	-2.07278
4832	NME3	NME/NM23 nucleoside diphosphate kinase 3	0.447206	4.81886	3.54531	0.00250173	0.0284148	-1.877
5813	PURA	purine rich element binding protein A	0.208618	6.11999	3.54399	0.00250891	0.0284699	-2.00694
23424	TDRD7	tudor domain containing 7	0.40507	4.11554	3.5399	0.00253119	0.0286208	-1.78428
81606	LBH	LBH regulator of WNT signaling pathway	1.15094	0.378242	3.5395	0.0025334	0.0286244	-1.41229
11127	KIF3A	kinesin family member 3A	0.231706	5.65158	3.53662	0.00254925	0.0287392	-1.98381
254428	SLC41A1	solute carrier family 41 member 1	0.326954	5.39417	3.53209	0.00257435	0.0289332	-1.97576
140688	NOL4L	nucleolar protein 4 like	0.293853	4.73048	3.53125	0.00257903	0.0289459	-1.90768
23762	OSBP2	oxysterol binding protein 2	0.505652	3.6752	3.53019	0.00258498	0.0289698	-1.76725
284207	METRNL	meteorin like, glial cell differentiation regulator	0.372126	3.31364	3.52874	0.00259313	0.0290396	-1.72014
100128927	ZBTB42	zinc finger and BTB domain containing 42	0.279946	5.39931	3.52776	0.00259863	0.0290798	-1.97931
1428	CRYM	crystallin mu	0.91355	0.378715	3.52687	0.00260362	0.0291141	-1.43267
79729	SH3D21	SH3 domain containing 21	0.51844	4.04203	3.52625	0.0026071	0.0291315	-1.8203
7205	TRIP6	thyroid hormone receptor interactor 6	0.901055	0.441397	3.52588	0.00260919	0.0291334	-1.44593
644	BLVRA	biliverdin reductase A	0.316386	4.7497	3.52492	0.00261463	0.0291727	-1.92323
2788	GNG7	G protein subunit gamma 7	0.372662	2.91167	3.524	0.00261987	0.0291824	-1.66652
55317	AP5S1	adaptor related protein complex 5 subunit sigma 1	0.247599	4.45718	3.52392	0.00262029	0.0291824	-1.883
9619	ABCG1	ATP binding cassette subfamily G member 1	0.72798	5.80556	3.52375	0.00262128	0.0291824	-2.03172
93487	MAPK1IP1L	mitogen-activated protein kinase 1 interacting protein 1 like	0.158452	6.59247	3.52175	0.00263267	0.0292662	-2.0894
125	ADH1B	alcohol dehydrogenase 1B (class I), beta polypeptide	1.2251	-1.41997	3.52042	0.00264022	0.0293072	-1.69027
8871	SYNJ2	synaptojanin 2	0.18504	6.9313	3.51944	0.00264585	0.0293268	-2.11212
340393	TMEM249	transmembrane protein 249	0.96924	-0.145143	3.51838	0.00265189	0.029335	-1.49441
57184	FAM219B	family with sequence similarity 219 member B	0.209118	5.03235	3.51427	0.00267562	0.0295273	-1.98204
64236	PDLIM2	PDZ and LIM domain 2	0.567712	2.1095	3.50799	0.0027122	0.0298224	-1.57864
400793	C1orf226	chromosome 1 open reading frame 226	0.518678	2.94526	3.50563	0.00272613	0.0299321	-1.71768
5293	PIK3CD	phosphatidylinositol-4,5-bisphosphate 3-kinase catalytic subunit delta	0.750483	0.394821	3.50412	0.00273505	0.029965	-1.48145
4320	MMP11	matrix metallopeptidase 11	0.584459	2.10662	3.50313	0.00274088	0.0300071	-1.60006
100131604	LOC100131604	uncharacterized LOC100131604	0.702384	0.436628	3.50215	0.00274674	0.0300458	-1.48239
9905	SGSM2	small G protein signaling modulator 2	0.302978	7.11128	3.49906	0.00276517	0.0301353	-2.15975
7786	MAP3K12	mitogen-activated protein kinase kinase kinase 12	0.220465	3.98957	3.49459	0.002792	0.0302826	-1.8994
55638	SYBU	syntabulin	0.366645	2.84985	3.48957	0.00282252	0.0305045	-1.75252
146691	TOM1L2	target of myb1 like 2 membrane trafficking protein	0.274562	6.11485	3.48756	0.00283482	0.0305721	-2.13014
10042	HMGXB4	HMG-box containing 4	0.223641	6.06151	3.48661	0.00284066	0.0305915	-2.12548
9536	PTGES	prostaglandin E synthase	0.261184	5.53925	3.48235	0.00286693	0.0308307	-2.0995
57562	CEP126	centrosomal protein 126	0.691012	2.48312	3.47992	0.00288208	0.0309497	-1.68299
3202	HOXA5	homeobox A5	0.47529	3.21393	3.47685	0.00290126	0.0310068	-1.79941
819	CAMLG	calcium modulating ligand	0.243374	6.06601	3.47645	0.0029038	0.0310068	-2.15003
4983	OPHN1	oligophrenin 1	0.481581	3.97029	3.47558	0.00290923	0.0310068	-1.94527
54331	GNG2	G protein subunit gamma 2	0.532755	3.78734	3.475	0.00291289	0.0310068	-1.9254
81876	RAB1B	RAB1B, member RAS oncogene family	0.279078	9.44977	3.47486	0.0029138	0.0310068	-2.3392
57633	LRRN1	leucine rich repeat neuronal 1	0.63046	3.70671	3.47344	0.00292274	0.031013	-1.86041
112398	EGLN2	egl-9 family hypoxia inducible factor 2	0.257836	4.20213	3.47242	0.00292921	0.0310512	-1.96315
55662	HIF1AN	hypoxia inducible factor 1 subunit alpha inhibitor	0.274319	6.22475	3.47018	0.00294344	0.0311671	-2.17319
823	CAPN1	calpain 1	0.371024	7.07475	3.46832	0.0029553	0.031271	-2.21842
64063	PRSS22	serine protease 22	1.12025	0.74064	3.46766	0.00295949	0.0312934	-1.54277
51700	CYB5R2	cytochrome b5 reductase 2	0.562603	3.35826	3.46689	0.00296444	0.031324	-1.83359
284217	LAMA1	laminin subunit alpha 1	0.610356	1.42426	3.46462	0.00297903	0.0313981	-1.61344
57139	RGL3	ral guanine nucleotide dissociation stimulator like 3	0.379093	2.72887	3.46355	0.00298595	0.0314055	-1.7637
79701	OGFOD3	2-oxoglutarate and iron dependent oxygenase domain containing 3	0.216436	6.10868	3.46149	0.00299928	0.0314945	-2.1819
79026	AHNAK	AHNAK nucleoprotein	0.697674	7.76331	3.45939	0.00301293	0.0315494	-2.28073
163033	ZNF579	zinc finger protein 579	0.399021	3.4026	3.45909	0.00301491	0.0315494	-1.86997
90993	CREB3L1	cAMP responsive element binding protein 3 like 1	0.581796	2.76368	3.45716	0.00302751	0.0316594	-1.75357
643988	FNDC10	fibronectin type III domain containing 10	0.398762	3.79133	3.45492	0.00304219	0.0317691	-1.94157
728431	LINC01137	long intergenic non-protein coding RNA 1137	0.96913	1.89277	3.45451	0.00304491	0.0317756	-1.65521
55323	LARP6	La ribonucleoprotein domain family member 6	0.546504	3.14707	3.45318	0.00305365	0.0318336	-1.84759
56172	ANKH	ANKH inorganic pyrophosphate transport regulator	0.215057	6.61082	3.45244	0.00305856	0.0318441	-2.23839
81602	CDADC1	cytidine and dCMP deaminase domain containing 1	0.388475	2.44889	3.45009	0.00307413	0.0318687	-1.74765
2548	GAA	glucosidase alpha, acid	0.396779	6.21386	3.44998	0.00307485	0.0318687	-2.20416
7380	UPK3A	uroplakin 3A	0.826607	0.559581	3.44927	0.00307958	0.0318742	-1.578
147040	KCTD11	potassium channel tetramerization domain containing 11	0.408533	3.19383	3.44731	0.00309268	0.0319661	-1.86011
23321	TRIM2	tripartite motif containing 2	0.630371	4.42244	3.44542	0.00310536	0.0320532	-2.05528
127707	KLHDC7A	kelch domain containing 7A	0.550117	4.22764	3.4451	0.00310745	0.0320532	-2.0023
26353	HSPB8	heat shock protein family B (small) member 8	0.971967	0.581703	3.44012	0.00314112	0.0323345	-1.59417
9515	STXBP5L	syntaxin binding protein 5 like	0.310651	4.74743	3.43789	0.00315633	0.0324264	-2.10916
10524	KAT5	lysine acetyltransferase 5	0.164593	5.68989	3.43724	0.00316074	0.0324277	-2.20198
230	ALDOC	aldolase, fructose-bisphosphate C	0.554504	5.98222	3.43685	0.00316341	0.0324277	-2.21467
7106	TSPAN4	tetraspanin 4	0.316106	4.82276	3.43627	0.0031674	0.0324289	-2.1173
51070	NOSIP	nitric oxide synthase interacting protein	0.242074	4.4431	3.4349	0.00317674	0.0325026	-2.07498
63941	NECAB3	N-terminal EF-hand calcium binding protein 3	0.429189	5.11329	3.43257	0.0031928	0.0325864	-2.14261
143162	FRMPD2	FERM and PDZ domain containing 2	0.567229	3.72617	3.43086	0.0032046	0.0326335	-1.97493
84446	BRSK1	BR serine/threonine kinase 1	0.489204	3.09906	3.43005	0.00321024	0.0326412	-1.86964
4326	MMP17	matrix metallopeptidase 17	1.18073	-0.578495	3.42941	0.00321466	0.0326482	-1.70061
18	ABAT	4-aminobutyrate aminotransferase	0.634963	3.43277	3.42845	0.0032214	0.0326762	-1.91732
26298	EHF	ETS homologous factor	0.202013	8.51651	3.42809	0.00322387	0.0326762	-2.39181
9091	PIGQ	phosphatidylinositol glycan anchor biosynthesis class Q	0.35481	4.69842	3.42329	0.00325752	0.0329512	-2.11943
100287559	ADPGK-AS1	ADPGK antisense RNA 1	1.02832	-0.510469	3.41993	0.00328123	0.033112	-1.69965
199964	TMEM61	transmembrane protein 61	0.943877	0.212107	3.41949	0.00328434	0.033112	-1.64107
4661	MYT1	myelin transcription factor 1	0.310676	5.32039	3.41885	0.00328892	0.0331362	-2.20757
9605	VPS9D1	VPS9 domain containing 1	0.412499	2.16565	3.41782	0.00329625	0.0331879	-1.76096
51112	TRAPPC12	trafficking protein particle complex 12	0.272893	4.48487	3.416	0.0033092	0.033252	-2.11046
1028	CDKN1C	cyclin dependent kinase inhibitor 1C	0.545038	1.95895	3.41513	0.00331546	0.0332709	-1.73825
1803	DPP4	dipeptidyl peptidase 4	0.321134	6.39257	3.4137	0.00332569	0.0333191	-2.30255
5251	PHEX	phosphate regulating endopeptidase homolog X-linked	1.06734	-0.126135	3.41356	0.00332668	0.0333191	-1.65935
177	AGER	advanced glycosylation end-product specific receptor	0.51637	1.77661	3.41105	0.00334479	0.0333885	-1.72779
5338	PLD2	phospholipase D2	0.38578	3.05484	3.40788	0.00336778	0.0335517	-1.93127
80206	FHOD3	formin homology 2 domain containing 3	0.323992	5.70398	3.40658	0.00337725	0.0335579	-2.2744
58513	EPS15L1	epidermal growth factor receptor pathway substrate 15 like 1	0.161303	6.15608	3.40547	0.00338538	0.0336166	-2.30075
84269	CHCHD5	coiled-coil-helix-coiled-coil-helix domain containing 5	0.356656	2.99475	3.40434	0.00339368	0.0336769	-1.91714
57721	METTL14	methyltransferase like 14	0.355017	5.14927	3.4039	0.00339689	0.0336868	-2.21957
26511	CHIC2	cysteine rich hydrophobic domain 2	0.602518	3.8452	3.40298	0.00340364	0.0337122	-2.04627
7108	TM7SF2	transmembrane 7 superfamily member 2	0.482305	9.02803	3.40262	0.00340625	0.0337122	-2.47446
333	APLP1	amyloid beta precursor like protein 1	0.502927	4.75158	3.40251	0.00340712	0.0337122	-2.17715
25970	SH2B1	SH2B adaptor protein 1	0.248636	5.16882	3.40234	0.00340835	0.0337122	-2.22414
100132273	NDUFA6-DT	NDUFA6 divergent transcript	0.571125	2.97045	3.40062	0.00342104	0.0338006	-1.92849
55160	ARHGEF10L	Rho guanine nucleotide exchange factor 10 like	0.477373	3.97327	3.40028	0.00342357	0.0338006	-2.06202
60529	ALX4	ALX homeobox 4	0.705865	1.33977	3.40022	0.00342398	0.0338006	-1.73589
256281	NUDT14	nudix hydrolase 14	0.333713	4.01611	3.39886	0.00343408	0.0338425	-2.08905
54549	SDK2	sidekick cell adhesion molecule 2	0.442214	1.90399	3.38735	0.00352051	0.034351	-1.7922
9479	MAPK8IP1	mitogen-activated protein kinase 8 interacting protein 1	0.327645	5.42049	3.38585	0.00353189	0.0344051	-2.27951
2281	FKBP1B	FKBP prolyl isomerase 1B	0.94102	1.86834	3.38545	0.00353498	0.0344051	-1.78636
2887	GRB10	growth factor receptor bound protein 10	0.229392	6.14264	3.38484	0.00353964	0.0344051	-2.35024
23542	MAPK8IP2	mitogen-activated protein kinase 8 interacting protein 2	0.347345	5.65142	3.3828	0.00355527	0.0345125	-2.30828
10891	PPARGC1A	PPARG coactivator 1 alpha	1.01712	0.348164	3.38222	0.00355976	0.034534	-1.70047
1944	EFNA3	ephrin A3	0.490295	2.33868	3.38035	0.00357415	0.0346236	-1.86571
114984	FLYWCH2	FLYWCH family member 2	0.457037	3.6306	3.37902	0.00358438	0.034662	-2.08251
114818	KLHL29	kelch like family member 29	0.334899	3.48107	3.37859	0.00358771	0.0346721	-2.04395
575	ADGRB1	adhesion G protein-coupled receptor B1	0.437592	4.73455	3.37714	0.00359901	0.0347561	-2.21249
10588	MTHFS	methenyltetrahydrofolate synthetase	0.372583	2.61475	3.37659	0.00360328	0.0347561	-1.92484
2185	PTK2B	protein tyrosine kinase 2 beta	0.255984	6.28304	3.37429	0.0036212	0.0348253	-2.37582
55177	RMDN3	regulator of microtubule dynamics 3	0.245056	5.31466	3.3742	0.00362194	0.0348253	-2.29637
83641	FAM107B	family with sequence similarity 107 member B	0.390806	5.33314	3.3699	0.00365566	0.0350163	-2.31267
3927	LASP1	LIM and SH3 protein 1	0.586649	2.91873	3.3689	0.00366362	0.0350261	-1.98454
9094	UNC119	unc-119 lipid binding chaperone	0.370576	5.49803	3.36754	0.00367435	0.0350968	-2.32008
154141	MBOAT1	membrane bound O-acyltransferase domain containing 1	0.592854	4.76018	3.36576	0.00368852	0.0351462	-2.26709
1363	CPE	carboxypeptidase E	0.443387	4.13078	3.36497	0.00369482	0.0351692	-2.18044
55201	MAP1S	microtubule associated protein 1S	0.401342	4.89645	3.36414	0.00370139	0.0351876	-2.2669
728233	PI4KAP1	phosphatidylinositol 4-kinase alpha pseudogene 1	0.260165	5.57887	3.36317	0.00370916	0.0352358	-2.34654
84939	PWWP3A	PWWP domain containing 3A, DNA repair factor	0.272448	5.9213	3.36239	0.00371543	0.0352547	-2.37793
57827	C6orf47	chromosome 6 open reading frame 47	0.3018	4.41333	3.36197	0.00371882	0.0352648	-2.22102
107	ADCY1	adenylate cyclase 1	0.314805	6.40885	3.35826	0.00374867	0.0354565	-2.41765
8535	CBX4	chromobox 4	0.358011	4.87188	3.35825	0.00374876	0.0354565	-2.27275
100507217	LINC01578	long intergenic non-protein coding RNA 1578	0.33008	6.69241	3.35801	0.00375072	0.0354565	-2.44246
25861	WHRN	whirlin	0.74229	1.48903	3.3573	0.00375651	0.0354827	-1.81472
51667	NUB1	negative regulator of ubiquitin like proteins 1	0.226614	6.40216	3.35382	0.00378479	0.0356227	-2.42333
23503	ZFYVE26	zinc finger FYVE-type containing 26	0.235071	5.23127	3.35354	0.0037871	0.0356227	-2.33365
143941	TTC36	tetratricopeptide repeat domain 36	1.12128	-1.27865	3.35281	0.00379302	0.0356433	-1.95176
283349	RASSF3	Ras association domain family member 3	0.854048	8.40387	3.3527	0.00379399	0.0356433	-2.53925
6415	SELENOW	selenoprotein W	0.326067	5.54116	3.35063	0.00381092	0.035758	-2.37381
51282	SCAND1	SCAN domain containing 1	0.456458	4.1944	3.34858	0.00382782	0.0358415	-2.20272
440590	ZYG11A	zyg-11 family member A, cell cycle regulator	0.759782	0.719111	3.34841	0.00382928	0.0358415	-1.76961
100506451	RASSF8-AS1	RASSF8 antisense RNA 1	0.436013	2.68552	3.34518	0.00385603	0.0359851	-1.98462
57524	CASKIN1	CASK interacting protein 1	0.5223	4.23802	3.34487	0.00385857	0.0359851	-2.21594
2194	FASN	fatty acid synthase	0.310952	11.7281	3.34458	0.003861	0.0359851	-2.75354
2589	GALNT1	polypeptide N-acetylgalactosaminyltransferase 1	0.271671	6.26985	3.34299	0.00387428	0.03602	-2.44694
30837	SOCS7	suppressor of cytokine signaling 7	0.180931	6.72491	3.34297	0.00387447	0.03602	-2.47585
11322	TMC6	transmembrane channel like 6	0.281114	5.95243	3.34217	0.00388114	0.0360378	-2.40177
83478	ARHGAP24	Rho GTPase activating protein 24	0.664287	3.78321	3.34002	0.00389921	0.0361834	-2.17731
197131	UBR1	ubiquitin protein ligase E3 component n-recognin 1	0.190478	6.20496	3.33903	0.0039075	0.0361966	-2.43568
2181	ACSL3	acyl-CoA synthetase long chain family member 3	0.258333	9.62079	3.33704	0.0039243	0.0362831	-2.64214
23550	PSD4	pleckstrin and Sec7 domain containing 4	0.302783	5.43588	3.33518	0.00394011	0.0363627	-2.38227
10512	SEMA3C	semaphorin 3C	0.2109	6.31411	3.3344	0.00394672	0.0364015	-2.46588
22870	PPP6R1	protein phosphatase 6 regulatory subunit 1	0.340816	6.90945	3.33069	0.00397849	0.0366055	-2.50245
118421	LINC00161	long intergenic non-protein coding RNA 161	1.64308	1.23399	3.33023	0.00398241	0.0366175	-1.82203
84221	SPATC1L	spermatogenesis and centriole associated 1 like	0.516237	2.70194	3.31781	0.00409049	0.037409	-2.03728
11093	ADAMTS13	ADAM metallopeptidase with thrombospondin type 1 motif 13	0.466005	3.42148	3.31614	0.00410527	0.0375215	-2.1596
57704	GBA2	glucosylceramidase beta 2	0.225337	6.63992	3.31459	0.00411903	0.037565	-2.52935
84418	CYSTM1	cysteine rich transmembrane module containing 1	0.492307	4.109	3.31424	0.0041221	0.037565	-2.26664
131616	TMEM42	transmembrane protein 42	0.502764	4.96054	3.31386	0.00412549	0.037565	-2.38724
79098	C1orf116	chromosome 1 open reading frame 116	0.25423	8.37151	3.31314	0.00413185	0.037565	-2.62201
7593	MZF1	myeloid zinc finger 1	0.315852	4.9038	3.31309	0.00413233	0.037565	-2.3699
246330	PELI3	pellino E3 ubiquitin protein ligase family member 3	0.275952	5.60942	3.31277	0.00413515	0.0375681	-2.45711
7263	TST	thiosulfate sulfurtransferase	0.292338	4.60179	3.31139	0.00414751	0.0376579	-2.34223
9973	CCS	copper chaperone for superoxide dismutase	0.321591	5.46982	3.30847	0.00417371	0.0378279	-2.44501
10617	STAMBP	STAM binding protein	0.216812	5.64508	3.30795	0.00417841	0.0378444	-2.46803
27239	GPR162	G protein-coupled receptor 162	0.438323	2.26942	3.30771	0.00418053	0.0378444	-2.00867
27237	ARHGEF16	Rho guanine nucleotide exchange factor 16	0.327369	5.61192	3.30724	0.00418479	0.0378603	-2.46311
4151	MB	myoglobin	0.57822	4.93906	3.30378	0.00421612	0.0380757	-2.40545
6339	SCNN1D	sodium channel epithelial 1 delta subunit	0.551215	2.76411	3.30263	0.00422655	0.0381063	-2.07746
587	BCAT2	branched chain amino acid transaminase 2	0.263427	6.59807	3.3022	0.00423049	0.0381063	-2.54863
115703	ARHGAP33	Rho GTPase activating protein 33	0.546712	2.60736	3.30202	0.00423208	0.0381063	-2.06976
9957	HS3ST1	heparan sulfate-glucosamine 3-sulfotransferase 1	0.625564	2.33645	3.30044	0.00424657	0.0382051	-2.04739
11147	HHLA3	HERV-H LTR-associating 3	0.858277	-0.247871	3.29955	0.00425469	0.0382191	-1.87254
8912	CACNA1H	calcium voltage-gated channel subunit alpha1 H	0.29957	6.32727	3.29741	0.0042744	0.0383507	-2.5347
53635	PTOV1	PTOV1 extended AT-hook containing adaptor protein	0.278262	6.79405	3.2956	0.00429107	0.0384775	-2.57365
51291	GMIP	GEM interacting protein	0.38915	2.47557	3.29471	0.00429928	0.0385188	-2.05627
642515	PRRT1B	proline rich transmembrane protein 1B	0.423662	4.43587	3.29212	0.00432339	0.0386303	-2.35526
10409	BASP1	brain abundant membrane attached signal protein 1	0.420048	4.51331	3.29169	0.00432736	0.038643	-2.35025
148022	TICAM1	toll like receptor adaptor molecule 1	0.307027	4.29978	3.28862	0.00435612	0.038854	-2.34844
389337	ARHGEF37	Rho guanine nucleotide exchange factor 37	0.368202	6.16191	3.28779	0.00436387	0.0388752	-2.55461
57020	VPS35L	VPS35 endosomal protein sorting factor like	0.223462	5.01197	3.28727	0.00436875	0.0388752	-2.44171
4060	LUM	lumican	1.03668	2.98035	3.28641	0.00437688	0.0389247	-2.14182
83985	SPNS1	sphingolipid transporter 1 (putative)	0.390753	4.51555	3.28605	0.00438024	0.0389318	-2.38284
8569	MKNK1	MAPK interacting serine/threonine kinase 1	0.310048	4.17291	3.28409	0.00439883	0.0389827	-2.34646
2335	FN1	fibronectin 1	0.742893	2.90482	3.27822	0.00445477	0.0393176	-2.17244
322	APBB1	amyloid beta precursor protein binding family B member 1	0.41313	4.46347	3.27768	0.00446	0.0393223	-2.39951
129080	EMID1	EMI domain containing 1	0.815066	0.58541	3.27762	0.00446048	0.0393223	-1.89557
6903	TBCC	tubulin folding cofactor C	0.271628	3.68749	3.27598	0.00447629	0.0393929	-2.29734
261729	STEAP2	STEAP2 metalloreductase	0.274197	9.13331	3.27457	0.00448991	0.0394719	-2.75076
9907	AP5Z1	adaptor related protein complex 5 subunit zeta 1	0.355452	3.6098	3.27451	0.00449047	0.0394719	-2.2713
4135	MAP6	microtubule associated protein 6	0.331018	3.26428	3.27201	0.00451475	0.0396506	-2.22408
9380	GRHPR	glyoxylate and hydroxypyruvate reductase	0.223168	6.86888	3.27188	0.00451603	0.0396506	-2.6268
83667	SESN2	sestrin 2	0.591958	1.80494	3.27147	0.00451996	0.0396621	-2.01726
440584	SLC2A1-AS1	SLC2A1 antisense RNA 1	2.01686	-1.78512	3.26993	0.00453498	0.0397249	-2.21713
130916	MTERF4	mitochondrial transcription termination factor 4	0.233663	6.50481	3.2598	0.00463494	0.0404501	-2.63432
64122	FN3K	fructosamine 3 kinase	0.302411	4.81406	3.25966	0.00463643	0.0404501	-2.48407
115557	ARHGEF25	Rho guanine nucleotide exchange factor 25	0.404207	3.58686	3.2588	0.00464495	0.0404778	-2.31766
84684	INSM2	INSM transcriptional repressor 2	0.515193	1.4666	3.25839	0.00464904	0.0404901	-1.99296
6585	SLIT1	slit guidance ligand 1	0.759611	5.02515	3.25321	0.00470119	0.0407331	-2.51461
81926	ABHD17A	abhydrolase domain containing 17A	0.378165	5.26594	3.25293	0.00470399	0.0407331	-2.54299
54812	AFTPH	aftiphilin	0.256496	7.50892	3.25268	0.00470659	0.0407331	-2.70235
55971	BAIAP2L1	BAI1 associated protein 2 like 1	0.30696	5.75298	3.25242	0.00470917	0.0407331	-2.59424
116442	RAB39B	RAB39B, member RAS oncogene family	0.303648	4.0327	3.25118	0.0047218	0.0408155	-2.40311
8707	B3GALT2	beta-1,3-galactosyltransferase 2	0.85145	0.13145	3.25086	0.00472498	0.0408155	-1.94056
7755	ZNF205	zinc finger protein 205	0.468597	2.00057	3.25016	0.00473216	0.0408155	-2.08014
2534	FYN	FYN proto-oncogene, Src family tyrosine kinase	0.235117	4.34882	3.2483	0.00475115	0.0408863	-2.46554
65268	WNK2	WNK lysine deficient protein kinase 2	0.308167	7.36931	3.24798	0.00475438	0.0408909	-2.70095
84717	HDGFL2	HDGF like 2	0.235714	5.31211	3.2458	0.00477672	0.0410294	-2.56558
84572	GNPTG	N-acetylglucosamine-1-phosphate transferase subunit gamma	0.33047	3.76676	3.24551	0.00477977	0.0410294	-2.36674
286189	C8orf34-AS1	C8orf34 antisense RNA 1	0.300211	3.30369	3.24434	0.00479173	0.0410294	-2.33392
2651	GCNT2	glucosaminyl (N-acetyl) transferase 2 (I blood group)	1.03147	2.39083	3.24411	0.00479418	0.0410294	-2.12353
4000	LMNA	lamin A/C	0.465312	4.47861	3.2424	0.00481182	0.0411515	-2.46795
728039	SSR4P1	signal sequence receptor subunit 4 pseudogene 1	0.41782	3.31015	3.24198	0.00481616	0.0411654	-2.28137
93082	NEURL3	neuralized E3 ubiquitin protein ligase 3	0.550103	2.47441	3.24078	0.00482861	0.0412253	-2.17555
1824	DSC2	desmocollin 2	0.36407	7.02337	3.23913	0.00484576	0.0413294	-2.69696
5864	RAB3A	RAB3A, member RAS oncogene family	0.296981	4.32109	3.23852	0.00485218	0.0413567	-2.45843
54534	MRPL50	mitochondrial ribosomal protein L50	0.222263	4.98008	3.23724	0.00486546	0.0414466	-2.54416
1277	COL1A1	collagen type I alpha 1 chain	0.954049	0.950704	3.23565	0.00488217	0.0415189	-1.99228
6855	SYP	synaptophysin	0.226944	5.06519	3.23276	0.00491263	0.0417312	-2.56891
3667	IRS1	insulin receptor substrate 1	0.357198	5.03055	3.23056	0.00493594	0.0418659	-2.58415
124935	SLC43A2	solute carrier family 43 member 2	0.386462	5.02806	3.22929	0.00494944	0.0419264	-2.57238
1509	CTSD	cathepsin D	0.371714	7.14784	3.22763	0.00496708	0.042029	-2.72892
55315	SLC29A3	solute carrier family 29 member 3	0.344612	3.03155	3.22641	0.00498013	0.0420844	-2.29156
7760	ZNF213	zinc finger protein 213	0.45101	3.1789	3.22624	0.00498196	0.0420844	-2.30974
6319	SCD	stearoyl-CoA desaturase	0.193995	11.4042	3.2257	0.00498776	0.0421099	-2.99081
162968	ZNF497	zinc finger protein 497	0.62375	1.42542	3.22534	0.00499164	0.0421113	-2.0538
51181	DCXR	dicarbonyl and L-xylulose reductase	0.312964	6.50647	3.22517	0.00499348	0.0421113	-2.70183
8541	PPFIA3	PTPRF interacting protein alpha 3	0.275971	4.71851	3.2249	0.00499636	0.0421122	-2.54478
219902	TMEM136	transmembrane protein 136	0.413155	4.91092	3.22426	0.0050032	0.0421464	-2.56982
6830	SUPT6H	SPT6 homolog, histone chaperone and transcription elongation factor	0.144218	8.23433	3.223	0.00501685	0.0422043	-2.80307
27344	PCSK1N	proprotein convertase subtilisin/kexin type 1 inhibitor	0.822012	1.25911	3.22053	0.00504346	0.0422488	-2.03526
5900	RALGDS	ral guanine nucleotide dissociation stimulator	0.221549	7.74627	3.2205	0.00504388	0.0422488	-2.78396
10039	PARP3	poly(ADP-ribose) polymerase family member 3	0.235504	3.43624	3.2203	0.00504601	0.0422488	-2.37527
10045	SH2D3A	SH2 domain containing 3A	0.514733	2.1829	3.21936	0.00505616	0.0422946	-2.17531
1186	CLCN7	chloride voltage-gated channel 7	0.333208	5.33413	3.2161	0.00509174	0.0425613	-2.62436
8323	FZD6	frizzled class receptor 6	0.239295	5.26311	3.21204	0.00513639	0.04284	-2.62547
64599	GIGYF1	GRB10 interacting GYF protein 1	0.226266	6.90013	3.21025	0.00515615	0.0429498	-2.75645
112483	SAT2	spermidine/spermine N1-acetyltransferase family member 2	0.321757	4.46756	3.20927	0.00516706	0.0430012	-2.55443
5786	PTPRA	protein tyrosine phosphatase receptor type A	0.172968	6.37957	3.20573	0.00520654	0.0432348	-2.73695
100506637	PRKAR2A-AS1	PRKAR2A antisense RNA 1	0.563314	1.71631	3.20437	0.00522171	0.0433295	-2.12565
6303	SAT1	spermidine/spermine N1-acetyltransferase 1	0.271929	5.61958	3.2042	0.00522366	0.0433295	-2.68648
58526	MID1IP1	MID1 interacting protein 1	0.235338	6.54104	3.20343	0.00523234	0.0433662	-2.74969
100101267	POM121C	POM121 transmembrane nucleoporin C	0.18247	7.44677	3.2033	0.0052338	0.0433662	-2.79962
2771	GNAI2	G protein subunit alpha i2	0.201006	5.79285	3.20264	0.00524117	0.0433798	-2.70394
93611	FBXO44	F-box protein 44	0.444826	4.34643	3.20096	0.00526017	0.0434897	-2.54787
100129484	LOC100129484	uncharacterized LOC100129484	0.572958	1.48857	3.19754	0.00529885	0.0436366	-2.12444
23048	FNBP1	formin binding protein 1	0.142924	6.50225	3.18556	0.00543702	0.0442996	-2.78678
92126	DSEL	dermatan sulfate epimerase like	0.339562	7.05993	3.18464	0.0054477	0.044339	-2.82993
10589	DRAP1	DR1 associated protein 1	0.158977	6.81894	3.18342	0.00546203	0.0444174	-2.8113
166824	RASSF6	Ras association domain family member 6	1.06597	3.85942	3.18332	0.00546319	0.0444174	-2.48033
84787	KMT5C	lysine methyltransferase 5C	0.349558	4.05738	3.17971	0.00550569	0.044691	-2.54746
166	TLE5	TLE family member 5, transcriptional modulator	0.23533	6.8838	3.17941	0.00550924	0.0446959	-2.82087
101928489	LOC101928489	uncharacterized LOC101928489	1.35624	-1.26243	3.1744	0.00556881	0.0449866	-2.21068
64744	SMAP2	small ArfGAP2	0.178956	6.42496	3.17361	0.00557823	0.0450385	-2.80376
64319	FBRS	fibrosin	0.258303	5.66131	3.1722	0.00559512	0.045103	-2.75709
150696	PROM2	prominin 2	0.353171	6.74414	3.17153	0.00560319	0.045121	-2.82209
65981	CAPRIN2	caprin family member 2	0.395743	5.7933	3.17152	0.00560336	0.045121	-2.76543
60343	FAM3A	family with sequence similarity 3 member A	0.303792	4.90444	3.16805	0.00564522	0.0453142	-2.68359
5792	PTPRF	protein tyrosine phosphatase receptor type F	0.282271	8.72833	3.16658	0.00566301	0.0454158	-2.95113
150368	PHETA2	PH domain containing endocytic trafficking adaptor 2	0.526424	1.08022	3.16612	0.00566856	0.0454158	-2.15162
6612	SUMO3	small ubiquitin like modifier 3	0.182265	7.9291	3.16608	0.00566907	0.0454158	-2.90275
57161	PELI2	pellino E3 ubiquitin protein ligase family member 2	0.238211	5.65966	3.16587	0.00567161	0.0454158	-2.77287
1212	CLTB	clathrin light chain B	0.226729	5.01789	3.16549	0.00567624	0.0454189	-2.70153
149345	SHISA4	shisa family member 4	0.472222	2.17192	3.16458	0.00568738	0.0454601	-2.28184
387923	SERP2	stress associated endoplasmic reticulum protein family member 2	0.43387	2.55463	3.16168	0.00572292	0.0456519	-2.358
5977	DPF2	double PHD fingers 2	0.220777	7.09383	3.1605	0.00573735	0.0457389	-2.87251
55684	RABL6	RAB, member RAS oncogene family like 6	0.21176	8.14016	3.15657	0.00578593	0.0460053	-2.93887
55615	PRR5	proline rich 5	0.278599	3.47574	3.15578	0.00579576	0.0460531	-2.50986
55466	DNAJA4	DnaJ heat shock protein family (Hsp40) member A4	0.147716	7.5802	3.1556	0.00579802	0.0460531	-2.90663
166929	SGMS2	sphingomyelin synthase 2	0.199166	7.08071	3.15139	0.00585057	0.0463491	-2.88204
90557	CCDC74A	coiled-coil domain containing 74A	0.23971	4.38787	3.1498	0.00587054	0.0464514	-2.68261
84628	NTNG2	netrin G2	0.812503	1.6954	3.14863	0.00588531	0.0465029	-2.25433
140803	TRPM6	transient receptor potential cation channel subfamily M member 6	1.5325	-1.32924	3.14674	0.00590911	0.0466423	-2.20327
11228	RASSF8	Ras association domain family member 8	0.256974	5.75727	3.14516	0.0059292	0.0467765	-2.81777
84305	PYM1	PYM homolog 1, exon junction complex associated factor	0.236122	5.09719	3.14473	0.00593465	0.0467952	-2.75847
90990	KIFC2	kinesin family member C2	0.409984	4.29843	3.14432	0.00593982	0.0468116	-2.64753
101928378	PTOV1-AS2	PTOV1 antisense RNA 2	0.562933	1.61937	3.14225	0.00596623	0.0468633	-2.22862
374666	WASH3P	WASP family homolog 3, pseudogene	0.227589	5.11668	3.14195	0.00597007	0.0468633	-2.75757
54620	FBXL19	F-box and leucine rich repeat protein 19	0.30723	4.51272	3.14187	0.0059711	0.0468633	-2.68945
1748	DLX4	distal-less homeobox 4	0.835488	-0.0255925	3.14157	0.00597502	0.0468698	-2.1374
78994	PRR14	proline rich 14	0.382298	3.80534	3.14108	0.00598129	0.0468795	-2.59158
5195	PEX14	peroxisomal biogenesis factor 14	0.243888	4.38547	3.13871	0.00601171	0.047016	-2.68061
101926996	RUNDC3A-AS1	RUNDC3A antisense RNA 1	0.575587	3.07696	3.13857	0.00601354	0.047016	-2.46652
8635	RNASET2	ribonuclease T2	0.274906	3.34413	3.13804	0.0060203	0.047016	-2.53564
128866	CHMP4B	charged multivesicular body protein 4B	0.184708	6.30411	3.13795	0.00602157	0.047016	-2.87224
440689	HIST2H2BF	histone cluster 2 H2B family member f	0.777209	0.135399	3.13677	0.00603679	0.047051	-2.14573
29887	SNX10	sorting nexin 10	0.438032	3.25444	3.13664	0.00603847	0.047051	-2.51136
105369154	PKD1P6-NPIPP1	PKD1P6-NPIPP1 readthrough	0.333879	4.67558	3.13532	0.00605556	0.0471357	-2.71876
127829	ARL8A	ADP ribosylation factor like GTPase 8A	0.301135	4.99684	3.13399	0.00607277	0.0472212	-2.75991
10362	HMG20B	high mobility group 20B	0.277907	5.33299	3.13327	0.00608216	0.0472216	-2.80811
22871	NLGN1	neuroligin 1	0.654128	1.16016	3.13252	0.00609204	0.0472741	-2.21917
6277	S100A6	S100 calcium binding protein A6	0.991798	-0.0497699	3.13129	0.00610803	0.0473497	-2.16059
23341	DNAJC16	DnaJ heat shock protein family (Hsp40) member C16	0.254662	5.37861	3.1291	0.00613675	0.0475243	-2.80854
9070	ASH2L	ASH2 like, histone lysine methyltransferase complex subunit	0.172885	5.61536	3.12886	0.00613996	0.0475243	-2.83921
25956	SEC31B	SEC31 homolog B, COPII coat complex component	0.337069	4.28461	3.12726	0.006161	0.047654	-2.69069
5590	PRKCZ	protein kinase C zeta	0.256364	4.5043	3.12709	0.0061633	0.047654	-2.72577
5824	PEX19	peroxisomal biogenesis factor 19	0.176005	6.22175	3.12555	0.00618357	0.0477098	-2.89013
57719	ANO8	anoctamin 8	0.350218	3.87587	3.1244	0.00619893	0.0477129	-2.62916
80381	CD276	CD276 molecule	0.198682	8.1837	3.12257	0.00622324	0.047869	-3.01027
130557	ZNF513	zinc finger protein 513	0.249791	4.07916	3.1224	0.00622552	0.047869	-2.65446
3337	DNAJB1	DnaJ heat shock protein family (Hsp40) member B1	0.191612	5.39028	3.11825	0.00628105	0.0481446	-2.84024
113179	ADAT3	adenosine deaminase tRNA specific 3	0.830764	0.251654	3.11781	0.00628692	0.0481446	-2.17944
9145	SYNGR1	synaptogyrin 1	0.64813	3.01259	3.11759	0.00628995	0.0481446	-2.4919
64978	MRPL38	mitochondrial ribosomal protein L38	0.248406	4.64702	3.11678	0.00630078	0.0481859	-2.75594
1265	CNN2	calponin 2	0.350609	4.86794	3.11622	0.0063084	0.0482128	-2.77768
29952	DPP7	dipeptidyl peptidase 7	0.296153	7.75545	3.1156	0.00631684	0.0482364	-2.99617
23157	SEPTIN6	septin 6	0.418751	2.39705	3.11552	0.00631787	0.0482364	-2.41415
285855	RPL7L1	ribosomal protein L7 like 1	0.139541	8.48291	3.1116	0.00637109	0.0485451	-3.05126
10309	CCNO	cyclin O	0.327479	5.97565	3.1099	0.00639429	0.0486539	-2.89245
110806298	C17orf113	chromosome 17 open reading frame 113	0.521819	1.74487	3.10985	0.00639498	0.0486539	-2.32166
10401	PIAS3	protein inhibitor of activated STAT 3	0.412212	4.30413	3.10903	0.00640618	0.0486902	-2.72315
2065	ERBB3	erb-b2 receptor tyrosine kinase 3	0.414396	5.43215	3.10831	0.00641611	0.0487148	-2.86814
51608	GET4	golgi to ER traffic protein 4	0.215489	5.74182	3.10802	0.00642004	0.0487148	-2.88884
79784	MYH14	myosin heavy chain 14	0.328416	6.03246	3.10716	0.00643191	0.0487148	-2.91171
22953	P2RX2	purinergic receptor P2X 2	0.793634	-0.332906	3.10075	0.00652069	0.0492151	-2.2218
56947	MFF	mitochondrial fission factor	0.187534	5.79887	3.1004	0.0065256	0.0492277	-2.90807
252884	ZNF396	zinc finger protein 396	0.645415	0.454087	3.09972	0.00653513	0.0492626	-2.2279
6532	SLC6A4	solute carrier family 6 member 4	1.19355	-0.5201	3.09664	0.00657826	0.0494888	-2.23816
57595	PDZD4	PDZ domain containing 4	0.256929	4.3669	3.09608	0.00658624	0.0495127	-2.7689
124565	SLC38A10	solute carrier family 38 member 10	0.284967	6.11111	3.09555	0.00659364	0.0495246	-2.93821
89795	NAV3	neuron navigator 3	0.539252	2.12475	3.0955	0.00659436	0.0495246	-2.39942
100996763	NOTCH2NLB	notch 2 N-terminal like B	0.244385	3.22285	3.09203	0.00664349	0.0497875	-2.60003
7249	TSC2	TSC complex subunit 2	0.23295	5.75316	3.09181	0.00664666	0.0497875	-2.91975
90506	LRRC46	leucine rich repeat containing 46	0.711257	-0.470213	3.09173	0.0066478	0.0497875	-2.23945
80097	MZT2B	mitotic spindle organizing protein 2B	0.432025	5.48273	3.09164	0.00664904	0.0497875	-2.89904
3778	KCNMA1	potassium calcium-activated channel subfamily M alpha 1	0.264565	5.14594	3.09141	0.00665234	0.0497875	-2.87249
347862	GATD1	glutamine amidotransferase like class 1 domain containing 1	0.213301	6.21597	3.0891	0.00668532	0.0499994	-2.96744
8764	TNFRSF14	TNF receptor superfamily member 14	0.259658	5.24394	3.08896	0.00668726	0.0499994	-2.87637
5091	PC	pyruvate carboxylase	0.214955	6.73039	3.08613	0.0067279	0.0502537	-3.00365
54843	SYTL2	synaptotagmin like 2	0.316013	8.16707	3.0856	0.00673551	0.0502762	-3.08353
291	SLC25A4	solute carrier family 25 member 4	0.364882	5.13862	3.08535	0.00673901	0.0502762	-2.88122
4598	MVK	mevalonate kinase	0.296236	6.02265	3.08487	0.00674598	0.0502897	-2.9616
53905	DUOX1	dual oxidase 1	1.0388	-0.67978	3.08336	0.00676784	0.0504031	-2.2964
55127	HEATR1	HEAT repeat containing 1	0.181432	6.05161	3.08145	0.00679542	0.0504406	-2.96099
6519	SLC3A1	solute carrier family 3 member 1	0.417546	4.08493	3.0814	0.00679615	0.0504406	-2.73063
11070	TMEM115	transmembrane protein 115	0.281578	5.73706	3.08031	0.00681209	0.0505341	-2.9528
54932	EXD3	exonuclease 3'-5' domain containing 3	0.323701	3.37576	3.07838	0.00684017	0.0506195	-2.64728
9820	CUL7	cullin 7	0.349404	5.99685	3.07838	0.0068403	0.0506195	-2.96407
26470	SEZ6L2	seizure related 6 homolog like 2	0.337032	4.96403	3.07608	0.00687399	0.050743	-2.8783
84996	URB1-AS1	URB1 antisense RNA 1 (head to head)	0.554151	1.83495	3.07475	0.00689346	0.0508392	-2.40265
57507	ZNF608	zinc finger protein 608	0.235695	7.25921	3.07276	0.00692288	0.0509949	-3.06299
25796	PGLS	6-phosphogluconolactonase	0.25456	5.392	3.07155	0.00694077	0.0510492	-2.93115
55663	ZNF446	zinc finger protein 446	0.321594	3.18326	3.07129	0.00694459	0.0510492	-2.63171
6484	ST3GAL4	ST3 beta-galactoside alpha-2,3-sialyltransferase 4	0.355875	4.1882	3.07116	0.00694653	0.0510492	-2.78825
283385	MORN3	MORN repeat containing 3	0.607194	0.406777	3.07101	0.00694886	0.0510492	-2.27552
79095	C9orf16	chromosome 9 open reading frame 16	0.442639	3.25213	3.07064	0.00695425	0.0510641	-2.63225
5999	RGS4	regulator of G protein signaling 4	0.488385	5.34309	3.0696	0.00696979	0.0511286	-2.97004
5307	PITX1	paired like homeodomain 1	0.460793	4.53259	3.06871	0.00698306	0.0511765	-2.83177
84973	SNHG7	small nucleolar RNA host gene 7	0.219161	5.22154	3.06782	0.00699636	0.0512244	-2.93793
23770	FKBP8	FKBP prolyl isomerase 8	0.317981	7.85763	3.06545	0.00703184	0.0514345	-3.10366
10965	ACOT2	acyl-CoA thioesterase 2	0.321796	3.826	3.06464	0.00704397	0.0514488	-2.753
399665	FAM102A	family with sequence similarity 102 member A	0.275338	5.22699	3.0632	0.00706569	0.051578	-2.93471
112939	NACC1	nucleus accumbens associated 1	0.236639	7.06556	3.06165	0.0070891	0.0516788	-3.07129
7171	TPM4	tropomyosin 4	0.395675	7.72771	3.05742	0.00715341	0.0520637	-3.11772
79176	FBXL15	F-box and leucine rich repeat protein 15	0.425165	3.51102	3.05728	0.00715562	0.0520637	-2.70676
80019	UBTD1	ubiquitin domain containing 1	0.671652	0.960708	3.05597	0.00717559	0.0521339	-2.32135
1040	CDS1	CDP-diacylglycerol synthase 1	0.209663	5.94803	3.05359	0.00721221	0.0523498	-3.02291
51548	SIRT6	sirtuin 6	0.363446	2.93009	3.05221	0.00723348	0.0524561	-2.6294
79056	PRRG4	proline rich and Gla domain 4	0.455148	1.59954	3.05141	0.00724577	0.052518	-2.44964
51310	SLC22A17	solute carrier family 22 member 17	0.451798	2.40596	3.04777	0.00730225	0.0526755	-2.54795
1903	S1PR3	sphingosine-1-phosphate receptor 3	0.787677	1.11773	3.04748	0.00730689	0.052684	-2.40477
167127	UGT3A2	UDP glycosyltransferase family 3 member A2	0.589798	1.1526	3.04491	0.00734702	0.0528879	-2.38472
54753	ZNF853	zinc finger protein 853	0.490283	1.28247	3.04455	0.00735262	0.0528879	-2.40834
201229	LYRM9	LYR motif containing 9	0.508123	2.5227	3.04402	0.00736096	0.0529228	-2.58098
10811	NOXA1	NADPH oxidase activator 1	0.452644	2.38063	3.04346	0.00736982	0.0529614	-2.5367
79903	NAA60	N(alpha)-acetyltransferase 60, NatF catalytic subunit	0.255692	6.4382	3.04217	0.00739005	0.0530816	-3.07631
5742	PTGS1	prostaglandin-endoperoxide synthase 1	0.478161	3.16841	3.0408	0.00741165	0.0532116	-2.70004
341883	LRRC9	leucine rich repeat containing 9	0.349486	3.73526	3.03926	0.00743602	0.0533108	-2.78421
339665	SLC35E4	solute carrier family 35 member E4	0.715192	0.119253	3.03825	0.00745207	0.0533754	-2.32094
8178	ELL	elongation factor for RNA polymerase II	0.260719	4.94138	3.03568	0.00749307	0.0535426	-2.95205
54491	OTULINL	OTU deubiquitinase with linear linkage specificity like	0.251978	4.67959	3.03486	0.00750612	0.0535762	-2.95297
9636	ISG15	ISG15 ubiquitin like modifier	0.412135	2.9701	3.03372	0.00752453	0.0535762	-2.66501
1191	CLU	clusterin	0.322708	7.40376	3.03318	0.0075331	0.0535762	-3.14378
610	HCN2	hyperpolarization activated cyclic nucleotide gated potassium and sodium channel 2	0.342622	4.19378	3.03235	0.00754647	0.0536461	-2.8788
149473	CCDC24	coiled-coil domain containing 24	0.417224	3.71435	3.03105	0.0075674	0.0537237	-2.78053
146540	ZNF785	zinc finger protein 785	0.273734	3.75421	3.03101	0.00756801	0.0537237	-2.8099
4007	PRICKLE3	prickle planar cell polarity protein 3	0.491085	1.10116	3.0307	0.00757311	0.0537347	-2.38294
100505636	MALINC1	mitosis associated long intergenic non-coding RNA 1	0.504864	2.81314	3.02965	0.00758999	0.0537934	-2.65771
57701	NCKAP5L	NCK associated protein 5 like	0.392728	2.92836	3.02951	0.00759232	0.0537934	-2.6813
57549	IGSF9	immunoglobulin superfamily member 9	0.385452	5.09966	3.02931	0.00759557	0.0537934	-2.99913
80221	ACSF2	acyl-CoA synthetase family member 2	0.573333	1.92221	3.02814	0.00761448	0.0539021	-2.50016
25943	C20orf194	chromosome 20 open reading frame 194	0.929292	4.08686	3.02377	0.00768575	0.05428	-2.84624
326625	MMAB	metabolism of cobalamin associated B	0.236297	6.09102	3.02126	0.00772707	0.0544736	-3.10054
285463	CTBP1-AS	CTBP1 antisense RNA	0.439599	2.24908	3.02123	0.00772754	0.0544736	-2.56183
390858	OACYLP	O-acyltransferase like, pseudogene	1.27956	-0.927463	3.01892	0.00776562	0.0546911	-2.38117
4814	NINJ1	ninjurin 1	0.42919	4.38252	3.01768	0.00778611	0.0547483	-2.92589
64837	KLC2	kinesin light chain 2	0.282985	7.19261	3.01583	0.0078169	0.0549248	-3.1709
145226	RDH12	retinol dehydrogenase 12	1.18635	0.45507	3.01483	0.00783356	0.0549909	-2.36822
10463	SLC30A9	solute carrier family 30 member 9	0.170996	7.26382	3.01392	0.00784887	0.0550728	-3.1844
26145	IRF2BP1	interferon regulatory factor 2 binding protein 1	0.310689	5.07432	3.01337	0.00785804	0.0550909	-3.0169
57192	MCOLN1	mucolipin 1	0.384094	3.12757	3.01321	0.00786066	0.0550909	-2.73709
57662	CAMSAP3	calmodulin regulated spectrin associated protein family member 3	0.35883	5.12076	3.01311	0.00786234	0.0550909	-3.01827
9840	TESPA1	thymocyte expressed, positive selection associated 1	1.19198	-1.30501	3.01256	0.00787154	0.0551298	-2.43355
26053	AUTS2	activator of transcription and developmental regulator AUTS2	0.442087	2.98508	3.01172	0.00788563	0.0551849	-2.69174
153328	SLC25A48	solute carrier family 25 member 48	0.519421	0.0785308	3.01053	0.00790567	0.0552028	-2.36973
80778	ZNF34	zinc finger protein 34	0.617297	0.812607	3.01032	0.00790922	0.0552028	-2.40325
79640	C22orf46	CTA-216E10.6	0.207972	4.25906	3.00935	0.00792553	0.0552782	-2.93827
55048	VPS37C	VPS37C subunit of ESCRT-I	0.203625	5.65467	3.00815	0.00794583	0.055341	-3.08116
196403	DTX3	deltex E3 ubiquitin ligase 3	0.250683	5.45078	3.00806	0.00794733	0.055341	-3.07081
207	AKT1	AKT serine/threonine kinase 1	0.243503	7.52669	3.00799	0.00794859	0.055341	-3.21058
4861	NPAS1	neuronal PAS domain protein 1	0.75753	-0.221946	3.00777	0.00795231	0.055341	-2.37504
9980	DOP1B	DOP1 leucine zipper like protein B	0.158225	8.51459	3.00765	0.00795433	0.055341	-3.2634
57214	CEMIP	cell migration inducing hyaluronidase 1	0.351883	3.4453	3.00674	0.00796967	0.0553988	-2.80384
9424	KCNK6	potassium two pore domain channel subfamily K member 6	0.761333	-0.0791798	3.00655	0.00797297	0.0553988	-2.37768
23648	SSBP3	single stranded DNA binding protein 3	0.221856	7.08371	3.00362	0.00802282	0.0556958	-3.19688
90480	GADD45GIP1	GADD45G interacting protein 1	0.235164	4.9776	3.00345	0.0080258	0.0556958	-3.0313
375133	PI4KAP2	phosphatidylinositol 4-kinase alpha pseudogene 2	0.260381	5.18589	3.0017	0.0080558	0.0558784	-3.05098
9265	CYTH3	cytohesin 3	0.37544	5.81715	3.00045	0.00807721	0.0559473	-3.11479
2631	NIPSNAP2	nipsnap homolog 2	0.158454	7.44141	3.00026	0.00808049	0.0559473	-3.22256
23207	PLEKHM2	pleckstrin homology and RUN domain containing M2	0.235858	6.11315	2.99848	0.00811109	0.0560965	-3.14646
26205	GMEB2	glucocorticoid modulatory element binding protein 2	0.190611	5.51796	2.99836	0.00811314	0.0560965	-3.09545
54929	TMEM161A	transmembrane protein 161A	0.335348	4.19472	2.99743	0.00812925	0.0561822	-2.93318
26499	PLEK2	pleckstrin 2	0.29995	3.42821	2.99651	0.00814522	0.0562004	-2.818
8427	ZNF282	zinc finger protein 282	0.323515	5.95028	2.99631	0.00814875	0.0562004	-3.13847
5029	P2RY2	purinergic receptor P2Y2	0.511739	1.38148	2.99353	0.00819696	0.0564444	-2.51487
51440	HPCAL4	hippocalcin like 4	0.604564	1.69269	2.99124	0.00823714	0.0566696	-2.55172
10143	CLEC3A	C-type lectin domain family 3 member A	1.22196	3.9355	2.99101	0.00824115	0.0566714	-2.88892
11072	DUSP14	dual specificity phosphatase 14	0.222947	4.86285	2.98929	0.00827127	0.0568128	-3.05689
80173	IFT74	intraflagellar transport 74	0.21204	4.66536	2.98898	0.0082767	0.0568128	-3.02541
4209	MEF2D	myocyte enhancer factor 2D	0.252557	5.10643	2.98793	0.00829535	0.0569151	-3.07293
89766	UMODL1	uromodulin like 1	0.781677	0.629326	2.98688	0.00831385	0.0570109	-2.42213
22904	SBNO2	strawberry notch homolog 2	0.31635	4.88687	2.98475	0.00835159	0.0572233	-3.05082
1209	CLPTM1	CLPTM1 regulator of GABA type A receptor forward trafficking	0.191793	7.11845	2.9829	0.0083845	0.0573969	-3.24081
55561	CDC42BPG	CDC42 binding protein kinase gamma	0.360165	6.05335	2.9811	0.00841657	0.0575645	-3.17709
55906	ZC4H2	zinc finger C4H2-type containing	1.45417	-0.876562	2.98024	0.0084321	0.0576187	-2.48747
23219	FBXO28	F-box protein 28	0.243839	6.39397	2.97723	0.0084862	0.0579362	-3.21137
79414	LRFN3	leucine rich repeat and fibronectin type III domain containing 3	0.362191	3.85251	2.97506	0.00852537	0.0581031	-2.93945
5916	RARG	retinoic acid receptor gamma	0.49109	4.21698	2.97196	0.0085818	0.0582981	-2.99285
3338	DNAJC4	DnaJ heat shock protein family (Hsp40) member C4	0.253392	6.35635	2.97177	0.00858534	0.0582981	-3.21643
8999	CDKL2	cyclin dependent kinase like 2	0.896878	1.39698	2.97138	0.00859242	0.0583061	-2.56612
29959	NRBP1	nuclear receptor binding protein 1	0.326621	5.9787	2.97127	0.00859434	0.0583061	-3.18158
253012	HEPACAM2	HEPACAM family member 2	1.18502	0.395691	2.96961	0.00862472	0.0584346	-2.45015
152007	GLIPR2	GLI pathogenesis related 2	0.365586	2.74698	2.96887	0.00863834	0.0585007	-2.78228
84809	CROCCP2	CROCC pseudogene 2	0.235251	5.08524	2.96571	0.00869654	0.0588161	-3.11291
6725	SRMS	src-related kinase lacking C-terminal regulatory tyrosine and N-terminal myristylation sites	0.470192	2.88586	2.96308	0.00874527	0.0590403	-2.7836
51160	VPS28	VPS28 subunit of ESCRT-I	0.254531	5.72811	2.96276	0.00875118	0.0590539	-3.18401
138716	RPP25L	ribonuclease P/MRP subunit p25 like	0.38386	4.17826	2.96049	0.00879343	0.0592863	-3.00683
3664	IRF6	interferon regulatory factor 6	0.32666	5.58967	2.95953	0.00881141	0.0593811	-3.18414
80164	PRR36	proline rich 36	0.391941	4.46099	2.95777	0.00884444	0.0595514	-3.06092
5780	PTPN9	protein tyrosine phosphatase non-receptor type 9	0.200984	5.6449	2.95776	0.00884454	0.0595514	-3.20046
285489	DOK7	docking protein 7	0.959969	0.748355	2.95503	0.00889597	0.0597915	-2.49552
645700	ZNF890P	zinc finger protein 890, pseudogene	0.708599	-0.440269	2.95441	0.00890773	0.059844	-2.47301
6598	SMARCB1	SWI/SNF related, matrix associated, actin dependent regulator of chromatin, subfamily b, member 1	0.163039	6.50239	2.95312	0.00893225	0.0599776	-3.26549
29924	EPN1	epsin 1	0.235729	7.33843	2.95175	0.00895828	0.0600241	-3.31066
594	BCKDHB	branched chain keto acid dehydrogenase E1 subunit beta	0.19966	5.21992	2.94763	0.00903695	0.060392	-3.16573
140893	RBBP8NL	RBBP8 N-terminal like	0.361532	4.27828	2.94762	0.0090371	0.060392	-3.03653
7314	UBB	ubiquitin B	0.208372	8.99147	2.94716	0.00904586	0.060424	-3.41889
2203	FBP1	fructose-bisphosphatase 1	0.276148	4.83336	2.9465	0.00905867	0.0604563	-3.1311
54464	XRN1	5'-3' exoribonuclease 1	0.240705	6.5678	2.94489	0.00908952	0.0606166	-3.28003
256536	TCERG1L	transcription elongation regulator 1 like	0.554735	2.06172	2.94205	0.00914458	0.0608689	-2.69903
10809	STARD10	StAR related lipid transfer domain containing 10	0.281309	5.39214	2.94143	0.00915654	0.0608869	-3.19191
9462	RASAL2	RAS protein activator like 2	0.247516	5.62156	2.93844	0.00921477	0.061152	-3.2353
23178	PASK	PAS domain containing serine/threonine kinase	0.268329	5.79378	2.93841	0.00921534	0.061152	-3.25132
9732	DOCK4	dedicator of cytokinesis 4	0.314677	4.22884	2.93278	0.00932608	0.0617517	-3.04311
400710	LOC400710	uncharacterized LOC400710	0.68622	3.06029	2.93159	0.00934963	0.0618536	-2.93219
83715	ESPN	espin	0.861088	-0.668396	2.93052	0.00937085	0.0619399	-2.5102
4034	LRCH4	leucine rich repeats and calponin homology domain containing 4	0.30258	5.16374	2.92989	0.00938344	0.0619691	-3.19171
10087	COL4A3BP	collagen type IV alpha 3 binding protein	0.211921	5.53069	2.92809	0.00941925	0.0621207	-3.23385
55332	DRAM1	DNA damage regulated autophagy modulator 1	0.476136	3.214	2.92792	0.00942278	0.0621207	-2.90571
100271927	RASA4B	RAS p21 protein activator 4B	0.306929	3.4594	2.92721	0.00943687	0.0621865	-2.96781
91252	SLC39A13	solute carrier family 39 member 13	0.451171	3.17046	2.92627	0.00945578	0.0622626	-2.91713
8875	VNN2	vanin 2	0.659289	1.93258	2.92486	0.00948401	0.0624158	-2.71554
1573	CYP2J2	cytochrome P450 family 2 subfamily J member 2	0.21579	4.5619	2.92461	0.00948912	0.0624223	-3.15304
3636	INPPL1	inositol polyphosphate phosphatase like 1	0.198748	7.37226	2.92318	0.00951785	0.0625571	-3.3701
9922	IQSEC1	IQ motif and Sec7 domain 1	0.192199	7.70176	2.92236	0.00953434	0.0626112	-3.38992
622	BDH1	3-hydroxybutyrate dehydrogenase 1	0.276556	5.82151	2.92139	0.00955391	0.0627125	-3.27952
103021294	ABALON	apoptotic BCL2L1-antisense long non-coding RNA	0.437256	1.53951	2.92074	0.00956714	0.0627451	-2.64984
4066	LYL1	LYL1 basic helix-loop-helix family member	0.728291	1.41572	2.92037	0.00957473	0.0627532	-2.61855
64838	FNDC4	fibronectin type III domain containing 4	0.790727	1.2223	2.92027	0.00957666	0.0627532	-2.60534
5521	PPP2R2B	protein phosphatase 2 regulatory subunit Bbeta	0.598985	1.77262	2.91911	0.00960026	0.0628728	-2.71696
10901	DHRS4	dehydrogenase/reductase 4	0.225425	4.0006	2.91868	0.00960901	0.0628836	-3.0685
284312	ZSCAN1	zinc finger and SCAN domain containing 1	0.698401	0.687091	2.91772	0.00962851	0.0629841	-2.56035
90102	PHLDB2	pleckstrin homology like domain family B member 2	0.201688	6.19659	2.91527	0.00967871	0.0632306	-3.32145
79171	RBM42	RNA binding motif protein 42	0.263297	5.51862	2.91265	0.00973259	0.0635279	-3.26776
283948	NHLRC4	NHL repeat containing 4	0.594111	0.557122	2.91174	0.00975123	0.0636188	-2.57074
2006	ELN	elastin	0.556303	1.72925	2.91151	0.00975612	0.0636188	-2.7117
23604	DAPK2	death associated protein kinase 2	0.670505	2.35741	2.91136	0.00975911	0.0636188	-2.79287
3755	KCNG1	potassium voltage-gated channel modifier subfamily G member 1	0.752672	1.67209	2.91096	0.00976746	0.063626	-2.70517
11275	KLHL2	kelch like family member 2	0.244952	4.66853	2.9109	0.0097686	0.063626	-3.18232
8455	ATRN	attractin	0.312162	7.51204	2.91021	0.00978293	0.0636544	-3.40857
3017	HIST1H2BD	histone cluster 1 H2B family member d	0.685342	2.89824	2.90998	0.00978781	0.0636544	-2.87711
5283	PIGH	phosphatidylinositol glycan anchor biosynthesis class H	0.371118	4.79744	2.90968	0.00979395	0.0636544	-3.2079
8869	ST3GAL5	ST3 beta-galactoside alpha-2,3-sialyltransferase 5	0.533944	2.94356	2.90901	0.00980786	0.0637175	-2.93915
304	ANXA2P2	annexin A2 pseudogene 2	0.85847	1.90312	2.90826	0.00982347	0.0637546	-2.77047
326624	RAB37	RAB37, member RAS oncogene family	1.16573	-0.0818926	2.90759	0.00983743	0.0638002	-2.54613
403313	PLPP6	phospholipid phosphatase 6	0.400695	4.38425	2.90624	0.00986562	0.0639284	-3.15377
63935	PCIF1	PDX1 C-terminal inhibiting factor 1	0.201705	5.05268	2.90506	0.00989026	0.0640333	-3.24584
9912	ARHGAP44	Rho GTPase activating protein 44	0.293274	3.0601	2.89765	0.0100465	0.064686	-2.96602
27125	AFF4	AF4/FMR2 family member 4	0.224478	7.74712	2.89572	0.0100876	0.0649158	-3.44458
140628	GATA5	GATA binding protein 5	0.665894	0.739575	2.89529	0.0100968	0.0649271	-2.59496
26007	TKFC	triokinase and FMN cyclase	0.2104	5.88133	2.89415	0.0101213	0.0650291	-3.33836
57512	GPR158	G protein-coupled receptor 158	0.224086	5.1362	2.89321	0.0101413	0.0651199	-3.27664
7127	TNFAIP2	TNF alpha induced protein 2	0.259594	5.6016	2.89309	0.010144	0.0651199	-3.32107
10267	RAMP1	receptor activity modifying protein 1	0.362105	5.16659	2.89088	0.0101915	0.065342	-3.27984
5310	PKD1	polycystin 1, transient receptor potential channel interacting	0.344422	5.99209	2.88744	0.0102658	0.0656798	-3.35945
2938	GSTA1	glutathione S-transferase alpha 1	0.654835	1.32196	2.88578	0.0103019	0.0658063	-2.70524
8572	PDLIM4	PDZ and LIM domain 4	1.06118	-0.157585	2.88529	0.0103126	0.0658063	-2.58441
127002	ATXN7L2	ataxin 7 like 2	0.33116	3.18517	2.8849	0.0103212	0.0658063	-3.01007
26471	NUPR1	nuclear protein 1, transcriptional regulator	0.358177	7.03047	2.88476	0.0103241	0.0658063	-3.43974
105371374	ATP2C2-AS1	ATP2C2 antisense RNA 1	0.903546	0.104338	2.88474	0.0103247	0.0658063	-2.58659
3936	LCP1	lymphocyte cytosolic protein 1	0.168044	7.25592	2.8835	0.0103516	0.0659347	-3.4504
2346	FOLH1	folate hydrolase 1	0.726961	7.59866	2.88316	0.010359	0.0659347	-3.46467
832	CAPZB	capping actin protein of muscle Z-line subunit beta	0.136821	7.29	2.88203	0.010384	0.0660454	-3.45522
91445	RNF185	ring finger protein 185	0.282892	5.86911	2.88153	0.0103949	0.0660593	-3.36291
22809	ATF5	activating transcription factor 5	0.54724	6.16547	2.88048	0.010418	0.0661783	-3.38828
1368	CPM	carboxypeptidase M	1.12515	0.697107	2.88025	0.010423	0.0661827	-2.62314
23263	MCF2L	MCF.2 cell line derived transforming sequence like	0.169183	4.59404	2.87944	0.0104408	0.0662491	-3.23317
374491	TPTE2P6	transmembrane phosphoinositide 3-phosphatase and tensin homolog 2 pseudogene 6	0.933205	0.651245	2.87921	0.010446	0.0662491	-2.63788
1767	DNAH5	dynein axonemal heavy chain 5	0.465979	6.27687	2.87918	0.0104466	0.0662491	-3.39864
643596	RNF224	ring finger protein 224	0.73365	1.33025	2.87766	0.0104802	0.066407	-2.683
3958	LGALS3	galectin 3	0.745996	0.797982	2.87574	0.0105228	0.0666207	-2.64977
57162	PELI1	pellino E3 ubiquitin protein ligase 1	0.235737	3.40698	2.87378	0.0105664	0.0668693	-3.0672
64146	PDF	peptide deformylase, mitochondrial	0.773107	0.460058	2.87226	0.0106004	0.0669577	-2.62545
35	ACADS	acyl-CoA dehydrogenase short chain	0.363873	3.00963	2.8718	0.0106108	0.0669823	-2.99558
8824	CES2	carboxylesterase 2	0.204086	5.21529	2.8702	0.0106468	0.0671258	-3.33211
55929	DMAP1	DNA methyltransferase 1 associated protein 1	0.265601	5.16661	2.86983	0.0106551	0.06715	-3.3175
80736	SLC44A4	solute carrier family 44 member 4	0.230942	7.41472	2.86947	0.0106632	0.0671601	-3.48097
400128	TUSC8	tumor suppressor candidate 8	0.272602	3.96036	2.86917	0.01067	0.0671601	-3.16838
93185	IGSF8	immunoglobulin superfamily member 8	0.271027	4.54021	2.86827	0.0106902	0.0672595	-3.24546
6565	SLC15A2	solute carrier family 15 member 2	0.38603	1.85573	2.86792	0.0106981	0.0672814	-2.84387
57175	CORO1B	coronin 1B	0.341661	7.47499	2.86752	0.010707	0.0672888	-3.48475
51059	FAM135B	family with sequence similarity 135 member B	0.938413	0.657553	2.86618	0.0107374	0.0674166	-2.65956
160492	LMNTD1	lamin tail domain containing 1	1.54286	-0.922288	2.8657	0.0107485	0.0674302	-2.63115
85456	TNKS1BP1	tankyrase 1 binding protein 1	0.28956	7.39839	2.86064	0.0108639	0.0679973	-3.4978
56052	ALG1	ALG1 chitobiosyldiphosphodolichol beta-mannosyltransferase	0.260309	3.64893	2.86056	0.0108657	0.0679973	-3.12654
83959	SLC4A11	solute carrier family 4 member 11	0.52491	1.51749	2.86055	0.0108658	0.0679973	-2.76814
7248	TSC1	TSC complex subunit 1	0.278592	6.60384	2.8602	0.0108739	0.0680204	-3.45406
7534	YWHAZ	tyrosine 3-monooxygenase/tryptophan 5-monooxygenase activation protein zeta	0.205695	9.96099	2.85956	0.0108885	0.0680397	-3.65358
22906	TRAK1	trafficking kinesin protein 1	0.174183	6.07917	2.85944	0.0108914	0.0680397	-3.42675
4241	MELTF	melanotransferrin	0.541904	1.07473	2.85928	0.010895	0.0680397	-2.71505
2550	GABBR1	gamma-aminobutyric acid type B receptor subunit 1	0.21509	3.82076	2.8589	0.0109038	0.0680667	-3.17501
5469	MED1	mediator complex subunit 1	0.153473	7.5107	2.85782	0.0109285	0.0681342	-3.51262
10227	MFSD10	major facilitator superfamily domain containing 10	0.308517	5.73449	2.85765	0.0109326	0.0681342	-3.39228
55629	PNRC2	proline rich nuclear receptor coactivator 2	0.262113	7.39375	2.85706	0.0109461	0.0681903	-3.51133
64409	GALNT17	polypeptide N-acetylgalactosaminyltransferase 17	0.719695	-0.830336	2.85665	0.0109557	0.0682161	-2.63719
55262	MAP11	microtubule associated protein 11	0.30557	3.57552	2.85483	0.0109978	0.0683561	-3.10877
4350	MPG	N-methylpurine DNA glycosylase	0.486611	2.61884	2.85474	0.0109998	0.0683561	-2.95353
54877	ZCCHC2	zinc finger CCHC-type containing 2	0.206568	4.92554	2.85205	0.0110624	0.0685888	-3.3353
100526833	SEPT5-GP1BB	SEPT5-GP1BB readthrough	0.338491	2.41434	2.85197	0.0110643	0.0685888	-2.92869
27232	GNMT	glycine N-methyltransferase	0.736683	1.32079	2.85108	0.0110851	0.068644	-2.75203
5269	SERPINB6	serpin family B member 6	0.198106	6.49166	2.85	0.0111104	0.0687341	-3.4766
93974	ATP5IF1	ATP synthase inhibitory factor subunit 1	0.176071	6.28518	2.84885	0.0111375	0.0688171	-3.46186
91523	PCED1B	PC-esterase domain containing 1B	0.605778	0.916095	2.84639	0.0111952	0.0690652	-2.71278
10938	EHD1	EH domain containing 1	0.222541	5.70128	2.84346	0.0112647	0.0693774	-3.43074
55330	BLOC1S4	biogenesis of lysosomal organelles complex 1 subunit 4	0.330068	3.03944	2.84205	0.0112983	0.0694993	-3.05015
5566	PRKACA	protein kinase cAMP-activated catalytic subunit alpha	0.16899	6.25184	2.84054	0.0113342	0.0696637	-3.47384
8567	MADD	MAP kinase activating death domain	0.169306	6.55411	2.83938	0.0113619	0.0697491	-3.49629
8736	MYOM1	myomesin 1	1.37525	-0.703891	2.83916	0.0113673	0.0697539	-2.67004
23309	SIN3B	SIN3 transcription regulator family member B	0.168548	6.6985	2.8349	0.0114698	0.070173	-3.51539
146439	BICDL2	BICD family like cargo adaptor 2	0.441826	2.63805	2.83463	0.0114762	0.070173	-2.98977
79969	ATAT1	alpha tubulin acetyltransferase 1	0.258351	3.77254	2.83459	0.0114772	0.070173	-3.2026
91304	TMEM259	transmembrane protein 259	0.259719	6.80687	2.83371	0.0114984	0.0702744	-3.52009
51162	EGFL7	EGF like domain multiple 7	0.486423	3.98296	2.83299	0.011516	0.0703267	-3.21621
25837	RAB26	RAB26, member RAS oncogene family	0.697518	1.90058	2.83242	0.0115297	0.0703267	-2.86779
178	AGL	amylo-alpha-1, 6-glucosidase, 4-alpha-glucanotransferase	0.166762	6.07922	2.83233	0.0115319	0.0703267	-3.48593
51447	IP6K2	inositol hexakisphosphate kinase 2	0.271413	6.97382	2.83221	0.0115348	0.0703267	-3.53996
10715	CERS1	ceramide synthase 1	0.286431	3.40553	2.83194	0.0115414	0.0703383	-3.16346
27343	POLL	DNA polymerase lambda	0.193798	4.78659	2.83114	0.011561	0.0704011	-3.36152
6195	RPS6KA1	ribosomal protein S6 kinase A1	0.231136	4.85924	2.82849	0.0116255	0.0707375	-3.36796
653082	ZDHHC11B	zinc finger DHHC-type containing 11B	0.455658	2.23523	2.82656	0.011673	0.0709408	-2.95289
89887	ZNF628	zinc finger protein 628	0.329051	3.11931	2.82559	0.0116968	0.071045	-3.10061
23133	PHF8	PHD finger protein 8	0.163575	6.02368	2.82531	0.0117036	0.071045	-3.49086
100289341	MAN1B1-DT	MAN1B1 divergent transcript	0.79861	0.603207	2.82529	0.0117042	0.071045	-2.71873
51360	MBTPS2	membrane bound transcription factor peptidase, site 2	0.211365	6.37202	2.82504	0.0117105	0.0710548	-3.50719
9721	GPRIN2	G protein regulated inducer of neurite outgrowth 2	0.313496	5.7355	2.82472	0.0117184	0.0710742	-3.46016
3104	ZBTB48	zinc finger and BTB domain containing 48	0.202436	4.48258	2.82424	0.0117301	0.0711168	-3.32994
23361	ZNF629	zinc finger protein 629	0.206746	4.65927	2.82137	0.0118012	0.0712916	-3.3641
56603	CYP26B1	cytochrome P450 family 26 subfamily B member 1	0.60499	-0.109533	2.82005	0.011834	0.0714325	-2.7042
728323	LINC01881	long intergenic non-protein coding RNA 1881	0.332865	2.80637	2.81928	0.0118532	0.0714916	-3.0714
6687	SPG7	SPG7 matrix AAA peptidase subunit, paraplegin	0.171914	4.80714	2.81646	0.0119238	0.0718035	-3.38735
9351	SLC9A3R2	SLC9A3 regulator 2	0.417211	4.80603	2.81614	0.0119317	0.0718223	-3.37229
23052	ENDOD1	endonuclease domain containing 1	0.484165	6.47013	2.81486	0.0119641	0.0718956	-3.54374
647024	C6orf132	chromosome 6 open reading frame 132	0.277455	6.44092	2.81482	0.011965	0.0718956	-3.54365
9696	CROCC	ciliary rootlet coiled-coil, rootletin	0.357306	3.90877	2.81411	0.0119828	0.0719018	-3.26212
2775	GNAO1	G protein subunit alpha o1	0.482169	1.62159	2.81242	0.0120255	0.0720914	-2.86625
101927718	DSG1-AS1	DSG1 antisense RNA 1	1.41449	-1.14005	2.81095	0.0120629	0.0722676	-2.74009
284615	ANKRD34A	ankyrin repeat domain 34A	0.519792	1.20557	2.8092	0.0121073	0.0725049	-2.83408
100129195	ZSCAN16-AS1	ZSCAN16 antisense RNA 1	0.586516	0.581897	2.80766	0.0121464	0.0726621	-2.75841
339541	ARMH1	armadillo like helical domain containing 1	0.889451	-0.705	2.80742	0.0121527	0.0726621	-2.72184
91653	BOC	BOC cell adhesion associated, oncogene regulated	0.733134	1.13563	2.80638	0.0121793	0.0727637	-2.83254
10810	WASF3	WASP family member 3	0.504957	6.66219	2.80564	0.0121981	0.0728186	-3.56921
127833	SYT2	synaptotagmin 2	0.468909	0.788065	2.80534	0.012206	0.0728374	-2.80283
5576	PRKAR2A	protein kinase cAMP-dependent type II regulatory subunit alpha	0.158529	7.45516	2.80388	0.0122434	0.0729635	-3.61862
8204	NRIP1	nuclear receptor interacting protein 1	0.329885	7.5083	2.80334	0.0122574	0.0729635	-3.62592
9865	TRIL	TLR4 interactor with leucine rich repeats	1.58323	-1.42143	2.80302	0.0122656	0.0729635	-2.82546
122616	CLBA1	clathrin binding box of aftiphilin containing 1	0.348685	3.43871	2.80243	0.0122808	0.0730121	-3.21058
127281	PRXL2B	peroxiredoxin like 2B	0.282674	4.99966	2.80007	0.0123418	0.073303	-3.4438
8351	HIST1H3D	histone cluster 1 H3 family member d	0.562706	1.43627	2.80006	0.0123421	0.073303	-2.88654
55362	TMEM63B	transmembrane protein 63B	0.309437	6.36328	2.79895	0.0123708	0.0733549	-3.55964
6397	SEC14L1	SEC14 like lipid binding 1	0.220932	6.97046	2.79879	0.012375	0.0733549	-3.6044
79789	CLMN	calmin	0.192471	5.05297	2.79853	0.012382	0.0733677	-3.46673
8991	SELENBP1	selenium binding protein 1	0.418691	6.56454	2.79692	0.0124239	0.0735875	-3.58035
25759	SHC2	SHC adaptor protein 2	0.432165	2.98415	2.79521	0.0124685	0.0738227	-3.11342
80700	UBXN6	UBX domain protein 6	0.24338	5.83257	2.79453	0.0124863	0.0738991	-3.52706
1001	CDH3	cadherin 3	0.569076	2.87875	2.79389	0.0125031	0.0739409	-3.13212
84266	ALKBH7	alkB homolog 7	0.48525	3.15065	2.79233	0.0125442	0.0740975	-3.1641
57673	BEND3	BEN domain containing 3	0.207869	5.2452	2.79064	0.0125887	0.0742313	-3.50521
4795	NFKBIL1	NFKB inhibitor like 1	0.241702	4.34501	2.79055	0.0125911	0.0742313	-3.37547
1466	CSRP2	cysteine and glycine rich protein 2	0.929445	5.34181	2.79054	0.0125914	0.0742313	-3.49804
727800	RNF208	ring finger protein 208	0.449215	3.23663	2.78989	0.0126086	0.0743038	-3.17173
90678	LRSAM1	leucine rich repeat and sterile alpha motif containing 1	0.23701	5.77576	2.78874	0.0126391	0.0744547	-3.53907
9600	PITPNM1	phosphatidylinositol transfer protein membrane associated 1	0.264979	4.86678	2.78828	0.0126513	0.0744886	-3.45087
10550	ARL6IP5	ADP ribosylation factor like GTPase 6 interacting protein 5	0.261539	7.41956	2.78807	0.0126568	0.0744886	-3.65046
10634	GAS2L1	growth arrest specific 2 like 1	0.346763	4.73772	2.78768	0.0126673	0.0744886	-3.42438
2593	GAMT	guanidinoacetate N-methyltransferase	0.305881	5.32716	2.7876	0.0126693	0.0744886	-3.50136
284069	FAM171A2	family with sequence similarity 171 member A2	0.445196	2.51656	2.7876	0.0126694	0.0744886	-3.09716
81669	CCNL2	cyclin L2	0.149521	7.66083	2.78669	0.0126936	0.0745317	-3.66403
283849	EXOC3L1	exocyst complex component 3 like 1	0.939551	-0.180247	2.7865	0.0126986	0.0745317	-2.75036
6652	SORD	sorbitol dehydrogenase	0.298332	6.44843	2.7864	0.0127013	0.0745317	-3.60267
727957	MROH1	maestro heat like repeat family member 1	0.279291	5.38657	2.78419	0.0127603	0.0747335	-3.50953
255488	RNF144B	ring finger protein 144B	0.387956	3.32305	2.78283	0.0127968	0.074918	-3.24933
110006322	PKD1P5-LOC105376752	PKD1P5-LOC105376752 readthrough	0.325645	5.53157	2.78089	0.0128491	0.0751081	-3.53133
25999	CLIP3	CAP-Gly domain containing linker protein 3	0.532142	2.78586	2.78066	0.0128554	0.0751159	-3.14466
2947	GSTM3	glutathione S-transferase mu 3	0.238056	4.85307	2.77914	0.0128963	0.0752972	-3.46478
55823	VPS11	VPS11 core subunit of CORVET and HOPS complexes	0.251505	5.75872	2.77634	0.0129722	0.0755655	-3.56547
54985	HCFC1R1	host cell factor C1 regulator 1	0.385451	2.83109	2.77436	0.0130262	0.0757785	-3.16838
84293	PRXL2A	peroxiredoxin like 2A	0.185325	6.67526	2.77293	0.0130656	0.0758763	-3.64166
56907	SPIRE1	spire type actin nucleation factor 1	0.188352	5.63588	2.77217	0.0130863	0.0759675	-3.56748
11076	TPPP	tubulin polymerization promoting protein	0.308695	2.45695	2.77178	0.0130968	0.0759906	-3.09393
55898	UNC45A	unc-45 myosin chaperone A	0.2523	7.13606	2.76969	0.0131545	0.0761412	-3.67203
5602	MAPK10	mitogen-activated protein kinase 10	0.792811	1.44881	2.76842	0.0131894	0.0762824	-2.91682
2914	GRM4	glutamate metabotropic receptor 4	0.45713	1.25032	2.76837	0.0131908	0.0762824	-2.91651
83937	RASSF4	Ras association domain family member 4	0.759467	0.784007	2.76567	0.0132657	0.0765865	-2.84526
11138	TBC1D8	TBC1 domain family member 8	0.196582	4.8306	2.76493	0.0132863	0.0766297	-3.49908
29119	CTNNA3	catenin alpha 3	1.42607	-1.44391	2.76285	0.0133444	0.0768513	-2.84387
6625	SNRNP70	small nuclear ribonucleoprotein U1 subunit 70	0.162496	8.06305	2.76283	0.0133449	0.0768513	-3.73436
54626	HES2	hes family bHLH transcription factor 2	0.645256	1.93441	2.76246	0.0133553	0.0768817	-3.03113
202151	RANBP3L	RAN binding protein 3 like	0.838262	-0.341598	2.7621	0.0133655	0.0768821	-2.79969
26092	TOR1AIP1	torsin 1A interacting protein 1	0.191876	5.80812	2.76175	0.0133753	0.0768821	-3.60243
25989	ULK3	unc-51 like kinase 3	0.161114	6.97105	2.7609	0.0133991	0.0769293	-3.67936
10193	RNF41	ring finger protein 41	0.259687	6.81007	2.75818	0.0134755	0.0771995	-3.68312
90271	OLMALINC	oligodendrocyte maturation-associated long intergenic non-coding RNA	0.289627	5.54583	2.75785	0.013485	0.0772165	-3.57962
57419	SLC24A3	solute carrier family 24 member 3	0.581721	1.15794	2.75768	0.0134898	0.0772165	-2.93499
166614	DCLK2	doublecortin like kinase 2	0.405644	2.10174	2.75746	0.0134959	0.0772217	-3.06231
653784	MZT2A	mitotic spindle organizing protein 2A	0.363756	5.57614	2.75657	0.0135212	0.0773097	-3.58043
113201	CASC4	cancer susceptibility 4	0.19509	7.02018	2.75656	0.0135214	0.0773097	-3.69333
162989	DEDD2	death effector domain containing 2	0.203416	4.4027	2.75582	0.0135424	0.0773421	-3.44821
100506599	PPP1R26-AS1	PPP1R26 antisense RNA 1	0.324542	2.85724	2.7552	0.01356	0.0773846	-3.19513
563	AZGP1	alpha-2-glycoprotein 1, zinc-binding	0.915633	-0.204843	2.75384	0.0135986	0.0775465	-2.8101
10948	STARD3	StAR related lipid transfer domain containing 3	0.212851	5.13277	2.75338	0.0136118	0.0775923	-3.54752
3752	KCND3	potassium voltage-gated channel subfamily D member 3	0.508313	3.21038	2.75147	0.0136663	0.0778731	-3.25611
1613	DAPK3	death associated protein kinase 3	0.310091	4.37199	2.75118	0.0136745	0.0778731	-3.45809
6620	SNCB	synuclein beta	0.427957	1.8908	2.75084	0.0136844	0.0778731	-3.03403
78997	GDAP1L1	ganglioside induced differentiation associated protein 1 like 1	0.59638	0.294935	2.74968	0.0137176	0.0779858	-2.84396
85441	HELZ2	helicase with zinc finger 2	0.293237	5.29701	2.74958	0.0137204	0.0779858	-3.56912
64975	MRPL41	mitochondrial ribosomal protein L41	0.37603	5.0515	2.7491	0.0137344	0.0780273	-3.53988
23099	ZBTB43	zinc finger and BTB domain containing 43	0.207359	4.65585	2.74888	0.0137407	0.0780336	-3.49314
656	BMP8B	bone morphogenetic protein 8b	0.244518	4.08182	2.74842	0.0137539	0.0780793	-3.42361
8034	SLC25A16	solute carrier family 25 member 16	0.203986	4.84798	2.74777	0.0137725	0.078149	-3.51834
1389	CREBL2	cAMP responsive element binding protein like 2	0.318043	5.74374	2.74754	0.0137792	0.078149	-3.61841
57556	SEMA6A	semaphorin 6A	0.316327	6.83231	2.74699	0.0137951	0.078149	-3.70265
5711	PSMD5	proteasome 26S subunit, non-ATPase 5	0.337008	5.07659	2.74697	0.0137957	0.078149	-3.55319
113263	GLCCI1	glucocorticoid induced 1	0.344295	4.69775	2.74424	0.0138746	0.0784414	-3.50674
64847	SPATA20	spermatogenesis associated 20	0.264051	7.99266	2.74379	0.0138878	0.0784868	-3.76736
376267	RAB15	RAB15, member RAS oncogene family	0.31824	4.93535	2.74233	0.0139302	0.0785893	-3.54536
27018	BEX3	brain expressed X-linked 3	0.180829	5.30578	2.74118	0.0139637	0.0785893	-3.5912
4636	MYL5	myosin light chain 5	0.336708	3.47932	2.74094	0.0139707	0.0785893	-3.32859
80059	LRRTM4	leucine rich repeat transmembrane neuronal 4	1.20409	-1.10738	2.74066	0.0139791	0.0785893	-2.83236
109951030	PKD1P3-NPIPA1	PKD1P3-NPIPA1 readthrough	0.331226	4.86338	2.74064	0.0139796	0.0785893	-3.54122
1201	CLN3	CLN3 lysosomal/endosomal transmembrane protein, battenin	0.303613	4.23733	2.7405	0.0139836	0.0785893	-3.46663
107987295	LINC02246	long intergenic non-protein coding RNA 2246	0.405621	4.08691	2.74012	0.0139947	0.0785934	-3.44067
3485	IGFBP2	insulin like growth factor binding protein 2	0.192609	7.57545	2.73942	0.0140154	0.0786228	-3.75998
25766	PRPF40B	pre-mRNA processing factor 40 homolog B	0.286949	3.66103	2.73923	0.0140207	0.0786228	-3.36807
8831	SYNGAP1	synaptic Ras GTPase activating protein 1	0.16283	5.42003	2.73863	0.0140385	0.0786797	-3.61402
119385	AGAP11	ArfGAP with GTPase domain, ankyrin repeat and PH domain 11	0.193277	5.08073	2.73854	0.0140412	0.0786797	-3.56947
54674	LRRN3	leucine rich repeat neuronal 3	1.99257	-1.4879	2.73541	0.0141333	0.0790495	-2.90961
27238	GPKOW	G-patch domain and KOW motifs	0.273765	3.75465	2.73278	0.0142112	0.079368	-3.39566
85007	PHYKPL	5-phosphohydroxy-L-lysine phospho-lyase	0.213312	4.34791	2.73211	0.0142311	0.0794502	-3.48923
388389	CCDC103	coiled-coil domain containing 103	0.549	1.1878	2.73052	0.0142786	0.0795982	-2.99012
23371	TNS2	tensin 2	0.462407	2.67457	2.72971	0.0143028	0.0796743	-3.20894
84978	FRMD5	FERM domain containing 5	0.449578	2.82423	2.72907	0.0143217	0.0797171	-3.28481
9365	KL	klotho	1.12285	-0.169815	2.72892	0.0143263	0.0797171	-2.84707
8499	PPFIA2	PTPRF interacting protein alpha 2	0.225711	6.7297	2.72827	0.0143459	0.0797753	-3.72808
81792	ADAMTS12	ADAM metallopeptidase with thrombospondin type 1 motif 12	1.13968	-1.29837	2.72822	0.0143472	0.0797753	-2.87131
140730	RIMS4	regulating synaptic membrane exocytosis 4	0.33107	4.58249	2.72718	0.0143784	0.0798024	-3.54347
2232	FDXR	ferredoxin reductase	0.331884	2.54677	2.7254	0.014432	0.0799846	-3.20818
112	ADCY6	adenylate cyclase 6	0.202838	7.48363	2.72539	0.0144324	0.0799846	-3.77497
5165	PDK3	pyruvate dehydrogenase kinase 3	0.180403	5.96446	2.72371	0.0144832	0.0801198	-3.68458
116983	ACAP3	ArfGAP with coiled-coil, ankyrin repeat and PH domains 3	0.283714	6.23854	2.72267	0.0145147	0.0802108	-3.70548
3169	FOXA1	forkhead box A1	0.119093	9.31627	2.71909	0.0146235	0.0805437	-3.89754
55508	SLC35E3	solute carrier family 35 member E3	0.2231	4.42601	2.71887	0.0146301	0.080548	-3.52793
4248	MGAT3	mannosyl (beta-1,4-)-glycoprotein beta-1,4-N-acetylglucosaminyltransferase	0.284292	4.19126	2.71251	0.0148259	0.0813935	-3.50447
4597	MVD	mevalonate diphosphate decarboxylase	0.37833	3.63136	2.71187	0.0148456	0.0814709	-3.41851
23208	SYT11	synaptotagmin 11	1.01063	-1.23325	2.71155	0.0148554	0.0814845	-2.88581
3039	HBA1	hemoglobin subunit alpha 1	0.935439	-1.09298	2.71144	0.0148588	0.0814845	-2.88725
23385	NCSTN	nicastrin	0.231884	6.26404	2.71015	0.0148991	0.0816463	-3.73313
64595	TTTY15	testis-specific transcript, Y-linked 15	0.221832	4.03826	2.7093	0.0149255	0.0817612	-3.48366
2875	GPT	glutamic--pyruvic transaminase	0.907644	0.368029	2.70883	0.0149402	0.0817977	-2.89427
11132	CAPN10	calpain 10	0.287708	4.37079	2.70834	0.0149553	0.0818064	-3.53897
54933	RHBDL2	rhomboid like 2	0.623417	-0.173347	2.70823	0.0149588	0.0818064	-2.88218
94121	SYTL4	synaptotagmin like 4	0.982139	1.31589	2.70817	0.0149607	0.0818064	-3.02788
129285	PPP1R21	protein phosphatase 1 regulatory subunit 21	0.215406	4.39784	2.70762	0.0149778	0.0818408	-3.55099
9663	LPIN2	lipin 2	0.157598	6.30166	2.70732	0.0149872	0.0818574	-3.7576
152048	LOC152048	uncharacterized FLJ31715	0.377391	1.33327	2.70662	0.0150091	0.0818923	-3.025
8050	PDHX	pyruvate dehydrogenase complex component X	0.206465	6.50874	2.70646	0.0150142	0.0818923	-3.76124
284680	SPATA46	spermatogenesis associated 46	0.622197	-0.799061	2.70564	0.0150399	0.0820026	-2.8835
22954	TRIM32	tripartite motif containing 32	0.156274	5.6377	2.7035	0.015107	0.0822684	-3.69712
645	BLVRB	biliverdin reductase B	0.489205	2.52958	2.7034	0.0151103	0.0822684	-3.25253
91647	ATPAF2	ATP synthase mitochondrial F1 complex assembly factor 2	0.224854	3.75201	2.70296	0.0151239	0.0823131	-3.46875
54847	SIDT1	SID1 transmembrane family member 1	0.317816	2.71344	2.70138	0.015174	0.0824375	-3.29318
60468	BACH2	BTB domain and CNC homolog 2	0.256569	3.85995	2.69961	0.01523	0.0826189	-3.46383
23046	KIF21B	kinesin family member 21B	0.316794	3.23289	2.69794	0.015283	0.0826729	-3.3785
90113	VWA5B2	von Willebrand factor A domain containing 5B2	0.355508	3.65837	2.6979	0.0152846	0.0826729	-3.44872
64951	MRPS24	mitochondrial ribosomal protein S24	0.725829	2.67773	2.69783	0.0152867	0.0826729	-3.23809
10289	EIF1B	eukaryotic translation initiation factor 1B	0.153932	4.26749	2.69761	0.0152936	0.0826729	-3.55056
81628	TSC22D4	TSC22 domain family member 4	0.275964	6.26498	2.69609	0.0153421	0.0828675	-3.7521
220108	FAM124A	family with sequence similarity 124 member A	0.389236	2.0597	2.69564	0.0153566	0.0828891	-3.21113
474	ATOH1	atonal bHLH transcription factor 1	0.655391	1.02835	2.6955	0.015361	0.0828891	-3.01562
54629	MINDY2	MINDY lysine 48 deubiquitinase 2	0.324573	5.48428	2.69485	0.0153818	0.0829722	-3.6997
6604	SMARCD3	SWI/SNF related, matrix associated, actin dependent regulator of chromatin, subfamily d, member 3	0.344317	3.50911	2.6933	0.0154318	0.0831826	-3.43299
9780	PIEZO1	piezo type mechanosensitive ion channel component 1	0.254155	6.86991	2.69118	0.0155	0.0834906	-3.81122
286	ANK1	ankyrin 1	0.59512	2.42278	2.69033	0.0155275	0.0835499	-3.23775
55311	ZNF444	zinc finger protein 444	0.217646	5.97294	2.68486	0.0157053	0.0843569	-3.76312
84310	C7orf50	chromosome 7 open reading frame 50	0.232272	5.26095	2.68419	0.0157273	0.0843867	-3.69951
147798	TMC4	transmembrane channel like 4	0.312982	5.42502	2.68393	0.0157358	0.0843867	-3.71558
85012	TCEAL3	transcription elongation factor A like 3	0.597213	1.82095	2.68384	0.0157387	0.0843867	-3.18374
8814	CDKL1	cyclin dependent kinase like 1	0.20386	3.84534	2.68341	0.0157528	0.0844328	-3.51858
3508	IGHMBP2	immunoglobulin mu DNA binding protein 2	0.164153	5.35747	2.68318	0.0157604	0.0844434	-3.71013
7542	ZFPL1	zinc finger protein like 1	0.259499	5.82724	2.68253	0.0157816	0.0845273	-3.75139
91978	TPGS1	tubulin polyglutamylase complex subunit 1	0.857909	0.542179	2.68234	0.0157881	0.0845319	-2.96163
56181	MTFR1L	mitochondrial fission regulator 1 like	0.149334	5.30874	2.6795	0.0158814	0.0849414	-3.71503
26227	PHGDH	phosphoglycerate dehydrogenase	0.211815	7.07377	2.67816	0.0159258	0.0851449	-3.85396
347741	OTOP3	otopetrin 3	0.723822	0.712959	2.67734	0.0159531	0.0851449	-2.99896
53405	CLIC5	chloride intracellular channel 5	0.924574	-0.668206	2.67688	0.0159684	0.0851754	-2.93083
23641	LDOC1	LDOC1 regulator of NFKB signaling	0.237898	3.21092	2.67683	0.01597	0.0851754	-3.41329
110006323	PKD1P4-NPIPA8	PKD1P4-NPIPA8 readthrough	0.347402	6.04435	2.67624	0.0159897	0.0852502	-3.78211
54344	DPM3	dolichyl-phosphate mannosyltransferase subunit 3	0.367055	2.6602	2.67542	0.0160168	0.0853463	-3.32703
117583	PARD3B	par-3 family cell polarity regulator beta	0.180477	4.58618	2.67526	0.0160223	0.0853463	-3.65826
6543	SLC8A2	solute carrier family 8 member A2	0.369482	1.75132	2.67519	0.0160246	0.0853463	-3.17474
607	BCL9	BCL9 transcription coactivator	0.255346	6.21284	2.67414	0.0160596	0.0854425	-3.80578
100130417	LINC02593	long intergenic non-protein coding RNA 2593	0.37952	3.89136	2.67348	0.0160816	0.0854584	-3.52276
4016	LOXL1	lysyl oxidase like 1	0.30827	3.69875	2.67323	0.0160901	0.0854584	-3.48836
5164	PDK2	pyruvate dehydrogenase kinase 2	0.248063	4.1592	2.67242	0.0161172	0.0855391	-3.57216
2524	FUT2	fucosyltransferase 2	0.573938	0.499782	2.67206	0.0161293	0.0855498	-2.9937
23043	TNIK	TRAF2 and NCK interacting kinase	0.238592	5.37812	2.67154	0.0161465	0.0855833	-3.73544
401331	RASA4CP	RAS p21 protein activator 4C, pseudogene	0.445371	4.231	2.67066	0.0161762	0.0856132	-3.58801
81618	ITM2C	integral membrane protein 2C	0.352753	4.64671	2.67066	0.0161763	0.0856132	-3.64538
80351	TNKS2	tankyrase 2	0.201587	6.92912	2.669	0.0162323	0.0858711	-3.85428
147807	ZNF524	zinc finger protein 524	0.277851	2.95131	2.66887	0.0162364	0.0858711	-3.38753
1951	CELSR3	cadherin EGF LAG seven-pass G-type receptor 3	0.208944	4.63253	2.66816	0.0162607	0.0859695	-3.65956
4739	NEDD9	neural precursor cell expressed, developmentally down-regulated 9	0.224006	7.06173	2.66769	0.0162766	0.0860162	-3.87047
121642	ALKBH2	alkB homolog 2, alpha-ketoglutarate dependent dioxygenase	0.175831	4.16749	2.66755	0.016281	0.0860162	-3.60726
8508	NIPSNAP1	nipsnap homolog 1	0.140154	6.77511	2.66524	0.0163596	0.0862821	-3.85809
3275	PRMT2	protein arginine methyltransferase 2	0.202204	6.94007	2.66452	0.0163839	0.08638	-3.86721
64093	SMOC1	SPARC related modular calcium binding 1	1.32391	-1.37546	2.66363	0.0164142	0.0864436	-3.00501
81796	SLCO5A1	solute carrier organic anion transporter family member 5A1	0.470933	6.04205	2.6635	0.0164188	0.0864436	-3.81419
94103	ORMDL3	ORMDL sphingolipid biosynthesis regulator 3	0.284192	6.48899	2.66242	0.0164556	0.0865311	-3.84384
80339	PNPLA3	patatin like phospholipase domain containing 3	0.447501	0.48641	2.66235	0.0164582	0.0865311	-3.01179
728342	LINC00992	long intergenic non-protein coding RNA 992	0.362786	2.47882	2.66004	0.0165371	0.0867956	-3.34652
80325	ABTB1	ankyrin repeat and BTB domain containing 1	0.42885	3.52508	2.65984	0.0165443	0.0868031	-3.4932
3008	HIST1H1E	histone cluster 1 H1 family member e	0.6019	1.38543	2.65959	0.0165528	0.0868179	-3.10352
2834	PRLHR	prolactin releasing hormone receptor	1.33764	-1.27375	2.65852	0.0165896	0.0869599	-2.97184
1778	DYNC1H1	dynein cytoplasmic 1 heavy chain 1	0.103227	9.71348	2.6583	0.0165971	0.0869599	-4.04109
55228	PNMA8A	PNMA family member 8A	0.342425	3.44954	2.6581	0.0166039	0.0869653	-3.50979
9013	TAF1C	TATA-box binding protein associated factor, RNA polymerase I subunit C	0.268738	4.33249	2.65646	0.0166607	0.0872027	-3.6327
100505648	RAD51-AS1	RAD51 antisense RNA 1	0.389862	3.23004	2.65493	0.0167135	0.0873733	-3.45825
9746	CLSTN3	calsyntenin 3	0.31829	4.69694	2.65485	0.0167163	0.0873733	-3.70028
65990	FAM173A	family with sequence similarity 173 member A	0.526785	2.14246	2.65439	0.0167323	0.0874177	-3.24446
10005	ACOT8	acyl-CoA thioesterase 8	0.22506	4.72342	2.65428	0.0167364	0.0874177	-3.711
253738	EBF3	EBF transcription factor 3	0.618908	0.637569	2.65373	0.0167552	0.0874767	-3.05183
4825	NKX6-1	NK6 homeobox 1	1.53225	0.558243	2.65324	0.0167723	0.0874794	-3.03429
23558	WBP2	WW domain binding protein 2	0.168502	6.51735	2.65299	0.0167812	0.0874794	-3.86036
57156	TMEM63C	transmembrane protein 63C	0.199895	4.5798	2.65187	0.0168201	0.0876135	-3.67255
339044	PKD1P1	polycystin 1, transient receptor potential channel interacting pseudogene 1	0.320917	4.90714	2.65099	0.0168509	0.0877138	-3.7227
2262	GPC5	glypican 5	1.15421	-0.702151	2.64961	0.0168992	0.0878213	-2.97494
3856	KRT8	keratin 8	0.294119	7.82626	2.64914	0.0169158	0.0878705	-3.94157
10749	KIF1C	kinesin family member 1C	0.184376	5.92958	2.64824	0.0169474	0.0879746	-3.82786
57045	TWSG1	twisted gastrulation BMP signaling modulator 1	0.279615	6.24537	2.64458	0.0170765	0.0884631	-3.86379
57136	APMAP	adipocyte plasma membrane associated protein	0.123306	6.40361	2.64399	0.0170974	0.0885411	-3.87679
84976	DISP1	dispatched RND transporter family member 1	0.445799	3.29937	2.64327	0.0171231	0.0886063	-3.48541
10505	SEMA4F	ssemaphorin 4F	0.43866	3.82626	2.64292	0.0171356	0.0886177	-3.58921
150356	CHADL	chondroadherin like	0.468082	2.32228	2.64219	0.0171614	0.0887013	-3.31213
101928649	CTC-338M12.4	uncharacterized LOC101928649	0.513197	2.22277	2.64129	0.0171935	0.0887706	-3.30314
284422	SMIM24	small integral membrane protein 24	0.925885	-0.853767	2.64035	0.0172269	0.0888475	-2.99258
8408	ULK1	unc-51 like autophagy activating kinase 1	0.263528	6.30208	2.63977	0.0172478	0.0889251	-3.87553
101929374	LINC01659	long intergenic non-protein coding RNA 1659	0.553468	0.109159	2.63956	0.0172552	0.0889328	-3.01324
440300	LOC440300	chondroitin sulfate proteoglycan 4 pseudogene	0.829201	-0.482225	2.63871	0.0172857	0.0890597	-2.99337
54566	EPB41L4B	erythrocyte membrane protein band 4.1 like 4B	0.215562	7.41594	2.63777	0.0173195	0.0892036	-3.94342
7832	BTG2	BTG anti-proliferation factor 2	0.331177	5.69317	2.63719	0.0173401	0.0892797	-3.83943
8767	RIPK2	receptor interacting serine/threonine kinase 2	0.192623	5.68888	2.637	0.0173469	0.0892842	-3.84012
55504	TNFRSF19	TNF receptor superfamily member 19	0.521272	2.15369	2.6366	0.0173615	0.0892987	-3.31843
23074	UHRF1BP1L	UHRF1 binding protein 1 like	0.14969	6.0031	2.63623	0.0173749	0.0893071	-3.86857
23774	BRD1	bromodomain containing 1	0.165957	5.51436	2.63472	0.0174293	0.0894346	-3.82295
79874	RABEP2	rabaptin, RAB GTPase binding effector protein 2	0.349922	4.48038	2.6342	0.0174481	0.0894707	-3.68988
6609	SMPD1	sphingomyelin phosphodiesterase 1	0.396232	4.49231	2.63342	0.0174761	0.0895237	-3.68453
22845	DOLK	dolichol kinase	0.260148	5.08169	2.63233	0.0175158	0.089636	-3.77449
283587	LINC01146	long intergenic non-protein coding RNA 1146	0.281002	3.57789	2.6298	0.017608	0.0899624	-3.56547
6923	ELOB	elongin B	0.225451	5.9819	2.62976	0.0176092	0.0899624	-3.87034
2131	EXT1	exostosin glycosyltransferase 1	0.260752	4.86854	2.62947	0.0176199	0.0899866	-3.7608
83636	C19orf12	chromosome 19 open reading frame 12	0.373252	5.2112	2.6288	0.0176442	0.0900055	-3.78973
23265	EXOC7	exocyst complex component 7	0.144191	7.59373	2.62872	0.0176473	0.0900055	-3.97269
131405	TRIM71	tripartite motif containing 71	0.866313	-1.47817	2.62699	0.0177104	0.0902667	-3.02862
253039	CUTALP	cutA divalent cation tolerance homolog-like, pseudogene	0.421517	3.22402	2.62647	0.0177298	0.0903352	-3.51211
140831	ZSWIM3	zinc finger SWIM-type containing 3	0.274281	3.16279	2.62537	0.01777	0.0904789	-3.5024
26468	LHX6	LIM homeobox 6	0.357495	2.63516	2.6248	0.017791	0.0905555	-3.43548
91373	UAP1L1	UDP-N-acetylglucosamine pyrophosphorylase 1 like 1	0.177077	6.21125	2.62417	0.0178143	0.0906133	-3.90203
54996	MTARC2	mitochondrial amidoxime reducing component 2	0.306952	2.8264	2.62281	0.0178646	0.090803	-3.45706
5652	PRSS8	serine protease 8	0.406764	4.71634	2.62267	0.0178696	0.090803	-3.75396
55056	GABPB1-IT1	GABPB1 intronic transcript	0.264636	4.31599	2.62219	0.0178874	0.0908634	-3.70122
101	ADAM8	ADAM metallopeptidase domain 8	0.579322	0.928081	2.61971	0.0179794	0.0912081	-3.11567
6383	SDC2	syndecan 2	0.498224	6.54186	2.61897	0.0180069	0.091254	-3.93013
8718	TNFRSF25	TNF receptor superfamily member 25	1.04386	-1.36391	2.61861	0.0180207	0.091265	-3.04334
5296	PIK3R2	phosphoinositide-3-kinase regulatory subunit 2	0.365753	6.40449	2.61841	0.0180278	0.0912707	-3.92634
23095	KIF1B	kinesin family member 1B	0.110399	8.09789	2.61755	0.0180602	0.0914025	-4.02556
29799	YPEL1	yippee like 1	0.386725	2.02637	2.61708	0.0180777	0.0914318	-3.33181
23564	DDAH2	dimethylarginine dimethylaminohydrolase 2	0.343824	4.48035	2.61643	0.0181019	0.0914617	-3.73981
138311	DIPK1B	divergent protein kinase domain 1B	0.213386	4.40639	2.61636	0.0181046	0.0914617	-3.74011
25987	TSKU	tsukushi, small leucine rich proteoglycan	0.202826	5.49649	2.61528	0.0181452	0.091468	-3.85887
51143	DYNC1LI1	dynein cytoplasmic 1 light intermediate chain 1	0.232598	6.02021	2.61407	0.0181907	0.0916149	-3.9064
5447	POR	cytochrome p450 oxidoreductase	0.290347	6.32384	2.61402	0.0181925	0.0916149	-3.93391
8218	CLTCL1	clathrin heavy chain like 1	0.323696	3.23042	2.6135	0.0182119	0.0916821	-3.53715
23334	SZT2	SZT2 subunit of KICSTOR complex	0.150922	6.29167	2.61259	0.0182463	0.0917392	-3.92945
729359	PLIN4	perilipin 4	0.321635	2.27577	2.60997	0.0183453	0.092109	-3.37125
100506696	PCAT6	prostate cancer associated transcript 6	0.715651	-1.01341	2.60975	0.0183539	0.0921221	-3.04402
112476	PRRT2	proline rich transmembrane protein 2	0.214043	5.20295	2.60845	0.0184034	0.0922226	-3.84164
7477	WNT7B	Wnt family member 7B	0.407492	3.00872	2.60808	0.0184171	0.0922561	-3.51182
6915	TBXA2R	thromboxane A2 receptor	1.39203	-1.12874	2.60714	0.018453	0.0923748	-3.05824
130612	TMEM198	transmembrane protein 198	0.261142	3.98264	2.60539	0.0185199	0.0926483	-3.69841
57447	NDRG2	NDRG family member 2	0.169245	4.63976	2.60471	0.018546	0.0927178	-3.78288
9971	NR1H4	nuclear receptor subfamily 1 group H member 4	0.685095	-0.208849	2.6027	0.0186233	0.0930124	-3.06768
5125	PCSK5	proprotein convertase subtilisin/kexin type 5	1.0798	0.211835	2.60238	0.0186354	0.0930299	-3.0836
57479	PRR12	proline rich 12	0.239988	6.63574	2.60174	0.01866	0.093073	-3.97046
81704	DOCK8	dedicator of cytokinesis 8	0.856003	1.94045	2.59957	0.0187439	0.093307	-3.28706
84923	FAM104A	family with sequence similarity 104 member A	0.281121	3.9823	2.5941	0.0189571	0.0940288	-3.70105
404093	CUEDC1	CUE domain containing 1	0.376195	2.47217	2.59296	0.0190015	0.0941565	-3.43662
4828	NMB	neuromedin B	0.516994	0.590761	2.59262	0.0190148	0.094192	-3.16097
200844	C3orf67	chromosome 3 open reading frame 67	0.365856	2.32466	2.59225	0.0190295	0.0941961	-3.43306
123263	MTFMT	mitochondrial methionyl-tRNA formyltransferase	0.406868	3.88467	2.59197	0.0190405	0.0941961	-3.69032
91947	ARRDC4	arrestin domain containing 4	0.245205	4.26728	2.59056	0.0190958	0.0943775	-3.77654
33	ACADL	acyl-CoA dehydrogenase long chain	0.815994	0.788463	2.59012	0.0191133	0.0944024	-3.15814
10608	MXD4	MAX dimerization protein 4	0.382058	6.3	2.58838	0.019182	0.0947107	-3.97852
64853	AIDA	axin interactor, dorsalization associated	0.416699	8.29266	2.5869	0.0192408	0.0949551	-4.10188
257236	CCDC96	coiled-coil domain containing 96	0.704055	-1.19227	2.58682	0.019244	0.0949551	-3.07551
22898	DENND3	DENN domain containing 3	0.478352	2.30646	2.58632	0.0192638	0.095022	-3.43538
100506007	RTCA-AS1	RTCA antisense RNA 1	0.341164	2.97653	2.58568	0.019289	0.095026	-3.55503
9149	DYRK1B	dual specificity tyrosine phosphorylation regulated kinase 1B	0.242895	4.62153	2.58567	0.0192896	0.095026	-3.81271
283310	OTOGL	otogelin like	0.999144	1.99223	2.58562	0.0192913	0.095026	-3.34415
56957	OTUD7B	OTU deubiquitinase 7B	0.22119	5.84176	2.58551	0.019296	0.095026	-3.94695
134	ADORA1	adenosine A1 receptor	1.05925	-0.47536	2.58263	0.0194107	0.0954977	-3.08295
146059	CDAN1	codanin 1	0.198411	4.43278	2.58202	0.0194354	0.0955882	-3.79496
64840	PORCN	porcupine O-acyltransferase	0.511959	1.8	2.58158	0.0194527	0.0956426	-3.36677
130271	PLEKHH2	pleckstrin homology, MyTH4 and FERM domain containing H2	0.828691	1.36452	2.5809	0.0194804	0.0956854	-3.2886
285368	PRRT3	proline rich transmembrane protein 3	0.299777	4.17035	2.58035	0.0195024	0.0957316	-3.75734
55664	CDC37L1	cell division cycle 37 like 1	0.230025	3.87615	2.57957	0.0195336	0.0958511	-3.71015
162387	MFSD6L	major facilitator superfamily domain containing 6 like	0.321177	2.19763	2.57868	0.0195694	0.0959168	-3.41465
6256	RXRA	retinoid X receptor alpha	0.234957	7.30396	2.57863	0.0195718	0.0959168	-4.05644
5364	PLXNB1	plexin B1	0.263322	5.9323	2.57828	0.0195855	0.0959533	-3.97071
214	ALCAM	activated leukocyte cell adhesion molecule	0.866023	5.04376	2.57803	0.0195959	0.0959733	-3.85931
526	ATP6V1B2	ATPase H+ transporting V1 subunit B2	0.162469	6.4792	2.57646	0.0196592	0.0961711	-4.01533
196872	LINC00638	long intergenic non-protein coding RNA 638	0.398076	1.12815	2.5764	0.0196617	0.0961711	-3.25478
51693	TRAPPC2L	trafficking protein particle complex 2 like	0.220033	3.43296	2.57579	0.0196863	0.0962603	-3.65986
388815	MIR99AHG	mir-99a-let-7c cluster host gene	0.311276	8.00687	2.57536	0.0197039	0.0962844	-4.10094
140685	ZBTB46	zinc finger and BTB domain containing 46	0.325491	2.18242	2.57354	0.019778	0.0965005	-3.43688
9463	PICK1	protein interacting with PRKCA 1	0.303139	4.63066	2.5735	0.0197796	0.0965005	-3.83338
60682	SMAP1	small ArfGAP 1	0.258536	3.52809	2.573	0.0198001	0.0965367	-3.65983
26071	RTL8A	retrotransposon Gag like 8A	0.234127	4.35843	2.57254	0.0198188	0.0965966	-3.81208
645426	TMEM191C	transmembrane protein 191C	0.399189	1.83918	2.571	0.0198817	0.0968722	-3.38185
388697	HRNR	hornerin	0.260118	6.0978	2.56968	0.0199358	0.0970022	-4.00187
197335	WDR90	WD repeat domain 90	0.408068	4.58951	2.56912	0.0199586	0.0970599	-3.82693
253725	WASHC2C	WASH complex subunit 2C	0.28424	5.38818	2.56893	0.0199667	0.0970679	-3.9323
59339	PLEKHA2	pleckstrin homology domain containing A2	0.528218	3.26535	2.56846	0.019986	0.0971086	-3.60933
3142	HLX	H2.0 like homeobox	1.26277	-0.991628	2.5681	0.0200007	0.0971086	-3.10551
54896	PQLC2	PQ loop repeat containing 2	0.307604	3.54311	2.5673	0.0200339	0.0972076	-3.68514
106614088	MIR34AHG	MIR34A host gene	0.377836	2.23972	2.56676	0.0200562	0.0972619	-3.44954
57107	PDSS2	decaprenyl diphosphate synthase subunit 2	0.228187	4.70028	2.56671	0.0200579	0.0972619	-3.86356
9371	KIF3B	kinesin family member 3B	0.141017	6.95093	2.56603	0.0200861	0.0973111	-4.06631
92714	ARRDC1	arrestin domain containing 1	0.22566	5.74304	2.566	0.0200873	0.0973111	-3.96937
100507527	THEG5	testis highly expressed protein 5	0.671143	0.255573	2.56573	0.0200986	0.0973263	-3.14293
79064	TMEM223	transmembrane protein 223	0.228137	3.72859	2.56402	0.0201694	0.0975365	-3.72521
283140	LOC283140	uncharacterized LOC283140	0.976937	0.0939027	2.56395	0.0201724	0.0975365	-3.14426
374786	EFCAB5	EF-hand calcium binding domain 5	0.822651	-0.291777	2.56366	0.0201844	0.0975632	-3.11961
9755	TBKBP1	TBK1 binding protein 1	0.194702	4.54331	2.56294	0.0202143	0.0976769	-3.84144
1107	CHD3	chromodomain helicase DNA binding protein 3	0.241468	9.32902	2.56277	0.0202216	0.0976806	-4.20572
54858	PGPEP1	pyroglutamyl-peptidase I	0.540833	3.67579	2.56129	0.0202832	0.0979057	-3.7188
57410	SCYL1	SCY1 like pseudokinase 1	0.193319	8.21032	2.56046	0.0203176	0.0979886	-4.14095
203522	INTS6L	integrator complex subunit 6 like	0.225666	5.13363	2.55875	0.0203892	0.09824	-3.92246
10755	GIPC1	GIPC PDZ domain containing family member 1	0.284703	5.79789	2.55846	0.0204015	0.0982444	-3.98651
399668	SMIM10L2A	small integral membrane protein 10 like 2A	0.610917	2.12318	2.55771	0.020433	0.0983139	-3.45511
7251	TSG101	tumor susceptibility 101	0.170296	6.12818	2.55762	0.020437	0.0983139	-4.02379
1953	MEGF6	multiple EGF like domains 6	0.255739	4.18638	2.55644	0.0204867	0.0984593	-3.80627
100996246	LINC02361	long intergenic non-protein coding RNA 2361	0.825941	-1.45888	2.55552	0.0205252	0.0985968	-3.12983
28952	CCDC22	coiled-coil domain containing 22	0.364191	3.19359	2.55441	0.0205721	0.098776	-3.62745
23528	ZNF281	zinc finger protein 281	0.247584	4.99971	2.55288	0.0206368	0.0989826	-3.92679
23741	EID1	EP300 interacting inhibitor of differentiation 1	0.133947	8.03214	2.55287	0.0206372	0.0989826	-4.14615
10272	FSTL3	follistatin like 3	0.38206	2.42505	2.55278	0.0206412	0.0989826	-3.53203
5947	RBP1	retinol binding protein 1	0.91749	-1.35974	2.55238	0.020658	0.0990318	-3.13096
11031	RAB31	RAB31, member RAS oncogene family	0.344146	4.14067	2.55207	0.0206713	0.0990326	-3.81642
10499	NCOA2	nuclear receptor coactivator 2	0.203627	8.17552	2.55168	0.0206879	0.0990565	-4.15794
10025	MED16	mediator complex subunit 16	0.259217	5.94632	2.55165	0.0206893	0.0990565	-4.02051
29101	SSU72	SSU72 homolog, RNA polymerase II CTD phosphatase	0.153424	7.09793	2.54997	0.0207608	0.0992734	-4.09871
27347	STK39	serine/threonine kinase 39	0.176153	5.75774	2.54961	0.0207762	0.0993156	-4.01509
84940	CORO6	coronin 6	0.399439	1.29712	2.54856	0.0208208	0.099435	-3.32688
55089	SLC38A4	solute carrier family 38 member 4	1.11273	-0.238185	2.54702	0.0208871	0.099607	-3.15729
11240	PADI2	peptidyl arginine deiminase 2	0.550737	1.53905	2.54696	0.0208897	0.099607	-3.35049
283212	KLHL35	kelch like family member 35	0.662649	0.76831	2.54653	0.0209081	0.0996262	-3.24518
64223	MLST8	MTOR associated protein, LST8 homolog	0.197153	5.74738	2.54652	0.0209085	0.0996262	-4.01727
374654	KIF7	kinesin family member 7	0.242032	4.84703	2.54623	0.020921	0.0996308	-3.91882
55565	ZNF821	zinc finger protein 821	0.411158	3.16881	2.5435	0.0210385	0.100033	-3.66471
51363	CHST15	carbohydrate sulfotransferase 15	1.07424	-0.346806	2.54266	0.0210748	0.100143	-3.14853
147744	TMEM190	transmembrane protein 190	0.644866	0.0449141	2.54048	0.0211695	0.100404	-3.18409
8939	FUBP3	far upstream element binding protein 3	0.113614	7.05628	2.53949	0.0212125	0.100577	-4.1161
2068	ERCC2	ERCC excision repair 2, TFIIH core complex helicase subunit	0.171839	5.92011	2.53911	0.0212289	0.100623	-4.04651
7033	TFF3	trefoil factor 3	0.604009	0.864078	2.53842	0.0212592	0.100735	-3.24746
100505771	MHENCR	melanoma highly expressed competing endogenous lncRNA for miR-425 and miR-489	0.351646	1.5752	2.53611	0.0213602	0.101108	-3.39497
22911	WDR47	WD repeat domain 47	0.378468	3.25678	2.5353	0.0213957	0.101217	-3.68168
199990	FAAP20	FA core complex associated protein 20	0.23125	5.95864	2.53401	0.0214522	0.101371	-4.05512
23275	POFUT2	protein O-fucosyltransferase 2	0.156549	5.61842	2.53295	0.0214989	0.101484	-4.02318
7789	ZXDA	zinc finger X-linked duplicated A	0.291687	2.82643	2.53287	0.0215026	0.101484	-3.6315
6340	SCNN1G	sodium channel epithelial 1 gamma subunit	0.337117	2.71044	2.53268	0.0215109	0.101484	-3.61252
55224	ETNK2	ethanolamine kinase 2	0.496872	1.31799	2.53205	0.0215388	0.101521	-3.36332
2000	ELF4	E74 like ETS transcription factor 4	0.592993	0.506192	2.52991	0.0216335	0.101875	-3.23139
57475	PLEKHH1	pleckstrin homology, MyTH4 and FERM domain containing H1	0.310785	7.74016	2.5299	0.021634	0.101875	-4.1771
81609	SNX27	sorting nexin 27	0.141882	6.41904	2.52848	0.0216971	0.102045	-4.10136
80305	TRABD	TraB domain containing	0.22203	4.71748	2.52793	0.0217215	0.102114	-3.92891
653190	ABCC6P1	ATP binding cassette subfamily C member 6 pseudogene 1	0.755593	-0.185957	2.5271	0.0217586	0.102206	-3.19227
3232	HOXD3	homeobox D3	0.941319	-0.475897	2.52589	0.0218125	0.102397	-3.17189
1296	COL8A2	collagen type VIII alpha 2 chain	0.82611	-0.517536	2.52569	0.0218217	0.102397	-3.18081
10287	RGS19	regulator of G protein signaling 19	0.286189	3.0023	2.52484	0.0218596	0.10246	-3.64731
50651	SLC45A1	solute carrier family 45 member 1	0.490506	1.40039	2.52251	0.0219644	0.102792	-3.38297
63917	GALNT11	polypeptide N-acetylgalactosaminyltransferase 11	0.249595	6.41017	2.52223	0.021977	0.102819	-4.11264
84065	TMEM222	transmembrane protein 222	0.200727	4.77792	2.52087	0.0220384	0.102995	-3.96203
93129	ORAI3	ORAI calcium release-activated calcium modulator 3	0.468336	3.53624	2.52076	0.0220432	0.102995	-3.74441
87	ACTN1	actinin alpha 1	0.18266	6.47466	2.51902	0.0221217	0.103259	-4.12172
64773	PCED1A	PC-esterase domain containing 1A	0.240316	5.36545	2.51888	0.0221282	0.103259	-4.03212
23201	FAM168A	family with sequence similarity 168 member A	0.158285	7.13954	2.51772	0.0221807	0.103421	-4.16403
114823	LENG8	leukocyte receptor cluster member 8	0.163392	7.12107	2.51606	0.0222563	0.10359	-4.16311
122953	JDP2	Jun dimerization protein 2	0.732189	2.18859	2.51588	0.0222647	0.10359	-3.53085
387680	WASHC2A	WASH complex subunit 2A	0.302308	5.96478	2.51422	0.0223405	0.103865	-4.08851
1639	DCTN1	dynactin subunit 1	0.260437	6.66373	2.51388	0.022356	0.103865	-4.14299
23396	PIP5K1C	phosphatidylinositol-4-phosphate 5-kinase type 1 gamma	0.204369	4.83433	2.51377	0.0223608	0.103865	-3.99122
221424	LRRC73	leucine rich repeat containing 73	1.186	-0.555138	2.51343	0.0223766	0.103865	-3.19388
55800	SCN3B	sodium voltage-gated channel beta subunit 3	0.49538	2.20032	2.51339	0.0223785	0.103865	-3.53755
401647	GOLGA7B	golgin A7 family member B	0.287124	2.58129	2.51259	0.0224153	0.104003	-3.62098
286128	ZFP41	ZFP41 zinc finger protein	0.251847	4.62405	2.51235	0.0224262	0.104012	-3.9571
121643	FOXN4	forkhead box N4	0.739783	3.36382	2.51225	0.0224309	0.104012	-3.748
4858	NOVA2	NOVA alternative splicing regulator 2	0.408585	1.7676	2.50986	0.0225407	0.104394	-3.47574
23654	PLXNB2	plexin B2	0.196411	7.66558	2.50871	0.0225938	0.104544	-4.20696
9783	RIMS3	regulating synaptic membrane exocytosis 3	0.205467	3.46487	2.50795	0.0226287	0.104641	-3.78424
51571	FAM49B	family with sequence similarity 49 member B	0.137832	6.57696	2.5065	0.0226961	0.104825	-4.1506
23400	ATP13A2	ATPase cation transporting 13A2	0.236098	5.03103	2.50513	0.0227598	0.105004	-4.02486
89848	FCHSD1	FCH and double SH3 domains 1	0.291766	3.05752	2.50496	0.0227679	0.105004	-3.70529
55890	GPRC5C	G protein-coupled receptor class C group 5 member C	0.37118	3.38	2.50495	0.0227681	0.105004	-3.77071
4824	NKX3-1	NK3 homeobox 1	0.200962	10.3948	2.50461	0.0227839	0.105039	-4.38887
4298	MLLT1	MLLT1 super elongation complex subunit	0.198641	6.6401	2.5041	0.0228079	0.105077	-4.16439
124808	CCDC43	coiled-coil domain containing 43	0.1758	5.79842	2.50353	0.0228346	0.105077	-4.10429
100271702	LINC00940	long intergenic non-protein coding RNA 940	0.496142	0.0737066	2.50336	0.0228423	0.105077	-3.25234
2053	EPHX2	epoxide hydrolase 2	0.195727	5.51673	2.50334	0.0228435	0.105077	-4.07883
10555	AGPAT2	1-acylglycerol-3-phosphate O-acyltransferase 2	0.36277	3.97492	2.50316	0.0228518	0.105077	-3.87823
54776	PPP1R12C	protein phosphatase 1 regulatory subunit 12C	0.200282	5.63598	2.5019	0.0229108	0.10524	-4.08984
653381	SORD2P	sorbitol dehydrogenase 2, pseudogene	0.303607	5.89959	2.50135	0.0229366	0.105263	-4.12228
654342	LSP1P4	LSP1 pseudogene 4	0.263845	2.89605	2.50071	0.0229665	0.105368	-3.70408
126119	JOSD2	Josephin domain containing 2	0.375426	2.87214	2.49939	0.0230286	0.105557	-3.68665
6309	SC5D	sterol-C5-desaturase	0.182105	7.93828	2.49899	0.0230472	0.10561	-4.24549
747	DAGLA	diacylglycerol lipase alpha	0.32906	3.00053	2.49842	0.0230743	0.105649	-3.70915
147906	DACT3	dishevelled binding antagonist of beta catenin 3	0.842474	-0.739613	2.4982	0.0230846	0.105649	-3.21287
644815	FAM83G	family with sequence similarity 83 member G	0.337589	3.69748	2.49819	0.0230849	0.105649	-3.83116
3797	KIF3C	kinesin family member 3C	0.250326	5.12747	2.49776	0.0231054	0.105649	-4.05302
54795	TRPM4	transient receptor potential cation channel subfamily M member 4	0.256881	5.40429	2.49725	0.0231294	0.105699	-4.07489
51421	AMOTL2	angiomotin like 2	0.553089	3.88059	2.49665	0.0231577	0.105765	-3.88233
400798	C1orf220	chromosome 1 open reading frame 220 (putative)	0.615711	-0.636038	2.49633	0.0231729	0.105765	-3.21711
23765	IL17RA	interleukin 17 receptor A	0.189462	4.21427	2.49485	0.0232433	0.105965	-3.93457
3229	HOXC13	homeobox C13	0.48453	0.362742	2.49417	0.0232753	0.106079	-3.29017
81607	NECTIN4	nectin cell adhesion molecule 4	0.221296	3.8627	2.49246	0.0233571	0.106295	-3.86991
83886	PRSS27	serine protease 27	0.503872	0.850494	2.49244	0.0233578	0.106295	-3.33743
5052	PRDX1	peroxiredoxin 1	0.148238	6.87825	2.49203	0.0233773	0.106351	-4.20151
91056	AP5B1	adaptor related protein complex 5 subunit beta 1	0.20924	6.04946	2.49116	0.0234189	0.106458	-4.14642
399	RHOH	ras homolog family member H	1.29389	-1.48554	2.49109	0.0234225	0.106458	-3.23993
158960	CH17-340M24.3	uncharacterized protein BC009467	0.381026	1.21236	2.49096	0.0234288	0.106458	-3.41276
10924	SMPDL3A	sphingomyelin phosphodiesterase acid like 3A	0.459779	6.10183	2.4905	0.0234504	0.106493	-4.15149
53	ACP2	acid phosphatase 2, lysosomal	0.247927	4.53689	2.49026	0.0234622	0.106514	-3.98274
1813	DRD2	dopamine receptor D2	0.336484	2.23367	2.48744	0.0235975	0.106936	-3.61443
11258	DCTN3	dynactin subunit 3	0.152533	5.42533	2.48651	0.0236423	0.107057	-4.10112
30	ACAA1	acetyl-CoA acyltransferase 1	0.310786	4.94889	2.48552	0.0236902	0.107113	-4.05143
2975	GTF3C1	general transcription factor IIIC subunit 1	0.120077	7.79815	2.48525	0.0237031	0.107113	-4.26064
2580	GAK	cyclin G associated kinase	0.182978	6.17304	2.48498	0.0237166	0.107113	-4.16189
64090	GAL3ST2	galactose-3-O-sulfotransferase 2	0.882082	-0.802746	2.48417	0.0237557	0.107237	-3.2337
79092	CARD14	caspase recruitment domain family member 14	0.302692	3.95253	2.48294	0.0238152	0.107393	-3.90082
26056	RAB11FIP5	RAB11 family interacting protein 5	0.184202	4.20951	2.48254	0.0238349	0.107434	-3.93805
84312	BRMS1L	BRMS1 like transcriptional repressor	0.191518	4.80425	2.48133	0.0238936	0.107571	-4.03454
221178	SPATA13	spermatogenesis associated 13	0.172976	6.31294	2.4811	0.0239051	0.107575	-4.19088
2150	F2RL1	F2R like trypsin receptor 1	0.426886	5.03799	2.48102	0.0239086	0.107575	-4.0697
203054	ADCK5	aarF domain containing kinase 5	0.399136	1.99669	2.4804	0.0239391	0.10768	-3.55743
100288152	SLC9A3-AS1	SLC9A3 antisense RNA 1	0.299657	4.10884	2.47716	0.0240979	0.10809	-3.92106
10970	CKAP4	cytoskeleton associated protein 4	0.158684	5.65748	2.47708	0.0241017	0.10809	-4.15058
2563	GABRD	gamma-aminobutyric acid type A receptor delta subunit	0.451991	1.36679	2.47665	0.0241227	0.108153	-3.45511
7791	ZYX	zyxin	0.261476	4.43328	2.47525	0.0241916	0.108301	-3.98441
56063	TMEM234	transmembrane protein 234	0.390881	2.11367	2.47438	0.0242348	0.108399	-3.59206
22905	EPN2	epsin 2	0.186987	5.41466	2.47331	0.0242878	0.10857	-4.13017
2760	GM2A	GM2 ganglioside activator	0.197952	5.76852	2.47283	0.0243114	0.108581	-4.16423
5298	PI4KB	phosphatidylinositol 4-kinase beta	0.147903	7.02214	2.47226	0.0243395	0.108643	-4.24592
100507567	RAB11B-AS1	RAB11B antisense RNA 1	0.444865	1.32752	2.47177	0.024364	0.1087	-3.44495
57179	KIAA1191	KIAA1191	0.170592	7.3682	2.47162	0.0243711	0.1087	-4.26718
8343	HIST1H2BF	histone cluster 1 H2B family member f	0.515663	-0.151154	2.47157	0.0243739	0.1087	-3.28341
390940	PINLYP	phospholipase A2 inhibitor and LY6/PLAUR domain containing	0.651466	-0.620136	2.46801	0.0245511	0.109362	-3.26094
23181	DIP2A	disco interacting protein 2 homolog A	0.115339	7.06927	2.46692	0.024606	0.10951	-4.25936
2878	GPX3	glutathione peroxidase 3	0.608716	5.48658	2.46315	0.0247956	0.11016	-4.13402
10900	RUNDC3A	RUN domain containing 3A	0.409443	1.81946	2.46231	0.024838	0.110258	-3.56432
4357	MPST	mercaptopyruvate sulfurtransferase	0.186613	4.87699	2.46217	0.0248451	0.110258	-4.08811
79845	RNF122	ring finger protein 122	0.577125	-0.104817	2.46096	0.024906	0.110392	-3.30863
163702	IFNLR1	interferon lambda receptor 1	0.528613	2.78582	2.46056	0.0249266	0.110418	-3.75909
641371	ACOT1	acyl-CoA thioesterase 1	0.340751	3.71551	2.45991	0.0249594	0.110519	-3.93005
54587	MXRA8	matrix remodeling associated 8	0.222434	4.55738	2.45982	0.024964	0.110519	-4.03352
54480	CHPF2	chondroitin polymerizing factor 2	0.275278	5.81136	2.45839	0.025037	0.110778	-4.17913
56061	UBFD1	ubiquitin family domain containing 1	0.108355	6.82573	2.45563	0.0251776	0.111335	-4.26558
285971	ZNF775	zinc finger protein 775	0.345447	1.95711	2.45534	0.0251927	0.11137	-3.64244
155368	METTL27	methyltransferase like 27	0.360245	1.8913	2.45458	0.0252316	0.111476	-3.60305
3400	ID4	inhibitor of DNA binding 4, HLH protein	0.171304	7.30784	2.45177	0.0253763	0.11192	-4.30684
389084	SNORC	secondary ossification center associated regulator of chondrocyte maturation	0.470372	0.281016	2.45056	0.0254389	0.112131	-3.36139
8907	AP1M1	adaptor related protein complex 1 subunit mu 1	0.152597	5.34483	2.45007	0.0254638	0.112175	-4.16431
4720	NDUFS2	NADH:ubiquinone oxidoreductase core subunit S2	0.141002	6.76028	2.44837	0.025552	0.112489	-4.27588
5118	PCOLCE	procollagen C-endopeptidase enhancer	0.555186	-0.32054	2.44652	0.0256482	0.112758	-3.31938
3203	HOXA6	homeobox A6	0.348973	2.14089	2.44634	0.0256578	0.112768	-3.65113
9862	MED24	mediator complex subunit 24	0.149952	6.54699	2.44556	0.0256986	0.112849	-4.26657
10174	SORBS3	sorbin and SH3 domain containing 3	0.364482	3.47662	2.4448	0.0257382	0.112921	-3.88602
9914	ATP2C2	ATPase secretory pathway Ca2+ transporting 2	0.231591	5.11071	2.44257	0.025855	0.113217	-4.14012
9625	AATK	apoptosis associated tyrosine kinase	0.271965	5.1024	2.44235	0.0258667	0.113217	-4.14574
130535	KCTD18	potassium channel tetramerization domain containing 18	0.226977	3.9529	2.44131	0.0259212	0.113379	-3.98821
92292	GLYATL1	glycine-N-acyltransferase like 1	0.405171	4.41935	2.44126	0.0259239	0.113379	-4.07147
57787	MARK4	microtubule affinity regulating kinase 4	0.262681	4.88909	2.441	0.0259377	0.113407	-4.11624
78992	YIPF2	Yip1 domain family member 2	0.290937	4.62766	2.4396	0.0260114	0.113693	-4.08988
388135	INSYN1	inhibitory synaptic factor 1	0.634408	2.14114	2.43947	0.0260183	0.113693	-3.6521
7384	UQCRC1	ubiquinol-cytochrome c reductase core protein 1	0.138769	7.78742	2.43843	0.0260732	0.113799	-4.35247
122970	ACOT4	acyl-CoA thioesterase 4	0.326629	2.28843	2.4383	0.0260799	0.113799	-3.70107
1445	CSK	C-terminal Src kinase	0.170767	6.64879	2.43624	0.0261892	0.114185	-4.29033
115024	NT5C3B	5'-nucleotidase, cytosolic IIIB	0.146901	5.49876	2.43603	0.0262004	0.114193	-4.20899
389333	PROB1	proline rich basic protein 1	0.303208	3.14091	2.43444	0.0262853	0.11447	-3.8561
7030	TFE3	transcription factor binding to IGHM enhancer 3	0.199953	4.73395	2.43399	0.0263094	0.114503	-4.12544
9170	LPAR2	lysophosphatidic acid receptor 2	0.415297	1.60594	2.43359	0.0263306	0.11453	-3.58294
3845	KRAS	KRAS proto-oncogene, GTPase	0.164001	7.1294	2.43196	0.026418	0.114778	-4.32956
400073	C12orf76	chromosome 12 open reading frame 76	0.193918	3.76699	2.43094	0.0264722	0.114915	-3.97852
4147	MATN2	matrilin 2	0.934174	0.747402	2.43042	0.0265005	0.114972	-3.45398
81621	KAZALD1	Kazal type serine peptidase inhibitor domain 1	0.549874	3.35339	2.42825	0.026617	0.115345	-3.89058
340267	COL28A1	collagen type XXVIII alpha 1 chain	0.333611	3.15763	2.42809	0.0266256	0.11535	-3.88661
83699	SH3BGRL2	SH3 domain binding glutamate rich protein like 2	0.373966	4.08218	2.42769	0.0266475	0.115379	-4.04797
441072	FLJ31104	uncharacterized LOC441072	1.06776	-0.919305	2.4271	0.0266794	0.115484	-3.32019
395	ARHGAP6	Rho GTPase activating protein 6	0.138725	7.06694	2.4266	0.0267064	0.115491	-4.33756
255031	LINC00957	long intergenic non-protein coding RNA 957	0.558394	2.29163	2.42654	0.0267094	0.115491	-3.73021
10046	MAMLD1	mastermind like domain containing 1	1.0328	-0.621375	2.426	0.0267387	0.115575	-3.32845
3913	LAMB2	laminin subunit beta 2	0.50924	5.56877	2.42502	0.0267921	0.115741	-4.21958
23094	SIPA1L3	signal induced proliferation associated 1 like 3	0.183441	7.66522	2.42478	0.0268053	0.115764	-4.36868
729096	BMS1P4	BMS1 pseudogene 4	0.445275	0.619591	2.42437	0.0268272	0.115793	-3.4236
57085	AGTRAP	angiotensin II receptor associated protein	0.245684	4.87481	2.42068	0.0270286	0.116331	-4.1706
10013	HDAC6	histone deacetylase 6	0.198951	4.26415	2.41891	0.0271255	0.116649	-4.09132
91689	SMDT1	single-pass membrane protein with aspartate rich tail 1	0.209224	5.57073	2.41638	0.0272648	0.117082	-4.24298
471	ATIC	5-aminoimidazole-4-carboxamide ribonucleotide formyltransferase/IMP cyclohydrolase	0.180961	6.7211	2.41563	0.0273065	0.117223	-4.3373
55200	PLEKHG6	pleckstrin homology and RhoGEF domain containing G6	0.289952	2.56751	2.41537	0.0273209	0.117223	-3.78961
399761	BMS1P1	BMS1 pseudogene 1	0.2462	3.00623	2.41503	0.0273396	0.11727	-3.88122
83892	KCTD10	potassium channel tetramerization domain containing 10	0.152206	5.85227	2.41421	0.027385	0.117432	-4.27277
25792	CIZ1	CDKN1A interacting zinc finger protein 1	0.20248	7.06337	2.4134	0.0274297	0.117557	-4.36171
729873	TBC1D3	TBC1 domain family member 3	0.316375	1.72318	2.41319	0.0274416	0.117575	-3.62291
8913	CACNA1G	calcium voltage-gated channel subunit alpha1 G	0.86714	0.436239	2.4125	0.0274799	0.117706	-3.4452
23583	SMUG1	single-strand-selective monofunctional uracil-DNA glycosylase 1	0.204902	5.32935	2.41232	0.0274897	0.117714	-4.22442
11238	CA5B	carbonic anhydrase 5B	0.578058	2.33934	2.41134	0.0275445	0.117916	-3.74877
729020	RPEL1	ribulose-5-phosphate-3-epimerase like 1	0.806744	-0.409565	2.4104	0.0275967	0.118001	-3.35631
2778	GNAS	GNAS complex locus	0.0974753	9.86338	2.40887	0.0276826	0.118207	-4.53191
80006	TRAPPC13	trafficking protein particle complex 13	0.17715	4.8082	2.40839	0.0277091	0.118211	-4.17371
7128	TNFAIP3	TNF alpha induced protein 3	0.442706	1.63921	2.40822	0.0277188	0.118211	-3.62909
4779	NFE2L1	nuclear factor, erythroid 2 like 1	0.152707	8.21598	2.40815	0.0277227	0.118211	-4.43034
4193	MDM2	MDM2 proto-oncogene	0.183782	7.25195	2.40772	0.0277469	0.118248	-4.37898
56834	GPR137	G protein-coupled receptor 137	0.316003	7.35859	2.4064	0.0278211	0.118431	-4.3827
7461	CLIP2	CAP-Gly domain containing linker protein 2	0.385429	2.91604	2.40573	0.0278589	0.118525	-3.90681
51043	ZBTB7B	zinc finger and BTB domain containing 7B	0.218088	8.46073	2.40487	0.0279075	0.118699	-4.45047
80028	FBXL18	F-box and leucine rich repeat protein 18	0.299384	4.71983	2.40448	0.0279294	0.118707	-4.17098
6601	SMARCC2	SWI/SNF related, matrix associated, actin dependent regulator of chromatin subfamily c member 2	0.202813	7.23902	2.40441	0.027933	0.118707	-4.3849
84662	GLIS2	GLIS family zinc finger 2	0.317605	3.18313	2.40341	0.0279896	0.118838	-3.93199
65998	C11orf95	chromosome 11 open reading frame 95	0.241333	4.69055	2.40187	0.028077	0.119086	-4.17858
79148	MMP28	matrix metallopeptidase 28	0.627327	2.05971	2.4016	0.0280923	0.119117	-3.72873
64746	ACBD3	acyl-CoA binding domain containing 3	0.262246	6.11479	2.40059	0.02815	0.119295	-4.31693
3714	JAG2	jagged canonical Notch ligand 2	0.253271	6.23462	2.40008	0.0281785	0.119383	-4.32604
8940	TOP3B	DNA topoisomerase III beta	0.68037	-0.666228	2.39992	0.028188	0.11939	-3.36824
22979	EFR3B	EFR3 homolog B	0.361874	1.91397	2.39971	0.0281997	0.119406	-3.75669
6927	HNF1A	HNF1 homeobox A	0.389536	2.70154	2.39886	0.0282484	0.1195	-3.84771
5618	PRLR	prolactin receptor	0.164911	6.04492	2.39877	0.0282534	0.1195	-4.31236
6545	SLC7A4	solute carrier family 7 member 4	0.958453	-0.821648	2.39852	0.0282677	0.119526	-3.36549
25809	TTLL1	tubulin tyrosine ligase like 1	0.292682	1.91073	2.39795	0.0283004	0.119541	-3.6994
388564	TMEM238	transmembrane protein 238	0.433745	1.68174	2.39731	0.0283368	0.119636	-3.67823
2738	GLI4	GLI family zinc finger 4	0.262583	3.44428	2.39724	0.0283408	0.119636	-3.97356
100505938	LOC100505938	uncharacterized LOC100505938	0.233935	2.62616	2.39693	0.0283584	0.119677	-3.84244
253982	ASPHD1	aspartate beta-hydroxylase domain containing 1	0.320086	3.34073	2.39535	0.0284495	0.119995	-3.9882
4864	NPC1	NPC intracellular cholesterol transporter 1	0.199929	5.49943	2.39203	0.0286406	0.120593	-4.27703
23416	KCNH3	potassium voltage-gated channel subfamily H member 3	0.645661	-0.839333	2.39178	0.028655	0.120593	-3.3771
219595	FOLH1B	folate hydrolase 1B	0.663592	4.75245	2.39054	0.0287267	0.120627	-4.19808
135114	HINT3	histidine triad nucleotide binding protein 3	0.291721	5.49639	2.39053	0.0287274	0.120627	-4.28823
79818	ZNF552	zinc finger protein 552	0.190485	4.61923	2.39048	0.0287306	0.120627	-4.18823
27005	USP21	ubiquitin specific peptidase 21	0.26043	4.87086	2.39017	0.028748	0.120627	-4.2301
23387	SIK3	SIK family kinase 3	0.129279	4.84626	2.39014	0.0287498	0.120627	-4.2234
84000	TMPRSS13	transmembrane serine protease 13	0.462151	0.484705	2.38978	0.0287706	0.120627	-3.46631
7781	SLC30A3	solute carrier family 30 member 3	0.518292	0.459063	2.38972	0.0287745	0.120627	-3.48166
115399	LRRC56	leucine rich repeat containing 56	0.370975	2.28327	2.38889	0.0288225	0.120795	-3.77423
7087	ICAM5	intercellular adhesion molecule 5	0.710672	-0.649177	2.38803	0.0288725	0.120905	-3.38668
202915	TMEM184A	transmembrane protein 184A	0.292201	5.31845	2.38795	0.0288772	0.120905	-4.26819
3977	LIFR	LIF receptor subunit alpha	0.237671	7.43584	2.38789	0.0288807	0.120905	-4.43458
25847	ANAPC13	anaphase promoting complex subunit 13	0.319388	5.2412	2.38749	0.0289044	0.120971	-4.25247
127731	VWA5B1	von Willebrand factor A domain containing 5B1	0.394949	2.97476	2.38728	0.0289163	0.120987	-3.95065
10983	CCNI	cyclin I	0.210721	9.11323	2.38664	0.028954	0.121078	-4.53191
9500	MAGED1	MAGE family member D1	0.389302	6.47815	2.38462	0.0290719	0.121471	-4.3669
6476	SI	sucrase-isomaltase	0.481426	5.87599	2.38326	0.0291517	0.121715	-4.32008
9828	ARHGEF17	Rho guanine nucleotide exchange factor 17	0.191382	5.83257	2.3805	0.0293143	0.122102	-4.33623
7317	UBA1	ubiquitin like modifier activating enzyme 1	0.152719	8.50769	2.37979	0.0293566	0.122131	-4.50342
50861	STMN3	stathmin 3	0.206534	6.74363	2.37975	0.0293588	0.122131	-4.40469
7841	MOGS	mannosyl-oligosaccharide glucosidase	0.197456	5.3187	2.37864	0.0294246	0.122304	-4.29297
389816	LRRC26	leucine rich repeat containing 26	0.69642	3.44826	2.37782	0.0294729	0.122379	-3.97876
50814	NSDHL	NAD(P) dependent steroid dehydrogenase-like	0.200013	4.84897	2.37748	0.0294934	0.122379	-4.24032
9687	GREB1	growth regulating estrogen receptor binding 1	0.124324	7.30106	2.37676	0.0295363	0.1225	-4.43856
63891	RNF123	ring finger protein 123	0.169948	5.8773	2.3759	0.0295871	0.122643	-4.34784
25794	FSCN2	fascin actin-bundling protein 2, retinal	0.391644	2.40834	2.37451	0.0296703	0.12282	-3.81956
11255	HRH3	histamine receptor H3	0.598991	3.07493	2.37109	0.0298753	0.1235	-3.94153
162427	RETREG3	reticulophagy regulator family member 3	0.23753	5.69523	2.37095	0.0298838	0.123502	-4.34531
130872	AHSA2P	activator of HSP90 ATPase homolog 2, pseudogene	0.166634	5.22713	2.3708	0.0298929	0.123506	-4.29164
54885	TBC1D8B	TBC1 domain family member 8B	0.590313	1.55114	2.36941	0.0299763	0.123722	-3.66712
90488	TMEM263	transmembrane protein 263	0.316976	5.70854	2.36939	0.029978	0.123722	-4.33599
4772	NFATC1	nuclear factor of activated T cells 1	0.477241	1.2311	2.36908	0.0299966	0.123765	-3.6179
217	ALDH2	aldehyde dehydrogenase 2 family member	0.379815	3.10419	2.36836	0.0300399	0.123877	-3.98441
11180	WDR6	WD repeat domain 6	0.166689	8.22006	2.36791	0.0300672	0.12391	-4.50979
100128340	LOC100128340	uncharacterized LOC100128340	0.398342	1.63417	2.36392	0.0303095	0.124582	-3.72008
1152	CKB	creatine kinase B	0.323584	9.30914	2.3637	0.030323	0.124604	-4.57693
493861	EID3	EP300 interacting inhibitor of differentiation 3	0.493347	0.188134	2.36301	0.0303649	0.124676	-3.49023
79465	ULBP3	UL16 binding protein 3	0.411169	0.947712	2.36296	0.0303683	0.124676	-3.59166
7869	SEMA3B	semaphorin 3B	0.276872	3.7623	2.36049	0.0305191	0.125071	-4.10638
100505515	LINC01723	long intergenic non-protein coding RNA 1723	0.96745	1.35649	2.35935	0.0305894	0.125156	-3.67885
81693	AMN	amnion associated transmembrane protein	0.719401	-0.510748	2.35906	0.0306071	0.125194	-3.43561
57571	CARNS1	carnosine synthase 1	0.234929	3.25328	2.3586	0.0306356	0.125277	-4.01258
353174	ZACN	zinc activated ion channel	0.782485	-0.712729	2.35846	0.0306439	0.125277	-3.42864
5119	CHMP1A	charged multivesicular body protein 1A	0.172846	4.38034	2.35819	0.0306608	0.125312	-4.21493
1606	DGKA	diacylglycerol kinase alpha	0.488821	1.89892	2.35784	0.0306824	0.125367	-3.77125
168544	ZNF467	zinc finger protein 467	0.613458	4.17706	2.3577	0.0306909	0.125368	-4.12433
8225	GTPBP6	GTP binding protein 6 (putative)	0.265307	5.95231	2.35642	0.0307701	0.125556	-4.38935
23061	TBC1D9B	TBC1 domain family member 9B	0.124969	8.78374	2.35547	0.0308287	0.125749	-4.56503
353500	BMP8A	bone morphogenetic protein 8a	0.302386	2.45142	2.35481	0.0308698	0.125782	-3.87573
25976	TIPARP	TCDD inducible poly(ADP-ribose) polymerase	0.249158	2.56114	2.35475	0.0308733	0.125782	-3.9212
54958	TMEM160	transmembrane protein 160	0.386159	2.08323	2.35459	0.0308833	0.125782	-3.81427
84934	RITA1	RBPJ interacting and tubulin associated 1	0.182252	5.58672	2.35368	0.0309395	0.125976	-4.3695
3590	IL11RA	interleukin 11 receptor subunit alpha	0.375285	2.47419	2.35336	0.0309598	0.125985	-3.8872
8803	SUCLA2	succinate-CoA ligase ADP-forming beta subunit	0.169713	5.87388	2.35314	0.0309733	0.125985	-4.39209
401074	LINC00960	long intergenic non-protein coding RNA 960	0.784087	-1.14286	2.35259	0.0310076	0.126017	-3.42944
5532	PPP3CB	protein phosphatase 3 catalytic subunit beta	0.151133	6.18155	2.35241	0.0310189	0.126029	-4.41571
1741	DLG3	discs large MAGUK scaffold protein 3	0.125721	7.65304	2.35177	0.0310585	0.126156	-4.50783
57799	RAB40C	RAB40C, member RAS oncogene family	0.206259	3.99128	2.35136	0.031084	0.126196	-4.15626
66036	MTMR9	myotubularin related protein 9	0.329271	4.61061	2.35062	0.0311304	0.126255	-4.23518
29894	CPSF1	cleavage and polyadenylation specific factor 1	0.194672	6.31984	2.34987	0.0311775	0.126382	-4.42942
6804	STX1A	syntaxin 1A	0.196429	4.54528	2.34981	0.0311809	0.126382	-4.24626
114659	LRRC37B	leucine rich repeat containing 37B	0.203238	4.90613	2.34967	0.0311899	0.126385	-4.30614
10347	ABCA7	ATP binding cassette subfamily A member 7	0.283212	4.8377	2.34869	0.0312513	0.126483	-4.28378
64926	RASAL3	RAS protein activator like 3	0.443153	0.976407	2.34862	0.0312558	0.126483	-3.65024
7423	VEGFB	vascular endothelial growth factor B	0.280971	6.66047	2.34826	0.0312779	0.126525	-4.45781
10493	VAT1	vesicle amine transport 1	0.184305	5.63287	2.34709	0.0313519	0.126736	-4.37522
400684	LOC400684	uncharacterized LOC400684	0.670849	-0.416894	2.34686	0.0313662	0.12676	-3.45422
64748	PLPPR2	phospholipid phosphatase related 2	0.449779	5.1263	2.346	0.0314203	0.126911	-4.32795
81	ACTN4	actinin alpha 4	0.138934	8.29719	2.34522	0.0314698	0.127044	-4.55347
11000	SLC27A3	solute carrier family 27 member 3	0.160261	4.34181	2.3441	0.0315404	0.127261	-4.24306
5504	PPP1R2	protein phosphatase 1 regulatory inhibitor subunit 2	0.181152	4.99634	2.34389	0.0315536	0.12728	-4.32071
23410	SIRT3	sirtuin 3	0.229724	3.89017	2.34181	0.0316857	0.127677	-4.17071
199800	ADM5	adrenomedullin 5 (putative)	0.332396	2.05851	2.34149	0.0317062	0.127726	-3.83089
154091	SLC2A12	solute carrier family 2 member 12	0.747001	1.79523	2.34096	0.0317393	0.127822	-3.79785
132160	PPM1M	protein phosphatase, Mg2+/Mn2+ dependent 1M	0.296466	3.4667	2.34078	0.031751	0.127822	-4.08748
27090	ST6GALNAC4	ST6 N-acetylgalactosaminide alpha-2,6-sialyltransferase 4	0.400201	2.34998	2.34051	0.031768	0.127822	-3.88407
79993	ELOVL7	ELOVL fatty acid elongase 7	0.201134	5.99051	2.34045	0.0317723	0.127822	-4.42196
421	ARVCF	ARVCF delta catenin family member	0.244475	6.03532	2.34023	0.031786	0.127844	-4.42572
91289	LMF2	lipase maturation factor 2	0.263768	4.27093	2.33971	0.031819	0.127943	-4.21899
65244	SPATS2	spermatogenesis associated serine rich 2	0.184783	6.16765	2.33948	0.0318338	0.127953	-4.44215
10806	SDCCAG8	serologically defined colon cancer antigen 8	0.210259	4.19538	2.33921	0.0318512	0.127953	-4.22063
8038	ADAM12	ADAM metallopeptidase domain 12	0.592103	0.263097	2.33914	0.0318554	0.127953	-3.5456
80024	SLC8B1	solute carrier family 8 member B1	0.252747	2.865	2.33852	0.0318955	0.128047	-3.99895
26038	CHD5	chromodomain helicase DNA binding protein 5	0.315945	3.71814	2.33665	0.0320151	0.12836	-4.16072
56241	SUSD2	sushi domain containing 2	0.937539	-0.832128	2.33637	0.0320332	0.128395	-3.45645
8906	AP1G2	adaptor related protein complex 1 subunit gamma 2	0.174085	5.17646	2.33458	0.0321483	0.128822	-4.35198
113220	KIF12	kinesin family member 12	0.232914	4.15693	2.33312	0.0322423	0.129063	-4.21108
54539	NDUFB11	NADH:ubiquinone oxidoreductase subunit B11	0.170738	6.22126	2.33265	0.0322723	0.129146	-4.45764
1877	E4F1	E4F transcription factor 1	0.263588	4.74119	2.33224	0.0322992	0.129146	-4.30107
3198	HOXA1	homeobox A1	0.929003	-1.18194	2.33223	0.0323	0.129146	-3.45909
5915	RARB	retinoic acid receptor beta	0.651346	0.42693	2.33214	0.0323056	0.129146	-3.55727
29950	SERTAD1	SERTA domain containing 1	0.563827	1.22149	2.33161	0.0323399	0.129215	-3.67398
375704	ENHO	energy homeostasis associated	0.894664	1.02136	2.33147	0.032349	0.129217	-3.67193
64743	WDR13	WD repeat domain 13	0.219432	4.78589	2.33093	0.0323839	0.129301	-4.3165
56904	SH3GLB2	SH3 domain containing GRB2 like, endophilin B2	0.20407	7.65319	2.32812	0.0325669	0.129882	-4.548
64756	ATPAF1	ATP synthase mitochondrial F1 complex assembly factor 1	0.172328	6.99215	2.32754	0.0326044	0.129962	-4.51215
56956	LHX9	LIM homeobox 9	0.311997	1.54716	2.32716	0.0326291	0.129974	-3.79415
8805	TRIM24	tripartite motif containing 24	0.324143	6.74134	2.32694	0.0326439	0.129984	-4.50398
9144	SYNGR2	synaptogyrin 2	0.373431	8.37487	2.32625	0.0326887	0.130128	-4.59199
113246	C12orf57	chromosome 12 open reading frame 57	0.22566	4.90467	2.32545	0.0327409	0.130233	-4.35026
170394	PWWP2B	PWWP domain containing 2B	0.230395	4.2933	2.3246	0.0327968	0.130397	-4.2492
23168	RTF1	RTF1 homolog, Paf1/RNA polymerase II complex component	0.119629	6.90968	2.32321	0.0328882	0.130682	-4.52015
143425	SYT9	synaptotagmin 9	0.531381	0.600698	2.32308	0.0328967	0.130682	-3.62766
1760	DMPK	DM1 protein kinase	0.264083	3.89979	2.32288	0.0329098	0.130691	-4.20024
6861	SYT5	synaptotagmin 5	0.642613	-0.110704	2.3225	0.0329351	0.130691	-3.52627
283232	TMEM80	transmembrane protein 80	0.428401	4.37398	2.32235	0.032945	0.130691	-4.26849
8313	AXIN2	axin 2	0.247074	2.79508	2.32219	0.0329553	0.130691	-4.01545
5867	RAB4A	RAB4A, member RAS oncogene family	0.143462	6.09774	2.32187	0.0329764	0.130691	-4.4698
101929089	LOC101929089	uncharacterized LOC101929089	0.859674	-0.803908	2.32187	0.0329766	0.130691	-3.47667
9159	PCSK7	proprotein convertase subtilisin/kexin type 7	0.141758	5.24355	2.31819	0.03322	0.131415	-4.39447
5906	RAP1A	RAP1A, member of RAS oncogene family	0.203974	5.62015	2.31724	0.0332834	0.131588	-4.43345
9563	H6PD	hexose-6-phosphate dehydrogenase/glucose 1-dehydrogenase	0.280941	6.10898	2.31652	0.0333314	0.131717	-4.47879
2584	GALK1	galactokinase 1	0.304425	2.46778	2.31639	0.0333396	0.131717	-3.94733
148641	SLC35F3	solute carrier family 35 member F3	0.274499	3.81379	2.31602	0.0333646	0.131781	-4.19722
352954	CASTOR3	CASTOR family member 3	0.356304	4.5216	2.31482	0.0334446	0.13196	-4.30734
537	ATP6AP1	ATPase H+ transporting accessory protein 1	0.252123	7.76918	2.31455	0.0334628	0.131997	-4.57684
101928545	SEPTIN7-AS1	SEPT7 antisense RNA 1 (head to head)	0.924894	-1.0716	2.31439	0.0334736	0.132005	-3.48447
1522	CTSZ	cathepsin Z	0.155232	6.2274	2.31396	0.033502	0.132014	-4.49211
114971	PTPMT1	protein tyrosine phosphatase mitochondrial 1	0.284195	2.99885	2.3133	0.0335463	0.13202	-4.07762
5467	PPARD	peroxisome proliferator activated receptor delta	0.21442	4.95079	2.3127	0.0335862	0.132068	-4.37527
7042	TGFB2	transforming growth factor beta 2	0.547231	0.555808	2.31265	0.0335895	0.132068	-3.63444
63906	GPATCH3	G-patch domain containing 3	0.303526	3.35598	2.31226	0.0336162	0.132075	-4.12489
7267	TTC3	tetratricopeptide repeat domain 3	0.142371	9.33409	2.31217	0.0336219	0.132075	-4.68211
51560	RAB6B	RAB6B, member RAS oncogene family	0.186776	5.7926	2.31158	0.033662	0.132198	-4.46101
8263	F8A1	coagulation factor VIII associated 1	0.283889	4.23566	2.31084	0.0337111	0.132303	-4.27847
285908	LINC00174	long intergenic non-protein coding RNA 174	0.194334	3.36317	2.30873	0.0338539	0.132608	-4.13087
9886	RHOBTB1	Rho related BTB domain containing 1	0.276651	2.80213	2.30866	0.0338586	0.132608	-4.05915
6199	RPS6KB2	ribosomal protein S6 kinase B2	0.174273	7.55107	2.30738	0.033945	0.132806	-4.58587
2911	GRM1	glutamate metabotropic receptor 1	1.71186	-1.66907	2.30674	0.0339885	0.132861	-3.50183
54541	DDIT4	DNA damage inducible transcript 4	0.628099	3.86888	2.30458	0.0341355	0.13326	-4.23906
9961	MVP	major vault protein	0.618524	-0.923245	2.30457	0.0341363	0.13326	-3.50698
25803	SPDEF	SAM pointed domain containing ETS transcription factor	0.420541	7.60046	2.30446	0.0341432	0.13326	-4.58443
6564	SLC15A1	solute carrier family 15 member 1	1.07839	-1.66703	2.30375	0.0341922	0.133362	-3.50381
105369201	LOC105369201	uncharacterized LOC105369201	0.438437	2.19634	2.30347	0.0342112	0.133362	-3.9312
83696	TRAPPC9	trafficking protein particle complex 9	0.148852	5.21903	2.30344	0.0342133	0.133362	-4.41717
29803	REPIN1	replication initiator 1	0.171995	7.81813	2.30344	0.0342134	0.133362	-4.60427
1211	CLTA	clathrin light chain A	0.114702	6.5979	2.30279	0.0342578	0.1335	-4.53757
26035	GLCE	glucuronic acid epimerase	0.258235	2.74601	2.30264	0.0342678	0.1335	-4.03598
1938	EEF2	eukaryotic translation elongation factor 2	0.14592	11.7955	2.30253	0.0342753	0.1335	-4.8591
60509	AGBL5	ATP/GTP binding protein like 5	0.176692	4.79729	2.30237	0.0342863	0.133507	-4.37601
51172	NAGPA	N-acetylglucosamine-1-phosphodiester alpha-N-acetylglucosaminidase	0.342125	2.30508	2.30225	0.0342947	0.133507	-3.95931
163126	EID2	EP300 interacting inhibitor of differentiation 2	0.302554	4.25908	2.30204	0.0343087	0.133527	-4.29369
3005	H1F0	H1 histone family member 0	0.149103	9.17056	2.30026	0.0344311	0.1339	-4.69135
10497	UNC13B	unc-13 homolog B	0.188116	7.20008	2.29986	0.0344579	0.133971	-4.57986
7473	WNT3	Wnt family member 3	0.225133	3.24014	2.29929	0.0344976	0.13409	-4.14112
30815	ST6GALNAC6	ST6 N-acetylgalactosaminide alpha-2,6-sialyltransferase 6	0.369982	4.92103	2.2976	0.0346136	0.134464	-4.39997
116236	ABHD15	abhydrolase domain containing 15	0.504355	3.98831	2.29688	0.0346634	0.134528	-4.24842
441263	DTX2P1-UPK3BP1-PMS2P11	DTX2P1-UPK3BP1-PMS2P11 readthrough, transcribed pseudogene	0.296833	2.29613	2.29625	0.0347069	0.134584	-3.95865
81890	QTRT1	queuine tRNA-ribosyltransferase catalytic subunit 1	0.2396	4.33537	2.29386	0.0348726	0.134994	-4.327
115572	TENT5B	terminal nucleotidyltransferase 5B	0.533772	0.0309863	2.29245	0.0349713	0.135342	-3.58854
9294	S1PR2	sphingosine-1-phosphate receptor 2	0.439767	0.173136	2.29128	0.0350528	0.135427	-3.61576
84225	ZMYND15	zinc finger MYND-type containing 15	0.794933	-0.782402	2.29084	0.0350834	0.135427	-3.53015
6300	MAPK12	mitogen-activated protein kinase 12	0.227549	3.41992	2.29077	0.0350883	0.135427	-4.16611
6697	SPR	sepiapterin reductase	0.174302	5.26024	2.29072	0.0350914	0.135427	-4.45312
127703	C1orf216	chromosome 1 open reading frame 216	0.179902	5.13488	2.2903	0.0351208	0.13545	-4.44054
79955	PDZD7	PDZ domain containing 7	0.507345	1.5869	2.29025	0.0351243	0.13545	-3.83153
875	CBS	cystathionine-beta-synthase	0.151966	4.91442	2.28826	0.0352641	0.135885	-4.41615
84971	ATG4D	autophagy related 4D cysteine peptidase	0.242739	3.75118	2.28682	0.0353648	0.13617	-4.24115
1173	AP2M1	adaptor related protein complex 2 subunit mu 1	0.194688	7.54934	2.28653	0.0353856	0.136215	-4.61818
5918	RARRES1	retinoic acid receptor responder 1	0.608029	-0.433399	2.28622	0.0354075	0.136231	-3.56486
57176	VARS2	valyl-tRNA synthetase 2, mitochondrial	0.183831	5.46284	2.28489	0.0355016	0.136485	-4.48158
90362	FAM110B	family with sequence similarity 110 member B	0.35364	6.17596	2.28243	0.0356757	0.136984	-4.54519
51588	PIAS4	protein inhibitor of activated STAT 4	0.24555	3.72966	2.28226	0.0356875	0.136995	-4.2498
9883	POM121	POM121 transmembrane nucleoporin	0.124786	7.4552	2.28206	0.035702	0.137016	-4.62303
8497	PPFIA4	PTPRF interacting protein alpha 4	0.302114	3.21797	2.28022	0.0358323	0.137377	-4.13018
54662	TBC1D13	TBC1 domain family member 13	0.148928	5.81351	2.27958	0.0358783	0.137484	-4.5234
161253	REM2	RRAD and GEM like GTPase 2	0.787492	-0.704528	2.27779	0.0360064	0.137881	-3.55278
80235	PIGZ	phosphatidylinositol glycan anchor biosynthesis class Z	0.346552	2.0182	2.27774	0.0360094	0.137881	-3.9355
5605	MAP2K2	mitogen-activated protein kinase kinase 2	0.201399	6.23085	2.2776	0.0360195	0.137885	-4.55135
5184	PEPD	peptidase D	0.204601	4.9531	2.2771	0.0360553	0.137953	-4.42959
80832	APOL4	apolipoprotein L4	0.538554	0.73233	2.27583	0.0361464	0.138232	-3.73203
1807	DPYS	dihydropyrimidinase	1.74479	-2.30164	2.27566	0.0361586	0.138243	-3.55506
9638	FEZ1	fasciculation and elongation protein zeta 1	0.383202	2.76215	2.27465	0.0362316	0.138383	-4.09761
8666	EIF3G	eukaryotic translation initiation factor 3 subunit G	0.15821	6.03309	2.27448	0.0362439	0.138395	-4.54615
7204	TRIO	trio Rho guanine nucleotide exchange factor	0.103707	7.41203	2.27178	0.0364387	0.139069	-4.63857
64130	LIN7B	lin-7 homolog B, crumbs cell polarity complex component	0.476543	1.14732	2.27047	0.0365336	0.139326	-3.76132
152330	CNTN4	contactin 4	0.313243	3.83007	2.26989	0.0365757	0.139416	-4.26453
11017	SNRNP27	small nuclear ribonucleoprotein U4/U6.U5 subunit 27	0.173094	4.68729	2.26917	0.0366283	0.139582	-4.42253
7416	VDAC1	voltage dependent anion channel 1	0.112703	8.30654	2.26879	0.0366553	0.139649	-4.69637
306	ANXA3	annexin A3	0.630904	3.12975	2.26781	0.0367271	0.139818	-4.16167
3563	IL3RA	interleukin 3 receptor subunit alpha	0.323633	1.2984	2.26723	0.0367696	0.139909	-3.80582
317762	CCDC85C	coiled-coil domain containing 85C	0.129937	6.84072	2.26633	0.0368352	0.140053	-4.62427
2801	GOLGA2	golgin A2	0.218244	7.12032	2.26583	0.0368715	0.140141	-4.63058
5002	SLC22A18	solute carrier family 22 member 18	0.443996	0.998485	2.26576	0.0368769	0.140141	-3.76086
128977	C22orf39	chromosome 22 open reading frame 39	0.207334	5.44007	2.26557	0.0368906	0.140158	-4.51629
9520	NPEPPS	aminopeptidase puromycin sensitive	0.159785	7.79305	2.26524	0.036915	0.140171	-4.67585
9915	ARNT2	aryl hydrocarbon receptor nuclear translocator 2	0.204056	5.02819	2.26394	0.03701	0.140381	-4.48909
156	GRK2	G protein-coupled receptor kinase 2	0.14779	8.28615	2.26389	0.0370139	0.140381	-4.70587
1365	CLDN3	claudin 3	0.334055	4.03995	2.26291	0.0370855	0.140547	-4.33088
56548	CHST7	carbohydrate sulfotransferase 7	0.707425	-0.26921	2.26257	0.037111	0.140608	-3.60389
10500	SEMA6C	semaphorin 6C	0.589013	1.51404	2.26198	0.037154	0.1407	-3.8847
102724362	SPINT1-AS1	SPINT1 antisense RNA 1	0.290901	2.49713	2.26195	0.0371568	0.1407	-4.05424
6305	SBF1	SET binding factor 1	0.204117	6.78838	2.26175	0.0371712	0.1407	-4.61816
2067	ERCC1	ERCC excision repair 1, endonuclease non-catalytic subunit	0.139585	5.27915	2.26167	0.0371769	0.1407	-4.50429
256472	TMEM151A	transmembrane protein 151A	0.306215	2.43543	2.26146	0.0371927	0.140707	-4.05706
400224	PLEKHD1	pleckstrin homology and coiled-coil domain containing D1	0.424654	2.33023	2.26119	0.0372124	0.140746	-4.00241
10908	PNPLA6	patatin like phospholipase domain containing 6	0.214345	5.05088	2.25743	0.0374913	0.141638	-4.47657
92579	G6PC3	glucose-6-phosphatase catalytic subunit 3	0.148049	6.63392	2.25738	0.0374948	0.141638	-4.6261
23646	PLD3	phospholipase D family member 3	0.205657	6.22512	2.25715	0.037512	0.141656	-4.59342
51161	C3orf18	chromosome 3 open reading frame 18	0.206872	4.41096	2.25585	0.0376087	0.141926	-4.41216
8106	PABPN1	poly(A) binding protein nuclear 1	0.128206	6.68307	2.25567	0.0376218	0.141941	-4.63061
202374	STK32A	serine/threonine kinase 32A	0.384221	3.61352	2.25553	0.0376322	0.141945	-4.26908
9114	ATP6V0D1	ATPase H+ transporting V0 subunit d1	0.220074	5.60257	2.25533	0.0376474	0.141964	-4.54152
9214	FCMR	Fc fragment of IgM receptor	0.476132	-0.170309	2.25296	0.0378246	0.142422	-3.63918
8927	BSN	bassoon presynaptic cytomatrix protein	0.138928	6.14774	2.25269	0.0378448	0.142463	-4.59927
387723	C10orf143	chromosome 10 open reading frame 143	0.45273	0.966457	2.25249	0.03786	0.142485	-3.7911
2661	GDF9	growth differentiation factor 9	0.627876	-0.467055	2.25209	0.0378897	0.142539	-3.59967
55071	C9orf40	chromosome 9 open reading frame 40	0.392599	1.88849	2.25205	0.0378932	0.142539	-3.9655
11129	CLASRP	CLK4 associating serine/arginine rich protein	0.159514	5.46465	2.25171	0.0379183	0.142598	-4.54054
170463	SSBP4	single stranded DNA binding protein 4	0.350208	4.15673	2.25028	0.0380261	0.14289	-4.37012
339210	C17orf67	chromosome 17 open reading frame 67	0.40579	1.40362	2.24984	0.038059	0.14295	-3.87036
126328	NDUFA11	NADH:ubiquinone oxidoreductase subunit A11	0.251178	3.27006	2.24922	0.0381056	0.143016	-4.23278
4089	SMAD4	SMAD family member 4	0.134201	7.10471	2.24911	0.0381143	0.143016	-4.6667
105378586	LOC105378586	uncharacterized LOC105378586	0.618576	0.121941	2.24887	0.0381325	0.143049	-3.66798
10567	RABAC1	Rab acceptor 1	0.303993	3.63451	2.248	0.0381982	0.14326	-4.28865
51074	APIP	APAF1 interacting protein	0.206711	5.11598	2.24731	0.0382498	0.143383	-4.512
3064	HTT	huntingtin	0.0975546	7.12033	2.24669	0.0382972	0.143525	-4.6704
203523	ZNF449	zinc finger protein 449	0.330053	3.3816	2.24623	0.0383319	0.143619	-4.24544
84892	POMGNT2	protein O-linked mannose N-acetylglucosaminyltransferase 2 (beta 1,4-)	0.203941	4.61725	2.24608	0.0383431	0.143626	-4.46076
93164	HTR7P1	5-hydroxytryptamine receptor 7 pseudogene 1	0.259394	2.43364	2.2458	0.0383649	0.143655	-4.06835
84626	KRBA1	KRAB-A domain containing 1	0.170029	4.83809	2.24536	0.0383983	0.143655	-4.47518
729384	TRIM49D2	tripartite motif containing 49D2	1.0436	0.527178	2.24536	0.0383983	0.143655	-3.73829
85407	NKD1	NKD inhibitor of WNT signaling pathway 1	0.223302	2.07702	2.24328	0.0385563	0.144124	-4.0308
339451	KLHL17	kelch like family member 17	0.293291	3.88958	2.24321	0.0385616	0.144124	-4.34441
23428	SLC7A8	solute carrier family 7 member 8	0.240137	3.0364	2.24264	0.0386053	0.144154	-4.222
51171	HSD17B14	hydroxysteroid 17-beta dehydrogenase 14	0.658331	0.976522	2.24257	0.0386106	0.144154	-3.79992
23647	ARFIP2	ADP ribosylation factor interacting protein 2	0.223655	6.41154	2.24242	0.0386223	0.144154	-4.63096
9143	SYNGR3	synaptogyrin 3	0.730377	-0.0828006	2.24221	0.0386379	0.144154	-3.6422
8324	FZD7	frizzled class receptor 7	0.322809	1.01804	2.24209	0.0386475	0.144154	-3.83305
340390	WDR97	WD repeat domain 97	0.27591	2.82571	2.24084	0.0387429	0.144387	-4.14851
5986	RFNG	RFNG O-fucosylpeptide 3-beta-N-acetylglucosaminyltransferase	0.224714	4.71975	2.24079	0.0387465	0.144387	-4.47087
7046	TGFBR1	transforming growth factor beta receptor 1	0.168604	4.80108	2.24028	0.0387855	0.144429	-4.48507
55435	AP1AR	adaptor related protein complex 1 associated regulatory protein	0.144774	5.90735	2.24003	0.0388053	0.144429	-4.59891
10243	GPHN	gephyrin	0.128204	5.58515	2.23984	0.0388195	0.144447	-4.57519
3484	IGFBP1	insulin like growth factor binding protein 1	0.504463	-0.495219	2.2395	0.0388453	0.144507	-3.63062
85440	DOCK7	dedicator of cytokinesis 7	0.114919	8.1472	2.23786	0.0389714	0.144783	-4.74356
285484	LINC02495	long intergenic non-protein coding RNA 2495	0.261723	2.79325	2.23761	0.0389908	0.1448	-4.17926
84058	WDR54	WD repeat domain 54	0.157246	4.08829	2.23721	0.0390217	0.144879	-4.38272
2057	EPOR	erythropoietin receptor	0.397961	2.59673	2.2367	0.0390611	0.144954	-4.13548
63920	ZBED8	zinc finger BED-type containing 8	0.336875	1.509	2.23614	0.039104	0.144998	-3.93506
53917	RAB24	RAB24, member RAS oncogene family	0.144686	5.89135	2.23584	0.0391276	0.144998	-4.60662
1759	DNM1	dynamin 1	0.279382	3.28665	2.23583	0.0391284	0.144998	-4.26656
5584	PRKCI	protein kinase C iota	0.186102	6.02599	2.2358	0.0391305	0.144998	-4.62215
360205	PRAC2	PRAC2 small nuclear protein	0.189193	3.97202	2.23556	0.0391493	0.144998	-4.37647
11020	IFT27	intraflagellar transport 27	0.184887	4.86192	2.23533	0.0391669	0.145027	-4.49745
23552	CDK20	cyclin dependent kinase 20	0.193283	3.42849	2.23485	0.0392042	0.145097	-4.27572
80233	FAAP100	FA core complex associated protein 100	0.2248	5.84859	2.23437	0.0392411	0.145196	-4.6053
6461	SHB	SH2 domain containing adaptor protein B	0.168988	4.12627	2.23369	0.0392943	0.145322	-4.38959
81576	CCDC130	coiled-coil domain containing 130	0.240247	3.67751	2.23341	0.0393162	0.145367	-4.31459
63925	ZNF335	zinc finger protein 335	0.173537	5.63334	2.2329	0.0393557	0.145407	-4.58623
1636	ACE	angiotensin I converting enzyme	0.252891	5.45673	2.23264	0.0393758	0.14541	-4.57516
9344	TAOK2	TAO kinase 2	0.193377	5.58127	2.23245	0.0393903	0.145428	-4.58343
79134	TMEM185B	transmembrane protein 185B	0.146735	5.63111	2.23203	0.0394228	0.145513	-4.59626
51635	DHRS7	dehydrogenase/reductase 7	0.246239	8.29212	2.23158	0.0394586	0.14561	-4.76756
9048	ARTN	artemin	0.409343	1.98144	2.23117	0.0394905	0.145649	-3.99951
56131	PCDHB4	protocadherin beta 4	0.382882	1.80023	2.22993	0.0395866	0.145905	-3.9894
5880	RAC2	Rac family small GTPase 2	0.387088	2.10137	2.22915	0.0396484	0.146097	-4.0249
114785	MBD6	methyl-CpG binding domain protein 6	0.286102	5.96206	2.22888	0.039669	0.146137	-4.6305
2011	MARK2	microtubule affinity regulating kinase 2	0.188336	9.31863	2.22821	0.039722	0.146261	-4.83137
9643	MORF4L2	mortality factor 4 like 2	0.153383	7.42995	2.2248	0.0399896	0.146961	-4.72567
26065	LSM14A	LSM14A mRNA processing body assembly factor	0.119784	7.75212	2.22443	0.0400193	0.146999	-4.74443
79680	RTL10	retrotransposon Gag like 10	0.144602	6.78583	2.22345	0.0400967	0.147248	-4.69161
90353	CTU1	cytosolic thiouridylase subunit 1	0.358678	2.17203	2.22314	0.0401212	0.147268	-4.06941
4986	OPRK1	opioid receptor kappa 1	0.866444	5.24157	2.22276	0.0401512	0.147268	-4.55863
84267	C9orf64	chromosome 9 open reading frame 64	0.169994	4.3087	2.22266	0.0401591	0.147268	-4.45486
85359	DGCR6L	DiGeorge syndrome critical region gene 6 like	0.200909	4.88821	2.22098	0.0402919	0.147679	-4.53267
398	ARHGDIG	Rho GDP dissociation inhibitor gamma	0.43495	2.62252	2.2204	0.0403381	0.147799	-4.15446
53354	PANK1	pantothenate kinase 1	0.208628	3.73611	2.21863	0.0404792	0.148079	-4.36993
9518	GDF15	growth differentiation factor 15	0.292271	3.04962	2.21592	0.0406956	0.148512	-4.24998
56137	PCDHA12	protocadherin alpha 12	0.325589	2.27246	2.21562	0.04072	0.148565	-4.10996
653437	AQP12B	aquaporin 12B	1.19883	-1.41921	2.21453	0.0408074	0.148745	-3.62706
284	ANGPT1	angiopoietin 1	1.47237	-1.41971	2.21408	0.0408434	0.148837	-3.63057
23780	APOL2	apolipoprotein L2	0.252127	4.24641	2.21326	0.0409093	0.149011	-4.45333
1739	DLG1	discs large MAGUK scaffold protein 1	0.151287	6.36239	2.21315	0.0409182	0.149011	-4.68563
125170	MIEF2	mitochondrial elongation factor 2	0.237466	3.92355	2.21312	0.0409208	0.149011	-4.39916
195827	PRXL2C	peroxiredoxin like 2C	0.301676	3.00375	2.21084	0.0411052	0.149501	-4.25499
63035	BCORL1	BCL6 corepressor like 1	0.406241	4.05519	2.21072	0.0411145	0.149501	-4.43448
9719	ADAMTSL2	ADAMTS like 2	0.627323	0.657277	2.20691	0.0414246	0.150343	-3.80626
55374	TMCO6	transmembrane and coiled-coil domains 6	0.208529	3.48269	2.20689	0.0414256	0.150343	-4.34448
100131564	CCDC18-AS1	CCDC18 antisense RNA 1	0.35244	2.59567	2.20676	0.0414361	0.150343	-4.16368
5337	PLD1	phospholipase D1	0.470604	0.604907	2.20643	0.0414632	0.150343	-3.78624
2021	ENDOG	endonuclease G	0.461443	1.72393	2.20623	0.0414799	0.150343	-3.98182
10974	ADIRF	adipogenesis regulatory factor	0.251462	8.78575	2.20617	0.0414848	0.150343	-4.8373
94097	SFXN5	sideroflexin 5	0.266169	4.33998	2.20565	0.041527	0.150424	-4.48442
54785	BORCS6	BLOC-1 related complex subunit 6	0.378124	1.36258	2.20418	0.0416471	0.150787	-3.96834
2029	ENSA	endosulfine alpha	0.111975	7.92081	2.20182	0.0418411	0.151293	-4.79725
1580	CYP4B1	cytochrome P450 family 4 subfamily B member 1	0.729208	0.495334	2.20142	0.0418742	0.151313	-3.79333
774	CACNA1B	calcium voltage-gated channel subunit alpha1 B	0.149282	7.39314	2.20138	0.0418768	0.151313	-4.76604
57594	HOMEZ	homeobox and leucine zipper encoding	0.23099	3.59053	2.20132	0.0418824	0.151313	-4.37888
55024	BANK1	B cell scaffold protein with ankyrin repeats 1	0.294053	3.85775	2.20097	0.0419107	0.15138	-4.39845
113177	IZUMO4	IZUMO family member 4	0.601364	-0.235191	2.19923	0.0420541	0.151681	-3.71475
285148	IAH1	isoamyl acetate hydrolyzing esterase 1 (putative)	0.19152	5.19562	2.1985	0.0421148	0.151864	-4.61092
138151	NACC2	NACC family member 2	0.39928	5.71013	2.19818	0.0421409	0.151922	-4.65484
9578	CDC42BPB	CDC42 binding protein kinase beta	0.255332	7.6784	2.19663	0.0422698	0.152278	-4.79421
4037	LRP3	LDL receptor related protein 3	0.286318	5.67023	2.19585	0.0423347	0.152475	-4.66225
57482	KIAA1211	KIAA1211	0.715306	-0.106673	2.19517	0.0423908	0.152605	-3.71734
647309	GMNC	geminin coiled-coil domain containing	1.05059	-1.25422	2.19474	0.042427	0.152663	-3.66944
257160	RNF214	ring finger protein 214	0.174365	4.93001	2.1941	0.0424805	0.152812	-4.5917
7266	DNAJC7	DnaJ heat shock protein family (Hsp40) member C7	0.123999	5.73636	2.19393	0.0424943	0.152812	-4.66757
80762	NDFIP1	Nedd4 family interacting protein 1	0.216446	7.06883	2.19359	0.0425232	0.152864	-4.76277
25805	BAMBI	BMP and activin membrane bound inhibitor	0.51779	1.8208	2.19346	0.0425339	0.152866	-4.05066
23666	UBBP4	ubiquitin B pseudogene 4	0.294139	3.06728	2.19174	0.0426778	0.153238	-4.28544
50717	DCAF8	DDB1 and CUL4 associated factor 8	0.167284	6.84753	2.19132	0.042713	0.153266	-4.75164
66035	SLC2A11	solute carrier family 2 member 11	0.234474	4.32295	2.19128	0.042716	0.153266	-4.5009
84941	HSH2D	hematopoietic SH2 domain containing	0.326654	3.83587	2.19112	0.0427292	0.153277	-4.41008
4987	OPRL1	opioid related nociceptin receptor 1	0.363988	2.25932	2.19076	0.0427601	0.153315	-4.1195
5361	PLXNA1	plexin A1	0.245123	6.60151	2.1902	0.0428068	0.15341	-4.73755
8187	ZNF239	zinc finger protein 239	0.155267	3.73944	2.18989	0.0428331	0.153468	-4.4287
11092	SPACA9	sperm acrosome associated 9	0.426867	2.02512	2.18954	0.0428623	0.15349	-4.09612
4224	MEP1A	meprin A subunit alpha	1.02242	-1.58225	2.18945	0.0428695	0.15349	-3.66782
642569	TRIM53AP	tripartite motif containing 53A, pseudogene	1.47381	-1.84781	2.18911	0.0428984	0.153557	-3.65941
647979	NORAD	non-coding RNA activated by DNA damage	0.252226	9.10012	2.18876	0.0429281	0.153572	-4.88678
6388	SDF2	stromal cell derived factor 2	0.136664	5.52193	2.18873	0.04293	0.153572	-4.66249
100133005	RASA4DP	RAS p21 protein activator 4CD, pseudogene	0.428004	1.30764	2.18849	0.0429508	0.153572	-3.95647
2664	GDI1	GDP dissociation inhibitor 1	0.249077	7.7151	2.18845	0.0429538	0.153572	-4.80632
215	ABCD1	ATP binding cassette subfamily D member 1	0.359709	3.23663	2.18834	0.0429634	0.153572	-4.3021
154796	AMOT	angiomotin	0.335563	2.27388	2.18822	0.0429736	0.153572	-4.14343
1796	DOK1	docking protein 1	0.25101	2.47186	2.18662	0.0431081	0.153926	-4.1955
79575	ABHD8	abhydrolase domain containing 8	0.403729	2.5324	2.18519	0.0432298	0.154161	-4.2181
220359	TIGD3	tigger transposable element derived 3	0.28589	1.90706	2.1842	0.0433136	0.154424	-4.09911
9519	TBPL1	TATA-box binding protein like 1	0.219577	4.06803	2.18324	0.0433948	0.154604	-4.48362
29985	SLC39A3	solute carrier family 39 member 3	0.165667	4.90646	2.18303	0.0434128	0.154609	-4.60011
388165	UBE2Q2P1	ubiquitin conjugating enzyme E2 Q2 pseudogene 1	0.631614	0.260205	2.18234	0.0434713	0.154731	-3.81156
84439	HHIPL1	HHIP like 1	0.471528	1.90096	2.1817	0.0435262	0.154867	-4.10535
2121	EVC	EvC ciliary complex subunit 1	0.153068	5.26561	2.18166	0.0435298	0.154867	-4.64985
139735	ZFP92	ZFP92 zinc finger protein	0.39147	0.927464	2.18108	0.0435788	0.155005	-3.94216
4642	MYO1D	myosin ID	0.171581	5.88372	2.18088	0.0435959	0.155029	-4.71296
10654	PMVK	phosphomevalonate kinase	0.138158	6.86073	2.17953	0.0437119	0.155296	-4.77868
3658	IREB2	iron responsive element binding protein 2	0.108472	8.20266	2.17888	0.043767	0.15535	-4.85545
1508	CTSB	cathepsin B	0.142333	5.02986	2.17808	0.0438358	0.155518	-4.62366
10043	TOM1	target of myb1 membrane trafficking protein	0.28997	4.2634	2.17763	0.0438747	0.155583	-4.51863
9230	RAB11B	RAB11B, member RAS oncogene family	0.204974	5.17227	2.17721	0.0439111	0.155669	-4.63976
55064	SPATA6L	spermatogenesis associated 6 like	0.434399	1.08332	2.17711	0.0439195	0.155669	-3.95321
3205	HOXA9	homeobox A9	0.164284	4.68095	2.17658	0.0439653	0.15576	-4.57809
64802	NMNAT1	nicotinamide nucleotide adenylyltransferase 1	0.229673	3.44115	2.17645	0.0439764	0.155761	-4.39379
27175	TUBG2	tubulin gamma 2	0.229893	3.51716	2.17612	0.0440046	0.155825	-4.39874
435	ASL	argininosuccinate lyase	0.175011	5.2872	2.17584	0.0440289	0.155875	-4.64649
4776	NFATC4	nuclear factor of activated T cells 4	0.266981	2.52141	2.17507	0.044095	0.156072	-4.21331
1774	DNASE1L1	deoxyribonuclease 1 like 1	0.236226	4.23171	2.17491	0.044109	0.156085	-4.51358
23291	FBXW11	F-box and WD repeat domain containing 11	0.106146	7.54825	2.17326	0.0442518	0.156517	-4.82312
10565	ARFGEF1	ADP ribosylation factor guanine nucleotide exchange factor 1	0.125978	7.92722	2.17285	0.0442868	0.156556	-4.84703
401563	C9orf139	chromosome 9 open reading frame 139	0.397038	0.31799	2.17266	0.0443034	0.156556	-3.81328
51626	DYNC2LI1	dynein cytoplasmic 2 light intermediate chain 1	0.271396	3.32587	2.17253	0.0443145	0.156556	-4.38008
84217	ZMYND12	zinc finger MYND-type containing 12	0.480236	1.00754	2.17222	0.0443422	0.156618	-3.92003
3421	IDH3G	isocitrate dehydrogenase (NAD(+)) 3 gamma	0.235514	5.26171	2.17158	0.0443974	0.156776	-4.65647
84163	GTF2IRD2	GTF2I repeat domain containing 2	0.290733	2.71473	2.17119	0.0444309	0.156822	-4.25824
29091	STXBP6	syntaxin binding protein 6	0.290258	2.63667	2.17048	0.0444926	0.156998	-4.26931
2064	ERBB2	erb-b2 receptor tyrosine kinase 2	0.234767	5.76308	2.17038	0.0445015	0.156998	-4.70982
29944	PNMA3	PNMA family member 3	0.300222	2.40808	2.17011	0.0445251	0.157019	-4.19668
5365	PLXNB3	plexin B3	0.232577	6.2036	2.17008	0.0445282	0.157019	-4.73559
10084	PQBP1	polyglutamine binding protein 1	0.146063	4.76511	2.16944	0.0445839	0.157044	-4.61345
283446	MYO1H	myosin IH	1.23023	-0.462287	2.16821	0.0446913	0.157265	-3.71233
83938	LRMDA	leucine rich melanocyte differentiation associated	1.12321	-1.62373	2.16802	0.0447077	0.157286	-3.68755
27153	ZNF777	zinc finger protein 777	0.171734	4.72213	2.16523	0.0449517	0.157752	-4.61432
100505566	LINC00578	long intergenic non-protein coding RNA 578	1.04193	-0.96426	2.16505	0.0449676	0.157761	-3.70317
2495	FTH1	ferritin heavy chain 1	0.284254	5.9595	2.16368	0.0450888	0.158052	-4.73762
256227	STEAP1B	STEAP family member 1B	0.188341	3.21649	2.16192	0.0452434	0.158378	-4.40007
11336	EXOC3	exocyst complex component 3	0.163193	4.96166	2.16182	0.0452529	0.158378	-4.64332
55683	KANSL3	KAT8 regulatory NSL complex subunit 3	0.107912	6.85031	2.16081	0.045342	0.158576	-4.80967
547	KIF1A	kinesin family member 1A	0.140855	8.91375	2.16076	0.0453463	0.158576	-4.92956
84331	MCRIP2	MAPK regulated corepressor interacting protein 2	0.284783	4.4071	2.16057	0.0453633	0.158599	-4.56484
79415	CYBC1	cytochrome b-245 chaperone 1	0.172366	4.99142	2.15946	0.0454619	0.158834	-4.64848
128077	LIX1L	limb and CNS expressed 1 like	0.239442	3.49929	2.15766	0.0456214	0.159208	-4.4235
84964	ALKBH6	alkB homolog 6	0.214828	3.55988	2.15726	0.0456572	0.159296	-4.42687
8711	TNK1	tyrosine kinase non receptor 1	0.223859	3.34589	2.15682	0.0456962	0.159379	-4.39861
54681	P4HTM	prolyl 4-hydroxylase, transmembrane	0.155334	6.53861	2.15676	0.0457021	0.159379	-4.799
256714	MAP7D2	MAP7 domain containing 2	0.288274	4.90057	2.15586	0.0457827	0.159466	-4.64903
64089	SNX16	sorting nexin 16	0.243252	3.35676	2.15545	0.045819	0.159466	-4.40709
3069	HDLBP	high density lipoprotein binding protein	0.165639	9.99311	2.15535	0.045828	0.159466	-5.00384
93010	B3GNT7	UDP-GlcNAc:betaGal beta-1,3-N-acetylglucosaminyltransferase 7	0.979713	-0.383004	2.15524	0.0458377	0.159466	-3.74673
2672	GFI1	growth factor independent 1 transcriptional repressor	1.26386	0.331025	2.15517	0.0458442	0.159466	-3.83412
56963	RGMA	repulsive guidance molecule BMP co-receptor a	0.565253	0.579753	2.15486	0.0458715	0.159466	-3.87298
401934	RNF223	ring finger protein 223	0.507632	0.3468	2.15478	0.0458793	0.159466	-3.83406
494513	PJVK	pejvakin	0.506382	0.40905	2.15371	0.0459744	0.159631	-3.83809
160	AP2A1	adaptor related protein complex 2 subunit alpha 1	0.174887	5.7459	2.15186	0.0461413	0.160027	-4.73858
100192378	ZFHX4-AS1	ZFHX4 antisense RNA 1	0.62899	0.145073	2.15154	0.0461697	0.160089	-3.81178
23077	MYCBP2	MYC binding protein 2	0.147605	7.32489	2.15071	0.0462442	0.160288	-4.84737
[truncated: 13,165 more rows]

## Sheet: VCaP siSND1 vs. siCTRL results
Limma results for comparison of VCaP siSND1 vs. siCTRL RNAseq.
ENTREZ	SYMBOL	GENENAME	limma_logFC	limma_AveExpr	limma_t	limma_P.Value	limma_adj.P.Val	limma_B
120	ADD3	adducin 3	0.559831	7.64933	11.1984	3.02139e-09	2.29067e-05	11.3989
10411	RAPGEF3	Rap guanine nucleotide exchange factor 3	1.04911	2.21559	9.98334	1.6558e-08	7.22903e-05	8.49678
206358	SLC36A1	solute carrier family 36 member 1	0.441232	6.10947	9.50559	3.37063e-08	0.000102218	9.08096
673	BRAF	B-Raf proto-oncogene, serine/threonine kinase	0.452348	7.04545	9.22311	5.19306e-08	0.000122481	8.71679
8761	PABPC4	poly(A) binding protein cytoplasmic 4	0.425921	7.47888	9.16819	5.65435e-08	0.000122481	8.64372
130340	AP1S3	adaptor related protein complex 1 subunit sigma 3	0.530137	7.23166	8.87281	8.99034e-08	0.000151467	8.20334
5205	ATP8B1	ATPase phospholipid transporting 8B1	0.51704	6.80235	8.64367	1.29754e-07	0.00018703	7.8379
2885	GRB2	growth factor receptor bound protein 2	0.424398	6.88843	8.61604	1.35681e-07	0.00018703	7.79934
54677	CROT	carnitine O-octanoyltransferase	0.675397	4.99515	8.52265	1.57903e-07	0.000199524	7.55209
11322	TMC6	transmembrane channel like 6	0.668709	5.95243	8.01899	3.64605e-07	0.000394893	6.83763
197131	UBR1	ubiquitin protein ligase E3 component n-recognin 1	0.431405	6.20496	7.59659	7.54256e-07	0.000672752	6.15392
23271	CAMSAP2	calmodulin regulated spectrin associated protein family member 2	0.47593	6.35492	7.43838	9.96297e-07	0.000820984	5.88861
166929	SGMS2	sphingomyelin synthase 2	0.463594	7.08071	7.36351	1.13788e-06	0.000837154	5.76312
10611	PDLIM5	PDZ and LIM domain 5	0.348964	7.42124	7.32689	1.21463e-06	0.000837154	5.69862
57476	GRAMD1B	GRAM domain containing 1B	0.606167	3.84264	7.11803	1.76846e-06	0.0011173	5.23754
55127	HEATR1	HEAT repeat containing 1	0.402683	6.05161	6.86824	2.79321e-06	0.00163098	4.89776
5797	PTPRM	protein tyrosine phosphatase receptor type M	0.462451	4.58545	6.86431	2.81357e-06	0.00163098	4.86054
397	ARHGDIB	Rho GDP dissociation inhibitor beta	0.592827	5.30796	6.84715	2.90421e-06	0.00163098	4.86034
51715	RAB23	RAB23, member RAS oncogene family	0.457384	4.03692	6.79649	3.19008e-06	0.00172754	4.72779
83660	TLN2	talin 2	0.592366	5.70639	6.69499	3.85429e-06	0.00186126	4.58827
56937	PMEPA1	prostate transmembrane protein, androgen induced 1	0.294602	9.63063	6.66264	4.09502e-06	0.00186126	4.47457
8850	KAT2B	lysine acetyltransferase 2B	0.603094	4.56899	6.65914	4.12201e-06	0.00186126	4.51512
55437	STRADB	STE20 related adaptor beta	0.499079	3.93823	6.61573	4.47216e-06	0.00190279	4.40423
8735	MYH13	myosin heavy chain 13	0.851537	0.762001	6.56979	4.87657e-06	0.00199847	3.65217
7644	ZNF91	zinc finger protein 91	0.454041	5.08134	6.3985	6.75146e-06	0.00247617	4.05152
5519	PPP2R1B	protein phosphatase 2 scaffold subunit Abeta	0.331579	5.99277	6.37637	7.04327e-06	0.00247617	4.00533
5865	RAB3B	RAB3B, member RAS oncogene family	0.364135	7.1594	6.2751	8.55559e-06	0.00282018	3.80243
29841	GRHL1	grainyhead like transcription factor 1	0.392901	4.55042	6.23745	9.20047e-06	0.00296823	3.75336
8760	CDS2	CDP-diacylglycerol synthase 2	0.340087	6.34465	6.06374	1.28973e-05	0.00371414	3.41265
161424	NOP9	NOP9 nucleolar protein	0.311382	5.84247	6.06038	1.29822e-05	0.00371414	3.41627
22931	RAB18	RAB18, member RAS oncogene family	0.329556	6.90036	6.04738	1.33169e-05	0.00371447	3.37127
22798	LAMB4	laminin subunit beta 4	0.65684	1.8053	5.99104	1.48732e-05	0.00395654	2.93773
375775	PNPLA7	patatin like phospholipase domain containing 7	0.606205	4.4436	5.97408	1.53779e-05	0.00402026	3.26558
9732	DOCK4	dedicator of cytokinesis 4	0.630459	4.22884	5.95261	1.6042e-05	0.00412281	3.2198
100506428	CBR3-AS1	CBR3 antisense RNA 1	0.35736	5.6021	5.93219	1.67011e-05	0.00422065	3.17784
10142	AKAP9	A-kinase anchoring protein 9	0.294039	9.66923	5.79901	2.17466e-05	0.00499611	2.81469
3223	HOXC6	homeobox C6	0.435951	4.91114	5.76393	2.33215e-05	0.00520036	2.87178
101929027	LINC02387	long intergenic non-protein coding RNA 2387	0.516653	3.36077	5.6869	2.72067e-05	0.00581035	2.71688
84220	RGPD5	RANBP2 like and GRIP domain containing 5	0.366045	5.03773	5.67168	2.80508e-05	0.0058265	2.69076
92689	FAM114A1	family with sequence similarity 114 member A1	0.514487	3.64827	5.66024	2.87021e-05	0.00588122	2.66099
9615	GDA	guanine deaminase	0.640587	3.77389	5.51649	3.83608e-05	0.00753573	2.4035
10461	MERTK	MER proto-oncogene, tyrosine kinase	0.412983	4.21166	5.50504	3.92615e-05	0.00753573	2.3821
55102	ATG2B	autophagy related 2B	0.295501	7.34338	5.47158	4.20217e-05	0.00786635	2.23266
64375	IKZF4	IKAROS family zinc finger 4	0.548644	3.02144	5.45169	4.37558e-05	0.0080911	2.2122
220441	RNF152	ring finger protein 152	0.640555	3.66765	5.3724	5.1437e-05	0.00924107	2.12838
80228	ORAI2	ORAI calcium release-activated calcium modulator 2	0.382533	5.34347	5.36893	5.18032e-05	0.00924107	2.09491
3632	INPP5A	inositol polyphosphate-5-phosphatase A	0.715904	4.42551	5.32613	5.65472e-05	0.00991899	2.03838
8763	CD164	CD164 molecule	0.294298	8.23612	5.29674	6.00616e-05	0.0101388	1.85054
64081	PBLD	phenazine biosynthesis like protein domain containing	0.325153	5.68361	5.29476	6.03068e-05	0.0101388	1.92992
19	ABCA1	ATP binding cassette subfamily A member 1	0.45568	2.82535	5.25667	6.5218e-05	0.0104135	1.84099
688	KLF5	Kruppel like factor 5	0.507644	3.10194	5.25386	6.55968e-05	0.0104135	1.8729
9414	TJP2	tight junction protein 2	0.342503	6.28868	5.2382	6.77474e-05	0.0105903	1.79693
55057	CRYBG2	crystallin beta-gamma domain containing 2	0.533714	2.81203	5.22797	6.91908e-05	0.0106564	1.78281
6821	SUOX	sulfite oxidase	0.356031	5.60337	5.22527	6.95759e-05	0.0106564	1.79436
100130449	LOC100130449	uncharacterized LOC100130449	0.613173	2.70307	5.21747	7.07041e-05	0.0106835	1.77494
9647	PPM1F	protein phosphatase, Mg2+/Mn2+ dependent 1F	0.369544	5.48097	5.21434	7.11624e-05	0.0106835	1.77893
27146	FAM184B	family with sequence similarity 184 member B	0.876527	1.12968	5.14375	8.23414e-05	0.0119203	1.25851
22874	PLEKHA6	pleckstrin homology domain containing A6	0.685802	3.55253	5.14264	8.25307e-05	0.0119203	1.68539
80218	NAA50	N(alpha)-acetyltransferase 50, NatE catalytic subunit	0.284116	7.65654	5.12383	8.58121e-05	0.0120287	1.52693
153	ADRB1	adrenoceptor beta 1	0.460412	3.47122	5.12015	8.64687e-05	0.0120287	1.63313
3728	JUP	junction plakoglobin	0.408594	7.45205	5.07867	9.42438e-05	0.0127438	1.44005
83593	RASSF5	Ras association domain family member 5	0.320616	5.32388	5.03719	0.000102739	0.013202	1.43645
9818	NUP58	nucleoporin 58	0.366661	6.86705	5.01354	0.000107929	0.0136377	1.32293
22849	CPEB3	cytoplasmic polyadenylation element binding protein 3	0.381661	3.68132	4.98791	0.000113858	0.014151	1.38562
6734	SRPRA	SRP receptor subunit alpha	0.487185	7.38844	4.98375	0.000114853	0.0141586	1.2491
79084	WDR77	WD repeat domain 77	0.240418	6.50391	4.96184	0.000120233	0.0143551	1.22864
2982	GUCY1A1	guanylate cyclase 1 soluble subunit alpha 1	0.267248	7.4179	4.94743	0.000123911	0.0146786	1.17343
4627	MYH9	myosin heavy chain 9	0.321106	8.64301	4.93692	0.000126667	0.0148716	1.10582
80000	GREB1L	GREB1 like retinoic acid receptor coactivator	0.444876	3.4206	4.93012	0.000128482	0.0148716	1.27505
22924	MAPRE3	microtubule associated protein RP/EB family member 3	0.390579	4.84148	4.92428	0.000130064	0.0149406	1.22738
643155	SMIM15	small integral membrane protein 15	0.33141	5.07853	4.91611	0.000132309	0.0150341	1.20401
8821	INPP4B	inositol polyphosphate-4-phosphatase type II B	0.477506	4.42207	4.90051	0.000136707	0.0150341	1.19507
27020	NPTN	neuroplastin	0.292803	7.3122	4.89665	0.000137818	0.0150341	1.07202
197342	EME2	essential meiotic structure-specific endonuclease subunit 2	0.45147	4.78521	4.88474	0.000141307	0.0153045	1.15847
1005	CDH7	cadherin 7	0.410772	5.9533	4.84367	0.000154038	0.0163377	1.00252
80128	TRIM46	tripartite motif containing 46	0.894235	1.24412	4.84355	0.000154078	0.0163377	0.738731
8648	NCOA1	nuclear receptor coactivator 1	0.301352	5.85494	4.82672	0.000159632	0.0165745	0.980473
6767	ST13	ST13 Hsp70 interacting protein	0.394887	8.55752	4.82359	0.000160684	0.0165745	0.875789
26056	RAB11FIP5	RAB11 family interacting protein 5	0.354481	4.20951	4.80547	0.000166933	0.016828	1.01712
84926	SPRYD3	SPRY domain containing 3	0.441878	4.806	4.79512	0.000170614	0.0170199	0.969639
152519	NIPAL1	NIPA like domain containing 1	0.717065	2.27309	4.78584	0.000173985	0.0172302	0.937462
56674	TMEM9B	TMEM9 domain family member B	0.391688	4.78801	4.77255	0.00017893	0.017504	0.918188
5597	MAPK6	mitogen-activated protein kinase 6	0.313528	7.30096	4.76372	0.000182298	0.0176434	0.793254
10409	BASP1	brain abundant membrane attached signal protein 1	0.604256	4.51331	4.76105	0.000183326	0.0176434	0.920854
4791	NFKB2	nuclear factor kappa B subunit 2	0.34676	4.34301	4.75088	0.000187305	0.0177028	0.901228
64778	FNDC3B	fibronectin type III domain containing 3B	0.509055	5.33544	4.74921	0.000187967	0.0177028	0.842909
5365	PLXNB3	plexin B3	0.5055	6.2036	4.74138	0.000191102	0.0178499	0.795368
8653	DDX3Y	DEAD-box helicase 3 Y-linked	0.351364	6.59078	4.72656	0.000197181	0.0178499	0.745687
54020	SLC37A1	solute carrier family 37 member 1	0.442719	6.66364	4.72311	0.000198623	0.0178499	0.737751
79109	MAPKAP1	MAPK associated protein 1	0.223132	6.6807	4.716	0.000201632	0.0178499	0.719765
114881	OSBPL7	oxysterol binding protein like 7	0.567	2.99147	4.7123	0.000203219	0.0178499	0.845788
5727	PTCH1	patched 1	0.300791	5.84542	4.69908	0.000208982	0.0180867	0.727889
7464	CORO2A	coronin 2A	0.313642	6.65266	4.69632	0.000210208	0.0180867	0.67946
10309	CCNO	cyclin O	0.490302	5.97565	4.66857	0.000222931	0.018979	0.65713
23077	MYCBP2	MYC binding protein 2	0.31868	7.32489	4.65303	0.000230396	0.0194083	0.569159
5717	PSMD11	proteasome 26S subunit, non-ATPase 11	0.212326	7.89859	4.63192	0.000240953	0.0199266	0.501162
340481	ZDHHC21	zinc finger DHHC-type containing 21	0.306001	6.63315	4.62981	0.00024203	0.0199266	0.542508
2319	FLOT2	flotillin 2	0.2857	7.38173	4.6246	0.000244726	0.0199266	0.51127
6788	STK3	serine/threonine kinase 3	0.311658	5.64208	4.62282	0.000245649	0.0199266	0.574007
116496	NIBAN1	niban apoptosis regulator 1	0.529003	3.20385	4.61465	0.000249952	0.0199266	0.66156
9525	VPS4B	vacuolar protein sorting 4 homolog B	0.300292	5.23433	4.61241	0.000251142	0.0199266	0.573163
311	ANXA11	annexin A11	0.368722	6.93155	4.60065	0.000257495	0.0202248	0.470796
23167	EFR3A	EFR3 homolog A	0.35637	7.17628	4.59654	0.000259756	0.0202248	0.452924
60496	AASDHPPT	aminoadipate-semialdehyde dehydrogenase-phosphopantetheinyl transferase	0.310372	6.14839	4.59592	0.000260097	0.0202248	0.497385
144501	KRT80	keratin 80	0.930949	1.77677	4.58041	0.00026882	0.0207349	0.509458
3655	ITGA6	integrin subunit alpha 6	0.288699	6.86458	4.57865	0.000269825	0.0207349	0.418215
5618	PRLR	prolactin receptor	0.313836	6.04492	4.57577	0.000271483	0.0207349	0.458709
8398	PLA2G6	phospholipase A2 group VI	0.440275	4.79762	4.56926	0.000275272	0.0207659	0.506804
57211	ADGRG6	adhesion G protein-coupled receptor G6	0.607365	6.46471	4.55647	0.000282867	0.0210478	0.379655
400931	MIRLET7BHG	MIRLET7B host gene	0.461675	3.28892	4.55282	0.00028507	0.0210478	0.540955
7433	VIPR1	vasoactive intestinal peptide receptor 1	0.319076	5.70654	4.55139	0.00028594	0.0210478	0.420108
54869	EPS8L1	EPS8 like 1	0.660061	2.66641	4.54826	0.000287851	0.0210478	0.502687
11060	WWP2	WW domain containing E3 ubiquitin protein ligase 2	0.373397	5.61536	4.54804	0.000287991	0.0210478	0.418693
271	AMPD2	adenosine monophosphate deaminase 2	0.322349	6.16585	4.54684	0.000288725	0.0210478	0.392222
200879	LIPH	lipase H	0.498343	4.17632	4.53606	0.000295434	0.0213318	0.474251
54961	SSH3	slingshot protein phosphatase 3	0.37765	6.17272	4.51931	0.000306168	0.0217954	0.334296
23671	TMEFF2	transmembrane protein with EGF like and two follistatin like domains 2	0.361755	6.28732	4.5074	0.000314045	0.0222517	0.305123
143384	CACUL1	CDK2 associated cullin domain 1	0.274001	5.38937	4.50328	0.000316812	0.0223434	0.339946
10458	BAIAP2	BAI1 associated protein 2	0.321596	6.10411	4.50035	0.000318798	0.0223713	0.303286
81628	TSC22D4	TSC22 domain family member 4	0.459077	6.26498	4.49836	0.000320159	0.0223713	0.291233
2017	CTTN	cortactin	0.189881	8.03298	4.48795	0.000327348	0.0226648	0.195849
100128675	HPN-AS1	HPN antisense RNA 1	0.558049	2.7668	4.47361	0.000337527	0.0229661	0.380897
51360	MBTPS2	membrane bound transcription factor peptidase, site 2	0.333628	6.37202	4.4658	0.0003432	0.0232319	0.217346
64787	EPS8L2	EPS8 like 2	0.362836	6.52874	4.43821	0.000364044	0.0242105	0.152148
6385	SDC4	syndecan 4	0.348696	5.90645	4.4353	0.000366318	0.0242554	0.167522
9980	DOP1B	DOP1 leucine zipper like protein B	0.233054	8.51459	4.43138	0.000369398	0.024353	0.059229
54623	PAF1	PAF1 homolog, Paf1/RNA polymerase II complex component	0.211515	6.21873	4.42916	0.000371159	0.0243631	0.144293
3383	ICAM1	intercellular adhesion molecule 1	0.528517	2.52287	4.4239	0.000375355	0.0244155	0.289831
10188	TNK2	tyrosine kinase non receptor 2	0.437523	5.99791	4.42301	0.000376074	0.0244155	0.140583
5306	PITPNA	phosphatidylinositol transfer protein alpha	0.267328	7.91356	4.41814	0.000380008	0.0244155	0.0557684
3665	IRF7	interferon regulatory factor 7	0.549989	4.01911	4.41302	0.000384199	0.0244551	0.241206
5962	RDX	radixin	0.413686	7.03854	4.41148	0.000385463	0.0244551	0.0699144
283131	NEAT1	nuclear paraspeckle assembly transcript 1	0.412456	10.9066	4.41148	0.000385463	0.0244551	-0.0964756
55048	VPS37C	VPS37C subunit of ESCRT-I	0.297306	5.65467	4.39676	0.000397806	0.0250461	0.108478
51124	IER3IP1	immediate early response 3 interacting protein 1	0.320936	5.68641	4.39448	0.000399748	0.025047	0.100167
5241	PGR	progesterone receptor	0.787641	1.16566	4.37748	0.000414568	0.0254356	0.126903
55054	ATG16L1	autophagy related 16 like 1	0.282112	4.9417	4.37586	0.000416014	0.0254356	0.0985392
6494	SIPA1	signal-induced proliferation-associated 1	0.407021	4.65898	4.36742	0.000423601	0.0256613	0.115976
11145	PLAAT3	phospholipase A and acyltransferase 3	0.196134	8.10508	4.36242	0.000428167	0.0256613	-0.0853143
25800	SLC39A6	solute carrier family 39 member 6	0.234205	9.25899	4.34985	0.000439867	0.0262587	-0.143518
1312	COMT	catechol-O-methyltransferase	0.343921	7.43255	4.33584	0.000453283	0.02664	-0.0994308
54469	ZFAND6	zinc finger AN1-type containing 6	0.227477	6.68961	4.33165	0.000457373	0.0266737	-0.0767583
7504	XK	X-linked Kx blood group	0.290841	4.40568	4.32348	0.000465462	0.0268385	0.0195463
729238	SFTPA2	surfactant protein A2	0.345643	4.79261	4.32012	0.00046883	0.0268385	-0.00544082
338799	LINC01089	long intergenic non-protein coding RNA 1089	0.32316	5.07076	4.31008	0.000479041	0.0272257	-0.037823
130557	ZNF513	zinc finger protein 513	0.344195	4.07916	4.30972	0.000479408	0.0272257	0.028775
26993	AKAP8L	A-kinase anchoring protein 8 like	0.223033	6.41556	4.3033	0.000486068	0.0273987	-0.121076
9895	TECPR2	tectonin beta-propeller repeat containing 2	0.481262	4.18545	4.30127	0.000488192	0.0274165	0.0135103
1823	DSC1	desmocollin 1	0.675262	1.58006	4.29888	0.000490695	0.0274554	0.0210591
23424	TDRD7	tudor domain containing 7	0.491136	4.11554	4.29697	0.000492716	0.0274671	0.00539128
145837	DRAIC	downregulated RNA in cancer, inhibitor of cell invasion and migration	0.398513	5.82306	4.29249	0.00049748	0.0276311	-0.120957
22884	WDR37	WD repeat domain 37	0.480332	4.84595	4.28348	0.000507206	0.028057	-0.0672499
320	APBA1	amyloid beta precursor protein binding family A member 1	0.336342	4.77068	4.27572	0.000515729	0.0282438	-0.0997253
60678	EEFSEC	eukaryotic elongation factor, selenocysteine-tRNA specific	0.349407	4.73124	4.27551	0.000515962	0.0282438	-0.0895791
23764	MAFF	MAF bZIP transcription factor F	0.484141	1.90347	4.25746	0.000536372	0.0286374	-0.0694156
101929633	LOC101929633	uncharacterized LOC101929633	0.689103	4.10541	4.24987	0.000545199	0.028762	-0.103483
6934	TCF7L2	transcription factor 7 like 2	0.450074	3.83278	4.2495	0.000545637	0.028762	-0.0914566
387921	NHLRC3	NHL repeat containing 3	0.317423	4.89463	4.24419	0.000551902	0.028855	-0.167046
100288152	SLC9A3-AS1	SLC9A3 antisense RNA 1	0.509315	4.10884	4.24296	0.00055336	0.028855	-0.105921
8766	RAB11A	RAB11A, member RAS oncogene family	0.214909	8.94708	4.24262	0.000553768	0.028855	-0.367787
3556	IL1RAP	interleukin 1 receptor accessory protein	0.560591	2.96962	4.21754	0.000584467	0.0301441	-0.113295
83998	REG4	regenerating family member 4	0.506933	2.98294	4.21438	0.00058845	0.0301441	-0.131382
2036	EPB41L1	erythrocyte membrane protein band 4.1 like 1	0.22856	5.80359	4.20823	0.000596299	0.0304434	-0.288098
26018	LRIG1	leucine rich repeats and immunoglobulin like domains 1	0.224024	5.4126	4.20182	0.000604579	0.0307625	-0.287454
65082	VPS33A	VPS33A core subunit of CORVET and HOPS complexes	0.292687	5.58935	4.19788	0.000609736	0.0308221	-0.299056
4008	LMO7	LIM domain 7	0.244487	5.77352	4.19623	0.000611905	0.0308221	-0.32362
11037	STON1	stonin 1	0.261802	5.49753	4.1932	0.000615912	0.0308221	-0.318502
27125	AFF4	AF4/FMR2 family member 4	0.323964	7.74712	4.18223	0.000630633	0.0312493	-0.430619
23558	WBP2	WW domain binding protein 2	0.265033	6.51735	4.17649	0.000638487	0.0315354	-0.39406
831	CAST	calpastatin	0.203481	8.0428	4.17472	0.000640926	0.0315531	-0.468425
646424	SPINK8	serine peptidase inhibitor, Kazal type 8 (putative)	1.88697	-1.7723	4.15493	0.00066884	0.0328208	-1.65622
100131096	TNRC6C-AS1	TNRC6C antisense RNA 1	0.402604	3.32284	4.13878	0.000692548	0.0336827	-0.279841
23152	CIC	capicua transcriptional repressor	0.368676	6.40171	4.1371	0.000695055	0.0336827	-0.466335
8939	FUBP3	far upstream element binding protein 3	0.183596	7.05628	4.10467	0.000745426	0.0355437	-0.569087
3841	KPNA5	karyopherin subunit alpha 5	0.381243	4.93724	4.1016	0.00075037	0.0355558	-0.458498
440498	HSBP1L1	heat shock factor binding protein 1 like 1	0.241261	5.71429	4.09962	0.000753589	0.0355971	-0.515647
9053	MAP7	microtubule associated protein 7	0.215067	6.73908	4.09607	0.000759382	0.0357593	-0.581564
2022	ENG	endoglin	0.415418	6.21132	4.09027	0.000768954	0.036098	-0.566964
8034	SLC25A16	solute carrier family 25 member 16	0.302511	4.84798	4.08148	0.000783675	0.0366755	-0.492736
8450	CUL4B	cullin 4B	0.239967	6.58589	4.07404	0.000796367	0.0371445	-0.615559
60468	BACH2	BTB domain and CNC homolog 2	0.384445	3.85995	4.0619	0.000817515	0.0377907	-0.458672
8202	NCOA3	nuclear receptor coactivator 3	0.408193	6.87364	4.05995	0.000820974	0.0377907	-0.656463
8864	PER2	period circadian regulator 2	0.275412	4.88523	4.05468	0.00083036	0.0377907	-0.547118
7020	TFAP2A	transcription factor AP-2 alpha	0.363387	4.2107	4.05089	0.000837199	0.0377907	-0.510491
23275	POFUT2	protein O-fucosyltransferase 2	0.250063	5.61842	4.05077	0.000837412	0.0377907	-0.609952
55262	MAP11	microtubule associated protein 11	0.431488	3.57552	4.04657	0.000845035	0.0380149	-0.470305
55573	CDV3	CDV3 homolog	0.344049	7.83583	4.04528	0.000847394	0.0380149	-0.727432
101927482	HECW2-AS1	HECW2 antisense RNA 1	0.434867	2.57986	4.04106	0.000855161	0.0382502	-0.453604
255189	PLA2G4F	phospholipase A2 group IVF	0.427758	5.61401	4.03591	0.000864731	0.038313	-0.652478
23145	SSPO	SCO-spondin	0.551363	4.34923	4.03551	0.000865472	0.038313	-0.545063
3636	INPPL1	inositol polyphosphate phosphatase like 1	0.273807	7.37226	4.02817	0.000879306	0.038313	-0.740555
201626	PDE12	phosphodiesterase 12	0.211303	6.3205	4.0206	0.00089382	0.0386125	-0.713921
56666	PANX2	pannexin 2	0.532456	1.89749	4.01902	0.000896876	0.0386345	-0.52503
6773	STAT2	signal transducer and activator of transcription 2	0.214118	5.98798	4.01098	0.000912603	0.0392006	-0.722077
105369192	PPM1K-DT	PPM1K divergent transcript	1.13746	-0.756398	4.00307	0.000928329	0.0397634	-1.33152
28962	OSTM1	osteoclastogenesis associated transmembrane protein 1	0.589582	4.19412	4.00027	0.00093398	0.0398928	-0.615253
727851	RGPD8	RANBP2 like and GRIP domain containing 8	0.271016	5.36197	3.99068	0.000953537	0.0400667	-0.720973
1124	CHN2	chimerin 2	0.523914	2.13865	3.98686	0.000961444	0.0400667	-0.557649
7498	XDH	xanthine dehydrogenase	0.378136	3.69757	3.98613	0.000962974	0.0400667	-0.615606
435	ASL	argininosuccinate lyase	0.31956	5.2872	3.98541	0.000964475	0.0400667	-0.723319
5089	PBX2	PBX homeobox 2	0.188958	6.3034	3.97849	0.000979017	0.0404492	-0.802127
79155	TNIP2	TNFAIP3 interacting protein 2	0.294855	4.40361	3.96442	0.00100927	0.0410282	-0.704067
7280	TUBB2A	tubulin beta 2A class IIa	0.424389	4.50887	3.95855	0.00102216	0.0414411	-0.738237
155435	RBM33	RNA binding motif protein 33	0.177656	7.27984	3.95023	0.00104072	0.0418579	-0.904289
138199	CARNMT1	carnosine N-methyltransferase 1	0.313676	5.10631	3.94544	0.00105156	0.0419975	-0.8203
10553	HTATIP2	HIV-1 Tat interactive protein 2	0.272679	3.89501	3.9361	0.00107304	0.042371	-0.726118
10298	PAK4	p21 (RAC1) activated kinase 4	0.364119	7.2207	3.9217	0.00110699	0.0435981	-0.954877
490	ATP2B1	ATPase plasma membrane Ca2+ transporting 1	0.2351	6.82105	3.91675	0.00111892	0.0438402	-0.963427
162	AP1B1	adaptor related protein complex 1 subunit beta 1	0.273958	7.88228	3.90828	0.00113963	0.044422	-1.01554
5154	PDGFA	platelet derived growth factor subunit A	0.321337	3.66371	3.9003	0.00115947	0.0447354	-0.788143
22982	DIP2C	disco interacting protein 2 homolog C	0.280605	6.07759	3.89053	0.00118425	0.0454604	-0.974324
64768	IPPK	inositol-pentakisphosphate 2-kinase	0.383012	2.9856	3.88769	0.00119157	0.0455108	-0.765597
117531	TMC1	transmembrane channel like 1	0.564827	1.07254	3.88082	0.00120942	0.0460764	-0.886369
5192	PEX10	peroxisomal biogenesis factor 10	0.339186	5.31494	3.87405	0.00122729	0.0462921	-0.95898
7088	TLE1	TLE family member 1, transcriptional corepressor	0.37905	3.05496	3.86513	0.00125123	0.0468453	-0.81534
2799	GNS	glucosamine (N-acetyl)-6-sulfatase	0.222528	7.21198	3.86214	0.00125934	0.0469728	-1.08859
152503	SH3D19	SH3 domain containing 19	0.37387	5.95404	3.85692	0.00127367	0.0473349	-1.04341
25946	ZNF385A	zinc finger protein 385A	0.283892	5.13203	3.84072	0.00131913	0.0485692	-1.00108
7917	BAG6	BCL2 associated athanogene 6	0.214923	7.92466	3.84053	0.00131969	0.0485692	-1.16199
23042	PDXDC1	pyridoxal dependent decarboxylase domain containing 1	0.192504	7.70545	3.83317	0.00134089	0.04914	-1.16841
8209	GATD3A	glutamine amidotransferase like class 1 domain containing 3A	0.181671	7.13905	3.8329	0.00134169	0.04914	-1.1457
80351	TNKS2	tankyrase 2	0.289034	6.92912	3.82895	0.00135321	0.0492057	-1.1413
4059	BCAM	basal cell adhesion molecule (Lutheran blood group)	0.42088	8.76745	3.82473	0.00136562	0.049538	-1.2363
4179	CD46	CD46 molecule	0.200757	8.74675	3.82079	0.00137734	0.0497432	-1.24658
6575	SLC20A2	solute carrier family 20 member 2	0.293856	5.18668	3.81934	0.00138167	0.049763	-1.07431
8936	WASF1	WASP family member 1	0.235068	6.3786	3.81572	0.00139254	0.049763	-1.15603
3425	IDUA	iduronidase alpha-L-	0.43532	3.26222	3.81343	0.00139947	0.049763	-0.913227
84959	UBASH3B	ubiquitin associated and SH3 domain containing B	1.06664	1.84722	3.81065	0.00140792	0.049763	-0.896306
1191	CLU	clusterin	0.404914	7.40376	3.80728	0.00141823	0.0500109	-1.20417
147495	APCDD1	APC down-regulated 1	0.394869	2.4857	3.80383	0.0014289	0.0502701	-0.910939
140700	SAMD10	sterile alpha motif domain containing 10	0.371863	4.07254	3.80194	0.00143475	0.050359	-1.01592
576	ADGRB2	adhesion G protein-coupled receptor B2	0.360779	4.88303	3.79946	0.00144248	0.050397	-1.06489
130399	ACVR1C	activin A receptor type 1C	1.24106	-0.381649	3.79534	0.0014554	0.0507316	-1.49819
192683	SCAMP5	secretory carrier membrane protein 5	0.259683	8.41401	3.79194	0.00146618	0.0509902	-1.29331
10287	RGS19	regulator of G protein signaling 19	0.426816	3.0023	3.78553	0.00148669	0.051585	-0.9591
340252	ZNF680	zinc finger protein 680	0.285573	5.92327	3.78137	0.00150015	0.0516773	-1.19313
84669	USP32	ubiquitin specific peptidase 32	0.358447	6.44214	3.78083	0.00150188	0.0516773	-1.21427
80700	UBXN6	UBX domain protein 6	0.328999	5.83257	3.7805	0.00150298	0.0516773	-1.18426
1200	TPP1	tripeptidyl peptidase 1	0.193994	5.65823	3.77803	0.00151103	0.0517327	-1.18677
114823	LENG8	leukocyte receptor cluster member 8	0.24521	7.12107	3.77758	0.00151252	0.0517327	-1.25814
23505	TMEM131	transmembrane protein 131	0.179576	7.0265	3.77639	0.0015164	0.0517327	-1.25815
25759	SHC2	SHC adaptor protein 2	0.580576	2.98415	3.77319	0.00152695	0.0517327	-0.978898
3949	LDLR	low density lipoprotein receptor	0.320704	6.63626	3.7708	0.00153489	0.0517327	-1.25333
4952	OCRL	OCRL inositol polyphosphate-5-phosphatase	0.295402	6.78103	3.77068	0.0015353	0.0517327	-1.24679
7593	MZF1	myeloid zinc finger 1	0.358895	4.9038	3.76232	0.00156333	0.0525606	-1.15241
7408	VASP	vasodilator stimulated phosphoprotein	0.263699	4.82254	3.75863	0.00157592	0.0526638	-1.16614
90441	ZNF622	zinc finger protein 622	0.330581	4.0009	3.75836	0.00157682	0.0526638	-1.08793
23759	PPIL2	peptidylprolyl isomerase like 2	0.208818	6.1363	3.75569	0.00158597	0.0528302	-1.25883
2130	EWSR1	EWS RNA binding protein 1	0.155992	9.00582	3.75317	0.00159464	0.0528302	-1.39947
1024	CDK8	cyclin dependent kinase 8	0.2659	4.59024	3.75101	0.00160213	0.0528302	-1.16524
84759	PCGF1	polycomb group ring finger 1	0.307556	3.10896	3.74552	0.0016213	0.0528302	-1.04197
54587	MXRA8	matrix remodeling associated 8	0.337791	4.55738	3.74534	0.00162196	0.0528302	-1.16132
83481	EPPK1	epiplakin 1	0.458635	4.63361	3.74518	0.0016225	0.0528302	-1.17135
64843	ISL2	ISL LIM homeobox 2	1.15643	-0.379813	3.74235	0.00163249	0.0528302	-1.6749
10801	SEPTIN9	septin 9	0.214711	8.2201	3.73957	0.00164233	0.0528302	-1.39286
8497	PPFIA4	PTPRF interacting protein alpha 4	0.491391	3.21797	3.73892	0.00164467	0.0528302	-1.06216
57156	TMEM63C	transmembrane protein 63C	0.281199	4.5798	3.73475	0.00165958	0.0529772	-1.18649
55809	TRERF1	transcriptional regulating factor 1	0.227067	6.23067	3.72119	0.00170907	0.054353	-1.33538
23673	STX12	syntaxin 12	0.223595	5.86502	3.70907	0.00175455	0.0553103	-1.34097
440584	SLC2A1-AS1	SLC2A1 antisense RNA 1	2.26307	-1.78512	3.7041	0.00177355	0.0556302	-2.3141
57020	VPS35L	VPS35 endosomal protein sorting factor like	0.252039	5.01197	3.7029	0.00177816	0.0556302	-1.28748
9922	IQSEC1	IQ motif and Sec7 domain 1	0.243428	7.70176	3.7005	0.00178746	0.0556302	-1.44384
90410	IFT20	intraflagellar transport 20	0.242853	4.75099	3.69803	0.00179706	0.0556302	-1.28452
6720	SREBF1	sterol regulatory element binding transcription factor 1	0.312405	7.71369	3.69798	0.00179723	0.0556302	-1.4446
728039	SSR4P1	signal sequence receptor subunit 4 pseudogene 1	0.476784	3.31015	3.69786	0.00179772	0.0556302	-1.14662
9683	N4BP1	NEDD4 binding protein 1	0.258758	5.01767	3.68858	0.00183422	0.0564883	-1.3276
338692	ANKRD13D	ankyrin repeat domain 13D	0.268428	6.4348	3.68518	0.00184779	0.0564883	-1.42013
10723	SLC12A7	solute carrier family 12 member 7	0.241728	7.54006	3.67981	0.00186941	0.0568871	-1.47725
54509	RHOF	ras homolog family member F, filopodia associated	1.03148	0.709933	3.67915	0.0018721	0.0568871	-1.38717
2037	EPB41L2	erythrocyte membrane protein band 4.1 like 2	0.553957	4.05289	3.67761	0.00187836	0.0569633	-1.24166
1999	ELF3	E74 like ETS transcription factor 3	0.230519	5.8194	3.66968	0.00191091	0.0573765	-1.41883
5595	MAPK3	mitogen-activated protein kinase 3	0.307936	4.63354	3.65677	0.00196513	0.0585408	-1.34657
957	ENTPD5	ectonucleoside triphosphate diphosphohydrolase 5 (inactive)	0.498807	5.18866	3.64906	0.00199824	0.058558	-1.42737
55379	LRRC59	leucine rich repeat containing 59	0.272894	7.09536	3.64855	0.00200043	0.058558	-1.53223
57010	CABP4	calcium binding protein 4	0.378255	1.61135	3.6464	0.00200978	0.058558	-1.22091
5493	PPL	periplakin	0.464561	3.03401	3.64599	0.00201156	0.058558	-1.24171
2200	FBN1	fibrillin 1	0.562589	2.6994	3.64503	0.00201574	0.058558	-1.24549
10861	SLC26A1	solute carrier family 26 member 1	0.370496	3.59496	3.64326	0.00202349	0.058558	-1.27764
23112	TNRC6B	trinucleotide repeat containing adaptor 6B	0.299958	6.81377	3.64271	0.00202591	0.058558	-1.53237
374569	ASPG	asparaginase	0.567687	1.9209	3.6421	0.00202856	0.058558	-1.21888
9467	SH3BP5	SH3 domain binding protein 5	0.535996	1.62349	3.64065	0.00203498	0.058558	-1.23793
84818	IL17RC	interleukin 17 receptor C	0.252612	5.71056	3.63478	0.002061	0.0590756	-1.47802
51474	LIMA1	LIM domain and actin binding 1	0.183835	7.42636	3.61803	0.00213718	0.059652	-1.61226
4628	MYH10	myosin heavy chain 10	0.163574	8.61993	3.61754	0.00213947	0.059652	-1.66556
55577	NAGK	N-acetylglucosamine kinase	0.394065	4.03988	3.6165	0.00214426	0.059652	-1.37022
2125	EVPL	envoplakin	0.307921	6.52018	3.6157	0.00214799	0.059652	-1.56341
4055	LTBR	lymphotoxin beta receptor	0.238859	7.11287	3.61141	0.00216803	0.0600227	-1.60813
8605	PLA2G4C	phospholipase A2 group IVC	0.239609	4.68117	3.61115	0.00216926	0.0600227	-1.46609
4798	NFRKB	nuclear factor related to kappaB binding protein	0.183386	6.41919	3.61002	0.0021746	0.060061	-1.57769
123606	NIPA1	NIPA magnesium transporter 1	0.199393	6.00584	3.60581	0.00219448	0.0603901	-1.56519
157769	FAM91A1	family with sequence similarity 91 member A1	0.209395	7.16034	3.60419	0.00220221	0.060493	-1.62836
93100	NAPRT	nicotinate phosphoribosyltransferase	0.391749	5.64746	3.59143	0.00226395	0.0618527	-1.55921
9723	SEMA3E	semaphorin 3E	0.339898	5.07557	3.58955	0.0022732	0.0618583	-1.52871
1773	DNASE1	deoxyribonuclease 1	0.271094	5.88639	3.5889	0.00227639	0.0618583	-1.5899
5768	QSOX1	quiescin sulfhydryl oxidase 1	0.52206	4.04592	3.58275	0.0023069	0.0621306	-1.44675
285335	SLC9C1	solute carrier family 9 member C1	1.14345	-1.68505	3.57829	0.00232928	0.0625114	-2.16443
3416	IDE	insulin degrading enzyme	0.30213	5.88028	3.57582	0.0023418	0.0627361	-1.62147
79827	CLMP	CXADR like membrane protein	0.61243	0.585531	3.57088	0.00236698	0.0629461	-1.45815
23099	ZBTB43	zinc finger and BTB domain containing 43	0.269318	4.65585	3.57036	0.00236964	0.0629461	-1.53043
7538	ZFP36	ZFP36 ring finger protein	0.598611	3.32193	3.56643	0.00238989	0.0633529	-1.42553
64718	UNKL	unk like zinc finger	0.3072	4.29995	3.56395	0.00240279	0.0635192	-1.51687
4035	LRP1	LDL receptor related protein 1	0.519192	6.93713	3.56171	0.00241445	0.0636702	-1.70731
284996	RNF149	ring finger protein 149	0.416938	5.86414	3.55919	0.00242769	0.0639081	-1.64725
4010	LMX1B	LIM homeobox transcription factor 1 beta	0.442471	1.97311	3.55685	0.00243999	0.0639601	-1.37587
7205	TRIP6	thyroid hormone receptor interactor 6	0.911977	0.441397	3.55641	0.00244232	0.0639601	-1.6293
23199	GSE1	Gse1 coiled-coil protein	0.164518	6.7424	3.55094	0.00247141	0.064407	-1.71981
26020	LRP10	LDL receptor related protein 10	0.370079	6.47312	3.55073	0.00247253	0.064407	-1.70143
5583	PRKCH	protein kinase C eta	0.203263	6.19457	3.55002	0.00247638	0.064407	-1.69687
1780	DYNC1I1	dynein cytoplasmic 1 intermediate chain 1	0.97228	-0.439393	3.5489	0.00248238	0.0644527	-1.71431
159	ADSS	adenylosuccinate synthase	0.24277	5.72603	3.54225	0.00251834	0.0651905	-1.68346
8495	PPFIBP2	PPFIA binding protein 2	0.27874	6.65371	3.54127	0.0025237	0.0651905	-1.7324
27163	NAAA	N-acylethanolamine acid amidase	0.173207	6.23507	3.53174	0.00257633	0.0657658	-1.72672
10087	COL4A3BP	collagen type IV alpha 3 binding protein	0.255244	5.53069	3.52487	0.0026149	0.066415	-1.69593
10916	MAGED2	MAGE family member D2	0.385883	7.70651	3.52024	0.00264129	0.066973	-1.81751
203547	VMA21	vacuolar ATPase assembly factor VMA21	0.201273	5.62986	3.51297	0.00268315	0.0676949	-1.74636
6259	RYK	receptor like tyrosine kinase	0.191795	6.42781	3.50392	0.00273622	0.0685849	-1.79851
149840	SHLD1	shieldin complex subunit 1	0.543176	1.38596	3.50388	0.00273644	0.0685849	-1.49186
100505989	SMIM31	small integral membrane protein 31	0.357526	2.1387	3.50387	0.00273652	0.0685849	-1.48582
192670	AGO4	argonaute RISC component 4	0.216041	5.90697	3.49432	0.00279368	0.0692823	-1.78933
10867	TSPAN9	tetraspanin 9	0.268177	6.56221	3.48807	0.00283167	0.0697165	-1.83405
9612	NCOR2	nuclear receptor corepressor 2	0.310467	8.24488	3.48798	0.00283225	0.0697165	-1.91528
124565	SLC38A10	solute carrier family 38 member 10	0.320983	6.11111	3.48465	0.00285272	0.0700156	-1.81585
57175	CORO1B	coronin 1B	0.415088	7.47499	3.4845	0.00285363	0.0700156	-1.88307
5795	PTPRJ	protein tyrosine phosphatase receptor type J	0.335328	6.93479	3.48353	0.00285966	0.0700502	-1.8642
246	ALOX15	arachidonate 15-lipoxygenase	0.371441	4.4087	3.48006	0.00288118	0.0702563	-1.72391
6448	SGSH	N-sulfoglucosamine sulfohydrolase	0.294083	6.10491	3.47993	0.00288198	0.0702563	-1.82469
10457	GPNMB	glycoprotein nmb	0.682423	1.14805	3.47713	0.00289954	0.0703452	-1.56607
5805	PTS	6-pyruvoyltetrahydropterin synthase	0.267513	5.05473	3.46981	0.00294581	0.07093	-1.77443
3032	HADHB	hydroxyacyl-CoA dehydrogenase trifunctional multienzyme complex subunit beta	0.271452	6.86941	3.46709	0.00296316	0.0709945	-1.91307
10321	CRISP3	cysteine rich secretory protein 3	0.319901	8.96293	3.46566	0.00297234	0.0709945	-2.01554
26010	SPATS2L	spermatogenesis associated serine rich 2 like	0.26133	5.31031	3.46481	0.00297781	0.0709945	-1.81482
50618	ITSN2	intersectin 2	0.287311	6.3451	3.46114	0.00300152	0.0712238	-1.88444
1824	DSC2	desmocollin 2	0.389156	7.02337	3.46002	0.00300883	0.0712857	-1.91374
10804	GJB6	gap junction protein beta 6	0.713912	0.868834	3.45691	0.00302913	0.0715952	-1.64371
84286	TMEM175	transmembrane protein 175	0.335816	4.03291	3.45055	0.00307106	0.0719164	-1.7079
23220	DTX4	deltex E3 ubiquitin ligase 4	0.386184	2.24091	3.44943	0.00307852	0.0719164	-1.58057
54959	ODAM	odontogenic, ameloblast associated	0.354437	3.10454	3.44933	0.00307917	0.0719164	-1.63574
283104	SBF2-AS1	SBF2 antisense RNA 1	0.434057	2.32468	3.44892	0.0030819	0.0719164	-1.5835
26053	AUTS2	activator of transcription and developmental regulator AUTS2	0.505591	2.98508	3.44552	0.00310464	0.0720165	-1.62038
4884	NPTX1	neuronal pentraxin 1	0.916168	1.45287	3.44542	0.00310535	0.0720165	-1.59725
8412	BCAR3	BCAR3 adaptor protein, NSP family member	0.223815	4.71376	3.44345	0.00311858	0.072194	-1.80069
23550	PSD4	pleckstrin and Sec7 domain containing 4	0.312834	5.43588	3.43981	0.00314324	0.0725433	-1.86106
149466	C1orf210	chromosome 1 open reading frame 210	0.366026	3.05971	3.43737	0.00315984	0.0727052	-1.65513
53905	DUOX1	dual oxidase 1	1.1548	-0.67978	3.43623	0.00316762	0.0727738	-2.15434
79170	PRR15L	proline rich 15 like	0.334822	4.55276	3.43227	0.0031949	0.0731786	-1.76907
80736	SLC44A4	solute carrier family 44 member 4	0.276199	7.41472	3.4307	0.00320576	0.0733166	-1.99484
5097	PCDH1	protocadherin 1	0.260912	5.86353	3.42605	0.00323812	0.073834	-1.94082
2975	GTF3C1	general transcription factor IIIC subunit 1	0.165481	7.79815	3.42385	0.00325353	0.0738892	-2.02885
23025	UNC13A	unc-13 homolog A	0.159068	7.97329	3.42383	0.00325366	0.0738892	-2.03913
27327	TNRC6A	trinucleotide repeat containing adaptor 6A	0.28007	6.41593	3.42362	0.00325516	0.0738892	-1.96516
7791	ZYX	zyxin	0.360804	4.43328	3.42181	0.00326793	0.0740681	-1.80937
10848	PPP1R13L	protein phosphatase 1 regulatory subunit 13 like	0.318667	4.15734	3.41777	0.00329658	0.074384	-1.79328
5128	CDK17	cyclin dependent kinase 17	0.273353	4.53447	3.41617	0.003308	0.0744914	-1.83837
2039	DMTN	dematin actin binding protein	0.24932	4.79966	3.41573	0.00331116	0.0744914	-1.86342
80146	UXS1	UDP-glucuronate decarboxylase 1	0.328214	4.18969	3.40664	0.00337684	0.0756648	-1.82601
168544	ZNF467	zinc finger protein 467	0.877266	4.17706	3.40233	0.00340838	0.0761805	-1.80176
79165	LENG1	leukocyte receptor cluster member 1	0.478131	2.05301	3.39822	0.00343884	0.0762437	-1.67257
9501	RPH3AL	rabphilin 3A like (without C2 domains)	0.240617	3.4873	3.39747	0.00344436	0.0762437	-1.7701
10165	SLC25A13	solute carrier family 25 member 13	0.191972	6.59662	3.39652	0.00345147	0.0762437	-2.03473
2937	GSS	glutathione synthetase	0.180169	6.73066	3.39614	0.00345428	0.0762437	-2.04052
79647	AKIRIN1	akirin 1	0.173544	6.39954	3.3949	0.0034636	0.0762437	-2.02348
154043	CNKSR3	CNKSR family member 3	0.252006	4.5137	3.39404	0.00347	0.0762437	-1.88164
1846	DUSP4	dual specificity phosphatase 4	0.53537	3.41265	3.39277	0.00347956	0.0762437	-1.83448
3696	ITGB8	integrin subunit beta 8	0.310453	2.8656	3.39073	0.0034949	0.0763863	-1.73835
126075	CCDC159	coiled-coil domain containing 159	0.389231	2.76712	3.37739	0.00359705	0.0781404	-1.74831
66036	MTMR9	myotubularin related protein 9	0.470849	4.61061	3.37306	0.00363083	0.0784066	-1.92207
80305	TRABD	TraB domain containing	0.295837	4.71748	3.37052	0.0036508	0.0786323	-1.94408
133	ADM	adrenomedullin	0.337442	2.47724	3.36983	0.00365622	0.0786373	-1.75758
29844	TFPT	TCF3 fusion partner	0.376493	3.40556	3.36563	0.00368954	0.0789039	-1.8133
823	CAPN1	calpain 1	0.360504	7.07475	3.36548	0.00369075	0.0789039	-2.11238
7249	TSC2	TSC complex subunit 2	0.253788	5.75316	3.3645	0.00369851	0.0789039	-2.0424
79983	POF1B	POF1B actin binding protein	0.811906	0.246741	3.36313	0.00370951	0.078986	-1.91525
10749	KIF1C	kinesin family member 1C	0.233969	5.92958	3.35978	0.00373644	0.0789921	-2.0656
4152	MBD1	methyl-CpG binding domain protein 1	0.219936	5.83292	3.35922	0.00374093	0.0789921	-2.06256
9605	VPS9D1	VPS9 domain containing 1	0.407362	2.16565	3.35864	0.00374565	0.0789921	-1.74715
5596	MAPK4	mitogen-activated protein kinase 4	0.287351	3.7467	3.35765	0.00375367	0.0790512	-1.87894
255919	CNEP1R1	CTD nuclear envelope phosphatase 1 regulatory subunit 1	0.382156	2.4364	3.3569	0.00375972	0.0790689	-1.76958
10078	TSSC4	tumor suppressing subtransferable candidate 4	0.313382	4.79433	3.35118	0.00380638	0.0799393	-1.99377
256364	EML3	EMAP like 3	0.212011	4.84049	3.35051	0.00381195	0.0799454	-1.99301
23162	MAPK8IP3	mitogen-activated protein kinase 8 interacting protein 3	0.305289	5.7419	3.34912	0.00382339	0.0800747	-2.07006
9728	SECISBP2L	SECIS binding protein 2 like	0.263847	7.22023	3.34497	0.00385777	0.0805207	-2.16856
25865	PRKD2	protein kinase D2	0.275369	5.20725	3.34449	0.00386177	0.0805207	-2.0456
1620	BRINP1	BMP/retinoic acid inducible neural specific 1	0.392137	3.55012	3.34289	0.00387515	0.0805207	-1.91075
5523	PPP2R3A	protein phosphatase 2 regulatory subunit B''alpha	0.243937	4.13366	3.34266	0.00387704	0.0805207	-1.95308
51667	NUB1	negative regulator of ubiquitin like proteins 1	0.22615	6.40216	3.34208	0.00388186	0.0805207	-2.12916
84189	SLITRK6	SLIT and NTRK like family member 6	0.566964	3.24695	3.33774	0.00391843	0.0810576	-1.87601
1153	CIRBP	cold inducible RNA binding protein	0.14809	7.30637	3.33682	0.00392621	0.0811078	-2.18602
4779	NFE2L1	nuclear factor, erythroid 2 like 1	0.211334	8.21598	3.3325	0.00396296	0.0812202	-2.23886
2673	GFPT1	glutamine--fructose-6-phosphate transaminase 1	0.370094	8.06232	3.33117	0.00397435	0.0812202	-2.24202
56947	MFF	mitochondrial fission factor	0.201725	5.79887	3.33069	0.00397843	0.0812202	-2.11675
8322	FZD4	frizzled class receptor 4	0.319389	8.54991	3.32796	0.0040019	0.0812202	-2.28734
8945	BTRC	beta-transducin repeat containing E3 ubiquitin protein ligase	0.304653	5.94604	3.32789	0.00400253	0.0812202	-2.14003
10413	YAP1	Yes associated protein 1	0.232711	6.77705	3.32778	0.0040035	0.0812202	-2.19101
389072	PLEKHM3	pleckstrin homology domain containing M3	0.220408	5.02901	3.32745	0.00400633	0.0812202	-2.07331
340485	ACER2	alkaline ceramidase 2	0.420456	3.94559	3.32581	0.00402051	0.0812568	-1.95495
1891	ECH1	enoyl-CoA hydratase 1	0.325317	6.75545	3.32357	0.00403998	0.0814603	-2.18716
10129	FRY	FRY microtubule binding protein	0.39212	6.07223	3.32045	0.00406731	0.0817607	-2.16156
4007	PRICKLE3	prickle planar cell polarity protein 3	0.538664	1.10116	3.32002	0.00407105	0.0817607	-1.85401
23405	DICER1	dicer 1, ribonuclease III	0.525939	7.33591	3.31759	0.00409241	0.0820809	-2.23344
203259	FAM219A	family with sequence similarity 219 member A	0.310727	4.97518	3.3095	0.00416441	0.0833047	-2.09722
5311	PKD2	polycystin 2, transient receptor potential cation channel	0.199711	6.11329	3.3027	0.00422595	0.0839817	-2.19836
29998	BICRA	BRD4 interacting chromatin remodeling complex associated protein	0.303857	4.84654	3.3019	0.00423322	0.0840161	-2.08759
9424	KCNK6	potassium two pore domain channel subfamily K member 6	0.835038	-0.0791798	3.29668	0.0042811	0.0845238	-2.12474
1917	EEF1A2	eukaryotic translation elongation factor 1 alpha 2	0.224445	9.28031	3.29576	0.00428963	0.0845821	-2.36722
4016	LOXL1	lysyl oxidase like 1	0.379596	3.69875	3.29429	0.00430321	0.084644	-1.98873
23067	SETD1B	SET domain containing 1B, histone lysine methyltransferase	0.241148	6.48626	3.29421	0.00430393	0.084644	-2.23801
284129	SLC26A11	solute carrier family 26 member 11	0.356573	4.87495	3.28324	0.00440691	0.0858221	-2.1273
6461	SHB	SH2 domain containing adaptor protein B	0.247814	4.12627	3.2791	0.00444635	0.0862572	-2.07093
80014	WWC2	WW and C2 domain containing 2	0.381156	3.73649	3.27887	0.00444853	0.0862572	-2.03903
7082	TJP1	tight junction protein 1	0.203019	7.94984	3.27775	0.00445929	0.0863554	-2.34107
92714	ARRDC1	arrestin domain containing 1	0.287884	5.74304	3.27394	0.00449601	0.086734	-2.22759
80232	WDR26	WD repeat domain 26	0.210764	7.61857	3.26863	0.00454771	0.0872873	-2.34223
5756	TWF1	twinfilin actin binding protein 1	0.187779	7.35926	3.2673	0.00456077	0.0874272	-2.33548
83394	PITPNM3	PITPNM family member 3	0.395111	2.68334	3.2604	0.00462899	0.0883239	-1.9841
6519	SLC3A1	solute carrier family 3 member 1	0.442633	4.08493	3.25963	0.00463667	0.0883239	-2.09287
55103	RALGPS2	Ral GEF with PH domain and SH3 binding motif 2	0.240765	5.18944	3.2587	0.00464602	0.088391	-2.22253
10200	MPHOSPH6	M-phase phosphoprotein 6	0.330648	4.11793	3.25194	0.00471405	0.0894535	-2.13124
388581	C1QTNF12	C1q and TNF related 12	0.949236	-0.898871	3.24949	0.00473893	0.089674	-2.49673
3920	LAMP2	lysosomal associated membrane protein 2	0.187633	6.75323	3.24909	0.00474303	0.089674	-2.34277
55623	THUMPD1	THUMP domain containing 1	0.22005	5.97192	3.24831	0.00475105	0.0896932	-2.29916
147339	C18orf25	chromosome 18 open reading frame 25	0.187537	5.5425	3.24784	0.00475587	0.0896932	-2.27828
23338	JADE2	jade family PHD finger 2	0.380906	5.59571	3.2429	0.00480668	0.0903144	-2.28308
81	ACTN4	actinin alpha 4	0.192003	8.29719	3.24049	0.00483161	0.0906704	-2.43396
414765	HCG25	HLA complex group 25	0.645794	0.893795	3.23811	0.0048564	0.0910229	-2.00748
9043	SPAG9	sperm associated antigen 9	0.170893	6.798	3.23598	0.00487868	0.0913045	-2.3731
4908	NTF3	neurotrophin 3	1.23039	-1.10052	3.23121	0.00492898	0.0919288	-2.34865
102724163	LOC102724163	uncharacterized LOC102724163	0.937701	-0.219647	3.22511	0.00499407	0.0930284	-2.11588
4864	NPC1	NPC intracellular cholesterol transporter 1	0.269027	5.49943	3.21974	0.00505213	0.0937045	-2.32049
150696	PROM2	prominin 2	0.358812	6.74414	3.21856	0.00506488	0.0937403	-2.39883
29763	PACSIN3	protein kinase C and casein kinase substrate in neurons 3	0.300479	4.07607	3.21815	0.00506938	0.0937403	-2.18921
100289333	LOC100289333	uncharacterized LOC100289333	0.522272	1.07296	3.21712	0.00508066	0.0937511	-2.0227
51719	CAB39	calcium binding protein 39	0.162938	7.07546	3.21614	0.00509133	0.0937511	-2.42751
55614	KIF16B	kinesin family member 16B	0.218842	6.30676	3.20233	0.00524462	0.0958123	-2.43629
103910	MYL12B	myosin light chain 12B	0.18921	7.77348	3.20149	0.00525413	0.0958704	-2.4898
23291	FBXW11	F-box and WD repeat domain containing 11	0.15629	7.54825	3.19923	0.00527971	0.0961557	-2.48214
64766	S100PBP	S100P binding protein	0.192041	4.9813	3.19899	0.00528244	0.0961557	-2.32335
54464	XRN1	5'-3' exoribonuclease 1	0.261569	6.5678	3.19728	0.00530184	0.096393	-2.43557
91452	ACBD5	acyl-CoA binding domain containing 5	0.330173	6.04798	3.19126	0.00537082	0.0972973	-2.41921
9755	TBKBP1	TBK1 binding protein 1	0.242478	4.54331	3.19017	0.00538343	0.0974093	-2.29343
3713	IVL	involucrin	1.41096	-1.37009	3.18844	0.00540351	0.097656	-2.44571
3911	LAMA5	laminin subunit alpha 5	0.449593	7.25081	3.18708	0.00541924	0.0976782	-2.48537
50805	IRX4	iroquois homeobox 4	0.374236	3.09787	3.18667	0.00542406	0.0976782	-2.14927
57659	ZBTB4	zinc finger and BTB domain containing 4	0.348242	5.53505	3.18358	0.00546017	0.0982119	-2.40058
26130	GAPVD1	GTPase activating protein and VPS9 domains 1	0.198753	7.27352	3.18103	0.00549015	0.0984009	-2.50765
7779	SLC30A1	solute carrier family 30 member 1	0.371905	6.42416	3.17824	0.00552311	0.0987582	-2.47726
727800	RNF208	ring finger protein 208	0.509905	3.23663	3.16676	0.00566086	0.100285	-2.18486
3861	KRT14	keratin 14	0.459258	2.44188	3.16643	0.00566481	0.100285	-2.12827
57530	CGN	cingulin	0.508689	6.59017	3.15307	0.00582951	0.102073	-2.52706
8912	CACNA1H	calcium voltage-gated channel subunit alpha1 H	0.286732	6.32727	3.1506	0.00586045	0.102437	-2.51555
29959	NRBP1	nuclear receptor binding protein 1	0.346668	5.9787	3.15032	0.00586397	0.102437	-2.49312
64837	KLC2	kinesin light chain 2	0.295661	7.19261	3.14807	0.00589236	0.102696	-2.56715
112939	NACC1	nucleus accumbens associated 1	0.243427	7.06556	3.14638	0.00591377	0.102833	-2.56577
57700	FAM160B1	family with sequence similarity 160 member B1	0.269515	4.62637	3.14536	0.00592662	0.102833	-2.40239
51571	FAM49B	family with sequence similarity 49 member B	0.173054	6.57696	3.14531	0.00592731	0.102833	-2.54501
57674	RNF213	ring finger protein 213	0.192804	8.07469	3.14476	0.00593423	0.102835	-2.62588
9762	LZTS3	leucine zipper tumor suppressor family member 3	0.369397	2.74002	3.14268	0.00596085	0.102991	-2.18164
55454	CSGALNACT2	chondroitin sulfate N-acetylgalactosaminyltransferase 2	0.50293	4.38017	3.14246	0.00596362	0.102991	-2.3467
5819	NECTIN2	nectin cell adhesion molecule 2	0.25972	7.15526	3.13809	0.00601972	0.103728	-2.59229
118987	PDZD8	PDZ domain containing 8	0.212699	5.59651	3.13465	0.0060642	0.104018	-2.50965
134510	UBLCP1	ubiquitin like domain containing CTD phosphatase 1	0.280811	4.4378	3.13291	0.00608691	0.104054	-2.40246
55690	PACS1	phosphofurin acidic cluster sorting protein 1	0.170821	7.40184	3.13207	0.0060979	0.104124	-2.61514
80219	COQ10B	coenzyme Q10B	0.438465	3.79874	3.12593	0.00617859	0.105029	-2.34669
1848	DUSP6	dual specificity phosphatase 6	0.614003	1.85584	3.12244	0.00622492	0.105307	-2.19652
140628	GATA5	GATA binding protein 5	0.719002	0.739575	3.12099	0.00624435	0.10532	-2.23305
8560	DEGS1	delta 4-desaturase, sphingolipid 1	0.161763	7.65108	3.11507	0.00632395	0.106308	-2.6553
4135	MAP6	microtubule associated protein 6	0.316328	3.26428	3.11152	0.00637223	0.107001	-2.30176
4852	NPY	neuropeptide Y	0.207687	7.3094	3.10941	0.00640103	0.107287	-2.64971
6305	SBF1	SET binding factor 1	0.280005	6.78838	3.10382	0.006478	0.107653	-2.63916
79730	NSUN7	NOP2/Sun RNA methyltransferase family member 7	0.635509	0.699109	3.10353	0.00648205	0.107653	-2.24952
101929563	LOC101929563	uncharacterized LOC101929563	0.562631	1.1443	3.10085	0.00651935	0.108154	-2.21002
8323	FZD6	frizzled class receptor 6	0.231501	5.26311	3.09985	0.00653329	0.108199	-2.54261
2747	GLUD2	glutamate dehydrogenase 2	0.289636	4.71692	3.09946	0.00653871	0.108199	-2.5044
54461	FBXW5	F-box and WD repeat domain containing 5	0.317663	6.86635	3.09867	0.00654975	0.108199	-2.6541
10616	RBCK1	RANBP2-type and C3HC4-type zinc finger containing 1	0.207425	6.83195	3.0982	0.00655644	0.108199	-2.6564
7111	TMOD1	tropomodulin 1	0.540433	0.902584	3.09747	0.00656659	0.108199	-2.22928
8853	ASAP2	ArfGAP with SH3 domain, ankyrin repeat and PH domain 2	0.15715	5.86706	3.09665	0.00657819	0.108199	-2.61039
9254	CACNA2D2	calcium voltage-gated channel auxiliary subunit alpha2delta 2	0.304956	3.30335	3.09614	0.0065853	0.108199	-2.33028
101735302	STAG3L5P	stromal antigen 3-like 5 pseudogene	0.841774	-0.644883	3.09288	0.00663139	0.10847	-2.50037
149420	PDIK1L	PDLIM1 interacting kinase 1 like	0.219932	4.87625	3.09183	0.00664639	0.108598	-2.53144
54436	SH3TC1	SH3 domain and tetratricopeptide repeats 1	0.286379	4.74371	3.08913	0.00668482	0.108983	-2.52876
8867	SYNJ1	synaptojanin 1	0.345938	4.94729	3.08867	0.00669148	0.108983	-2.5412
8535	CBX4	chromobox 4	0.330399	4.87188	3.08811	0.00669936	0.108994	-2.5245
8178	ELL	elongation factor for RNA polymerase II	0.265563	4.94138	3.08491	0.0067454	0.109076	-2.54217
1314	COPA	coatomer protein complex subunit alpha	0.163008	7.78518	3.08371	0.00676275	0.109076	-2.73181
113655	MFSD3	major facilitator superfamily domain containing 3	0.374715	3.98035	3.08279	0.006776	0.109076	-2.42969
3551	IKBKB	inhibitor of nuclear factor kappa B kinase subunit beta	0.182596	6.71143	3.08195	0.00678819	0.109076	-2.68929
58513	EPS15L1	epidermal growth factor receptor pathway substrate 15 like 1	0.146208	6.15608	3.08095	0.00680279	0.109076	-2.65066
29924	EPN1	epsin 1	0.246205	7.33843	3.08006	0.00681567	0.109076	-2.71344
90993	CREB3L1	cAMP responsive element binding protein 3 like 1	0.522455	2.76368	3.07944	0.00682474	0.109076	-2.30276
5878	RAB5C	RAB5C, member RAS oncogene family	0.244488	5.98058	3.07881	0.00683393	0.109076	-2.64963
729220	FLJ45513	uncharacterized LOC729220	0.636732	0.637349	3.07865	0.00683629	0.109076	-2.25654
8764	TNFRSF14	TNF receptor superfamily member 14	0.259329	5.24394	3.07819	0.00684305	0.109076	-2.58362
3098	HK1	hexokinase 1	0.132928	7.4706	3.07726	0.0068566	0.109076	-2.72929
8916	HERC3	HECT and RLD domain containing E3 ubiquitin protein ligase 3	0.233975	5.75544	3.07655	0.00686705	0.109076	-2.63783
64762	GAREM1	GRB2 associated regulator of MAPK1 subtype 1	0.26317	3.52635	3.07554	0.00688192	0.109076	-2.433
2580	GAK	cyclin G associated kinase	0.226526	6.17304	3.0752	0.00688679	0.109076	-2.66246
30001	ERO1A	endoplasmic reticulum oxidoreductase 1 alpha	0.249857	6.69832	3.07267	0.00692422	0.109481	-2.70785
2287	FKBP3	FKBP prolyl isomerase 3	0.190629	6.19919	3.06942	0.00697237	0.109784	-2.68036
57407	NMRAL1	NmrA like redox sensor 1	0.332654	3.84389	3.06509	0.00703727	0.110462	-2.46486
100528016	TMX2-CTNND1	TMX2-CTNND1 readthrough (NMD candidate)	1.07078	-1.41713	3.06282	0.0070714	0.110818	-2.69944
6712	SPTBN2	spectrin beta, non-erythrocytic 2	0.287244	8.80012	3.06195	0.00708458	0.11086	-2.82654
9907	AP5Z1	adaptor related protein complex 5 subunit zeta 1	0.333357	3.6098	3.05607	0.00717402	0.111913	-2.44712
105371045	LOC105371045	uncharacterized LOC105371045	0.738058	0.877883	3.0516	0.00724286	0.11264	-2.3702
26873	OPLAH	5-oxoprolinase, ATP-hydrolysing	0.351121	4.62448	3.04655	0.00732135	0.113107	-2.5753
1762	DMWD	DM1 locus, WD repeat containing	0.222894	4.62673	3.046	0.00732998	0.113107	-2.59366
5605	MAP2K2	mitogen-activated protein kinase kinase 2	0.269209	6.23085	3.0452	0.00734239	0.113107	-2.72596
23731	TMEM245	transmembrane protein 245	0.399164	8.62961	3.04351	0.00736895	0.113207	-2.86373
83933	HDAC10	histone deacetylase 10	0.373217	3.75416	3.03882	0.00744312	0.113579	-2.50446
6919	TCEA2	transcription elongation factor A2	0.22566	4.96262	3.03839	0.00744992	0.113579	-2.63579
81876	RAB1B	RAB1B, member RAS oncogene family	0.244398	9.44977	3.03699	0.00747222	0.113579	-2.90966
575	ADGRB1	adhesion G protein-coupled receptor B1	0.395107	4.73455	3.03661	0.00747827	0.113579	-2.60936
10755	GIPC1	GIPC PDZ domain containing family member 1	0.337943	5.79789	3.03629	0.00748341	0.113579	-2.71202
114794	ELFN2	extracellular leucine rich repeat and fibronectin type III domain containing 2	0.342558	2.98652	3.02877	0.00760432	0.114957	-2.4243
11078	TRIOBP	TRIO and F-actin binding protein	0.302151	4.92267	3.02831	0.00761172	0.114957	-2.65791
54534	MRPL50	mitochondrial ribosomal protein L50	0.208361	4.98008	3.02577	0.00765304	0.115465	-2.6661
8537	BCAS1	breast carcinoma amplified sequence 1	0.427013	3.13228	3.01928	0.00775962	0.116494	-2.44897
3849	KRT2	keratin 2	0.574935	1.40909	3.01396	0.00784807	0.117589	-2.36274
51365	PLA1A	phospholipase A1 member A	0.180706	7.01813	3.01206	0.00787993	0.117739	-2.85596
79058	ASPSCR1	ASPSCR1 tether for SLC2A4, UBX domain containing	0.321777	4.59027	3.01198	0.00788137	0.117739	-2.65244
729873	TBC1D3	TBC1 domain family member 3	0.394138	1.72318	3.0109	0.0078995	0.117778	-2.37285
1540	CYLD	CYLD lysine 63 deubiquitinase	0.381805	5.1025	3.00774	0.00795285	0.11792	-2.72187
100288842	B3GNT10	UDP-GlcNAc:betaGal beta-1,3-N-acetylglucosaminyltransferase 10 (putative)	0.308869	2.60917	3.00742	0.00795825	0.11792	-2.44266
167153	TENT2	terminal nucleotidyltransferase 2	0.217013	4.88234	3.00731	0.00796011	0.11792	-2.70091
100506749	AGAP1-IT1	AGAP1 intronic transcript 1	0.767281	-0.307199	3.00712	0.00796328	0.11792	-2.48996
7390	UROS	uroporphyrinogen III synthase	0.185395	4.65664	3.00711	0.00796345	0.11792	-2.67676
23061	TBC1D9B	TBC1 domain family member 9B	0.159601	8.78374	3.00657	0.00797256	0.117939	-2.93946
254102	EHBP1L1	EH domain binding protein 1 like 1	0.352297	4.89933	3.00137	0.00806134	0.118524	-2.71343
220047	CCDC83	coiled-coil domain containing 83	0.567959	1.44329	3.00122	0.00806393	0.118524	-2.38585
160	AP2A1	adaptor related protein complex 2 subunit alpha 1	0.243315	5.7459	2.99466	0.0081774	0.119801	-2.79567
7373	COL14A1	collagen type XIV alpha 1 chain	0.572567	3.12476	2.993	0.00820625	0.120057	-2.59465
100129060	SEMA3F-AS1	SEMA3F antisense RNA 1	0.633521	1.38228	2.99157	0.00823122	0.120057	-2.40138
79191	IRX3	iroquois homeobox 3	0.26447	6.22131	2.9915	0.00823258	0.120057	-2.8376
503569	RGMB-AS1	RGMB antisense RNA 1	0.636405	0.802772	2.99023	0.00825472	0.12006	-2.42144
160518	DENND5B	DENN domain containing 5B	0.465084	4.33572	2.99018	0.00825559	0.12006	-2.67488
11054	OGFR	opioid growth factor receptor	0.251897	5.96565	2.98927	0.00827173	0.12006	-2.8182
5578	PRKCA	protein kinase C alpha	0.212452	5.21301	2.98704	0.00831105	0.120478	-2.76906
5713	PSMD7	proteasome 26S subunit, non-ATPase 7	0.211128	6.70845	2.98354	0.00837313	0.120973	-2.88014
6612	SUMO3	small ubiquitin like modifier 3	0.171999	7.9291	2.98332	0.00837706	0.120973	-2.93926
7466	WFS1	wolframin ER transmembrane glycoprotein	0.257199	4.8024	2.98059	0.00842587	0.121485	-2.74527
51095	TRNT1	tRNA nucleotidyl transferase 1	0.216943	5.95908	2.97993	0.00843755	0.121485	-2.84513
1954	MEGF8	multiple EGF like domains 8	0.232744	7.44965	2.97736	0.00848382	0.121703	-2.92456
6497	SKI	SKI proto-oncogene	0.206834	6.89465	2.97091	0.00860091	0.122802	-2.91573
9885	OSBPL2	oxysterol binding protein like 2	0.161566	6.58404	2.97014	0.008615	0.122887	-2.90543
6249	CLIP1	CAP-Gly domain containing linker protein 1	0.160928	6.68599	2.96849	0.00864531	0.123088	-2.90573
57649	PHF12	PHD finger protein 12	0.151772	6.93946	2.96545	0.00870135	0.123629	-2.93035
9564	BCAR1	BCAR1 scaffold protein, Cas family member	0.357323	5.37117	2.96497	0.00871027	0.123629	-2.82253
9340	GLP2R	glucagon like peptide 2 receptor	0.743932	0.344999	2.96493	0.0087109	0.123629	-2.49673
7450	VWF	von Willebrand factor	0.628018	0.709495	2.9612	0.00878033	0.124078	-2.4639
10493	VAT1	vesicle amine transport 1	0.232266	5.63287	2.9569	0.00886086	0.124369	-2.86218
1778	DYNC1H1	dynein cytoplasmic 1 heavy chain 1	0.114929	9.71348	2.9566	0.00886647	0.124369	-3.09159
2194	FASN	fatty acid synthase	0.275382	11.7281	2.95549	0.00888742	0.124547	-3.20606
3831	KLC1	kinesin light chain 1	0.16215	6.71499	2.95279	0.0089384	0.125083	-2.94721
283130	SLC25A45	solute carrier family 25 member 45	0.295535	5.10336	2.95259	0.00894218	0.125083	-2.83282
27161	AGO2	argonaute RISC catalytic component 2	0.17112	8.12016	2.94907	0.00900934	0.125791	-3.02297
284004	HEXD	hexosaminidase D	0.344266	4.457	2.94782	0.00903324	0.126008	-2.75449
101929897	LOC101929897	uncharacterized LOC101929897	0.827956	-0.623928	2.94628	0.00906285	0.12622	-2.69439
10398	MYL9	myosin light chain 9	1.14482	1.06963	2.94616	0.00906504	0.12622	-2.52068
10011	SRA1	steroid receptor RNA activator 1	0.222324	4.13328	2.94296	0.00912686	0.126847	-2.73215
51809	GALNT7	polypeptide N-acetylgalactosaminyltransferase 7	0.313124	7.30095	2.94054	0.00917383	0.127312	-2.99843
23770	FKBP8	FKBP prolyl isomerase 8	0.305477	7.85763	2.94038	0.00917706	0.127312	-3.01883
10160	FARP1	FERM, ARH/RhoGEF and pleckstrin domain protein 1	0.19705	7.80546	2.93768	0.00922964	0.127778	-3.03473
54480	CHPF2	chondroitin polymerizing factor 2	0.328977	5.81136	2.93736	0.00923592	0.127778	-2.91143
818	CAMK2G	calcium/calmodulin dependent protein kinase II gamma	0.202762	4.37977	2.93661	0.00925059	0.127778	-2.76235
147991	DPY19L3	dpy-19 like C-mannosyltransferase 3	0.259196	6.22932	2.9362	0.00925862	0.127778	-2.9545
64285	RHBDF1	rhomboid 5 homolog 1	0.38831	4.9294	2.93564	0.00926969	0.127778	-2.844
5252	PHF1	PHD finger protein 1	0.30402	4.46153	2.93489	0.00928452	0.127867	-2.7947
8897	MTMR3	myotubularin related protein 3	0.194361	6.68393	2.93134	0.00935454	0.128287	-2.98421
653437	AQP12B	aquaporin 12B	1.56186	-1.41921	2.93096	0.00936207	0.128287	-2.98398
2548	GAA	glucosidase alpha, acid	0.338059	6.21386	2.93075	0.00936636	0.128287	-2.94929
10560	SLC19A2	solute carrier family 19 member 2	0.14522	6.41725	2.93002	0.00938086	0.128287	-2.9787
84612	PARD6B	par-6 family cell polarity regulator beta	0.451292	3.54293	2.92797	0.00942168	0.128704	-2.68713
81607	NECTIN4	nectin cell adhesion molecule 4	0.260234	3.8627	2.92734	0.00943426	0.128759	-2.73485
728806	NSFP1	N-ethylmaleimide-sensitive factor pseudogene 1	0.306082	3.92991	2.92591	0.00946282	0.128831	-2.76014
80004	ESRP2	epithelial splicing regulatory protein 2	0.194736	7.03743	2.92581	0.00946498	0.128831	-3.01501
7204	TRIO	trio Rho guanine nucleotide exchange factor	0.133525	7.41203	2.92327	0.00951594	0.129177	-3.03623
22949	PTGR1	prostaglandin reductase 1	0.222561	8.0685	2.91976	0.00958706	0.129707	-3.08223
64400	AKTIP	AKT interacting protein	0.183713	5.05237	2.91907	0.00960105	0.129718	-2.89086
132158	GLYCTK	glycerate kinase	0.243013	4.35073	2.91793	0.00962424	0.129718	-2.84228
2627	GATA6	GATA binding protein 6	0.337614	3.31924	2.91668	0.00964977	0.129869	-2.67915
2055	CLN8	CLN8 transmembrane ER and ERGIC protein	0.470377	4.89462	2.91654	0.0096526	0.129869	-2.88693
83992	CTTNBP2	cortactin binding protein 2	0.462042	1.20567	2.91494	0.00968538	0.129923	-2.53438
57538	ALPK3	alpha kinase 3	0.370031	3.28519	2.91479	0.00968847	0.129923	-2.75293
5293	PIK3CD	phosphatidylinositol-4,5-bisphosphate 3-kinase catalytic subunit delta	0.632035	0.394821	2.90995	0.00978828	0.130651	-2.60547
8491	MAP4K3	mitogen-activated protein kinase kinase kinase kinase 3	0.180071	5.57526	2.90891	0.00980999	0.130678	-2.95553
440836	ODF3B	outer dense fiber of sperm tails 3B	0.71847	0.258984	2.90785	0.00983205	0.130678	-2.60808
100137047	JMJD7	jumonji domain containing 7	0.819914	-0.921461	2.90281	0.00993745	0.131715	-2.75649
113220	KIF12	kinesin family member 12	0.289757	4.15693	2.90136	0.00996802	0.132004	-2.81979
4343	MOV10	Mov10 RISC complex RNA helicase	0.269497	6.12696	2.90065	0.00998289	0.132086	-3.01801
1509	CTSD	cathepsin D	0.334461	7.14784	2.8989	0.0100199	0.132191	-3.06681
4674	NAP1L2	nucleosome assembly protein 1 like 2	0.346509	4.30795	2.89845	0.0100296	0.132191	-2.84155
203522	INTS6L	integrator complex subunit 6 like	0.25584	5.13363	2.89781	0.0100432	0.132191	-2.93432
221223	CES5A	carboxylesterase 5A	0.861944	-0.324084	2.89764	0.0100467	0.132191	-2.6457
1602	DACH1	dachshund family transcription factor 1	0.369181	3.78944	2.89694	0.0100617	0.132191	-2.79847
9820	CUL7	cullin 7	0.329259	5.99685	2.89471	0.0101091	0.132484	-3.00772
441108	C5orf56	chromosome 5 open reading frame 56	0.3553	2.51034	2.89045	0.0102008	0.133453	-2.66046
396	ARHGDIA	Rho GDP dissociation inhibitor alpha	0.285566	8.03371	2.89004	0.0102094	0.133453	-3.1342
64218	SEMA4A	semaphorin 4A	0.207159	6.42561	2.88892	0.0102338	0.133657	-3.05287
2539	G6PD	glucose-6-phosphate dehydrogenase	0.237751	4.79866	2.88682	0.0102792	0.133674	-2.9302
55902	ACSS2	acyl-CoA synthetase short chain family member 2	0.260079	6.8396	2.88496	0.0103197	0.133847	-3.08777
140893	RBBP8NL	RBBP8 N-terminal like	0.354861	4.27828	2.88315	0.0103593	0.134027	-2.86319
57491	AHRR	aryl-hydrocarbon receptor repressor	0.667702	0.40241	2.88257	0.0103721	0.134027	-2.6342
308	ANXA5	annexin A5	0.150437	5.82385	2.88233	0.0103774	0.134027	-3.04171
22936	ELL2	elongation factor for RNA polymerase II 2	0.365865	8.82259	2.88122	0.0104018	0.134117	-3.20195
54923	LIME1	Lck interacting transmembrane adaptor 1	0.393842	2.66701	2.87936	0.0104427	0.134362	-2.68484
7402	UTRN	utrophin	0.19962	9.23615	2.87788	0.0104753	0.134488	-3.22421
27333	GOLIM4	golgi integral membrane protein 4	0.128964	8.31108	2.8763	0.0105103	0.134488	-3.17999
100287616	LOXL1-AS1	LOXL1 antisense RNA 1	0.212473	4.09675	2.87331	0.010577	0.134982	-2.87455
126299	ZNF428	zinc finger protein 428	0.182075	4.32222	2.87297	0.0105846	0.134982	-2.88819
283970	PDXDC2P-NPIPB14P	nuclear pore complex-interacting protein	0.196187	5.28913	2.87027	0.0106452	0.135589	-3.00676
9914	ATP2C2	ATPase secretory pathway Ca2+ transporting 2	0.272243	5.11071	2.86896	0.0106746	0.135589	-2.98857
984	CDK11B	cyclin dependent kinase 11B	0.216805	5.7514	2.86671	0.0107254	0.136092	-3.05595
22828	SCAF8	SR-related CTD associated factor 8	0.138977	6.47423	2.86423	0.0107818	0.136493	-3.10604
100874130	ENOX1-AS2	ENOX1 antisense RNA 2	0.399416	1.14077	2.86362	0.0107956	0.136493	-2.62294
84465	MEGF11	multiple EGF like domains 11	0.501609	0.529468	2.86334	0.010802	0.136493	-2.6333
8085	KMT2D	lysine methyltransferase 2D	0.166447	8.49002	2.86205	0.0108314	0.136706	-3.21496
64005	MYO1G	myosin IG	0.666139	1.20333	2.86071	0.0108622	0.136706	-2.62665
80758	PRR7	proline rich 7, synaptic	0.50028	3.44679	2.86047	0.0108677	0.136706	-2.78768
85415	RHPN2	rhophilin Rho GTPase binding protein 2	0.208204	6.48615	2.86031	0.0108714	0.136706	-3.11524
7380	UPK3A	uroplakin 3A	0.695288	0.559581	2.8596	0.0108875	0.136706	-2.6694
89797	NAV2	neuron navigator 2	0.444205	1.82315	2.85805	0.0109233	0.136706	-2.66502
10489	LRRC41	leucine rich repeat containing 41	0.152009	7.11692	2.8576	0.0109336	0.136706	-3.1543
23417	MLYCD	malonyl-CoA decarboxylase	0.254755	3.16909	2.85699	0.0109478	0.136706	-2.79289
27345	KCNMB4	potassium calcium-activated channel subfamily M regulatory beta subunit 4	0.702484	0.00217016	2.85585	0.0109742	0.136843	-2.71043
23253	ANKRD12	ankyrin repeat domain 12	0.179502	5.70407	2.85448	0.0110059	0.136914	-3.07707
20	ABCA2	ATP binding cassette subfamily A member 2	0.219127	7.34048	2.85444	0.0110069	0.136914	-3.16504
88455	ANKRD13A	ankyrin repeat domain 13A	0.143248	6.50818	2.85258	0.0110501	0.137185	-3.13484
79048	SECISBP2	SECIS binding protein 2	0.154687	6.07742	2.85157	0.0110737	0.137185	-3.10815
8439	NSMAF	neutral sphingomyelinase activation associated factor	0.203287	6.02578	2.85147	0.011076	0.137185	-3.10964
254827	NAALADL2	N-acetylated alpha-linked acidic dipeptidase like 2	0.196273	7.10362	2.85117	0.011083	0.137185	-3.1673
55330	BLOC1S4	biogenesis of lysosomal organelles complex 1 subunit 4	0.33248	3.03944	2.85035	0.0111021	0.137272	-2.77659
5509	PPP1R3D	protein phosphatase 1 regulatory subunit 3D	0.183567	4.98749	2.84896	0.0111348	0.137422	-3.02148
266812	NAP1L5	nucleosome assembly protein 1 like 5	0.262729	3.32116	2.84769	0.0111646	0.137633	-2.81468
3106	HLA-B	major histocompatibility complex, class I, B	0.278661	3.69472	2.84572	0.0112111	0.137897	-2.8854
80772	CPTP	ceramide-1-phosphate transfer protein	0.4558	4.6406	2.84563	0.0112133	0.137897	-2.99091
55700	MAP7D1	MAP7 domain containing 1	0.233132	6.10421	2.84498	0.0112286	0.137958	-3.12141
8379	MAD1L1	mitotic arrest deficient 1 like 1	0.247586	3.85392	2.84465	0.0112365	0.137958	-2.88844
23600	AMACR	alpha-methylacyl-CoA racemase	0.511264	4.09827	2.84304	0.0112745	0.13809	-2.96639
4294	MAP3K10	mitogen-activated protein kinase kinase kinase 10	0.339489	3.77686	2.84084	0.0113271	0.138294	-2.87675
123879	DCUN1D3	defective in cullin neddylation 1 domain containing 3	0.526513	2.71321	2.83941	0.0113613	0.13837	-2.75779
103021294	ABALON	apoptotic BCL2L1-antisense long non-coding RNA	0.427166	1.53951	2.83851	0.0113827	0.13852	-2.66885
10811	NOXA1	NADPH oxidase activator 1	0.424743	2.38063	2.83754	0.0114061	0.138582	-2.72496
114822	RHPN1	rhophilin Rho GTPase binding protein 1	0.43294	5.82207	2.83675	0.011425	0.1387	-3.11138
23341	DNAJC16	DnaJ heat shock protein family (Hsp40) member C16	0.231512	5.37861	2.83618	0.0114389	0.138759	-3.07723
10636	RGS14	regulator of G protein signaling 14	0.24059	3.8583	2.83426	0.0114853	0.13921	-2.91976
10227	MFSD10	major facilitator superfamily domain containing 10	0.30649	5.73449	2.83377	0.0114972	0.139242	-3.10994
10809	STARD10	StAR related lipid transfer domain containing 10	0.271409	5.39214	2.83073	0.011571	0.139913	-3.08785
6609	SMPD1	sphingomyelin phosphodiesterase 1	0.426461	4.49231	2.82948	0.0116014	0.140082	-2.99028
22883	CLSTN1	calsyntenin 1	0.218764	8.79296	2.82894	0.0116146	0.140082	-3.29778
152330	CNTN4	contactin 4	0.390146	3.83007	2.82826	0.0116311	0.140082	-2.91584
5144	PDE4D	phosphodiesterase 4D	0.218557	4.92193	2.82523	0.0117056	0.140646	-3.07335
51199	NIN	ninein	0.261325	6.33756	2.82507	0.0117097	0.140646	-3.17756
8906	AP1G2	adaptor related protein complex 1 subunit gamma 2	0.210758	5.17646	2.82387	0.0117392	0.140646	-3.08605
23274	CLEC16A	C-type lectin domain containing 16A	0.20788	4.88471	2.82262	0.0117701	0.140646	-3.06714
4854	NOTCH3	notch receptor 3	0.31058	5.44541	2.82077	0.011816	0.140854	-3.11373
54855	TENT5C	terminal nucleotidyltransferase 5C	0.688739	1.79115	2.81937	0.011851	0.140875	-2.7353
347404	LANCL3	LanC like 3	0.32902	2.04297	2.81905	0.011859	0.140875	-2.77198
143941	TTC36	tetratricopeptide repeat domain 36	0.953816	-1.27865	2.81626	0.0119286	0.141412	-3.04935
2762	GMDS	GDP-mannose 4,6-dehydratase	0.209367	3.9302	2.8105	0.0120741	0.142697	-2.98805
23324	MAN2B2	mannosidase alpha class 2B member 2	0.287662	4.64211	2.80889	0.0121151	0.142768	-3.06186
100505994	LUCAT1	lung cancer associated transcript 1	1.06063	-1.17438	2.80878	0.0121178	0.142768	-2.96874
2875	GPT	glutamic--pyruvic transaminase	0.942793	0.368029	2.80765	0.0121469	0.142999	-2.77248
26268	FBXO9	F-box protein 9	0.139996	5.93372	2.80553	0.012201	0.143413	-3.18967
7263	TST	thiosulfate sulfurtransferase	0.248372	4.60179	2.79919	0.0123648	0.144949	-3.06924
157	GRK3	G protein-coupled receptor kinase 3	0.309565	6.97383	2.79804	0.0123947	0.14507	-3.26878
84809	CROCCP2	CROCC pseudogene 2	0.222563	5.08524	2.79786	0.0123993	0.14507	-3.12586
101929448	LINC02428	long intergenic non-protein coding RNA 2428	0.669318	0.0654111	2.797	0.0124216	0.145126	-2.76344
430	ASCL2	achaete-scute family bHLH transcription factor 2	0.691414	0.138865	2.79694	0.0124233	0.145126	-2.7811
84964	ALKBH6	alkB homolog 6	0.278463	3.55988	2.79631	0.0124396	0.145206	-2.94953
23015	GOLGA8A	golgin A8 family member A	0.164861	6.45881	2.79555	0.0124595	0.145326	-3.24208
6642	SNX1	sorting nexin 1	0.121685	7.56801	2.79307	0.0125246	0.145701	-3.30564
283234	CCDC88B	coiled-coil domain containing 88B	0.326724	3.70606	2.79286	0.0125301	0.145701	-2.96133
91304	TMEM259	transmembrane protein 259	0.256214	6.80687	2.79192	0.0125549	0.145838	-3.26399
51006	SLC35C2	solute carrier family 35 member C2	0.152562	6.22068	2.78961	0.0126161	0.146029	-3.24075
2317	FLNB	filamin B	0.137839	10.4063	2.78821	0.0126531	0.146201	-3.46539
101928378	PTOV1-AS2	PTOV1 antisense RNA 2	0.503999	1.61937	2.78796	0.0126599	0.146201	-2.75702
1740	DLG2	discs large MAGUK scaffold protein 2	0.527471	2.52468	2.78574	0.0127189	0.146548	-2.8409
594	BCKDHB	branched chain keto acid dehydrogenase E1 subunit beta	0.189011	5.21992	2.783	0.0127924	0.147168	-3.16917
57094	CPA6	carboxypeptidase A6	0.774773	-0.277885	2.77944	0.0128881	0.147823	-2.86096
64388	GREM2	gremlin 2, DAN family BMP antagonist	0.691523	-0.105738	2.77661	0.012965	0.148369	-2.79795
3052	HCCS	holocytochrome c synthase	0.266278	4.75783	2.77619	0.0129763	0.148386	-3.14425
51291	GMIP	GEM interacting protein	0.330452	2.47557	2.77366	0.0130455	0.148728	-2.85438
25847	ANAPC13	anaphase promoting complex subunit 13	0.371122	5.2412	2.77304	0.0130623	0.148728	-3.1844
11041	B4GAT1	beta-1,4-glucuronyltransferase 1	0.285249	6.29565	2.76896	0.0131748	0.149159	-3.27438
2896	GRN	granulin precursor	0.352891	6.51502	2.76891	0.013176	0.149159	-3.28586
23352	UBR4	ubiquitin protein ligase E3 component n-recognin 4	0.116649	8.60946	2.76711	0.0132257	0.149435	-3.41363
643596	RNF224	ring finger protein 224	0.71024	1.33025	2.76572	0.0132644	0.14976	-2.78498
1376	CPT2	carnitine palmitoyltransferase 2	0.175851	5.67538	2.76046	0.0134116	0.150335	-3.25674
85301	COL27A1	collagen type XXVII alpha 1 chain	0.750802	1.6665	2.76043	0.0134122	0.150335	-2.82201
1298	COL9A2	collagen type IX alpha 2 chain	0.270161	4.65519	2.76043	0.0134124	0.150335	-3.17592
7780	SLC30A2	solute carrier family 30 member 2	0.488448	1.64426	2.76042	0.0134125	0.150335	-2.81215
375686	SPATC1	spermatogenesis and centriole associated 1	1.05689	-0.765565	2.75693	0.0135108	0.150955	-3.03993
9094	UNC119	unc-119 lipid binding chaperone	0.304622	5.49803	2.75648	0.0135237	0.150955	-3.23906
100506658	OCLN	occludin	0.308457	6.37079	2.75647	0.0135241	0.150955	-3.31628
91694	LONRF1	LON peptidase N-terminal domain and ring finger 1	0.280887	3.41825	2.75628	0.0135295	0.150955	-3.01057
6830	SUPT6H	SPT6 homolog, histone chaperone and transcription elongation factor	0.123402	8.23433	2.75299	0.0136229	0.151551	-3.41616
9687	GREB1	growth regulating estrogen receptor binding 1	0.144061	7.30106	2.75194	0.0136528	0.151732	-3.37043
51601	LIPT1	lipoyltransferase 1	0.512805	0.621231	2.75137	0.0136692	0.151732	-2.8092
22937	SCAP	SREBF chaperone	0.210137	7.22223	2.74706	0.0137931	0.152772	-3.3759
142680	SLC34A3	solute carrier family 34 member 3	0.57548	0.867964	2.74556	0.0138363	0.153139	-2.81963
4905	NSF	N-ethylmaleimide sensitive factor, vesicle fusing ATPase	0.298349	6.8856	2.74333	0.0139011	0.153575	-3.37272
25851	TECPR1	tectonin beta-propeller repeat containing 1	0.212589	5.05052	2.74298	0.0139113	0.153575	-3.23213
5090	PBX3	PBX homeobox 3	0.223695	5.93874	2.7425	0.0139253	0.153575	-3.31145
642852	LINC00205	long intergenic non-protein coding RNA 205	0.217251	6.26557	2.73822	0.0140504	0.154493	-3.34121
741	ZNHIT2	zinc finger HIT-type containing 2	0.341936	5.48225	2.7376	0.0140688	0.15453	-3.267
83590	TMUB1	transmembrane and ubiquitin like domain containing 1	0.310271	4.39771	2.736	0.0141158	0.154652	-3.15752
285463	CTBP1-AS	CTBP1 antisense RNA	0.400782	2.24908	2.73539	0.0141339	0.154738	-2.89872
64093	SMOC1	SPARC related modular calcium binding 1	1.35889	-1.37546	2.73266	0.0142147	0.154946	-3.1895
2737	GLI3	GLI family zinc finger 3	0.314616	5.38068	2.7321	0.0142314	0.154946	-3.30765
284353	NKPD1	NTPase KAP family P-loop domain containing 1	0.464526	1.99511	2.73208	0.0142319	0.154946	-2.87383
162989	DEDD2	death effector domain containing 2	0.202271	4.4027	2.7315	0.0142493	0.154946	-3.18093
51128	SAR1B	secretion associated Ras related GTPase 1B	0.172488	6.23791	2.73063	0.0142751	0.154946	-3.35686
84080	ENKD1	enkurin domain containing 1	0.261149	4.45661	2.73038	0.0142826	0.154946	-3.19459
84804	MFSD9	major facilitator superfamily domain containing 9	0.337397	3.89269	2.72961	0.0143057	0.154946	-3.12531
440348	NPIPB15	nuclear pore complex interacting protein family member B15	0.337478	2.36969	2.72785	0.0143585	0.154946	-2.93291
327	APEH	acylaminoacyl-peptide hydrolase	0.161242	7.93967	2.72728	0.0143755	0.154946	-3.45717
57580	PREX1	phosphatidylinositol-3,4,5-trisphosphate dependent Rac exchange factor 1	0.339313	6.04679	2.72716	0.014379	0.154946	-3.35514
29094	LGALSL	galectin like	0.356332	6.1962	2.72696	0.014385	0.154946	-3.35301
170394	PWWP2B	PWWP domain containing 2B	0.270486	4.2933	2.72591	0.0144166	0.154946	-3.17603
9865	TRIL	TLR4 interactor with leucine rich repeats	1.54722	-1.42143	2.72565	0.0144247	0.154946	-3.23666
26118	WSB1	WD repeat and SOCS box containing 1	0.160145	7.23813	2.7254	0.0144321	0.154946	-3.42372
63941	NECAB3	N-terminal EF-hand calcium binding protein 3	0.342686	5.11329	2.72525	0.0144366	0.154946	-3.26061
5699	PSMB10	proteasome subunit beta 10	0.461289	1.05707	2.72517	0.0144391	0.154946	-2.85225
172	AFG3L1P	AFG3 like matrix AAA peptidase subunit 1, pseudogene	0.219004	3.81134	2.72325	0.0144971	0.155053	-3.13054
57380	MRS2	magnesium transporter MRS2	0.129241	6.55329	2.72245	0.0145213	0.155085	-3.39123
9368	SLC9A3R1	SLC9A3 regulator 1	0.302053	6.49226	2.72183	0.0145401	0.155085	-3.37729
9097	USP14	ubiquitin specific peptidase 14	0.246427	7.88037	2.72137	0.0145541	0.155085	-3.46126
23659	PLA2G15	phospholipase A2 group XV	0.265271	2.98553	2.7205	0.0145804	0.155085	-3.01149
60682	SMAP1	small ArfGAP 1	0.274116	3.52809	2.72001	0.0145956	0.155085	-3.08772
100131604	LOC100131604	uncharacterized LOC100131604	0.554008	0.436628	2.7199	0.0145987	0.155085	-2.88651
55897	MESP1	mesoderm posterior bHLH transcription factor 1	0.423599	5.51398	2.71854	0.0146404	0.155085	-3.29491
57449	PLEKHG5	pleckstrin homology and RhoGEF domain containing G5	0.535156	1.37872	2.71824	0.0146495	0.155085	-2.86424
23654	PLXNB2	plexin B2	0.21291	7.66558	2.71702	0.0146868	0.155085	-3.45497
51112	TRAPPC12	trafficking protein particle complex 12	0.218028	4.48487	2.71387	0.0147838	0.155716	-3.22115
100506714	NUP50-DT	NUP50 divergent transcript	0.236731	2.78161	2.71373	0.014788	0.155716	-3.0211
23515	MORC3	MORC family CW-type zinc finger 3	0.285303	6.09615	2.71067	0.0148828	0.156605	-3.37215
10913	EDAR	ectodysplasin A receptor	0.924339	-0.438546	2.70844	0.0149521	0.157008	-2.95103
23466	CBX6	chromobox 6	0.166612	7.84499	2.70778	0.0149729	0.157058	-3.487
81619	TSPAN14	tetraspanin 14	0.242619	8.05676	2.70757	0.0149795	0.157058	-3.51829
7038	TG	thyroglobulin	0.518284	2.21739	2.70716	0.0149921	0.157058	-2.98709
84187	TMEM164	transmembrane protein 164	0.128044	6.27899	2.70696	0.0149984	0.157058	-3.40602
3720	JARID2	jumonji and AT-rich interaction domain containing 2	0.16183	4.74886	2.70662	0.0150092	0.157063	-3.29728
2801	GOLGA2	golgin A2	0.260508	7.12032	2.70369	0.0151011	0.157698	-3.45393
89766	UMODL1	uromodulin like 1	0.714221	0.629326	2.70324	0.0151153	0.157738	-2.90296
100129046	LOC100129046	uncharacterized LOC100129046	0.238128	3.78505	2.69986	0.0152222	0.158161	-3.19336
22996	TTC39A	tetratricopeptide repeat domain 39A	0.377517	4.1576	2.69861	0.0152619	0.158161	-3.20812
6768	ST14	suppression of tumorigenicity 14	0.21804	7.88552	2.69556	0.0153593	0.158638	-3.51106
80115	BAIAP2L2	BAI1 associated protein 2 like 2	0.283293	5.24609	2.69483	0.0153827	0.158638	-3.34696
285367	RPUSD3	RNA pseudouridine synthase D3	0.186457	5.09329	2.69412	0.0154053	0.158638	-3.33343
342184	FMN1	formin 1	0.224459	4.94988	2.69379	0.0154158	0.158638	-3.33966
85456	TNKS1BP1	tankyrase 1 binding protein 1	0.273066	7.39839	2.69369	0.0154193	0.158638	-3.48538
28952	CCDC22	coiled-coil domain containing 22	0.385058	3.19359	2.69261	0.015454	0.158867	-3.08854
55084	SOBP	sine oculis binding protein homolog	0.246951	3.166	2.69162	0.0154858	0.159086	-3.08925
1008	CDH10	cadherin 10	1.23094	-1.62005	2.68925	0.0155625	0.159142	-3.20641
98	ACYP2	acylphosphatase 2	0.278448	2.62256	2.68904	0.0155691	0.159142	-3.02547
23007	PLCH1	phospholipase C eta 1	0.275572	3.45464	2.68771	0.0156125	0.159142	-3.142
1266	CNN3	calponin 3	0.264276	5.28857	2.68745	0.0156208	0.159142	-3.37145
168455	CCDC71L	coiled-coil domain containing 71 like	0.653194	1.32956	2.68644	0.0156536	0.159192	-2.93235
63926	ANKEF1	ankyrin repeat and EF-hand domain containing 1	0.263347	3.6433	2.6852	0.0156941	0.159497	-3.18529
51274	KLF3	Kruppel like factor 3	0.149455	6.76338	2.6825	0.0157826	0.160074	-3.47931
6503	SLA	Src like adaptor	0.642957	-0.11132	2.68015	0.0158602	0.160754	-2.9708
79661	NEIL1	nei like DNA glycosylase 1	0.318995	4.07152	2.67902	0.0158975	0.160961	-3.22317
10110	SGK2	serum/glucocorticoid regulated kinase 2	0.372265	4.29243	2.67653	0.0159799	0.161048	-3.30031
10147	SUGP2	SURP and G-patch domain containing 2	0.116297	7.59438	2.67648	0.0159815	0.161048	-3.53119
9784	SNX17	sorting nexin 17	0.138141	6.68492	2.67638	0.0159848	0.161048	-3.48811
51043	ZBTB7B	zinc finger and BTB domain containing 7B	0.242822	8.46073	2.67551	0.016014	0.161235	-3.57842
148022	TICAM1	toll like receptor adaptor molecule 1	0.251297	4.29978	2.67467	0.0160419	0.161409	-3.2708
54997	TESC	tescalcin	0.371225	4.54626	2.67226	0.0161223	0.161813	-3.34056
51347	TAOK3	TAO kinase 3	0.258267	4.81883	2.67198	0.0161318	0.161813	-3.34992
27134	TJP3	tight junction protein 3	0.492264	2.67568	2.67142	0.0161506	0.161813	-3.04713
23085	ERC1	ELKS/RAB6-interacting/CAST family member 1	0.197053	6.17651	2.67126	0.016156	0.161813	-3.45853
161	AP2A2	adaptor related protein complex 2 subunit alpha 2	0.167056	6.74265	2.67034	0.0161869	0.162008	-3.4989
83707	TRPT1	tRNA phosphotransferase 1	0.268125	5.93114	2.66659	0.0163137	0.162892	-3.44732
25830	SULT4A1	sulfotransferase family 4A member 1	0.473524	1.80264	2.66646	0.0163182	0.162892	-2.99394
64207	IRF2BPL	interferon regulatory factor 2 binding protein like	0.214482	6.48507	2.6644	0.016388	0.163355	-3.49183
22978	NT5C2	5'-nucleotidase, cytosolic II	0.197722	5.59602	2.66184	0.0164757	0.163719	-3.45257
6238	RRBP1	ribosome binding protein 1	0.47528	6.57838	2.66134	0.0164928	0.163719	-3.50378
153562	MARVELD2	MARVEL domain containing 2	0.139841	6.22405	2.66109	0.0165012	0.163719	-3.4969
11127	KIF3A	kinesin family member 3A	0.174977	5.65158	2.66084	0.0165097	0.163719	-3.44321
64595	TTTY15	testis-specific transcript, Y-linked 15	0.218457	4.03826	2.65788	0.0166118	0.164261	-3.27382
22954	TRIM32	tripartite motif containing 32	0.15385	5.6377	2.6562	0.0166696	0.164558	-3.45367
124512	METTL23	methyltransferase like 23	0.19407	4.14791	2.65504	0.01671	0.164849	-3.29932
400954	EML6	EMAP like 6	0.403642	4.31685	2.65421	0.0167386	0.165024	-3.41327
23041	MON2	MON2 homolog, regulator of endosome-to-Golgi trafficking	0.142693	6.84121	2.65322	0.0167732	0.16515	-3.54432
79083	MLPH	melanophilin	0.246259	6.86416	2.65115	0.0168453	0.165375	-3.54007
130872	AHSA2P	activator of HSP90 ATPase homolog 2, pseudogene	0.186618	5.22713	2.651	0.0168505	0.165375	-3.42623
401145	CCSER1	coiled-coil serine rich protein 1	0.246755	4.43846	2.65068	0.0168618	0.165379	-3.34526
149473	CCDC24	coiled-coil domain containing 24	0.367277	3.71435	2.64996	0.0168868	0.165517	-3.23405
152048	LOC152048	uncharacterized FLJ31715	0.371287	1.33327	2.64869	0.0169314	0.16577	-2.98542
147138	TMC8	transmembrane channel like 8	0.640581	0.589076	2.64761	0.0169696	0.166007	-2.98414
283748	PLA2G4D	phospholipase A2 group IVD	0.629565	-0.080857	2.64704	0.0169895	0.166094	-3.01936
81035	COLEC12	collectin subfamily member 12	0.322704	7.30944	2.64494	0.0170639	0.166499	-3.57154
2738	GLI4	GLI family zinc finger 4	0.290276	3.44428	2.64431	0.0170861	0.166545	-3.21799
5164	PDK2	pyruvate dehydrogenase kinase 2	0.246197	4.1592	2.64262	0.0171461	0.166765	-3.31661
57571	CARNS1	carnosine synthase 1	0.263707	3.25328	2.64172	0.0171783	0.166868	-3.19899
4256	MGP	matrix Gla protein	0.469644	4.02083	2.64088	0.017208	0.167046	-3.37829
5469	MED1	mediator complex subunit 1	0.141891	7.5107	2.63851	0.0172929	0.167578	-3.60097
5184	PEPD	peptidase D	0.237283	4.9531	2.63773	0.0173207	0.167578	-3.42253
6300	MAPK12	mitogen-activated protein kinase 12	0.262412	3.41992	2.63768	0.0173227	0.167578	-3.22962
119385	AGAP11	ArfGAP with GTPase domain, ankyrin repeat and PH domain 11	0.186552	5.08073	2.63627	0.0173733	0.167578	-3.43918
115948	CCDC151	coiled-coil domain containing 151	0.924979	-1.23889	2.63389	0.0174592	0.168085	-3.26309
26128	KIF1BP	KIF1 binding protein	0.16061	5.88516	2.62862	0.0176509	0.169178	-3.52969
202	CRYBG1	crystallin beta-gamma domain containing 1	0.236658	9.49818	2.62721	0.0177024	0.16932	-3.73983
89845	ABCC10	ATP binding cassette subfamily C member 10	0.284525	4.62479	2.62683	0.0177165	0.16932	-3.4051
677780	SCARNA11	small Cajal body-specific RNA 11	1.20809	-1.58898	2.62612	0.0177427	0.16932	-3.31463
7942	TFEB	transcription factor EB	0.610759	3.30758	2.62606	0.0177446	0.16932	-3.26184
79778	MICALL2	MICAL like 2	0.504452	3.6252	2.62578	0.017755	0.16932	-3.27215
85026	ARRDC1-AS1	ARRDC1 antisense RNA 1	0.195369	4.34424	2.6245	0.0178021	0.169555	-3.39067
25894	PLEKHG4	pleckstrin homology and RhoGEF domain containing G4	0.347599	2.40678	2.6235	0.017839	0.169689	-3.1454
57633	LRRN1	leucine rich repeat neuronal 1	0.481736	3.70671	2.62321	0.0178496	0.169689	-3.26989
55657	ZNF692	zinc finger protein 692	0.181517	5.17073	2.6224	0.0178798	0.169763	-3.47746
5339	PLEC	plectin	0.301884	8.03191	2.62069	0.0179431	0.170258	-3.66009
145165	ST13P4	ST13, Hsp70 interacting protein pseudogene 4	0.635177	0.747378	2.61266	0.0182436	0.172032	-3.03321
51157	ZNF580	zinc finger protein 580	0.282155	3.34978	2.61196	0.0182701	0.172175	-3.25644
84893	FBH1	F-box DNA helicase 1	0.133266	6.67194	2.61142	0.0182904	0.172235	-3.61257
57758	SCUBE2	signal peptide, CUB domain and EGF like domain containing 2	0.559236	4.14606	2.60866	0.0183951	0.172923	-3.42075
1299	COL9A3	collagen type IX alpha 3 chain	0.396815	2.27896	2.60771	0.0184312	0.173155	-3.15003
285203	EOGT	EGF domain specific O-linked N-acetylglucosamine transferase	0.189645	3.42081	2.60392	0.0185765	0.174088	-3.30204
1608	DGKG	diacylglycerol kinase gamma	0.440099	1.1529	2.60331	0.0185997	0.174199	-3.07459
10488	CREB3	cAMP responsive element binding protein 3	0.157626	4.75329	2.60139	0.0186738	0.174569	-3.47855
3856	KRT8	keratin 8	0.289167	7.82626	2.60092	0.0186917	0.174569	-3.686
57213	SPRYD7	SPRY domain containing 7	0.194142	4.20569	2.60042	0.0187113	0.174596	-3.40914
57669	EPB41L5	erythrocyte membrane protein band 4.1 like 5	0.155696	5.55105	2.59949	0.0187471	0.174823	-3.56094
57613	FAM234B	family with sequence similarity 234 member B	0.158131	6.56288	2.59791	0.0188085	0.175208	-3.63071
7416	VDAC1	voltage dependent anion channel 1	0.12917	8.30654	2.59783	0.0188114	0.175208	-3.72296
5704	PSMC4	proteasome 26S subunit, ATPase 4	0.213831	6.51457	2.59449	0.0189418	0.175684	-3.63358
23609	MKRN2	makorin ring finger protein 2	0.142331	5.01015	2.59444	0.0189437	0.175684	-3.51528
10622	POLR3G	RNA polymerase III subunit G	0.279829	2.74209	2.59368	0.0189732	0.17585	-3.26578
54566	EPB41L4B	erythrocyte membrane protein band 4.1 like 4B	0.212157	7.41594	2.59291	0.0190035	0.176024	-3.68262
374403	TBC1D10C	TBC1 domain family member 10C	0.237216	4.42139	2.59089	0.019083	0.176259	-3.45153
54933	RHBDL2	rhomboid like 2	0.599773	-0.173347	2.58927	0.0191468	0.176488	-3.12356
4054	LTBP3	latent transforming growth factor beta binding protein 3	0.29927	7.5586	2.58548	0.0192969	0.177268	-3.69889
84626	KRBA1	KRAB-A domain containing 1	0.196064	4.83809	2.58537	0.0193016	0.177268	-3.51156
54769	DIRAS2	DIRAS family GTPase 2	0.304103	3.00577	2.58445	0.019338	0.177323	-3.28803
5058	PAK1	p21 (RAC1) activated kinase 1	0.226608	5.89673	2.58434	0.0193426	0.177323	-3.61737
100101267	POM121C	POM121 transmembrane nucleoporin C	0.147445	7.44677	2.58368	0.0193688	0.177456	-3.70268
285095	LOC285095	uncharacterized LOC285095	0.563764	0.110432	2.58335	0.0193819	0.177469	-3.10298
146439	BICDL2	BICD family like cargo adaptor 2	0.405276	2.63805	2.58195	0.0194382	0.177769	-3.21629
347918	EP400P1	EP400 pseudogene 1	0.185788	4.43596	2.58076	0.0194858	0.17799	-3.48039
647859	OCLNP1	OCLN pseudogene 1	0.328938	3.29909	2.57754	0.0196157	0.178676	-3.34319
1291	COL6A1	collagen type VI alpha 1 chain	0.286977	5.33342	2.57642	0.0196609	0.178834	-3.55673
55337	SHFL	shiftless antiviral inhibitor of ribosomal frameshifting	0.364024	2.4545	2.57613	0.0196725	0.178834	-3.21705
56271	BEX4	brain expressed X-linked 4	0.292959	2.38375	2.57561	0.0196939	0.17892	-3.20878
55317	AP5S1	adaptor related protein complex 5 subunit sigma 1	0.181941	4.45718	2.57267	0.0198136	0.179793	-3.48711
344758	GPR149	G protein-coupled receptor 149	0.17261	5.38907	2.57157	0.0198585	0.179877	-3.6079
400684	LOC400684	uncharacterized LOC400684	0.735283	-0.416894	2.57105	0.0198797	0.179962	-3.17646
174	AFP	alpha fetoprotein	0.381354	3.47153	2.56421	0.0201615	0.181429	-3.4255
157567	ANKRD46	ankyrin repeat domain 46	0.303541	6.25575	2.56357	0.0201881	0.181482	-3.69098
27244	SESN1	sestrin 1	0.182388	5.69327	2.56152	0.0202735	0.18179	-3.63272
10908	PNPLA6	patatin like phospholipase domain containing 6	0.243394	5.05088	2.56009	0.0203334	0.182111	-3.57942
55362	TMEM63B	transmembrane protein 63B	0.283448	6.36328	2.55839	0.0204046	0.182533	-3.68785
6499	SKIV2L	Ski2 like RNA helicase	0.155837	5.78769	2.55739	0.0204466	0.182694	-3.65906
83892	KCTD10	potassium channel tetramerization domain containing 10	0.161444	5.85227	2.55708	0.0204596	0.182703	-3.6602
1290	COL5A2	collagen type V alpha 2 chain	0.663331	5.07822	2.55517	0.0205402	0.183261	-3.64946
7033	TFF3	trefoil factor 3	0.610837	0.864078	2.55502	0.0205464	0.183261	-3.12402
5989	RFX1	regulatory factor X1	0.332766	3.60122	2.55138	0.0207005	0.183863	-3.41503
145567	TTC7B	tetratricopeptide repeat domain 7B	0.170515	5.29009	2.5512	0.0207083	0.183863	-3.6241
23176	SEPTIN8	septin 8	0.167404	5.53841	2.55027	0.020748	0.183875	-3.65878
114819	CROCCP3	CROCC pseudogene 3	0.352626	2.50052	2.55026	0.0207485	0.183875	-3.26647
23624	CBLC	Cbl proto-oncogene C	0.303833	2.42883	2.54989	0.0207643	0.183907	-3.27543
222484	LNX2	ligand of numb-protein X 2	0.223953	5.7617	2.54908	0.0207989	0.183999	-3.68483
56654	NPDC1	neural proliferation, differentiation and control 1	0.282759	7.37419	2.54801	0.0208445	0.184067	-3.7627
2591	GALNT3	polypeptide N-acetylgalactosaminyltransferase 3	0.208843	6.65291	2.54748	0.0208673	0.184067	-3.74865
122553	TRAPPC6B	trafficking protein particle complex 6B	0.352502	5.33644	2.54716	0.0208809	0.18408	-3.637
1028	CDKN1C	cyclin dependent kinase inhibitor 1C	0.412074	1.95895	2.54574	0.0209421	0.184124	-3.20047
8775	NAPA	NSF attachment protein alpha	0.169126	7.70811	2.54514	0.020968	0.184124	-3.79297
64744	SMAP2	small ArfGAP2	0.143843	6.42496	2.54507	0.0209708	0.184124	-3.72108
57038	RARS2	arginyl-tRNA synthetase 2, mitochondrial	0.16013	5.07567	2.54481	0.0209821	0.184124	-3.62099
9135	RABEP1	rabaptin, RAB GTPase binding effector protein 1	0.173375	6.88579	2.54443	0.0209985	0.184124	-3.75405
100507516	LOC100507516	uncharacterized LOC100507516	0.668066	0.738674	2.5434	0.0210429	0.184124	-3.15093
1776	DNASE1L3	deoxyribonuclease 1 like 3	0.582675	-0.790433	2.54338	0.0210438	0.184124	-3.19297
55954	ZMAT5	zinc finger matrin-type 5	0.32914	2.39563	2.54207	0.0211003	0.184387	-3.27177
100506476	LOC100506476	uncharacterized LOC100506476	0.523854	-0.108155	2.54198	0.0211043	0.184387	-3.17144
3221	HOXC4	homeobox C4	0.335512	2.57971	2.54184	0.0211103	0.184387	-3.277
203	AK1	adenylate kinase 1	0.281103	3.69397	2.54085	0.0211533	0.184639	-3.43595
5802	PTPRS	protein tyrosine phosphatase receptor type S	0.195078	5.74641	2.54062	0.0211635	0.184639	-3.68293
222183	SRRM3	serine/arginine repetitive matrix 3	0.223249	3.98287	2.5394	0.0212164	0.184942	-3.47212
23335	WDR7	WD repeat domain 7	0.194043	5.59199	2.53926	0.0212227	0.184942	-3.67436
8844	KSR1	kinase suppressor of ras 1	0.807664	0.640199	2.53752	0.0212983	0.185365	-3.15207
3726	JUNB	JunB proto-oncogene, AP-1 transcription factor subunit	0.409777	2.91322	2.53695	0.0213232	0.185365	-3.3579
646074	POM121L10P	POM121 transmembrane nucleoporin like 10, pseudogene	0.819979	-0.986545	2.5367	0.0213342	0.185365	-3.27984
80012	PHC3	polyhomeotic homolog 3	0.196518	6.32391	2.53647	0.0213445	0.185365	-3.73933
79641	ROGDI	rogdi atypical leucine zipper	0.30416	3.97645	2.53609	0.0213608	0.1854	-3.47682
284361	EMC10	ER membrane protein complex subunit 10	0.218554	7.18872	2.53444	0.0214334	0.185817	-3.7843
57706	DENND1A	DENN domain containing 1A	0.174611	6.24286	2.53413	0.021447	0.185829	-3.73565
54549	SDK2	sidekick cell adhesion molecule 2	0.334594	1.90399	2.53171	0.0215537	0.18654	-3.22414
7851	MALL	mal, T cell differentiation protein like	0.246992	4.15533	2.53068	0.0215995	0.186723	-3.5344
57787	MARK4	microtubule affinity regulating kinase 4	0.272734	4.88909	2.52878	0.0216838	0.187026	-3.6186
29101	SSU72	SSU72 homolog, RNA polymerase II CTD phosphatase	0.152136	7.09793	2.52568	0.0218222	0.187895	-3.79675
100874323	HOXA10-AS	HOXA10 antisense RNA	0.411565	1.75334	2.52425	0.0218859	0.187928	-3.22827
142678	MIB2	mindbomb E3 ubiquitin protein ligase 2	0.317411	4.94108	2.52371	0.0219102	0.187928	-3.62342
79745	CLIP4	CAP-Gly domain containing linker protein family member 4	0.367455	4.30495	2.52367	0.0219123	0.187928	-3.55438
144110	TMEM86A	transmembrane protein 86A	0.359624	2.94092	2.52241	0.0219688	0.1882	-3.4079
8507	ENC1	ectodermal-neural cortex 1	0.366631	6.39335	2.52187	0.0219929	0.188243	-3.79152
4862	NPAS2	neuronal PAS domain protein 2	0.350424	3.27056	2.52174	0.0219988	0.188243	-3.44919
593	BCKDHA	branched chain keto acid dehydrogenase E1 subunit alpha	0.196714	6.69573	2.52089	0.0220371	0.188393	-3.79065
729156	GTF2IRD1P1	GTF2I repeat domain containing 1 pseudogene 1	0.655135	0.800449	2.52081	0.022041	0.188393	-3.17788
143279	HECTD2	HECT domain E3 ubiquitin protein ligase 2	0.21421	4.74922	2.52037	0.0220609	0.188456	-3.6275
7248	TSC1	TSC complex subunit 1	0.245971	6.60384	2.51999	0.0220779	0.188495	-3.77672
79443	FYCO1	FYVE and coiled-coil domain containing 1	0.24787	6.79105	2.51903	0.0221215	0.188674	-3.8039
100874007	VIPR1-AS1	VIPR1 antisense RNA 1	0.285374	1.92919	2.51466	0.0223205	0.189519	-3.27869
5719	PSMD13	proteasome 26S subunit, non-ATPase 13	0.12943	6.97526	2.51433	0.0223353	0.189519	-3.81486
64756	ATPAF1	ATP synthase mitochondrial F1 complex assembly factor 1	0.186237	6.99215	2.51323	0.0223859	0.189842	-3.81443
64320	RNF25	ring finger protein 25	0.185184	3.95679	2.51115	0.0224814	0.190174	-3.54928
23431	AP4E1	adaptor related protein complex 4 subunit epsilon 1	0.197735	4.22744	2.51092	0.0224918	0.190174	-3.59403
55906	ZC4H2	zinc finger C4H2-type containing	1.24321	-0.876562	2.51074	0.0225003	0.190174	-3.35744
10585	POMT1	protein O-mannosyltransferase 1	0.172567	5.8115	2.50938	0.022563	0.190364	-3.7424
10066	SCAMP2	secretory carrier membrane protein 2	0.21501	6.5649	2.5084	0.0226082	0.190364	-3.80138
80824	DUSP16	dual specificity phosphatase 16	0.15871	6.15177	2.50828	0.0226135	0.190364	-3.78087
112	ADCY6	adenylate cyclase 6	0.186922	7.48363	2.5078	0.0226358	0.190364	-3.84836
55466	DNAJA4	DnaJ heat shock protein family (Hsp40) member A4	0.117589	7.5802	2.50752	0.0226487	0.190367	-3.85507
860	RUNX2	RUNX family transcription factor 2	0.427335	2.85118	2.50723	0.0226621	0.190374	-3.40531
83442	SH3BGRL3	SH3 domain binding glutamate rich protein like 3	0.261751	4.79715	2.50568	0.0227344	0.19055	-3.67322
11264	PXMP4	peroxisomal membrane protein 4	0.179788	5.48235	2.50474	0.022778	0.19055	-3.73263
2958	GTF2A2	general transcription factor IIA subunit 2	0.173775	5.05097	2.50464	0.0227826	0.19055	-3.70002
4582	MUC1	mucin 1, cell surface associated	0.91346	-1.27592	2.50458	0.0227853	0.19055	-3.36182
100874048	DGUOK-AS1	DGUOK antisense RNA 1	0.633393	0.745906	2.50217	0.0228981	0.190981	-3.20656
54849	DEF8	differentially expressed in FDCP 8 homolog	0.221227	3.63573	2.50121	0.0229432	0.191147	-3.5134
23303	KIF13B	kinesin family member 13B	0.157085	5.86428	2.49996	0.0230017	0.191436	-3.76947
481	ATP1B1	ATPase Na+/K+ transporting subunit beta 1	0.296708	4.72794	2.49927	0.023034	0.191436	-3.65878
5694	PSMB6	proteasome subunit beta 6	0.199301	5.58753	2.49793	0.0230973	0.191799	-3.75155
5514	PPP1R10	protein phosphatase 1 regulatory subunit 10	0.177265	6.69518	2.49674	0.0231534	0.19201	-3.83301
55770	EXOC2	exocyst complex component 2	0.301809	3.57868	2.49602	0.0231877	0.192023	-3.51672
81617	CAB39L	calcium binding protein 39 like	0.12786	7.01058	2.49571	0.0232025	0.192041	-3.85541
2181	ACSL3	acyl-CoA synthetase long chain family member 3	0.193621	9.62079	2.49457	0.0232564	0.192204	-3.99076
7325	UBE2E2	ubiquitin conjugating enzyme E2 E2	0.264088	5.91302	2.49449	0.0232602	0.192204	-3.79545
84309	NUDT16L1	nudix hydrolase 16 like 1	0.222248	4.81378	2.49374	0.0232958	0.192244	-3.6706
4034	LRCH4	leucine rich repeats and calponin homology domain containing 4	0.25853	5.16374	2.49359	0.0233031	0.192244	-3.71188
2787	GNG5	G protein subunit gamma 5	0.249774	5.21987	2.49194	0.0233817	0.192691	-3.7327
3222	HOXC5	homeobox C5	0.434011	1.26297	2.49172	0.0233925	0.192691	-3.23285
55160	ARHGEF10L	Rho guanine nucleotide exchange factor 10 like	0.353335	3.97327	2.49143	0.0234062	0.192691	-3.56015
388115	CCDC9B	coiled-coil domain containing 9B	0.385636	5.08609	2.48916	0.0235149	0.193256	-3.6982
23729	SHPK	sedoheptulokinase	0.14775	5.94833	2.48781	0.0235797	0.193683	-3.80791
89970	RSPRY1	ring finger and SPRY domain containing 1	0.242251	5.12934	2.48611	0.023662	0.194253	-3.74256
100506696	PCAT6	prostate cancer associated transcript 6	0.685328	-1.01341	2.48465	0.0237324	0.194614	-3.35645
41	ASIC1	acid sensing ion channel subunit 1	0.190827	4.67709	2.48442	0.0237435	0.194614	-3.68509
59307	SIGIRR	single Ig and TIR domain containing	0.286159	4.56989	2.48362	0.0237825	0.194614	-3.67001
729096	BMS1P4	BMS1 pseudogene 4	0.457798	0.619591	2.48361	0.0237829	0.194614	-3.23426
4123	MAN2C1	mannosidase alpha class 2C member 1	0.176608	5.69045	2.48221	0.0238509	0.194978	-3.79138
5155	PDGFB	platelet derived growth factor subunit B	0.330058	4.10848	2.48191	0.0238654	0.194978	-3.61462
22845	DOLK	dolichol kinase	0.245964	5.08169	2.48134	0.0238929	0.194978	-3.72808
83636	C19orf12	chromosome 19 open reading frame 12	0.353259	5.2112	2.48039	0.0239395	0.194978	-3.73737
100505797	LOC100505797	myosin heavy chain IB-like	0.443927	1.47077	2.47671	0.0241199	0.195892	-3.26859
10361	NPM2	nucleophosmin/nucleoplasmin 2	0.256771	2.09827	2.47506	0.0242009	0.196134	-3.34369
90488	TMEM263	transmembrane protein 263	0.331577	5.70854	2.47496	0.0242062	0.196134	-3.79625
51271	UBAP1	ubiquitin associated protein 1	0.123656	6.20047	2.47441	0.0242333	0.196134	-3.84767
9091	PIGQ	phosphatidylinositol glycan anchor biosynthesis class Q	0.258265	4.69842	2.47427	0.0242403	0.196134	-3.69427
79919	MAB21L4	mab-21 like 4	0.853127	-0.129319	2.47374	0.0242661	0.196238	-3.26231
399909	PCNX3	pecanex 3	0.188623	8.05983	2.47297	0.0243043	0.19637	-3.95377
5565	PRKAB2	protein kinase AMP-activated non-catalytic subunit beta 2	0.211524	4.61686	2.47263	0.0243213	0.19637	-3.69914
27250	PDCD4	programmed cell death 4	0.33965	8.09606	2.46882	0.024511	0.197157	-3.94512
55333	SYNJ2BP	synaptojanin 2 binding protein	0.155054	6.46618	2.46879	0.024512	0.197157	-3.87741
80019	UBTD1	ubiquitin domain containing 1	0.550349	0.960708	2.46756	0.0245736	0.1974	-3.2613
1609	DGKQ	diacylglycerol kinase theta	0.260655	3.95418	2.46694	0.024605	0.1974	-3.60607
2775	GNAO1	G protein subunit alpha o1	0.426471	1.62159	2.46611	0.0246463	0.197416	-3.3065
64699	TMPRSS3	transmembrane serine protease 3	1.01458	-1.49438	2.46608	0.0246478	0.197416	-3.44734
5775	PTPN4	protein tyrosine phosphatase non-receptor type 4	0.171644	4.99332	2.46595	0.0246545	0.197416	-3.75975
26525	IL36RN	interleukin 36 receptor antagonist	0.45427	1.09723	2.4655	0.0246771	0.197416	-3.27831
2980	GUCA2A	guanylate cyclase activator 2A	0.627588	2.51659	2.46509	0.0246976	0.197416	-3.47631
84221	SPATC1L	spermatogenesis and centriole associated 1 like	0.388294	2.70194	2.46508	0.0246981	0.197416	-3.42875
60677	CELF6	CUGBP Elav-like family member 6	0.350846	1.20234	2.46434	0.0247353	0.197608	-3.29052
9901	SRGAP3	SLIT-ROBO Rho GTPase activating protein 3	0.22573	5.59767	2.46332	0.0247868	0.197812	-3.81423
493	ATP2B4	ATPase plasma membrane Ca2+ transporting 4	0.185467	3.9061	2.46277	0.0248148	0.197868	-3.64273
91039	DPP9	dipeptidyl peptidase 9	0.255149	4.85589	2.46213	0.0248468	0.197978	-3.74933
84446	BRSK1	BR serine/threonine kinase 1	0.355526	3.09906	2.46147	0.0248802	0.19814	-3.49059
3299	HSF4	heat shock transcription factor 4	0.327259	2.44247	2.45646	0.0251351	0.19975	-3.43385
2817	GPC1	glypican 1	0.27192	4.56823	2.45605	0.0251564	0.199791	-3.70078
57799	RAB40C	RAB40C, member RAS oncogene family	0.216052	3.99128	2.45583	0.0251675	0.199791	-3.64417
26578	OSTF1	osteoclast stimulating factor 1	0.178477	4.38086	2.45527	0.0251962	0.199791	-3.70763
10485	C1orf61	chromosome 1 open reading frame 61	0.558191	-0.485766	2.45517	0.0252014	0.199791	-3.31641
3205	HOXA9	homeobox A9	0.185626	4.68095	2.45508	0.0252061	0.199791	-3.73746
23373	CRTC1	CREB regulated transcription coactivator 1	0.189777	5.614	2.45405	0.025259	0.200015	-3.83512
5784	PTPN14	protein tyrosine phosphatase non-receptor type 14	0.16011	6.22428	2.45346	0.0252892	0.200043	-3.89564
10802	SEC24A	SEC24 homolog A, COPII coat complex component	0.425259	5.95176	2.45304	0.0253109	0.200043	-3.86734
2746	GLUD1	glutamate dehydrogenase 1	0.197852	9.12817	2.45266	0.0253302	0.200043	-4.05183
84312	BRMS1L	BRMS1 like transcriptional repressor	0.18969	4.80425	2.45087	0.0254224	0.200343	-3.75804
7436	VLDLR	very low density lipoprotein receptor	0.261871	6.40737	2.4504	0.025447	0.200343	-3.92074
7542	ZFPL1	zinc finger protein like 1	0.237528	5.82724	2.44952	0.0254927	0.200448	-3.85625
3707	ITPKB	inositol-trisphosphate 3-kinase B	0.174681	5.11183	2.44936	0.0255009	0.200448	-3.8214
8079	MLF2	myeloid leukemia factor 2	0.146864	7.67341	2.44885	0.0255269	0.200448	-3.96746
55758	RCOR3	REST corepressor 3	0.153626	5.48375	2.44771	0.0255862	0.200719	-3.84159
5165	PDK3	pyruvate dehydrogenase kinase 3	0.162456	5.96446	2.44768	0.0255879	0.200719	-3.87324
101929089	LOC101929089	uncharacterized LOC101929089	0.906453	-0.803908	2.44343	0.0258101	0.201939	-3.39159
692247	LOC692247	uncharacterized LOC692247	0.565797	0.703238	2.4421	0.0258796	0.202379	-3.29773
340371	NRBP2	nuclear receptor binding protein 2	0.224836	3.67464	2.4409	0.0259426	0.202767	-3.61182
645700	ZNF890P	zinc finger protein 890, pseudogene	0.592294	-0.440269	2.4402	0.0259798	0.202953	-3.35007
23522	KAT6B	lysine acetyltransferase 6B	0.217474	6.10021	2.43944	0.02602	0.203162	-3.90767
3008	HIST1H1E	histone cluster 1 H1 family member e	0.556392	1.38543	2.43878	0.0260546	0.203281	-3.32743
11187	PKP3	plakophilin 3	0.248729	7.13324	2.43774	0.0261099	0.203281	-3.96287
634	CEACAM1	carcinoembryonic antigen related cell adhesion molecule 1	0.712639	-0.263037	2.43711	0.026143	0.203389	-3.32305
660	BMX	BMX non-receptor tyrosine kinase	0.696081	4.87617	2.43683	0.026158	0.203402	-3.81214
55095	SAMD4B	sterile alpha motif domain containing 4B	0.178276	6.78757	2.43612	0.0261958	0.203591	-3.95097
101928545	SEPTIN7-AS1	SEPT7 antisense RNA 1 (head to head)	0.973872	-1.0716	2.43543	0.0262323	0.203771	-3.43597
23301	EHBP1	EH domain binding protein 1	0.153651	6.97917	2.43483	0.0262646	0.203917	-3.96857
374666	WASH3P	WASP family homolog 3, pseudogene	0.177114	5.11668	2.43441	0.0262869	0.203986	-3.82052
3109	HLA-DMB	major histocompatibility complex, class II, DM beta	0.192415	6.11349	2.43362	0.0263291	0.20412	-3.94139
4066	LYL1	LYL1 basic helix-loop-helix family member	0.61431	1.41572	2.43294	0.0263653	0.20428	-3.33529
2590	GALNT2	polypeptide N-acetylgalactosaminyltransferase 2	0.11827	6.49401	2.43161	0.0264363	0.204662	-3.9409
5265	SERPINA1	serpin family A member 1	0.474615	0.665165	2.42748	0.0266587	0.205713	-3.32956
51085	MLXIPL	MLX interacting protein like	0.416276	1.85889	2.42689	0.0266905	0.205777	-3.38682
81873	ARPC5L	actin related protein 2/3 complex subunit 5 like	0.125435	6.10468	2.42646	0.026714	0.205777	-3.93173
215	ABCD1	ATP binding cassette subfamily D member 1	0.399694	3.23663	2.42624	0.0267261	0.205777	-3.57928
3268	AGFG2	ArfGAP with FG repeats 2	0.201263	6.24301	2.42607	0.0267349	0.205777	-3.94401
55293	UEVLD	UEV and lactate/malate dehyrogenase domains	0.1664	4.4368	2.42507	0.0267896	0.205926	-3.777
100506451	RASSF8-AS1	RASSF8 antisense RNA 1	0.319447	2.68552	2.42233	0.0269384	0.206505	-3.50665
10093	ARPC4	actin related protein 2/3 complex subunit 4	0.13343	5.5527	2.42143	0.0269875	0.206777	-3.8919
79854	LINC00115	long intergenic non-protein coding RNA 115	0.599195	0.530324	2.41946	0.0270955	0.2075	-3.33097
6625	SNRNP70	small nuclear ribonucleoprotein U1 subunit 70	0.14244	8.06305	2.41773	0.0271905	0.207912	-4.04915
5922	RASA2	RAS p21 protein activator 2	0.196996	4.11862	2.41599	0.0272867	0.208437	-3.7507
196264	MPZL3	myelin protein zero like 3	0.761636	5.88965	2.41391	0.0274014	0.209208	-3.92623
441072	FLJ31104	uncharacterized LOC441072	1.06559	-0.919305	2.41346	0.0274268	0.209297	-3.45184
155060	LOC155060	AI894139 pseudogene	0.357608	2.87007	2.41254	0.0274777	0.20958	-3.54084
4917	NTN3	netrin 3	0.556754	0.665416	2.41151	0.0275351	0.209901	-3.34427
440270	GOLGA8B	golgin A8 family member B	0.12705	6.47616	2.41129	0.0275475	0.209901	-3.97684
29104	N6AMT1	N-6 adenine-specific DNA methyltransferase 1	0.188927	5.73196	2.40857	0.027699	0.210477	-3.93075
81544	GDPD5	glycerophosphodiester phosphodiesterase domain containing 5	0.354111	3.07047	2.40843	0.0277073	0.210477	-3.59446
140883	ZNF280B	zinc finger protein 280B	0.268819	2.51652	2.40734	0.0277685	0.210632	-3.52918
7056	THBD	thrombomodulin	0.7905	-0.184664	2.40708	0.0277826	0.210634	-3.35803
57455	REXO1	RNA exonuclease 1 homolog	0.256921	5.00473	2.40537	0.0278792	0.21105	-3.86317
29952	DPP7	dipeptidyl peptidase 7	0.228938	7.75545	2.40224	0.0280559	0.212122	-4.0579
374986	MIGA1	mitoguardin 1	0.362443	5.51065	2.4019	0.0280755	0.212122	-3.91973
29085	PHPT1	phosphohistidine phosphatase 1	0.220338	5.63686	2.40133	0.0281077	0.212122	-3.93476
2199	FBLN2	fibulin 2	0.249565	5.39948	2.39852	0.0282676	0.212504	-3.92683
121506	ERP27	endoplasmic reticulum protein 27	0.37818	2.39298	2.39823	0.0282842	0.212524	-3.5369
23670	CEMIP2	cell migration inducing hyaluronidase 2	0.239954	6.91283	2.39615	0.0284035	0.212855	-4.03396
56675	NRIP3	nuclear receptor interacting protein 3	0.356908	2.4668	2.39577	0.0284251	0.212855	-3.58271
79628	SH3TC2	SH3 domain and tetratricopeptide repeats 2	0.310708	1.85357	2.39523	0.0284564	0.212855	-3.49146
91949	COG7	component of oligomeric golgi complex 7	0.155899	3.82464	2.39483	0.0284794	0.212855	-3.73629
2152	F3	coagulation factor III, tissue factor	0.359363	1.4479	2.39469	0.0284874	0.212855	-3.47149
441307	HRAT92	heart tissue-associated transcript 92	0.53902	0.421012	2.39292	0.028589	0.213439	-3.37069
93129	ORAI3	ORAI calcium release-activated calcium modulator 3	0.446746	3.53624	2.39198	0.0286435	0.213741	-3.67691
221458	KIF6	kinesin family member 6	1.01348	-1.39742	2.39021	0.0287461	0.214401	-3.51885
9637	FEZ2	fasciculation and elongation protein zeta 2	0.257537	4.36064	2.38868	0.0288346	0.214709	-3.81861
22921	MSRB2	methionine sulfoxide reductase B2	0.179857	4.24374	2.38852	0.0288441	0.214709	-3.81065
58985	IL22RA1	interleukin 22 receptor subunit alpha 1	0.676224	0.147308	2.38773	0.0288901	0.214852	-3.38298
7094	TLN1	talin 1	0.1549	8.48611	2.38472	0.0290661	0.215305	-4.13604
25996	REXO2	RNA exonuclease 2	0.183475	7.09415	2.38411	0.0291017	0.215359	-4.07918
3732	CD82	CD82 molecule	0.236537	3.19967	2.38311	0.0291603	0.215498	-3.66545
51282	SCAND1	SCAN domain containing 1	0.328125	4.1944	2.38282	0.0291774	0.215498	-3.78929
22992	KDM2A	lysine demethylase 2A	0.0950623	8.78362	2.38127	0.0292692	0.215966	-4.1618
105374042	LOC105374042	uncharacterized LOC105374042	0.444961	0.379565	2.37994	0.0293474	0.216332	-3.39075
101	ADAM8	ADAM metallopeptidase domain 8	0.529925	0.928081	2.37862	0.0294257	0.216587	-3.39923
10342	TFG	trafficking from ER to golgi regulator	0.140471	6.50097	2.37839	0.0294391	0.216587	-4.04076
23555	TSPAN15	tetraspanin 15	0.201035	5.29886	2.3778	0.0294744	0.216741	-3.94583
729652	LOC729652	uncharacterized LOC729652	0.45908	0.578622	2.37606	0.029578	0.216924	-3.39872
23265	EXOC7	exocyst complex component 7	0.130518	7.59373	2.37594	0.0295851	0.216924	-4.10162
57142	RTN4	reticulon 4	0.170697	7.93221	2.37514	0.0296327	0.217122	-4.12813
8325	FZD8	frizzled class receptor 8	0.312407	4.34696	2.37407	0.0296964	0.217425	-3.89202
64951	MRPS24	mitochondrial ribosomal protein S24	0.643762	2.67773	2.37299	0.0297616	0.217691	-3.57125
10681	GNB5	G protein subunit beta 5	0.14281	4.64623	2.37203	0.0298187	0.217735	-3.89575
56922	MCCC1	methylcrotonoyl-CoA carboxylase 1	0.149927	6.96455	2.37187	0.0298283	0.217735	-4.07776
2615	LRRC32	leucine rich repeat containing 32	0.574247	-0.332041	2.36926	0.0299854	0.218434	-3.41817
9500	MAGED1	MAGE family member D1	0.387249	6.47815	2.36845	0.0300345	0.218434	-4.04745
6558	SLC12A2	solute carrier family 12 member 2	0.159952	5.63963	2.36795	0.0300648	0.218434	-3.99983
177	AGER	advanced glycosylation end-product specific receptor	0.364223	1.77661	2.36738	0.030099	0.218578	-3.48442
100505993	TMEM210	transmembrane protein 210	0.444673	1.3514	2.36666	0.0301431	0.218723	-3.4491
63874	ABHD4	abhydrolase domain containing 4	0.223074	4.61015	2.36637	0.0301601	0.218723	-3.89911
1045	CDX2	caudal type homeobox 2	0.344668	2.8557	2.36634	0.0301623	0.218723	-3.63913
147645	VSIG10L	V-set and immunoglobulin domain containing 10 like	0.585952	2.01777	2.36488	0.0302512	0.219239	-3.56568
89848	FCHSD1	FCH and double SH3 domains 1	0.276989	3.05752	2.36449	0.030275	0.219239	-3.66869
51341	ZBTB7A	zinc finger and BTB domain containing 7A	0.230148	5.83366	2.36374	0.0303205	0.219239	-4.02208
375133	PI4KAP2	phosphatidylinositol 4-kinase alpha pseudogene 2	0.205879	5.18589	2.36291	0.0303713	0.219239	-3.95699
6792	CDKL5	cyclin dependent kinase like 5	0.192553	5.39435	2.36274	0.0303813	0.219239	-3.9738
613212	CTXN3	cortexin 3	1.09942	-1.38261	2.36263	0.030388	0.219239	-3.55805
57147	SCYL3	SCY1 like pseudokinase 3	0.172433	4.61675	2.36183	0.030437	0.219239	-3.92408
2261	FGFR3	fibroblast growth factor receptor 3	0.30474	4.49814	2.36175	0.0304421	0.219239	-3.88184
80196	RNF34	ring finger protein 34	0.219305	5.76334	2.36154	0.030455	0.219239	-4.01679
374655	ZNF710	zinc finger protein 710	0.193903	5.67025	2.36096	0.0304903	0.219239	-4.01084
9351	SLC9A3R2	SLC9A3 regulator 2	0.351533	4.80603	2.36046	0.0305208	0.219239	-3.9115
79716	NPEPL1	aminopeptidase like 1	0.337186	3.01727	2.36029	0.0305312	0.219239	-3.65482
65990	FAM173A	family with sequence similarity 173 member A	0.47186	2.14246	2.3602	0.0305371	0.219239	-3.53699
5708	PSMD2	proteasome 26S subunit, non-ATPase 2	0.115379	8.11087	2.35987	0.0305575	0.219282	-4.16316
64063	PRSS22	serine protease 22	0.783098	0.74064	2.35811	0.0306657	0.219726	-3.42138
84058	WDR54	WD repeat domain 54	0.166211	4.08829	2.35787	0.0306803	0.219726	-3.83812
55184	DZANK1	double zinc ribbon and ankyrin repeat domains 1	0.237965	3.87186	2.35731	0.0307146	0.219726	-3.83945
286262	TPRN	taperin	0.246758	5.44168	2.3566	0.0307587	0.219726	-3.99581
200030	NBPF11	NBPF member 11	0.15599	4.69228	2.35657	0.0307606	0.219726	-3.92383
9508	ADAMTS3	ADAM metallopeptidase with thrombospondin type 1 motif 3	0.310599	5.87085	2.35651	0.0307643	0.219726	-4.05071
11057	ABHD2	abhydrolase domain containing 2	0.17606	9.71518	2.35582	0.0308067	0.219822	-4.24908
25807	RHBDD3	rhomboid domain containing 3	0.206617	4.92106	2.35533	0.0308376	0.219939	-3.94699
649446	DLGAP1-AS1	DLGAP1 antisense RNA 1	0.615488	0.1549	2.35504	0.0308552	0.219961	-3.42596
80315	CPEB4	cytoplasmic polyadenylation element binding protein 4	0.211544	6.60382	2.35197	0.0310459	0.220685	-4.08739
10099	TSPAN3	tetraspanin 3	0.197365	7.85854	2.35181	0.0310558	0.220685	-4.16376
57579	FAM135A	family with sequence similarity 135 member A	0.496701	5.49127	2.35163	0.0310674	0.220685	-4.00304
401074	LINC00960	long intergenic non-protein coding RNA 960	0.786426	-1.14286	2.35076	0.0311219	0.220765	-3.53239
8301	PICALM	phosphatidylinositol binding clathrin assembly protein	0.125232	7.61427	2.3505	0.0311378	0.220765	-4.1545
115330	GPR146	G protein-coupled receptor 146	0.37617	1.42934	2.34956	0.0311964	0.220765	-3.49844
5091	PC	pyruvate carboxylase	0.164009	6.73039	2.34909	0.0312263	0.220765	-4.10434
81576	CCDC130	coiled-coil domain containing 130	0.253331	3.67751	2.34819	0.0312829	0.220933	-3.79193
92922	CCDC102A	coiled-coil domain containing 102A	0.418013	1.96807	2.34707	0.0313533	0.221249	-3.53372
10213	PSMD14	proteasome 26S subunit, non-ATPase 14	0.167982	6.46073	2.34701	0.0313568	0.221249	-4.09944
100506368	FZD4-DT	FZD4 divergent transcript	0.419301	0.556081	2.34552	0.0314508	0.221423	-3.45124
843	CASP10	caspase 10	0.278268	2.21582	2.34525	0.0314678	0.221423	-3.61865
25963	TMEM87A	transmembrane protein 87A	0.212493	6.93268	2.34523	0.0314692	0.221423	-4.12562
285172	FAM126B	family with sequence similarity 126 member B	0.319586	5.17743	2.34467	0.0315041	0.221522	-3.99115
64423	INF2	inverted formin, FH2 and WH2 domain containing	0.226366	5.53707	2.34407	0.0315422	0.221522	-4.03084
11284	PNKP	polynucleotide kinase 3'-phosphatase	0.220597	5.00776	2.34382	0.0315583	0.221522	-3.98008
100526833	SEPT5-GP1BB	SEPT5-GP1BB readthrough	0.280075	2.41434	2.33956	0.0318285	0.222917	-3.61852
3508	IGHMBP2	immunoglobulin mu DNA binding protein 2	0.143535	5.35747	2.33918	0.031853	0.222934	-4.02135
78999	LRFN4	leucine rich repeat and fibronectin type III domain containing 4	0.270834	5.18185	2.33802	0.0319274	0.223197	-3.98909
54536	EXOC6	exocyst complex component 6	0.17432	5.23925	2.33764	0.0319514	0.223262	-4.01439
83723	FAM57B	family with sequence similarity 57 member B	0.340182	2.158	2.33493	0.0321259	0.223739	-3.57576
8453	CUL2	cullin 2	0.160608	5.92162	2.33442	0.0321585	0.223739	-4.08554
11334	TUSC2	tumor suppressor 2, mitochondrial calcium regulator	0.196276	4.96021	2.3343	0.0321659	0.223739	-3.99347
9641	IKBKE	inhibitor of nuclear factor kappa B kinase subunit epsilon	0.430932	1.24923	2.33428	0.0321673	0.223739	-3.49223
57614	RELCH	RAB11 binding and LisH domain, coiled-coil and HEAT repeat containing	0.205633	6.29297	2.33405	0.0321824	0.223743	-4.10958
100128262	TNK2-AS1	TNK2 antisense RNA 1	0.486864	0.753817	2.33227	0.0322973	0.224074	-3.47335
85377	MICALL1	MICAL like 1	0.190003	5.4162	2.33178	0.0323291	0.224096	-4.03971
9997	SCO2	SCO cytochrome c oxidase assembly protein 2	0.776303	-1.04816	2.32934	0.0324875	0.224935	-3.54049
100533107	RTEL1-TNFRSF6B	RTEL1-TNFRSF6B readthrough (NMD candidate)	0.391671	2.05479	2.32902	0.032508	0.224972	-3.59481
84283	TMEM79	transmembrane protein 79	0.279727	4.74771	2.32704	0.0326373	0.225279	-3.97986
2242	FES	FES proto-oncogene, tyrosine kinase	0.397999	2.58922	2.32498	0.0327722	0.225822	-3.66842
5923	RASGRF1	Ras protein specific guanine nucleotide releasing factor 1	0.146992	5.14913	2.32487	0.0327793	0.225822	-4.03724
11226	GALNT6	polypeptide N-acetylgalactosaminyltransferase 6	0.638835	-0.659727	2.32431	0.0328162	0.22587	-3.50611
80216	ALPK1	alpha kinase 1	0.249856	2.6528	2.32198	0.0329691	0.226505	-3.70887
2734	GLG1	golgi glycoprotein 1	0.162338	7.43386	2.32177	0.0329831	0.226505	-4.19606
3482	IGF2R	insulin like growth factor 2 receptor	0.319792	7.16326	2.32118	0.0330217	0.226565	-4.1801
729732	LOC729732	uncharacterized LOC729732	0.748448	-0.282808	2.31972	0.0331186	0.22679	-3.49411
10367	MICU1	mitochondrial calcium uptake 1	0.123551	6.05626	2.31969	0.0331206	0.22679	-4.12224
22841	RAB11FIP2	RAB11 family interacting protein 2	0.318874	4.08354	2.3189	0.0331732	0.226968	-3.92436
124402	UBALD1	UBA like domain containing 1	0.34805	3.53756	2.31862	0.0331915	0.226968	-3.82515
23583	SMUG1	single-strand-selective monofunctional uracil-DNA glycosylase 1	0.197416	5.32935	2.31834	0.0332101	0.226968	-4.05431
84000	TMPRSS13	transmembrane serine protease 13	0.45112	0.484705	2.31822	0.033218	0.226968	-3.47991
4188	MDFI	MyoD family inhibitor	0.292494	3.05663	2.31781	0.0332452	0.226968	-3.76876
2078	ERG	ETS transcription factor ERG	0.197137	8.34147	2.31625	0.0333492	0.22736	-4.27094
9848	MFAP3L	microfibril associated protein 3 like	0.371361	1.81498	2.31573	0.033384	0.22736	-3.62851
10290	SPEG	striated muscle enriched protein kinase	0.253955	2.8755	2.31479	0.0334463	0.22736	-3.72093
11135	CDC42EP1	CDC42 effector protein 1	0.460525	2.27848	2.31469	0.0334533	0.22736	-3.67507
642515	PRRT1B	proline rich transmembrane protein 1B	0.300633	4.43587	2.31438	0.0334736	0.22736	-3.94682
9382	COG1	component of oligomeric golgi complex 1	0.160679	4.96555	2.31425	0.0334825	0.22736	-4.03302
6396	SEC13	SEC13 homolog, nuclear pore and COPII coat complex component	0.166061	6.40567	2.31397	0.0335013	0.227386	-4.15291
81669	CCNL2	cyclin L2	0.124283	7.66083	2.31231	0.0336127	0.227962	-4.22159
441374	FLJ42969	uncharacterized LOC441374	0.736372	0.0356231	2.31226	0.0336162	0.227962	-3.49099
390940	PINLYP	phospholipase A2 inhibitor and LY6/PLAUR domain containing	0.614032	-0.620136	2.31069	0.0337218	0.228269	-3.52717
8226	PUDP	pseudouridine 5'-phosphatase	0.217997	5.00367	2.30919	0.0338229	0.228444	-4.04609
51162	EGFL7	EGF like domain multiple 7	0.399489	3.98296	2.30821	0.0338892	0.228477	-3.89057
6586	SLIT3	slit guidance ligand 3	0.483541	2.05442	2.30805	0.0338996	0.228477	-3.627
26013	L3MBTL1	L3MBTL histone methyl-lysine binding protein 1	0.306993	2.22121	2.308	0.0339033	0.228477	-3.65179
163227	ZNF100	zinc finger protein 100	0.16062	4.76683	2.30764	0.0339276	0.228477	-4.04971
100507567	RAB11B-AS1	RAB11B antisense RNA 1	0.41807	1.32752	2.30733	0.0339483	0.228477	-3.53946
440515	ZNF506	zinc finger protein 506	0.229583	4.42595	2.30634	0.0340159	0.228627	-3.97957
100507524	ARHGEF26-AS1	ARHGEF26 antisense RNA 1	0.354979	2.25309	2.3054	0.0340798	0.228854	-3.66036
221002	RASGEF1A	RasGEF domain family member 1A	0.761648	-0.411022	2.30463	0.0341319	0.229001	-3.51981
10634	GAS2L1	growth arrest specific 2 like 1	0.288134	4.73772	2.3041	0.0341679	0.22906	-4.0087
255167	LINC01018	long intergenic non-protein coding RNA 1018	0.4729	1.0644	2.30073	0.0343982	0.230177	-3.5373
26037	SIPA1L1	signal induced proliferation associated 1 like 1	0.114633	5.91294	2.29926	0.0344998	0.230355	-4.15476
440248	HERC2P9	hect domain and RLD 2 pseudogene 9	0.118343	5.6548	2.29772	0.0346058	0.23071	-4.12864
375056	MIA3	MIA SH3 domain ER export factor 3	0.218078	8.41429	2.297	0.034655	0.23071	-4.29038
54963	UCKL1	uridine-cytidine kinase 1 like 1	0.198534	5.6205	2.29502	0.0347922	0.231383	-4.12653
81790	RNF170	ring finger protein 170	0.185151	3.87392	2.29339	0.0349055	0.231619	-3.93918
55024	BANK1	B cell scaffold protein with ankyrin repeats 1	0.307154	3.85775	2.29305	0.0349291	0.231619	-3.91188
79753	SNIP1	Smad nuclear interacting protein 1	0.164469	4.5878	2.29252	0.0349657	0.231619	-4.02997
9721	GPRIN2	G protein regulated inducer of neurite outgrowth 2	0.255317	5.7355	2.29216	0.0349912	0.231619	-4.13452
159296	NKX2-3	NK2 homeobox 3	0.466988	0.928729	2.29163	0.0350283	0.231734	-3.54043
222962	SLC29A4	solute carrier family 29 member 4	0.397646	3.01982	2.29112	0.035064	0.231768	-3.78793
84513	PLPP5	phospholipid phosphatase 5	0.221316	7.63826	2.29033	0.0351192	0.231788	-4.26007
283284	IGSF22	immunoglobulin superfamily member 22	0.647342	-0.615218	2.29016	0.0351306	0.231788	-3.55052
10059	DNM1L	dynamin 1 like	0.123191	7.23823	2.28999	0.0351429	0.231788	-4.2451
415116	PIM3	Pim-3 proto-oncogene, serine/threonine kinase	0.303628	4.92897	2.28832	0.0352599	0.232051	-4.0681
222546	RFX6	regulatory factor X6	0.247531	3.59361	2.2871	0.0353456	0.232458	-3.85836
439931	THAP7-AS1	THAP7 antisense RNA 1	0.426145	0.892028	2.28548	0.0354593	0.23301	-3.54773
22870	PPP6R1	protein phosphatase 6 regulatory subunit 1	0.234557	6.90945	2.28485	0.0355041	0.233153	-4.22829
537	ATP6AP1	ATPase H+ transporting accessory protein 1	0.248701	7.76918	2.28004	0.0358451	0.234883	-4.2832
2635	GBP3	guanylate binding protein 3	0.750592	-0.703742	2.27824	0.0359736	0.23542	-3.55316
5045	FURIN	furin, paired basic amino acid cleaving enzyme	0.322252	7.16657	2.27759	0.0360204	0.235625	-4.26391
127707	KLHDC7A	kelch domain containing 7A	0.368278	4.22764	2.27715	0.0360518	0.235669	-3.97635
157848	NKX6-3	NK6 homeobox 3	1.26198	-0.807276	2.27688	0.0360716	0.235669	-3.60592
1847	DUSP5	dual specificity phosphatase 5	0.504425	0.155548	2.27514	0.0361964	0.236286	-3.5534
55341	LSG1	large 60S subunit nuclear export GTPase 1	0.16183	6.26699	2.27478	0.0362218	0.23633	-4.22182
89887	ZNF628	zinc finger protein 628	0.266914	3.11931	2.27356	0.03631	0.236457	-3.83438
349667	RTN4RL2	reticulon 4 receptor like 2	0.298262	2.20008	2.27317	0.036338	0.236457	-3.69269
253559	CADM2	cell adhesion molecule 2	0.261567	2.16671	2.2728	0.036365	0.236457	-3.72682
25981	DNAH1	dynein axonemal heavy chain 1	0.247725	2.62221	2.27144	0.0364633	0.236684	-3.80644
10875	FGL2	fibrinogen like 2	0.802023	-0.928257	2.27039	0.036539	0.236871	-3.55138
285889	LOC285889	uncharacterized LOC285889	1.09282	-1.33664	2.26968	0.036591	0.237065	-3.62051
8754	ADAM9	ADAM metallopeptidase domain 9	0.300506	8.40831	2.26919	0.0366262	0.237065	-4.35145
5824	PEX19	peroxisomal biogenesis factor 19	0.128126	6.22175	2.26912	0.0366315	0.237065	-4.21779
84548	TMEM185A	transmembrane protein 185A	0.178149	3.37847	2.26709	0.0367799	0.237298	-3.8987
2567	GABRG3	gamma-aminobutyric acid type A receptor gamma3 subunit	0.51638	0.625611	2.26549	0.0368968	0.237518	-3.56423
114899	C1QTNF3	C1q and TNF related 3	0.269532	2.51728	2.26441	0.0369758	0.237518	-3.78182
51734	MSRB1	methionine sulfoxide reductase B1	0.202553	3.54997	2.26351	0.0370416	0.237518	-3.93821
5499	PPP1CA	protein phosphatase 1 catalytic subunit alpha	0.14432	7.80646	2.2634	0.0370498	0.237518	-4.3214
1407	CRY1	cryptochrome circadian regulator 1	0.181087	5.01615	2.26305	0.0370757	0.237518	-4.12925
29919	RMC1	regulator of MON1-CCZ1	0.203259	3.66494	2.26305	0.0370759	0.237518	-3.95181
63916	ELMO2	engulfment and cell motility 2	0.21914	6.60632	2.26284	0.0370908	0.237518	-4.26792
9815	GIT2	GIT ArfGAP 2	0.176545	5.48142	2.26281	0.0370931	0.237518	-4.18102
10174	SORBS3	sorbin and SH3 domain containing 3	0.339288	3.47662	2.26235	0.0371271	0.237635	-3.90389
100133091	LOC100133091	uncharacterized LOC100133091	0.277079	1.75538	2.25983	0.0373129	0.238422	-3.68549
26750	RPS6KC1	ribosomal protein S6 kinase C1	0.150365	4.8958	2.25954	0.0373348	0.238461	-4.12572
50717	DCAF8	DDB1 and CUL4 associated factor 8	0.172625	6.84753	2.25879	0.0373905	0.238616	-4.27584
7266	DNAJC7	DnaJ heat shock protein family (Hsp40) member C7	0.127857	5.73636	2.25836	0.0374218	0.238715	-4.20256
51608	GET4	golgi to ER traffic protein 4	0.157002	5.74182	2.25625	0.0375789	0.239012	-4.20352
6542	SLC7A2	solute carrier family 7 member 2	0.149188	8.44223	2.25593	0.0376023	0.239012	-4.3812
37	ACADVL	acyl-CoA dehydrogenase very long chain	0.188726	6.20283	2.25554	0.0376318	0.239049	-4.2449
100506233	RAB30-DT	RAB30 divergent transcript	0.167159	3.95285	2.25476	0.0376902	0.23924	-4.01083
339500	ZNF678	zinc finger protein 678	0.319588	3.65637	2.25471	0.0376934	0.23924	-3.98968
22823	MTF2	metal response element binding transcription factor 2	0.144803	5.3254	2.25385	0.0377583	0.239503	-4.17732
27245	AHDC1	AT-hook DNA binding motif containing 1	0.338858	3.4269	2.25365	0.0377728	0.239503	-3.89484
79873	NUDT18	nudix hydrolase 18	0.479726	1.33306	2.25307	0.0378162	0.239569	-3.63618
55040	EPN3	epsin 3	0.220842	6.63429	2.25297	0.0378241	0.239569	-4.27347
22861	NLRP1	NLR family pyrin domain containing 1	0.795928	-1.72906	2.25222	0.0378804	0.239642	-3.61586
64127	NOD2	nucleotide binding oligomerization domain containing 2	0.840708	-1.07504	2.25218	0.0378832	0.239642	-3.62001
1265	CNN2	calponin 2	0.254929	4.86794	2.25077	0.0379891	0.239842	-4.11923
51586	MED15	mediator complex subunit 15	0.167642	6.24177	2.25071	0.0379938	0.239842	-4.25331
216	ALDH1A1	aldehyde dehydrogenase 1 family member A1	0.324371	7.33943	2.25018	0.0380338	0.239994	-4.31529
113878	DTX2	deltex E3 ubiquitin ligase 2	0.277351	2.87653	2.2457	0.0383718	0.241735	-3.83326
114818	KLHL29	kelch like family member 29	0.224774	3.48107	2.24293	0.0385828	0.242049	-3.94175
57060	PCBP4	poly(rC) binding protein 4	0.190158	4.65421	2.24157	0.0386865	0.242548	-4.10502
220323	OAF	out at first homolog	0.281659	3.41119	2.24109	0.038724	0.242633	-3.98043
101060321	TBC1D3G	TBC1 domain family member 3G	0.326528	1.38846	2.24037	0.0387789	0.242877	-3.65748
535	ATP6V0A1	ATPase H+ transporting V0 subunit a1	0.203739	6.32733	2.23963	0.0388358	0.242962	-4.27823
131177	FAM3D	family with sequence similarity 3 member D	0.534342	0.973231	2.23956	0.0388406	0.242962	-3.69929
118491	CFAP70	cilia and flagella associated protein 70	0.182637	4.96951	2.23918	0.0388704	0.242968	-4.18247
441476	STPG3	sperm-tail PG-rich repeat containing 3	0.81217	-1.27109	2.23914	0.0388736	0.242968	-3.66759
51754	TMEM8B	transmembrane protein 8B	0.256056	3.64954	2.2375	0.0389992	0.243464	-3.96387
9397	NMT2	N-myristoyltransferase 2	0.156346	5.62255	2.23741	0.0390063	0.243464	-4.22325
351	APP	amyloid beta precursor protein	0.0968376	10.0279	2.23495	0.0391967	0.244274	-4.5134
10540	DCTN2	dynactin subunit 2	0.146329	6.62247	2.23455	0.0392275	0.244274	-4.30417
23613	ZMYND8	zinc finger MYND-type containing 8	0.101925	8.29655	2.2335	0.0393092	0.244582	-4.40542
9870	AREL1	apoptosis resistant E3 ubiquitin protein ligase 1	0.12468	6.3588	2.23314	0.0393367	0.244653	-4.29672
80008	TMEM156	transmembrane protein 156	1.24405	-0.743656	2.23292	0.0393542	0.244661	-3.62745
79898	ZNF613	zinc finger protein 613	0.13195	6.47094	2.23192	0.0394321	0.244844	-4.30937
100421577	FAM21EP	family with sequence similarity 21, member A pseudogene	0.667544	-0.451793	2.2295	0.0396206	0.245131	-3.61764
388327	C17orf100	chromosome 17 open reading frame 100	0.33023	1.32027	2.22909	0.0396523	0.245131	-3.68512
93621	MRFAP1	Morf4 family associated protein 1	0.10619	8.30872	2.22901	0.0396587	0.245131	-4.41073
139201	MAP2K4P1	mitogen-activated protein kinase kinase 4 pseudogene 1	0.599788	0.210224	2.22863	0.0396884	0.245131	-3.60539
153129	SLC38A9	solute carrier family 38 member 9	0.367239	2.51756	2.22719	0.0398017	0.24553	-3.83885
6339	SCNN1D	sodium channel epithelial 1 delta subunit	0.377516	2.76411	2.22664	0.0398448	0.245596	-3.84608
10955	SERINC3	serine incorporator 3	0.177543	7.62629	2.22574	0.0399157	0.245629	-4.38914
114990	VASN	vasorin	0.497143	3.31974	2.22568	0.0399203	0.245629	-3.96517
149076	ZNF362	zinc finger protein 362	0.181746	4.69602	2.22564	0.0399238	0.245629	-4.15335
3563	IL3RA	interleukin 3 receptor subunit alpha	0.319262	1.2984	2.22534	0.0399471	0.245629	-3.67114
3169	FOXA1	forkhead box A1	0.0976086	9.31627	2.22474	0.0399943	0.245629	-4.47497
2803	GOLGA4	golgin A4	0.197686	8.21461	2.22452	0.0400121	0.245629	-4.41353
1152	CKB	creatine kinase B	0.304893	9.30914	2.22356	0.0400878	0.245899	-4.47119
284739	C20orf204	chromosome 20 open reading frame 204	0.311549	1.78245	2.22333	0.0401062	0.245899	-3.73497
80349	WDR61	WD repeat domain 61	0.10903	6.16237	2.22252	0.0401696	0.245899	-4.30083
84684	INSM2	INSM transcriptional repressor 2	0.357637	1.4666	2.2224	0.0401799	0.245899	-3.68462
23315	SLC9A8	solute carrier family 9 member A8	0.188373	4.53597	2.22229	0.0401885	0.245899	-4.15026
3198	HOXA1	homeobox A1	0.890634	-1.18194	2.22225	0.040191	0.245899	-3.68663
730005	SEC14L6	SEC14 like lipid binding 6	0.444968	1.69463	2.22212	0.040202	0.245899	-3.72803
8567	MADD	MAP kinase activating death domain	0.132733	6.55411	2.22099	0.0402917	0.24628	-4.32566
81029	WNT5B	Wnt family member 5B	0.473325	0.134849	2.22092	0.0402969	0.24628	-3.61794
55664	CDC37L1	cell division cycle 37 like 1	0.198818	3.87615	2.21745	0.0405736	0.247572	-4.0512
3981	LIG4	DNA ligase 4	0.242424	4.7717	2.21567	0.040716	0.248014	-4.18321
255394	TCP11L2	t-complex 11 like 2	0.34661	2.89369	2.21538	0.0407389	0.248014	-3.92416
10720	UGT2B11	UDP glucuronosyltransferase family 2 member B11	0.59029	1.04479	2.2146	0.0408015	0.248044	-3.69048
84255	SLC37A3	solute carrier family 37 member 3	0.225528	6.41246	2.21424	0.0408308	0.248044	-4.33982
84445	LZTS2	leucine zipper tumor suppressor 2	0.160861	5.78061	2.21371	0.0408734	0.248104	-4.27917
1497	CTNS	cystinosin, lysosomal cystine transporter	0.189081	4.37765	2.2126	0.0409632	0.24845	-4.13452
100306951	PITPNA-AS1	PITPNA antisense RNA 1	0.41595	1.00986	2.21215	0.0409991	0.248568	-3.66786
10591	DNPH1	2'-deoxynucleoside 5'-phosphate N-hydrolase 1	0.230593	4.48692	2.21168	0.0410375	0.248702	-4.14799
11076	TPPP	tubulin polymerization promoting protein	0.248339	2.45695	2.20952	0.0412121	0.248893	-3.84555
2661	GDF9	growth differentiation factor 9	0.618385	-0.467055	2.20926	0.041233	0.248893	-3.64472
28988	DBNL	drebrin like	0.146208	7.86051	2.20911	0.0412454	0.248893	-4.41992
54682	MANSC1	MANSC domain containing 1	0.11952	6.04941	2.20907	0.0412487	0.248893	-4.31695
494513	PJVK	pejvakin	0.521147	0.40905	2.2089	0.0412627	0.248893	-3.63505
100996492	CTXND1	cortexin domain containing 1	0.929807	-1.06321	2.20883	0.0412677	0.248893	-3.6877
6655	SOS2	SOS Ras/Rho guanine nucleotide exchange factor 2	0.199974	5.49227	2.20825	0.0413153	0.248893	-4.26091
6811	STX5	syntaxin 5	0.216924	4.9261	2.20747	0.0413787	0.249021	-4.21583
403341	ZBTB34	zinc finger and BTB domain containing 34	0.214319	4.60175	2.207	0.041417	0.249021	-4.18208
10050	SLC17A4	solute carrier family 17 member 4	0.275577	6.04049	2.20653	0.0414556	0.249021	-4.30678
221830	TWISTNB	TWIST neighbor	0.259414	4.94735	2.20643	0.0414631	0.249021	-4.22782
79990	PLEKHH3	pleckstrin homology, MyTH4 and FERM domain containing H3	0.466049	3.60655	2.20608	0.0414915	0.249021	-4.02057
100128927	ZBTB42	zinc finger and BTB domain containing 42	0.176065	5.39931	2.20588	0.0415085	0.249021	-4.25896
23111	SPART	spartin	0.328894	2.17455	2.20557	0.0415334	0.249021	-3.84584
55062	WIPI1	WD repeat domain, phosphoinositide interacting 1	0.376002	1.75962	2.2055	0.0415394	0.249021	-3.75322
205564	SENP5	SUMO specific peptidase 5	0.176538	5.81849	2.20369	0.0416876	0.249353	-4.31469
222255	ATXN7L1	ataxin 7 like 1	0.254481	3.18678	2.20336	0.0417146	0.249416	-3.98124
57210	SLC45A4	solute carrier family 45 member 4	0.23934	3.95599	2.20281	0.0417599	0.249579	-4.088
23348	DOCK9	dedicator of cytokinesis 9	0.171418	6.59958	2.20203	0.0418233	0.249719	-4.36764
55	ACPP	acid phosphatase, prostate	0.295009	11.5221	2.20171	0.0418499	0.249719	-4.65206
221	ALDH3B1	aldehyde dehydrogenase 3 family member B1	0.271457	1.91616	2.20168	0.0418523	0.249719	-3.79366
79874	RABEP2	rabaptin, RAB GTPase binding effector protein 2	0.29393	4.48038	2.20041	0.0419573	0.24998	-4.15844
3916	LAMP1	lysosomal associated membrane protein 1	0.236116	5.26678	2.19916	0.04206	0.250493	-4.27714
81565	NDEL1	nudE neurodevelopment protein 1 like 1	0.130956	4.8067	2.19812	0.042146	0.250907	-4.22341
80006	TRAPPC13	trafficking protein particle complex 13	0.162197	4.8082	2.19757	0.0421917	0.25108	-4.21483
11098	PRSS23	serine protease 23	0.240457	4.46194	2.19733	0.0422116	0.2511	-4.21865
126133	ALDH16A1	aldehyde dehydrogenase 16 family member A1	0.28374	4.34611	2.19522	0.0423874	0.251652	-4.15419
91289	LMF2	lipase maturation factor 2	0.248394	4.27093	2.19467	0.0424326	0.251822	-4.14491
3714	JAG2	jagged canonical Notch ligand 2	0.232009	6.23462	2.1943	0.0424636	0.251907	-4.34922
170961	ANKRD24	ankyrin repeat domain 24	0.398526	1.09291	2.19388	0.0424991	0.252019	-3.70367
5799	PTPRN2	protein tyrosine phosphatase receptor type N2	0.245891	4.15755	2.19127	0.0427173	0.253115	-4.14517
3087	HHEX	hematopoietically expressed homeobox	0.242623	3.00382	2.19066	0.0427686	0.253186	-4.00218
157285	PRAG1	PEAK1 related, kinase-activating pseudokinase 1	0.183076	4.01454	2.18948	0.0428671	0.253431	-4.12868
375790	AGRN	agrin	0.352712	7.68638	2.18854	0.0429464	0.253779	-4.4415
598	BCL2L1	BCL2 like 1	0.191571	6.36344	2.18713	0.0430652	0.254184	-4.37245
100506637	PRKAR2A-AS1	PRKAR2A antisense RNA 1	0.391263	1.71631	2.18673	0.0430989	0.254204	-3.7671
197335	WDR90	WD repeat domain 90	0.348845	4.58951	2.18503	0.0432433	0.254426	-4.19618
79746	ECHDC3	enoyl-CoA hydratase domain containing 3	0.242892	3.0917	2.18486	0.0432573	0.254426	-3.9913
10513	APPBP2	amyloid beta precursor protein binding protein 2	0.13609	6.31569	2.18408	0.0433237	0.254528	-4.37778
26088	GGA1	golgi associated, gamma adaptin ear containing, ARF binding protein 1	0.128486	6.16443	2.18213	0.0434894	0.255263	-4.36978
84941	HSH2D	hematopoietic SH2 domain containing	0.326512	3.83587	2.18183	0.0435152	0.255263	-4.09938
2783	GNB2	G protein subunit beta 2	0.237741	7.42217	2.18086	0.043598	0.255263	-4.44451
55616	ASAP3	ArfGAP with SH3 domain, ankyrin repeat and PH domain 3	0.159331	4.96301	2.18076	0.0436067	0.255263	-4.25492
10858	CYP46A1	cytochrome P450 family 46 subfamily A member 1	0.577941	0.829708	2.18004	0.0436679	0.255263	-3.68278
5875	RABGGTA	Rab geranylgeranyltransferase subunit alpha	0.166756	4.32043	2.17942	0.0437211	0.25533	-4.18736
23363	OBSL1	obscurin like 1	0.13174	6.38474	2.17896	0.0437606	0.25533	-4.38627
7515	XRCC1	X-ray repair cross complementing 1	0.207357	5.04337	2.17816	0.0438295	0.25533	-4.27489
55435	AP1AR	adaptor related protein complex 1 associated regulatory protein	0.141015	5.90735	2.17806	0.0438381	0.25533	-4.35768
2874	GPS2	G protein pathway suppressor 2	0.154752	4.51039	2.17795	0.0438473	0.25533	-4.21973
340393	TMEM249	transmembrane protein 249	0.616492	-0.145143	2.17761	0.0438764	0.25533	-3.67867
63925	ZNF335	zinc finger protein 335	0.169587	5.63334	2.17751	0.0438846	0.25533	-4.33457
84525	HOPX	HOP homeobox	0.708114	1.28097	2.17584	0.0440285	0.255884	-3.7341
3839	KPNA3	karyopherin subunit alpha 3	0.131736	5.39215	2.17504	0.0440981	0.255993	-4.32213
100272228	LINC00894	long intergenic non-protein coding RNA 894	0.467875	1.22462	2.17484	0.0441146	0.255993	-3.74132
51237	MZB1	marginal zone B and B1 cell specific protein	0.455527	1.28259	2.17434	0.0441581	0.256147	-3.74485
79258	MMEL1	membrane metalloendopeptidase like 1	0.463109	-0.042076	2.17311	0.0442644	0.25647	-3.68192
5701	PSMC2	proteasome 26S subunit, ATPase 2	0.117888	6.68841	2.1713	0.0444218	0.257185	-4.42701
1020	CDK5	cyclin dependent kinase 5	0.184049	4.47458	2.16978	0.0445535	0.25766	-4.22612
9973	CCS	copper chaperone for superoxide dismutase	0.212129	5.46982	2.16958	0.0445718	0.25766	-4.32735
8621	CDK13	cyclin dependent kinase 13	0.106325	6.88246	2.1674	0.044762	0.258562	-4.44519
6239	RREB1	ras responsive element binding protein 1	0.146629	5.67434	2.16673	0.0448202	0.258746	-4.36286
147700	KLC3	kinesin light chain 3	0.480397	1.11292	2.16604	0.0448811	0.258808	-3.72528
10015	PDCD6IP	programmed cell death 6 interacting protein	0.110205	7.67738	2.16594	0.0448899	0.258808	-4.4876
150678	COPS9	COP9 signalosome subunit 9	0.17073	4.60594	2.16252	0.0451912	0.260248	-4.25537
26115	TANC2	tetratricopeptide repeat, ankyrin repeat and coiled-coil containing 2	0.1693	4.8114	2.16218	0.0452212	0.260322	-4.26265
100132708	CYP4F30P	cytochrome P450 family 4 subfamily F member 30, pseudogene	1.25709	-1.4026	2.16	0.0454137	0.261133	-3.83204
268	AMH	anti-Mullerian hormone	0.528513	3.39388	2.15933	0.0454731	0.261376	-4.07811
222	ALDH3B2	aldehyde dehydrogenase 3 family member B2	0.430816	4.9195	2.15755	0.0456317	0.261864	-4.30651
340385	ZNF517	zinc finger protein 517	0.190298	3.10317	2.15754	0.0456326	0.261864	-4.01635
23608	MKRN1	makorin ring finger protein 1	0.323089	6.99523	2.15739	0.0456455	0.261864	-4.46556
100129250	SMIM27	small integral membrane protein 27	0.198393	2.80705	2.15702	0.045679	0.261864	-3.99616
10109	ARPC2	actin related protein 2/3 complex subunit 2	0.111474	6.84062	2.15591	0.0457777	0.262133	-4.46065
23263	MCF2L	MCF.2 cell line derived transforming sequence like	0.127205	4.59404	2.15435	0.0459176	0.262438	-4.26455
100506071	LOC100506071	uncharacterized LOC100506071	1.17318	-1.37652	2.15401	0.0459476	0.262456	-3.78307
677774	SCARNA1	small Cajal body-specific RNA 1	1.27207	-2.01618	2.1539	0.0459581	0.262456	-3.82274
100037417	DDTL	D-dopachrome tautomerase like	0.252246	3.85798	2.15373	0.0459726	0.262456	-4.16587
57111	RAB25	RAB25, member RAS oncogene family	0.284746	2.56325	2.1517	0.0461551	0.263145	-3.97602
105375606	MNX1-AS2	MNX1 antisense RNA 2	0.723649	-0.875907	2.15153	0.0461703	0.263145	-3.73405
5327	PLAT	plasminogen activator, tissue type	0.176252	4.51005	2.1508	0.046236	0.263145	-4.29937
3680	ITGA9	integrin subunit alpha 9	0.291555	1.78776	2.15066	0.0462495	0.263145	-3.88781
150084	IGSF5	immunoglobulin superfamily member 5	0.559746	2.58876	2.15007	0.0463023	0.263292	-3.95079
27235	COQ2	coenzyme Q2, polyprenyltransferase	0.161556	4.22222	2.14999	0.04631	0.263292	-4.2288
727957	MROH1	maestro heat like repeat family member 1	0.216483	5.38657	2.14853	0.0464418	0.263843	-4.35752
10169	SERF2	small EDRK-rich factor 2	0.152748	7.34082	2.14771	0.0465157	0.264164	-4.50058
23114	NFASC	neurofascin	0.233203	5.14468	2.14679	0.0465996	0.264184	-4.32685
60437	CDH26	cadherin 26	0.160826	6.06828	2.14654	0.0466222	0.264184	-4.42986
54014	BRWD1	bromodomain and WD repeat domain containing 1	0.143236	7.9212	2.14614	0.0466585	0.264184	-4.53494
83696	TRAPPC9	trafficking protein particle complex 9	0.139039	5.21903	2.14575	0.0466938	0.264184	-4.35127
6804	STX1A	syntaxin 1A	0.18004	4.54528	2.14537	0.0467283	0.264184	-4.27174
158326	FREM1	FRAS1 related extracellular matrix 1	0.314648	4.94867	2.14434	0.0468224	0.264601	-4.33896
100130417	LINC02593	long intergenic non-protein coding RNA 2593	0.306592	3.89136	2.14367	0.0468831	0.264664	-4.1705
619423	FAM85A	family with sequence similarity 85 member A	0.696168	-0.899153	2.14308	0.046937	0.264793	-3.74413
2873	GPS1	G protein pathway suppressor 1	0.158225	6.74946	2.14261	0.0469806	0.264919	-4.47762
55332	DRAM1	DNA damage regulated autophagy modulator 1	0.352513	3.214	2.14078	0.0471482	0.265568	-4.06329
79759	ZNF668	zinc finger protein 668	0.269108	2.95521	2.13992	0.0472274	0.265711	-4.04424
79092	CARD14	caspase recruitment domain family member 14	0.262458	3.95253	2.13974	0.0472438	0.265711	-4.19068
79929	MAP6D1	MAP6 domain containing 1	0.337134	1.90291	2.13952	0.0472636	0.265711	-3.89357
9751	SNPH	syntaphilin	0.221825	3.91914	2.13897	0.0473144	0.265711	-4.20238
56731	SLC2A4RG	SLC2A4 regulator	0.266752	6.41565	2.13892	0.0473189	0.265711	-4.45808
171177	RHOV	ras homolog family member V	0.419527	1.72009	2.13879	0.0473314	0.265711	-3.86371
1877	E4F1	E4F transcription factor 1	0.242468	4.74119	2.13782	0.0474206	0.266081	-4.30571
23305	ACSL6	acyl-CoA synthetase long chain family member 6	0.377042	1.69887	2.13731	0.0474674	0.266081	-3.92356
6476	SI	sucrase-isomaltase	0.432757	5.87599	2.13596	0.0475922	0.266583	-4.41507
114783	LMTK3	lemur tyrosine kinase 3	0.331982	2.76919	2.13467	0.0477115	0.266956	-3.9866
79415	CYBC1	cytochrome b-245 chaperone 1	0.170737	4.99142	2.13349	0.0478219	0.267466	-4.34709
57026	PDXP	pyridoxal phosphatase	0.709392	0.228857	2.13325	0.0478441	0.267466	-3.73487
18	ABAT	4-aminobutyrate aminotransferase	0.402009	3.43277	2.13201	0.0479597	0.267523	-4.10142
8681	JMJD7-PLA2G4B	JMJD7-PLA2G4B readthrough	0.255684	3.18372	2.13112	0.0480421	0.267751	-4.13262
23285	KIAA1107	KIAA1107	0.430553	2.48265	2.12829	0.048307	0.268701	-3.97976
2730	GCLM	glutamate-cysteine ligase modifier subunit	0.183709	4.21591	2.12644	0.0484817	0.26908	-4.27033
9786	KIAA0586	KIAA0586	0.228097	4.4379	2.12588	0.048534	0.269143	-4.31493
64130	LIN7B	lin-7 homolog B, crumbs cell polarity complex component	0.449801	1.14732	2.12562	0.0485586	0.269143	-3.80054
6197	RPS6KA3	ribosomal protein S6 kinase A3	0.146955	6.56976	2.12369	0.0487411	0.269639	-4.50272
9123	SLC16A3	solute carrier family 16 member 3	0.427675	5.44703	2.1236	0.0487491	0.269639	-4.40344
388284	C16orf86	chromosome 16 open reading frame 86	0.273367	3.48231	2.12007	0.0490842	0.270641	-4.17069
284948	SH2D6	SH2 domain containing 6	0.520835	-0.637366	2.11801	0.0492813	0.271128	-3.75732
51160	VPS28	VPS28 subunit of ESCRT-I	0.182644	5.72811	2.11732	0.0493472	0.271128	-4.44455
84269	CHCHD5	coiled-coil-helix-coiled-coil-helix domain containing 5	0.224793	2.99475	2.11728	0.0493505	0.271128	-4.07778
79776	ZFHX4	zinc finger homeobox 4	0.111575	7.48721	2.11708	0.0493698	0.271128	-4.55803
4051	CYP4F3	cytochrome P450 family 4 subfamily F member 3	0.486684	-0.181937	2.11653	0.0494228	0.271128	-3.75659
10307	APBB3	amyloid beta precursor protein binding family B member 3	0.198773	4.0602	2.11556	0.0495154	0.271341	-4.2439
7867	MAPKAPK3	MAPK activated protein kinase 3	0.43085	5.69218	2.11452	0.0496157	0.27151	-4.46757
2778	GNAS	GNAS complex locus	0.0856953	9.86338	2.1145	0.0496178	0.27151	-4.70215
127795	C1orf87	chromosome 1 open reading frame 87	0.987016	-2.16291	2.11365	0.0496996	0.271757	-3.81435
100874110	GLYCTK-AS1	GLYCTK antisense RNA 1	0.712089	-0.780103	2.11347	0.0497166	0.271757	-3.76557
80725	SRCIN1	SRC kinase signaling inhibitor 1	0.314761	3.982	2.11145	0.0499121	0.272287	-4.24612
63876	PKNOX2	PBX/knotted 1 homeobox 2	0.701591	-0.439113	2.1107	0.0499841	0.272287	-3.76734
56987	BBX	BBX high mobility group box domain containing	0.165566	7.0689	2.11059	0.0499954	0.272287	-4.55556
64599	GIGYF1	GRB10 interacting GYF protein 1	0.149125	6.90013	2.11005	0.0500471	0.272287	-4.53964
828	CAPS	calcyphosine	0.389193	2.21418	2.10896	0.0501533	0.272559	-3.97082
400798	C1orf220	chromosome 1 open reading frame 220 (putative)	0.525242	-0.636038	2.10861	0.0501869	0.272559	-3.77414
84897	TBRG1	transforming growth factor beta regulator 1	0.151879	4.69168	2.10697	0.050347	0.273177	-4.35013
144699	FBXL14	F-box and leucine rich repeat protein 14	0.247543	4.57895	2.10683	0.0503609	0.273177	-4.3523
81704	DOCK8	dedicator of cytokinesis 8	0.703187	1.94045	2.10438	0.0505995	0.273819	-3.90393
3623	INHA	inhibin subunit alpha	0.878554	-1.43193	2.10416	0.0506211	0.273838	-3.82322
6342	SCP2	sterol carrier protein 2	0.153631	6.6698	2.10354	0.0506818	0.274069	-4.54692
1025	CDK9	cyclin dependent kinase 9	0.113572	5.52139	2.10285	0.0507494	0.274238	-4.46004
1738	DLD	dihydrolipoamide dehydrogenase	0.117477	7.75126	2.10077	0.0509546	0.275151	-4.60539
8666	EIF3G	eukaryotic translation initiation factor 3 subunit G	0.146235	6.03309	2.09834	0.0511946	0.275798	-4.50501
8309	ACOX2	acyl-CoA oxidase 2	0.361958	2.99085	2.09818	0.05121	0.275798	-4.13254
80114	BICC1	BicC family RNA binding protein 1	0.191718	5.73142	2.09795	0.0512328	0.275798	-4.49656
83931	STK40	serine/threonine kinase 40	0.215601	5.09173	2.09779	0.0512487	0.275798	-4.42922
2318	FLNC	filamin C	0.243836	3.86	2.09728	0.0512996	0.275798	-4.26283
25794	FSCN2	fascin actin-bundling protein 2, retinal	0.348551	2.40834	2.09703	0.0513245	0.275798	-4.01635
5864	RAB3A	RAB3A, member RAS oncogene family	0.193978	4.32109	2.09698	0.0513291	0.275798	-4.31788
1652	DDT	D-dopachrome tautomerase	0.284427	3.04909	2.09678	0.051349	0.275808	-4.13056
23392	ECPAS	Ecm29 proteasome adaptor and scaffold	0.0874302	9.67032	2.09623	0.0514033	0.275977	-4.73107
5979	RET	ret proto-oncogene	0.513896	0.683596	2.09591	0.0514351	0.275977	-3.81
602	BCL3	BCL3 transcription coactivator	0.314018	3.46755	2.09546	0.0514802	0.276121	-4.19345
8310	ACOX3	acyl-CoA oxidase 3, pristanoyl	0.190832	3.72172	2.09222	0.0518035	0.276876	-4.22945
88745	RRP36	ribosomal RNA processing 36	0.158613	5.36383	2.09118	0.0519074	0.277129	-4.46264
201176	ARHGAP27	Rho GTPase activating protein 27	0.215842	4.68922	2.08931	0.0520949	0.277845	-4.39128
29964	PRICKLE4	prickle planar cell polarity protein 4	0.274012	3.56231	2.08722	0.0523053	0.27833	-4.26017
55643	BTBD2	BTB domain containing 2	0.198089	6.93564	2.08711	0.0523164	0.27833	-4.57839
338442	HCAR2	hydroxycarboxylic acid receptor 2	0.536576	-0.23085	2.08703	0.0523251	0.27833	-3.79662
60412	EXOC4	exocyst complex component 4	0.14871	6.97821	2.08695	0.0523325	0.27833	-4.58762
7024	TFCP2	transcription factor CP2	0.135637	6.15699	2.08629	0.0524001	0.278592	-4.53793
101929829	LOC101929829	cytochrome P450 family 2 subfamily D member 6 pseudogene	0.351591	0.948388	2.08353	0.0526794	0.279391	-3.85058
55139	ANKZF1	ankyrin repeat and zinc finger domain containing 1	0.115585	5.94764	2.08338	0.052695	0.279391	-4.5289
10058	ABCB6	ATP binding cassette subfamily B member 6 (Langereis blood group)	0.160342	6.416	2.08326	0.0527071	0.279391	-4.56141
6820	SULT2B1	sulfotransferase family 2B member 1	1.55022	-1.76754	2.08303	0.0527304	0.279391	-3.89834
2108	ETFA	electron transfer flavoprotein subunit alpha	0.100907	7.4068	2.08292	0.0527417	0.279391	-4.61703
9404	LPXN	leupaxin	0.321497	1.54913	2.08123	0.0529133	0.280141	-3.96501
100128788	SRRM2-AS1	SRRM2 antisense RNA 1	0.197667	2.75895	2.08051	0.0529867	0.280432	-4.12505
22875	ENPP4	ectonucleotide pyrophosphatase/phosphodiesterase 4	0.19005	4.02595	2.07992	0.0530471	0.28054	-4.33889
5576	PRKAR2A	protein kinase cAMP-dependent type II regulatory subunit alpha	0.117781	7.45516	2.07912	0.0531292	0.28054	-4.62335
892	CCNC	cyclin C	0.167837	6.48291	2.07905	0.0531367	0.28054	-4.56953
84875	PARP10	poly(ADP-ribose) polymerase family member 10	0.315272	1.26563	2.07796	0.0532477	0.280999	-3.89911
27248	ERLEC1	endoplasmic reticulum lectin 1	0.165707	5.96973	2.07766	0.0532791	0.280999	-4.53902
79977	GRHL2	grainyhead like transcription factor 2	0.170764	8.3434	2.07566	0.0534841	0.28178	-4.68606
8349	HIST2H2BE	histone cluster 2 H2B family member e	0.39364	2.92785	2.07488	0.0535649	0.28182	-4.10928
56834	GPR137	G protein-coupled receptor 137	0.27292	7.35859	2.07421	0.0536336	0.281985	-4.62304
5169	ENPP3	ectonucleotide pyrophosphatase/phosphodiesterase 3	0.458773	0.782104	2.07389	0.053667	0.282063	-3.87374
5770	PTPN1	protein tyrosine phosphatase non-receptor type 1	0.153925	5.66174	2.0728	0.0537794	0.282222	-4.5142
8539	API5	apoptosis inhibitor 5	0.115307	7.2719	2.07244	0.0538166	0.282262	-4.62917
57804	POLD4	DNA polymerase delta 4, accessory subunit	0.347534	4.89142	2.07167	0.0538971	0.282392	-4.4422
8908	GYG2	glycogenin 2	0.157509	4.34321	2.07066	0.0540014	0.282441	-4.38146
127003	C1orf194	chromosome 1 open reading frame 194	0.634451	-0.685867	2.07045	0.0540237	0.282441	-3.81603
27247	NFU1	NFU1 iron-sulfur cluster scaffold	0.184163	5.72444	2.07042	0.0540269	0.282441	-4.53474
84223	IQCG	IQ motif containing G	0.509915	0.484838	2.06824	0.0542534	0.283182	-3.841
283849	EXOC3L1	exocyst complex component 3 like 1	0.710079	-0.180247	2.06582	0.0545062	0.284208	-3.82029
22904	SBNO2	strawberry notch homolog 2	0.22028	4.88687	2.06487	0.0546068	0.284357	-4.44528
7965	AIMP2	aminoacyl tRNA synthetase complex interacting multifunctional protein 2	0.178159	3.88272	2.06335	0.0547661	0.284683	-4.33269
415117	STX19	syntaxin 19	0.287096	1.93858	2.06228	0.0548791	0.285074	-4.03581
389816	LRRC26	leucine rich repeat containing 26	0.608027	3.44826	2.06042	0.055075	0.285616	-4.21692
387680	WASHC2A	WASH complex subunit 2A	0.248443	5.96478	2.05993	0.0551271	0.285616	-4.56036
22953	P2RX2	purinergic receptor P2X 2	0.53893	-0.332906	2.05986	0.055134	0.285616	-3.82837
100506013	APELA	apelin receptor early endogenous ligand	0.16861	4.07699	2.05924	0.0552005	0.285805	-4.34611
83541	FAM110A	family with sequence similarity 110 member A	0.187341	4.76881	2.05915	0.0552091	0.285805	-4.4501
1839	HBEGF	heparin binding EGF like growth factor	0.354556	4.48675	2.058	0.0553315	0.286247	-4.44585
51554	ACKR4	atypical chemokine receptor 4	0.598743	-1.24749	2.05756	0.0553788	0.286395	-3.85272
400224	PLEKHD1	pleckstrin homology and coiled-coil domain containing D1	0.389429	2.33023	2.05677	0.0554624	0.286729	-4.06512
25977	NECAP1	NECAP endocytosis associated 1	0.258943	6.07734	2.05393	0.0557655	0.2881	-4.58416
90678	LRSAM1	leucine rich repeat and sterile alpha motif containing 1	0.175156	5.77576	2.05339	0.0558228	0.288158	-4.55853
25930	PTPN23	protein tyrosine phosphatase non-receptor type 23	0.157744	6.60961	2.05139	0.0560383	0.288841	-4.62707
5566	PRKACA	protein kinase cAMP-activated catalytic subunit alpha	0.122354	6.25184	2.05112	0.0560672	0.288871	-4.60078
56829	ZC3HAV1	zinc finger CCCH-type containing, antiviral 1	0.143972	7.7879	2.0502	0.0561657	0.289182	-4.6938
51678	MPP6	membrane palmitoylated protein 6	0.148466	6.76423	2.0489	0.0563059	0.289707	-4.65167
65268	WNK2	WNK lysine deficient protein kinase 2	0.194874	7.36931	2.04724	0.056485	0.290235	-4.6701
319	APOF	apolipoprotein F	0.434009	0.829881	2.04573	0.0566495	0.290981	-3.93427
1967	EIF2B1	eukaryotic translation initiation factor 2B subunit alpha	0.104757	6.14721	2.04527	0.0566994	0.291139	-4.60955
10254	STAM2	signal transducing adaptor molecule 2	0.249687	4.99443	2.04507	0.0567205	0.291148	-4.50953
427	ASAH1	N-acylsphingosine amidohydrolase 1	0.192615	7.59206	2.04479	0.0567511	0.291207	-4.6996
100507527	THEG5	testis highly expressed protein 5	0.542545	0.255573	2.04385	0.0568533	0.291337	-3.85502
201266	SLC39A11	solute carrier family 39 member 11	0.270314	2.23781	2.04291	0.0569562	0.291667	-4.09363
8742	TNFSF12	TNF superfamily member 12	0.38479	0.867869	2.04217	0.0570366	0.291806	-3.88621
64788	LMF1	lipase maturation factor 1	0.205786	2.36505	2.04208	0.0570459	0.291806	-4.10126
374860	ANKRD30B	ankyrin repeat domain 30B	0.531533	0.860717	2.04191	0.0570647	0.291806	-3.95145
151195	CCNYL1	cyclin Y like 1	0.241813	2.85052	2.04178	0.0570795	0.291806	-4.20287
2961	GTF2E2	general transcription factor IIE subunit 2	0.215655	3.33405	2.04139	0.0571214	0.291919	-4.27677
10519	CIB1	calcium and integrin binding 1	0.168247	4.81606	2.04122	0.0571402	0.291919	-4.49373
2001	ELF5	E74 like ETS transcription factor 5	0.284321	3.49213	2.03929	0.0573521	0.292664	-4.2641
89953	KLC4	kinesin light chain 4	0.203453	3.94837	2.03919	0.0573631	0.292664	-4.37386
57524	CASKIN1	CASK interacting protein 1	0.322641	4.23802	2.03886	0.0573993	0.29275	-4.38915
1907	EDN2	endothelin 2	0.574944	-0.334997	2.03785	0.0575105	0.293219	-3.85598
27034	ACAD8	acyl-CoA dehydrogenase family member 8	0.12773	5.37147	2.03622	0.0576891	0.29397	-4.55431
7317	UBA1	ubiquitin like modifier activating enzyme 1	0.130899	8.50769	2.03615	0.0576967	0.29397	-4.75639
122773	KLHDC1	kelch domain containing 1	0.435516	0.689765	2.03553	0.0577658	0.294223	-3.90041
221079	ARL5B	ADP ribosylation factor like GTPase 5B	0.172411	6.18773	2.03386	0.0579509	0.294734	-4.6322
646030	LOC646030	leucine rich repeat containing 37B pseudogene	0.485204	0.971719	2.03367	0.0579721	0.294734	-3.91763
8720	MBTPS1	membrane bound transcription factor peptidase, site 1	0.15574	7.05642	2.03221	0.0581336	0.295303	-4.6841
51507	RTF2	replication termination factor 2	0.0989254	6.11876	2.02915	0.0584747	0.296737	-4.63443
3437	IFIT3	interferon induced protein with tetratricopeptide repeats 3	0.411191	0.124854	2.0289	0.0585022	0.296776	-3.88962
100191040	C2CD4D	C2 calcium dependent domain containing 4D	0.689752	-0.552329	2.02855	0.0585411	0.296777	-3.86791
115825	WDFY2	WD repeat and FYVE domain containing 2	0.186597	4.26589	2.02734	0.058677	0.297232	-4.46231
10629	TAF6L	TATA-box binding protein associated factor 6 like	0.145207	4.24829	2.02649	0.0587723	0.297352	-4.43512
9611	NCOR1	nuclear receptor corepressor 1	0.0842292	8.51307	2.02613	0.0588123	0.297447	-4.77803
57104	PNPLA2	patatin like phospholipase domain containing 2	0.249872	5.632	2.02549	0.0588846	0.297535	-4.59172
11020	IFT27	intraflagellar transport 27	0.168016	4.86192	2.02448	0.0589975	0.297599	-4.51662
8499	PPFIA2	PTPRF interacting protein alpha 2	0.167907	6.7297	2.02446	0.0589999	0.297599	-4.67552
8729	GBF1	golgi brefeldin A resistant guanine nucleotide exchange factor 1	0.150954	7.53824	2.02416	0.0590345	0.297599	-4.72355
55209	SETD5	SET domain containing 5	0.0998605	8.34368	2.02413	0.059037	0.297599	-4.77086
57480	PLEKHG1	pleckstrin homology and RhoGEF domain containing G1	0.797965	-0.645036	2.02165	0.0593178	0.298335	-3.87518
29800	ZDHHC1	zinc finger DHHC-type containing 1	0.567123	0.362926	2.02145	0.0593404	0.298335	-3.89868
100132234	LINC00543	long intergenic non-protein coding RNA 543	0.514394	-0.783907	2.02063	0.0594326	0.298552	-3.87711
126789	PUSL1	pseudouridine synthase like 1	0.301857	4.40945	2.02019	0.0594826	0.298654	-4.46754
79814	AGMAT	agmatinase	0.207059	2.94168	2.01904	0.059613	0.29906	-4.28054
4728	NDUFS8	NADH:ubiquinone oxidoreductase core subunit S8	0.217369	7.46571	2.01896	0.0596226	0.29906	-4.72538
91526	ANKRD44	ankyrin repeat domain 44	0.31847	2.36663	2.01739	0.0598007	0.299359	-4.16506
55680	RUFY2	RUN and FYVE domain containing 2	0.216967	4.51538	2.01667	0.0598831	0.299467	-4.48757
65267	WNK3	WNK lysine deficient protein kinase 3	0.270884	3.42209	2.01644	0.0599099	0.299467	-4.31639
85007	PHYKPL	5-phosphohydroxy-L-lysine phospho-lyase	0.158405	4.34791	2.01616	0.0599409	0.299467	-4.46191
101241892	NPTN-IT1	NPTN intronic transcript 1	0.280438	2.55873	2.01485	0.0600917	0.299925	-4.19668
84304	NUDT22	nudix hydrolase 22	0.235987	6.164	2.01428	0.0601564	0.300148	-4.64618
11183	MAP4K5	mitogen-activated protein kinase kinase kinase kinase 5	0.211948	5.8409	2.01406	0.0601821	0.300178	-4.63903
29035	C16orf72	chromosome 16 open reading frame 72	0.117342	7.09656	2.01354	0.0602412	0.300247	-4.71828
57662	CAMSAP3	calmodulin regulated spectrin associated protein family member 3	0.241355	5.12076	2.01297	0.0603065	0.300403	-4.55687
6725	SRMS	src-related kinase lacking C-terminal regulatory tyrosine and N-terminal myristylation sites	0.323872	2.88586	2.01237	0.0603761	0.300512	-4.22241
100529209	RNASEK-C17orf49	RNASEK-C17orf49 readthrough	0.68256	-0.914201	2.01192	0.0604273	0.300544	-3.8927
162387	MFSD6L	major facilitator superfamily domain containing 6 like	0.253094	2.19763	2.01157	0.0604675	0.300544	-4.12496
5216	PFN1	profilin 1	0.122358	7.58334	2.01155	0.0604696	0.300544	-4.74648
729262	NUTM2B	NUT family member 2B	0.363182	1.14754	2.01122	0.0605076	0.300544	-3.98044
386627	SAP30L-AS1	SAP30L antisense RNA 1 (head to head)	0.398667	0.252176	2.00962	0.0606931	0.300748	-3.90626
400242	DICER1-AS1	DICER1 antisense RNA 1	0.300106	1.25888	2.00592	0.0611208	0.301982	-4.00999
4210	MEFV	MEFV innate immuity regulator, pyrin	1.15142	-1.72805	2.00592	0.0611214	0.301982	-3.92674
642361	LOC642361	uncharacterized LOC642361	0.430505	0.5304	2.00544	0.0611772	0.30216	-3.92955
285613	RELL2	RELT like 2	0.335182	4.57613	2.00471	0.0612615	0.302388	-4.51223
23035	PHLPP2	PH domain and leucine rich repeat protein phosphatase 2	0.18618	4.98741	2.0032	0.0614379	0.302855	-4.58129
29993	PACSIN1	protein kinase C and casein kinase substrate in neurons 1	0.167908	5.92682	2.00261	0.0615069	0.302958	-4.65144
155465	AGR3	anterior gradient 3, protein disulphide isomerase family member	0.403972	0.453107	2.00147	0.0616405	0.303263	-3.95586
80820	EEPD1	endonuclease/exonuclease/phosphatase family domain containing 1	0.205223	3.59338	1.99987	0.0618287	0.303893	-4.39165
113263	GLCCI1	glucocorticoid induced 1	0.252445	4.69775	1.99833	0.0620094	0.304288	-4.53082
23592	LEMD3	LEM domain containing 3	0.0964049	6.38015	1.99742	0.0621164	0.304567	-4.70525
144100	PLEKHA7	pleckstrin homology domain containing A7	0.132757	6.00839	1.99698	0.0621683	0.304673	-4.67624
55201	MAP1S	microtubule associated protein 1S	0.240388	4.89645	1.99678	0.0621925	0.304693	-4.55589
2802	GOLGA3	golgin A3	0.150337	7.82864	1.99644	0.0622318	0.304751	-4.78612
84464	SLX4	SLX4 structure-specific endonuclease subunit	0.227883	3.2671	1.99625	0.0622551	0.304751	-4.33129
692158	SNORA57	small nucleolar RNA, H/ACA box 57	0.429346	0.85054	1.996	0.0622848	0.304751	-3.96611
23536	ADAT1	adenosine deaminase tRNA specific 1	0.142785	4.1319	1.99497	0.0624064	0.305149	-4.48634
6623	SNCG	synuclein gamma	0.501481	2.121	1.99466	0.0624426	0.305228	-4.12571
147407	SLC25A52	solute carrier family 25 member 52	0.415254	-0.152354	1.99429	0.0624871	0.305249	-3.91753
9409	PEX16	peroxisomal biogenesis factor 16	0.227495	3.01358	1.99275	0.06267	0.306044	-4.29836
254251	LCORL	ligand dependent nuclear receptor corepressor like	0.171408	4.12507	1.99191	0.0627693	0.30643	-4.47452
475	ATOX1	antioxidant 1 copper chaperone	0.160279	5.33607	1.99047	0.0629407	0.306996	-4.63705
57558	USP35	ubiquitin specific peptidase 35	0.182661	3.93709	1.99025	0.0629679	0.306999	-4.44567
57523	NYNRIN	NYN domain and retroviral integrase containing	0.779864	-1.00014	1.98913	0.0631009	0.307263	-3.92157
55790	CSGALNACT1	chondroitin sulfate N-acetylgalactosaminyltransferase 1	0.16919	3.67503	1.9888	0.0631402	0.307263	-4.43995
653784	MZT2A	mitotic spindle organizing protein 2A	0.263503	5.57614	1.98667	0.0633963	0.307806	-4.64703
728294	D2HGDH	D-2-hydroxyglutarate dehydrogenase	0.179493	5.34738	1.98639	0.0634296	0.307869	-4.62511
9633	TESMIN	testis expressed metallothionein like protein	0.148084	4.99473	1.98536	0.0635535	0.308218	-4.60071
1475	CSTA	cystatin A	0.286642	1.70604	1.98518	0.0635751	0.308218	-4.11522
100506495	LIFR-AS1	LIFR antisense RNA 1	0.298092	1.52576	1.98512	0.0635828	0.308218	-4.05426
56270	WDR45B	WD repeat domain 45B	0.10248	7.78013	1.98418	0.0636955	0.308554	-4.80455
9701	PPP6R2	protein phosphatase 6 regulatory subunit 2	0.162073	6.05238	1.98395	0.0637235	0.308554	-4.69509
51710	ZNF44	zinc finger protein 44	0.168621	4.13932	1.98392	0.0637273	0.308554	-4.51736
653583	PHLDB3	pleckstrin homology like domain family B member 3	0.277697	3.55809	1.98305	0.063832	0.308805	-4.39174
5564	PRKAB1	protein kinase AMP-activated non-catalytic subunit beta 1	0.132785	4.52286	1.9828	0.0638623	0.308805	-4.56639
129807	NEU4	neuraminidase 4	0.798871	-1.3413	1.9826	0.0638871	0.308805	-3.94347
256691	MAMDC2	MAM domain containing 2	1.01647	-1.15185	1.98207	0.0639515	0.308833	-3.94258
83886	PRSS27	serine protease 27	0.405853	0.850494	1.9815	0.0640202	0.308876	-3.98152
53832	IL20RA	interleukin 20 receptor subunit alpha	0.166832	3.45751	1.98148	0.0640228	0.308876	-4.42863
22827	PUF60	poly(U) binding splicing factor 60	0.132723	7.43854	1.98129	0.0640454	0.308876	-4.79158
57153	SLC44A2	solute carrier family 44 member 2	0.135903	6.60907	1.98096	0.0640857	0.308876	-4.74043
3305	HSPA1L	heat shock protein family A (Hsp70) member 1 like	0.449674	0.100363	1.98079	0.0641056	0.308876	-3.93745
57646	USP28	ubiquitin specific peptidase 28	0.101305	7.07866	1.97956	0.0642551	0.309111	-4.77776
114294	LACTB	lactamase beta	0.276371	4.07209	1.97866	0.0643653	0.309145	-4.47944
121274	ZNF641	zinc finger protein 641	0.194452	4.27565	1.97842	0.0643937	0.309183	-4.52458
26267	FBXO10	F-box protein 10	0.258277	4.59453	1.97769	0.0644837	0.309313	-4.57297
3660	IRF2	interferon regulatory factor 2	0.12678	4.30844	1.97697	0.0645706	0.309313	-4.55535
8786	RGS11	regulator of G protein signaling 11	0.244097	4.37101	1.97628	0.0646557	0.309505	-4.51621
266971	PIPSL	PIP5K1A and PSMD4 like (pseudogene)	0.312456	1.82225	1.97604	0.0646851	0.309505	-4.13399
11156	PTP4A3	protein tyrosine phosphatase 4A3	0.218954	3.87342	1.97474	0.0648445	0.309681	-4.43836
3139	HLA-L	major histocompatibility complex, class I, L (pseudogene)	0.903872	-1.34462	1.9739	0.0649465	0.31007	-3.94893
5753	PTK6	protein tyrosine kinase 6	0.274298	3.62977	1.97226	0.0651489	0.310418	-4.48232
100507377	LOC100507377	uncharacterized LOC100507377	0.536001	-0.198968	1.97218	0.0651587	0.310418	-3.94277
26173	INTS1	integrator complex subunit 1	0.203469	7.34239	1.97176	0.0652108	0.310418	-4.79825
101669766	ZNF350-AS1	ZNF350 antisense RNA 1	1.20302	6.02111	1.97121	0.0652785	0.31051	-4.70366
100506599	PPP1R26-AS1	PPP1R26 antisense RNA 1	0.234634	2.85724	1.97103	0.0653006	0.31051	-4.29428
10501	SEMA6B	semaphorin 6B	0.325078	1.38688	1.97026	0.0653949	0.310841	-4.04818
201895	SMIM14	small integral membrane protein 14	0.239595	7.97469	1.96939	0.0655027	0.310963	-4.8373
57582	KCNT1	potassium sodium-activated channel subfamily T member 1	0.44369	1.83626	1.96891	0.0655623	0.311149	-4.12675
55256	ADI1	acireductone dioxygenase 1	0.146205	7.71377	1.96844	0.0656205	0.31123	-4.82544
7772	ZNF229	zinc finger protein 229	0.158111	5.20007	1.96791	0.0656858	0.311278	-4.66215
5599	MAPK8	mitogen-activated protein kinase 8	0.143565	5.90164	1.9676	0.0657243	0.311278	-4.72239
1186	CLCN7	chloride voltage-gated channel 7	0.20523	5.33413	1.96744	0.0657447	0.311278	-4.6562
23118	TAB2	TGF-beta activated kinase 1 (MAP3K7) binding protein 2	0.144667	7.13697	1.96737	0.0657537	0.311278	-4.80442
6493	SIM2	SIM bHLH transcription factor 2	0.108692	8.94049	1.96701	0.0657976	0.311292	-4.90357
2979	GUCA1B	guanylate cyclase activator 1B	0.399104	0.350861	1.96527	0.0660149	0.31185	-3.97885
1027	CDKN1B	cyclin dependent kinase inhibitor 1B	0.122376	6.11649	1.96514	0.0660305	0.31185	-4.7382
6643	SNX2	sorting nexin 2	0.120465	6.21733	1.96502	0.0660453	0.31185	-4.74512
23641	LDOC1	LDOC1 regulator of NFKB signaling	0.176025	3.21092	1.96442	0.0661202	0.31185	-4.36944
2770	GNAI1	G protein subunit alpha i1	0.179119	6.16736	1.96427	0.066139	0.31185	-4.75621
93	ACVR2B	activin A receptor type 2B	0.168592	6.05467	1.96391	0.0661844	0.31185	-4.74615
5048	PAFAH1B1	platelet activating factor acetylhydrolase 1b regulatory subunit 1	0.107302	8.03437	1.96365	0.0662164	0.31185	-4.85522
10904	BLCAP	BLCAP apoptosis inducing factor	0.0947236	6.12444	1.96342	0.0662447	0.31185	-4.74968
6007	RHD	Rh blood group D antigen	0.660638	-0.641736	1.96307	0.066289	0.311962	-3.94569
147179	WIPF2	WAS/WASL interacting protein family member 2	0.0893038	6.37058	1.96265	0.066342	0.312017	-4.76466
7090	TLE3	TLE family member 3, transcriptional corepressor	0.11251	7.97639	1.96219	0.0663986	0.312056	-4.85114
146330	FBXL16	F-box and leucine rich repeat protein 16	0.208148	5.05701	1.96206	0.0664153	0.312056	-4.63101
644172	MAPK8IP1P2	mitogen-activated protein kinase 8 interacting protein 1 pseudogene 2	0.987116	-1.00787	1.96143	0.0664947	0.312056	-3.95963
22863	ATG14	autophagy related 14	0.178058	4.4288	1.96141	0.0664963	0.312056	-4.57453
353497	POLN	DNA polymerase nu	0.328796	1.15339	1.96127	0.0665148	0.312056	-4.07078
645784	ANKRD36BP2	ankyrin repeat domain 36B pseudogene 2	0.895488	-1.20552	1.95994	0.0666809	0.312642	-3.95205
63940	GPSM3	G protein signaling modulator 3	0.720271	-1.28957	1.9596	0.0667247	0.31275	-3.95984
100124538	SNORA70C	small nucleolar RNA, H/ACA box 70C	0.465032	1.06035	1.95868	0.0668397	0.313192	-4.04909
84866	TMEM25	transmembrane protein 25	0.17285	5.66171	1.95842	0.0668722	0.313248	-4.71537
55968	NSFL1C	NSFL1 cofactor	0.131601	6.23152	1.95385	0.0674514	0.315474	-4.76556
2051	EPHB6	EPH receptor B6	0.385459	4.47681	1.95257	0.0676134	0.316049	-4.58195
6895	TARBP2	TARBP2 subunit of RISC loading complex	0.150533	5.19069	1.95255	0.0676161	0.316049	-4.67341
10312	TCIRG1	T cell immune regulator 1, ATPase H+ transporting V0 subunit a3	0.256647	3.66017	1.95193	0.0676952	0.316224	-4.47596
285908	LINC00174	long intergenic non-protein coding RNA 174	0.164951	3.36317	1.9481	0.0681845	0.317096	-4.42355
85441	HELZ2	helicase with zinc finger 2	0.20886	5.29701	1.94808	0.0681872	0.317096	-4.6858
10922	FASTK	Fas activated serine/threonine kinase	0.188719	6.57667	1.94794	0.0682058	0.317096	-4.79378
55336	FBXL8	F-box and leucine rich repeat protein 8	0.302104	1.40675	1.94785	0.0682166	0.317096	-4.11924
56052	ALG1	ALG1 chitobiosyldiphosphodolichol beta-mannosyltransferase	0.178806	3.64893	1.9476	0.0682494	0.317152	-4.46605
9114	ATP6V0D1	ATPase H+ transporting V0 subunit d1	0.190488	5.60257	1.94625	0.0684219	0.317482	-4.72189
83985	SPNS1	sphingolipid transporter 1 (putative)	0.233926	4.51555	1.94612	0.0684386	0.317482	-4.58939
7301	TYRO3	TYRO3 protein tyrosine kinase	0.208616	4.64429	1.94532	0.0685421	0.317485	-4.65283
4636	MYL5	myosin light chain 5	0.241316	3.47932	1.94489	0.068598	0.317582	-4.43703
8553	BHLHE40	basic helix-loop-helix family member e40	0.142065	5.30868	1.94325	0.0688097	0.317885	-4.70376
25796	PGLS	6-phosphogluconolactonase	0.16185	5.392	1.94209	0.0689598	0.317885	-4.70724
55112	WDR60	WD repeat domain 60	0.146742	4.32817	1.94201	0.0689698	0.317885	-4.59104
7608	ZNF56	zinc finger protein 56	0.913572	-0.819597	1.94165	0.0690164	0.317885	-3.97507
64145	RBSN	rabenosyn, RAB effector	0.101612	6.31857	1.93877	0.0693911	0.318643	-4.79884
81031	SLC2A10	solute carrier family 2 member 10	0.29159	3.71272	1.93869	0.0694017	0.318643	-4.48466
59	ACTA2	actin alpha 2, smooth muscle	0.469641	0.424873	1.93829	0.0694529	0.318643	-4.05071
2166	FAAH	fatty acid amide hydrolase	0.159983	5.75932	1.9379	0.0695037	0.318779	-4.74564
80207	OPA3	outer mitochondrial membrane lipid metabolism regulator OPA3	0.169253	5.81709	1.9364	0.0697002	0.319201	-4.77103
9098	USP6	ubiquitin specific peptidase 6	0.452322	0.738161	1.93632	0.069711	0.319201	-4.03426
283991	UBALD2	UBA like domain containing 2	0.179172	5.22158	1.93601	0.0697516	0.319201	-4.70489
23325	WASHC4	WASH complex subunit 4	0.157428	5.78137	1.93554	0.0698129	0.319201	-4.76783
5337	PLD1	phospholipase D1	0.417253	0.604907	1.93543	0.0698272	0.319201	-4.0246
9562	MINPP1	multiple inositol-polyphosphate phosphatase 1	0.19086	5.03456	1.93332	0.0701036	0.320079	-4.69678
339122	RAB43	RAB43, member RAS oncogene family	0.789496	-0.812941	1.93278	0.0701752	0.320235	-3.98115
8938	BAIAP3	BAI1 associated protein 3	0.331003	3.13501	1.93274	0.0701801	0.320235	-4.40266
105371374	ATP2C2-AS1	ATP2C2 antisense RNA 1	0.619475	0.104338	1.93241	0.0702242	0.32028	-3.99048
51400	PPME1	protein phosphatase methylesterase 1	0.110979	6.36594	1.93235	0.0702321	0.32028	-4.8137
2624	GATA2	GATA binding protein 2	0.143656	9.35884	1.93176	0.0703096	0.320409	-4.98999
27344	PCSK1N	proprotein convertase subtilisin/kexin type 1 inhibitor	0.506035	1.25911	1.93023	0.0705107	0.320889	-4.08257
348262	MCRIP1	MAPK regulated corepressor interacting protein 1	0.215751	4.91152	1.92976	0.0705735	0.320968	-4.66414
80176	SPSB1	splA/ryanodine receptor domain and SOCS box containing 1	0.295927	2.62069	1.92906	0.0706665	0.320986	-4.35784
14	AAMP	angio associated migratory cell protein	0.103636	7.03204	1.92898	0.070677	0.320986	-4.85602
22807	IKZF2	IKAROS family zinc finger 2	0.257244	4.65001	1.92885	0.0706937	0.320986	-4.66482
7053	TGM3	transglutaminase 3	1.05496	-0.98774	1.92872	0.070711	0.320986	-3.98848
115399	LRRC56	leucine rich repeat containing 56	0.302323	2.28327	1.92845	0.0707468	0.320986	-4.26345
123099	DEGS2	delta 4-desaturase, sphingolipid 2	0.194378	5.54755	1.92735	0.0708931	0.321361	-4.73632
148198	ZNF98	zinc finger protein 98	0.794246	-1.53909	1.92694	0.0709475	0.321511	-4.00247
115098	CCDC124	coiled-coil domain containing 124	0.221067	5.51381	1.92437	0.0712898	0.322292	-4.74925
5533	PPP3CC	protein phosphatase 3 catalytic subunit gamma	0.242575	2.92441	1.92295	0.0714798	0.32276	-4.39013
116113	FOXP4	forkhead box P4	0.220192	5.24468	1.92247	0.0715434	0.322794	-4.73287
11143	KAT7	lysine acetyltransferase 7	0.117909	6.80227	1.92242	0.0715498	0.322794	-4.85361
7755	ZNF205	zinc finger protein 205	0.282213	2.00057	1.92172	0.071644	0.323092	-4.2233
160335	TMTC2	transmembrane and tetratricopeptide repeat containing 2	0.193591	6.09095	1.92161	0.0716586	0.323092	-4.81412
54848	ARHGEF38	Rho guanine nucleotide exchange factor 38	0.198789	5.34889	1.92128	0.0717025	0.323192	-4.75904
56655	POLE4	DNA polymerase epsilon 4, accessory subunit	0.219845	3.44349	1.92113	0.0717234	0.323192	-4.48207
5937	RBMS1	RNA binding motif single stranded interacting protein 1	0.325577	3.72356	1.92024	0.0718429	0.323635	-4.54907
64094	SMOC2	SPARC related modular calcium binding 2	0.161837	3.02145	1.91975	0.071909	0.32365	-4.43185
286256	LCN12	lipocalin 12	0.349786	1.93651	1.91926	0.071974	0.32384	-4.23061
26292	MYCBP	MYC binding protein	0.160968	4.42504	1.91844	0.0720853	0.324112	-4.65769
1259	CNGA1	cyclic nucleotide gated channel alpha 1	0.441992	0.0790662	1.9164	0.0723598	0.324528	-4.02404
145173	B3GLCT	beta 3-glucosyltransferase	0.187577	2.44258	1.91623	0.0723837	0.324528	-4.35726
26507	CNNM1	cyclin and CBS domain divalent metal cation transport mediator 1	0.108888	5.81332	1.91584	0.0724357	0.324574	-4.79634
9951	HS3ST4	heparan sulfate-glucosamine 3-sulfotransferase 4	0.326448	2.14954	1.91566	0.0724609	0.324574	-4.32937
23580	CDC42EP4	CDC42 effector protein 4	0.124191	5.54574	1.91548	0.0724852	0.324574	-4.76129
729020	RPEL1	ribulose-5-phosphate-3-epimerase like 1	0.651068	-0.409565	1.91536	0.072501	0.324574	-4.00167
5970	RELA	RELA proto-oncogene, NF-kB subunit	0.155024	7.36303	1.91498	0.0725531	0.324711	-4.89687
84458	LCOR	ligand dependent nuclear receptor corepressor	0.131201	6.92707	1.91431	0.072644	0.324927	-4.87979
1453	CSNK1D	casein kinase 1 delta	0.108087	7.90817	1.9131	0.0728081	0.325469	-4.92793
6620	SNCB	synuclein beta	0.301839	1.8908	1.91276	0.0728546	0.325581	-4.22176
58496	LY6G5B	lymphocyte antigen 6 family member G5B	0.222641	2.91693	1.91248	0.0728921	0.325652	-4.41774
23191	CYFIP1	cytoplasmic FMR1 interacting protein 1	0.0842977	7.48462	1.91091	0.0731065	0.326321	-4.90899
64975	MRPL41	mitochondrial ribosomal protein L41	0.26294	5.0515	1.90921	0.0733395	0.327129	-4.71794
65983	GRAMD2B	GRAM domain containing 2B	0.141151	5.57154	1.90833	0.0734591	0.327337	-4.78908
246269	AFG1L	AFG1 like ATPase	0.233807	2.62718	1.90745	0.0735807	0.32757	-4.38212
55356	SLC22A15	solute carrier family 22 member 15	0.196925	3.03134	1.90505	0.0739106	0.328418	-4.46779
1499	CTNNB1	catenin beta 1	0.0852302	9.24572	1.90366	0.074102	0.329022	-5.02383
1727	CYB5R3	cytochrome b5 reductase 3	0.161787	6.61638	1.90196	0.0743375	0.329609	-4.87272
85440	DOCK7	dedicator of cytokinesis 7	0.0978212	8.1472	1.90176	0.0743646	0.329609	-4.95959
79016	DDA1	DET1 and DDB1 associated 1	0.123478	5.7546	1.90152	0.0743986	0.32964	-4.8163
56154	TEX15	testis expressed 15, meiosis and synapsis associated	0.208831	5.51755	1.90089	0.0744856	0.329704	-4.82372
729092	AGAP5	ArfGAP with GTPase domain, ankyrin repeat and PH domain 5	0.682488	-1.03901	1.90086	0.0744904	0.329704	-4.01998
125488	TTC39C	tetratricopeptide repeat domain 39C	0.163568	4.77963	1.90048	0.074542	0.329759	-4.72178
2021	ENDOG	endonuclease G	0.401124	1.72393	1.90042	0.0745507	0.329759	-4.21146
8857	FCGBP	Fc fragment of IgG binding protein	0.431738	1.01228	1.90007	0.0746	0.329868	-4.11657
51318	MRPL35	mitochondrial ribosomal protein L35	0.114019	5.61431	1.89979	0.0746381	0.329868	-4.80936
642559	POU5F1P3	POU class 5 homeobox 1 pseudogene 3	0.77183	-1.07493	1.89977	0.0746407	0.329868	-4.02146
4634	MYL3	myosin light chain 3	0.527273	-0.88549	1.89943	0.0746884	0.329939	-4.01996
50853	VILL	villin like	0.226476	2.99982	1.89919	0.0747221	0.329939	-4.44129
4832	NME3	NME/NM23 nucleoside diphosphate kinase 3	0.242097	4.81886	1.89777	0.074919	0.330443	-4.70511
91464	ISX	intestine specific homeobox	0.220166	3.26733	1.8977	0.0749297	0.330443	-4.52145
8706	B3GALNT1	beta-1,3-N-acetylgalactosaminyltransferase 1 (globoside blood group)	0.130534	5.38504	1.89728	0.0749887	0.330443	-4.7958
79095	C9orf16	chromosome 9 open reading frame 16	0.277411	3.25213	1.89688	0.0750437	0.330589	-4.46826
1838	DTNB	dystrobrevin beta	0.114353	5.38063	1.89611	0.0751516	0.330968	-4.79163
283554	GPR137C	G protein-coupled receptor 137C	0.284342	3.2244	1.89449	0.0753787	0.331398	-4.4867
203102	ADAM32	ADAM metallopeptidase domain 32	0.566668	0.0450403	1.89409	0.0754353	0.331448	-4.04294
51700	CYB5R2	cytochrome b5 reductase 2	0.313124	3.35826	1.89203	0.0757236	0.332522	-4.48391
8019	BRD3	bromodomain containing 3	0.141644	7.50073	1.89034	0.0759633	0.333188	-4.94115
7169	TPM2	tropomyosin 2	0.396787	0.958675	1.88934	0.0761039	0.333364	-4.13385
5199	CFP	complement factor properdin	0.691615	-0.889012	1.88928	0.0761128	0.333364	-4.03078
9400	RECQL5	RecQ like helicase 5	0.130594	4.60644	1.88927	0.0761132	0.333364	-4.70999
80194	TMEM134	transmembrane protein 134	0.155137	6.21395	1.88874	0.0761887	0.333559	-4.86227
7335	UBE2V1	ubiquitin conjugating enzyme E2 V1	0.170072	4.03733	1.88865	0.0762019	0.333559	-4.63704
647979	NORAD	non-coding RNA activated by DNA damage	0.218014	9.10012	1.88814	0.0762733	0.333776	-5.03457
51222	ZNF219	zinc finger protein 219	0.289485	2.81922	1.88596	0.076584	0.334652	-4.42015
9577	BABAM2	BRISC and BRCA1 A complex member 2	0.352579	4.00723	1.88511	0.076705	0.334961	-4.66308
11094	CACFD1	calcium channel flower domain containing 1	0.286024	5.65545	1.88474	0.0767567	0.335021	-4.82687
84306	PDCD2L	programmed cell death 2 like	0.128928	4.4571	1.88385	0.0768834	0.335188	-4.70111
150275	CCDC117	coiled-coil domain containing 117	0.166987	6.08038	1.88334	0.0769562	0.335409	-4.871
1173	AP2M1	adaptor related protein complex 2 subunit mu 1	0.160625	7.54934	1.88295	0.0770133	0.335465	-4.95427
4682	NUBP1	nucleotide binding protein 1	0.202548	2.90212	1.88249	0.0770778	0.335642	-4.45021
100874188	LINC00571	long intergenic non-protein coding RNA 571	0.849719	-1.63421	1.88208	0.0771369	0.335642	-4.04905
80139	ZNF703	zinc finger protein 703	0.352489	2.45091	1.88164	0.0771998	0.335642	-4.38857
23761	PISD	phosphatidylserine decarboxylase	0.121066	4.80884	1.88139	0.0772362	0.335642	-4.75209
59339	PLEKHA2	pleckstrin homology domain containing A2	0.391827	3.26535	1.88073	0.07733	0.335642	-4.48684
3065	HDAC1	histone deacetylase 1	0.169245	7.64709	1.88067	0.0773389	0.335642	-4.97206
401491	VLDLR-AS1	VLDLR antisense RNA 1	0.172721	3.44902	1.88046	0.0773699	0.335642	-4.59948
3017	HIST1H2BD	histone cluster 1 H2B family member d	0.451251	2.89824	1.88037	0.0773828	0.335642	-4.41429
105369340	LOC105369340	uncharacterized LOC105369340	0.159517	3.08671	1.88034	0.077386	0.335642	-4.49484
127829	ARL8A	ADP ribosylation factor like GTPase 8A	0.181937	4.99684	1.87946	0.0775128	0.335968	-4.76341
103625681	LLPH-DT	LLPH divergent transcript	0.435282	-0.0255694	1.87934	0.0775307	0.335968	-4.05886
10226	PLIN3	perilipin 3	0.30551	4.64821	1.87918	0.0775527	0.335968	-4.71679
100507300	ALKBH3-AS1	ALKBH3 antisense RNA 1	0.679911	-1.1896	1.87909	0.0775667	0.335968	-4.04732
56776	FMN2	formin 2	0.317897	3.31291	1.87896	0.0775852	0.335968	-4.5324
51247	PAIP2	poly(A) binding protein interacting protein 2	0.155667	6.2411	1.8789	0.0775942	0.335968	-4.8964
55837	EAPP	E2F associated phosphoprotein	0.162258	5.00397	1.87869	0.0776232	0.335998	-4.77521
527	ATP6V0C	ATPase H+ transporting V0 subunit c	0.300185	2.2413	1.8769	0.0778818	0.336064	-4.34358
6813	STXBP2	syntaxin binding protein 2	0.287728	1.81334	1.87682	0.0778928	0.336064	-4.27092
283547	LINC00639	long intergenic non-protein coding RNA 639	0.480302	0.0474561	1.8762	0.0779824	0.336064	-4.07756
148398	SAMD11	sterile alpha motif domain containing 11	0.199282	5.11707	1.87531	0.0781114	0.336217	-4.77184
89884	LHX4	LIM homeobox 4	0.233567	3.10722	1.87514	0.0781367	0.336217	-4.49269
25957	PNISR	PNN interacting serine and arginine rich protein	0.104623	7.47395	1.87512	0.0781395	0.336217	-4.97016
101928738	LINC01978	long intergenic non-protein coding RNA 1978	0.887942	-1.24565	1.87493	0.0781664	0.336237	-4.05497
84698	CAPS2	calcyphosine 2	0.447384	0.954838	1.87112	0.0787204	0.337872	-4.1529
100130418	CECR7	cat eye syndrome chromosome region, candidate 7	0.124838	3.81535	1.87089	0.0787535	0.337872	-4.63457
10948	STARD3	StAR related lipid transfer domain containing 3	0.145356	5.13277	1.87079	0.0787693	0.337872	-4.7969
54584	GNB1L	G protein subunit beta 1 like	0.28275	2.39409	1.87035	0.0788332	0.337986	-4.37824
27243	CHMP2A	charged multivesicular body protein 2A	0.140706	5.80242	1.86993	0.0788941	0.338069	-4.86922
5894	RAF1	Raf-1 proto-oncogene, serine/threonine kinase	0.0867786	7.34057	1.86971	0.0789265	0.338069	-4.97552
387787	LIPT2	lipoyl(octanoyl) transferase 2	0.247662	2.88852	1.86943	0.0789677	0.338074	-4.48048
80781	COL18A1	collagen type XVIII alpha 1 chain	0.359805	4.60374	1.86935	0.078979	0.338074	-4.72804
64746	ACBD3	acyl-CoA binding domain containing 3	0.204761	6.11479	1.86876	0.0790647	0.338129	-4.88871
84266	ALKBH7	alkB homolog 7	0.329229	3.15065	1.86824	0.0791408	0.338318	-4.49186
5909	RAP1GAP	RAP1 GTPase activating protein	0.311873	7.06782	1.86748	0.0792531	0.3385	-4.96342
79784	MYH14	myosin heavy chain 14	0.198227	6.03246	1.86607	0.0794603	0.338606	-4.88487
10347	ABCA7	ATP binding cassette subfamily A member 7	0.226163	4.8377	1.866	0.0794703	0.338606	-4.76629
4061	LY6E	lymphocyte antigen 6 family member E	0.307074	6.65458	1.86596	0.0794762	0.338606	-4.94024
253980	KCTD13	potassium channel tetramerization domain containing 13	0.180157	3.0048	1.86492	0.0796292	0.33901	-4.49515
142891	SAMD8	sterile alpha motif domain containing 8	0.16611	5.39641	1.86471	0.0796605	0.33901	-4.84461
10396	ATP8A1	ATPase phospholipid transporting 8A1	0.106189	7.75551	1.86403	0.0797606	0.339341	-5.00085
55331	ACER3	alkaline ceramidase 3	0.120247	6.64725	1.86341	0.0798511	0.33963	-4.9445
405	ARNT	aryl hydrocarbon receptor nuclear translocator	0.153188	6.07737	1.86317	0.0798863	0.339685	-4.89775
203197	TMEM268	transmembrane protein 268	0.195532	6.38395	1.86284	0.0799354	0.33974	-4.92385
27018	BEX3	brain expressed X-linked 3	0.123428	5.30578	1.86278	0.0799442	0.33974	-4.82949
100996301	FOXD3-AS1	FOXD3 antisense RNA 1	0.334526	1.07797	1.86239	0.0800021	0.339885	-4.19684
85027	SMIM3	small integral membrane protein 3	0.270756	3.93378	1.86211	0.0800442	0.339885	-4.68998
374291	NDUFS7	NADH:ubiquinone oxidoreductase core subunit S7	0.294115	5.37036	1.86196	0.0800662	0.339885	-4.82985
79680	RTL10	retrotransposon Gag like 10	0.121303	6.78583	1.86195	0.0800679	0.339885	-4.94829
79695	GALNT12	polypeptide N-acetylgalactosaminyltransferase 12	0.562481	1.68568	1.86074	0.080247	0.340049	-4.21443
64798	DEPTOR	DEP domain containing MTOR interacting protein	0.12958	4.94371	1.8606	0.0802667	0.340049	-4.813
442117	GALNTL6	polypeptide N-acetylgalactosaminyltransferase like 6	0.801987	-1.27004	1.85965	0.0804081	0.340377	-4.06545
2354	FOSB	FosB proto-oncogene, AP-1 transcription factor subunit	0.541189	-1.10312	1.85839	0.0805955	0.341074	-4.06507
64978	MRPL38	mitochondrial ribosomal protein L38	0.149077	4.64702	1.85636	0.0808977	0.341994	-4.75981
5868	RAB5A	RAB5A, member RAS oncogene family	0.14829	6.33581	1.85618	0.0809253	0.341994	-4.93249
6512	SLC1A7	solute carrier family 1 member 7	0.350507	0.447642	1.85617	0.0809263	0.341994	-4.18696
2889	RAPGEF1	Rap guanine nucleotide exchange factor 1	0.178205	6.78445	1.85484	0.0811263	0.342556	-4.95875
185	AGTR1	angiotensin II receptor type 1	0.343438	1.09712	1.85405	0.0812442	0.342759	-4.26587
11194	ABCB8	ATP binding cassette subfamily B member 8	0.169644	5.08567	1.8536	0.081312	0.342759	-4.82904
9479	MAPK8IP1	mitogen-activated protein kinase 8 interacting protein 1	0.180653	5.42049	1.85351	0.0813247	0.342759	-4.84974
8045	RASSF7	Ras association domain family member 7	0.275232	5.36003	1.85341	0.0813397	0.342759	-4.84814
199964	TMEM61	transmembrane protein 61	0.528665	0.212107	1.85329	0.0813574	0.342759	-4.09303
55622	TTC27	tetratricopeptide repeat domain 27	0.146327	4.67135	1.85266	0.0814524	0.342978	-4.77715
11315	PARK7	Parkinsonism associated deglycase	0.0879326	7.91598	1.85104	0.0816957	0.343716	-5.03082
29882	ANAPC2	anaphase promoting complex subunit 2	0.149657	6.02608	1.84948	0.0819321	0.344248	-4.91943
9374	PPT2	palmitoyl-protein thioesterase 2	0.309469	2.51323	1.84885	0.0820267	0.344344	-4.44265
6093	ROCK1	Rho associated coiled-coil containing protein kinase 1	0.191336	7.04753	1.84828	0.0821133	0.344436	-4.99162
26499	PLEK2	pleckstrin 2	0.18712	3.42821	1.84827	0.0821144	0.344436	-4.58337
205	AK4	adenylate kinase 4	0.167701	6.61222	1.84826	0.0821168	0.344436	-4.96218
54916	TMEM260	transmembrane protein 260	0.136979	5.08059	1.84802	0.082153	0.344493	-4.83565
149111	CNIH3	cornichon family AMPA receptor auxiliary protein 3	0.408092	0.344489	1.84554	0.0825282	0.345561	-4.13515
644943	RASSF10	Ras association domain family member 10	0.180839	3.48664	1.84419	0.0827342	0.345878	-4.60803
25992	SNED1	sushi, nidogen and EGF like domains 1	0.150133	4.00378	1.84404	0.082757	0.345878	-4.67641
90987	ZNF251	zinc finger protein 251	0.174287	3.34542	1.84349	0.0828404	0.345883	-4.60276
8470	SORBS2	sorbin and SH3 domain containing 2	0.209802	6.19241	1.84345	0.0828474	0.345883	-4.95755
7425	VGF	VGF nerve growth factor inducible	0.462757	4.87075	1.84343	0.0828496	0.345883	-4.82068
3005	H1F0	H1 histone family member 0	0.119699	9.17056	1.8432	0.0828849	0.345886	-5.11396
51531	TRMO	tRNA methyltransferase O	0.180369	3.35984	1.84313	0.0828959	0.345886	-4.59006
10612	TRIM3	tripartite motif containing 3	0.223639	4.32969	1.84238	0.0830106	0.345952	-4.71864
6277	S100A6	S100 calcium binding protein A6	0.601522	-0.0497699	1.84226	0.0830287	0.345952	-4.0939
8826	IQGAP1	IQ motif containing GTPase activating protein 1	0.153264	7.74878	1.84194	0.0830779	0.345952	-5.03681
118	ADD1	adducin 1	0.181771	7.65676	1.84188	0.0830872	0.345952	-5.0325
55738	ARFGAP1	ADP ribosylation factor GTPase activating protein 1	0.134116	6.58116	1.84175	0.0831072	0.345952	-4.96373
729359	PLIN4	perilipin 4	0.229479	2.27577	1.84118	0.0831932	0.345952	-4.39749
57513	CASKIN2	CASK interacting protein 2	0.175467	4.89343	1.84094	0.0832311	0.345952	-4.81861
51686	OAZ3	ornithine decarboxylase antizyme 3	0.238353	2.89617	1.83935	0.0834747	0.346395	-4.55789
203286	ANKS6	ankyrin repeat and sterile alpha motif domain containing 6	0.129931	5.41617	1.83909	0.0835139	0.346463	-4.88817
112885	PHF21B	PHD finger protein 21B	0.231343	4.96083	1.83816	0.0836564	0.346816	-4.83354
5441	POLR2L	RNA polymerase II subunit L	0.201413	6.15814	1.83809	0.0836676	0.346816	-4.9432
100505865	LINC00920	long intergenic non-protein coding RNA 920	0.340372	0.637578	1.83764	0.0837372	0.347009	-4.25085
55593	OTUD5	OTU deubiquitinase 5	0.121912	4.5792	1.8373	0.0837896	0.347131	-4.7879
79037	PVRIG	PVR related immunoglobulin domain containing	0.187109	3.71357	1.83705	0.0838276	0.347135	-4.65335
9240	PNMA1	PNMA family member 1	0.198053	6.17774	1.83636	0.0839344	0.347193	-4.93655
11253	MAN1B1	mannosidase alpha class 1B member 1	0.141678	6.5309	1.83587	0.0840097	0.347193	-4.97292
2639	GCDH	glutaryl-CoA dehydrogenase	0.146935	4.40412	1.83568	0.0840388	0.347193	-4.76892
22820	COPG1	coatomer protein complex subunit gamma 1	0.200764	7.5885	1.83561	0.0840508	0.347193	-5.0335
10905	MAN1A2	mannosidase alpha class 1A member 2	0.122201	6.23207	1.835	0.084144	0.34746	-4.96158
55020	TTC38	tetratricopeptide repeat domain 38	0.15452	5.47866	1.83444	0.0842309	0.347536	-4.89235
56061	UBFD1	ubiquitin family domain containing 1	0.0810799	6.82573	1.83423	0.0842635	0.347575	-4.99581
84680	ACCS	1-aminocyclopropane-1-carboxylate synthase homolog (inactive)	0.308984	1.93564	1.83402	0.0842966	0.347617	-4.35656
27132	CPNE7	copine 7	0.330672	2.24446	1.83382	0.0843277	0.347651	-4.40186
5326	PLAGL2	PLAG1 like zinc finger 2	0.254264	6.18281	1.83336	0.0843982	0.347847	-4.95981
9905	SGSM2	small G protein signaling modulator 2	0.15927	7.11128	1.83235	0.0845559	0.348308	-5.01007
64359	NXN	nucleoredoxin	0.214412	3.71688	1.83145	0.0846955	0.348599	-4.66698
10295	BCKDK	branched chain keto acid dehydrogenase kinase	0.162526	4.82834	1.83047	0.0848473	0.348861	-4.83496
89795	NAV3	neuron navigator 3	0.325252	2.12475	1.83022	0.0848863	0.348911	-4.37269
23385	NCSTN	nicastrin	0.15708	6.26404	1.82966	0.0849736	0.349175	-4.96261
9962	SLC23A2	solute carrier family 23 member 2	0.148069	6.46366	1.828	0.0852328	0.350145	-4.98565
11193	WBP4	WW domain binding protein 4	0.138387	4.32732	1.8271	0.0853737	0.350613	-4.77711
22911	WDR47	WD repeat domain 47	0.27556	3.25678	1.826	0.0855468	0.350866	-4.58174
6597	SMARCA4	SWI/SNF related, matrix associated, actin dependent regulator of chromatin, subfamily a, member 4	0.175694	7.80405	1.82557	0.0856131	0.350947	-5.06406
5601	MAPK9	mitogen-activated protein kinase 9	0.128175	7.67295	1.8247	0.0857508	0.351096	-5.05584
728642	CDK11A	cyclin dependent kinase 11A	0.112467	5.64563	1.82466	0.0857563	0.351096	-4.92936
57410	SCYL1	SCY1 like pseudokinase 1	0.138096	8.21032	1.82448	0.0857856	0.351096	-5.08542
22989	MYH15	myosin heavy chain 15	0.210535	1.90588	1.82423	0.0858241	0.351147	-4.37988
256471	MFSD8	major facilitator superfamily domain containing 8	0.201268	3.78455	1.82259	0.0860825	0.351867	-4.69344
1487	CTBP1	C-terminal binding protein 1	0.146477	7.53691	1.82253	0.086093	0.351867	-5.04766
84883	AIFM2	apoptosis inducing factor mitochondria associated 2	0.25745	2.51625	1.82209	0.0861619	0.352054	-4.48275
8829	NRP1	neuropilin 1	0.445278	6.13853	1.82164	0.086232	0.352197	-4.9631
5936	RBM4	RNA binding motif protein 4	0.0885204	6.68401	1.82149	0.0862573	0.352197	-5.00905
101929693	RARA-AS1	RARA antisense RNA 1	0.47268	-0.254973	1.82057	0.0864013	0.352557	-4.12166
23552	CDK20	cyclin dependent kinase 20	0.158484	3.42849	1.82043	0.0864248	0.352558	-4.6337
4820	NKTR	natural killer cell triggering receptor	0.115584	7.19228	1.81781	0.0868401	0.353302	-5.04366
647135	SRGAP2B	SLIT-ROBO Rho GTPase activating protein 2B	0.204814	3.9412	1.81708	0.0869563	0.353426	-4.73271
23741	EID1	EP300 interacting inhibitor of differentiation 1	0.0955387	8.03214	1.81703	0.0869636	0.353426	-5.08821
6923	ELOB	elongin B	0.156314	5.9819	1.81703	0.0869639	0.353426	-4.96214
55004	LAMTOR1	late endosomal/lysosomal adaptor, MAPK and MTOR activator 1	0.107599	6.36878	1.81636	0.0870708	0.353671	-4.9964
114790	STK11IP	serine/threonine kinase 11 interacting protein	0.254618	3.32514	1.81564	0.0871854	0.353947	-4.628
3275	PRMT2	protein arginine methyltransferase 2	0.138107	6.94007	1.81548	0.0872104	0.353954	-5.02965
4987	OPRL1	opioid related nociceptin receptor 1	0.304393	2.25932	1.81492	0.0873001	0.354122	-4.42936
6522	SLC4A2	solute carrier family 4 member 2	0.148221	7.21673	1.81478	0.087322	0.354122	-5.04855
747	DAGLA	diacylglycerol lipase alpha	0.241324	3.00053	1.81451	0.0873657	0.354205	-4.56034
55132	LARP1B	La ribonucleoprotein domain family member 1B	0.108032	5.34509	1.81325	0.087567	0.354619	-4.92067
5935	RBM3	RNA binding motif protein 3	0.15821	6.64603	1.81311	0.0875894	0.354619	-5.02453
9013	TAF1C	TATA-box binding protein associated factor, RNA polymerase I subunit C	0.184836	4.33249	1.81299	0.0876083	0.354619	-4.78186
51028	VPS36	vacuolar protein sorting 36 homolog	0.307792	5.66327	1.81192	0.0877814	0.355225	-4.96381
10184	LHFPL2	LHFPL tetraspan subfamily member 2	0.381502	0.795259	1.81055	0.0880002	0.355592	-4.23913
401565	FAM166A	family with sequence similarity 166 member A	0.89772	-1.59854	1.81024	0.0880509	0.355592	-4.12733
55291	PPP6R3	protein phosphatase 6 regulatory subunit 3	0.0886481	8.34952	1.8101	0.0880724	0.355592	-5.12543
105371925	LOC105371925	uncharacterized LOC105371925	0.480426	-0.85129	1.81009	0.0880749	0.355592	-4.1196
57479	PRR12	proline rich 12	0.167404	6.63574	1.80952	0.0881667	0.355835	-5.01936
114821	ZBED9	zinc finger BED-type containing 9	0.1913	4.42403	1.80857	0.0883197	0.356064	-4.80636
80221	ACSF2	acyl-CoA synthetase family member 2	0.349509	1.92221	1.80673	0.0886175	0.356444	-4.3714
3164	NR4A1	nuclear receptor subfamily 4 group A member 1	0.177016	5.86998	1.80599	0.088737	0.356444	-4.97741
2040	STOM	stomatin	0.759857	-0.852428	1.8059	0.0887522	0.356444	-4.12629
51606	ATP6V1H	ATPase H+ transporting V1 subunit H	0.136919	6.41454	1.80582	0.0887641	0.356444	-5.00862
389524	GTF2IRD2B	GTF2I repeat domain containing 2B	0.208146	2.9756	1.80447	0.0889837	0.356947	-4.56054
4326	MMP17	matrix metallopeptidase 17	0.643759	-0.578495	1.80422	0.0890236	0.357013	-4.12408
1956	EGFR	epidermal growth factor receptor	0.18692	5.79794	1.80396	0.0890669	0.357051	-4.97482
55891	LENEP	lens epithelial protein	0.398161	1.34174	1.80387	0.0890808	0.357051	-4.30451
29110	TBK1	TANK binding kinase 1	0.114449	5.73081	1.80333	0.0891688	0.357051	-4.97102
572	BAD	BCL2 associated agonist of cell death	0.198485	6.69836	1.80316	0.0891965	0.357051	-5.02764
23030	KDM4B	lysine demethylase 4B	0.12012	6.75534	1.80295	0.0892299	0.357051	-5.03486
64856	VWA1	von Willebrand factor A domain containing 1	0.246065	7.08438	1.80288	0.0892421	0.357051	-5.05835
9092	SART1	spliceosome associated factor 1, recruiter of U4/U6.U5 tri-snRNP	0.105961	6.93218	1.80243	0.0893149	0.357236	-5.05385
9060	PAPSS2	3'-phosphoadenosine 5'-phosphosulfate synthase 2	0.311645	4.20147	1.80172	0.0894316	0.357403	-4.89249
9545	RAB3D	RAB3D, member RAS oncogene family	0.206958	6.2891	1.80167	0.0894388	0.357403	-5.00829
79639	TMEM53	transmembrane protein 53	0.202462	1.94032	1.80111	0.0895305	0.357525	-4.38432
1944	EFNA3	ephrin A3	0.266567	2.33868	1.80098	0.0895521	0.357525	-4.45539
283693	ACTG1P17	actin gamma 1 pseudogene 17	0.525196	-0.615219	1.80005	0.0897044	0.35769	-4.1346
55766	H2AFJ	H2A histone family member J	0.2144	6.70427	1.80003	0.0897067	0.35769	-5.05229
121601	ANO4	anoctamin 4	0.592498	-0.996667	1.79978	0.0897481	0.35769	-4.12913
388849	CCDC188	coiled-coil domain containing 188	0.374252	0.659944	1.79955	0.0897859	0.35769	-4.2345
116983	ACAP3	ArfGAP with coiled-coil, ankyrin repeat and PH domains 3	0.188233	6.23854	1.79951	0.0897931	0.35769	-5.00668
55969	RAB5IF	RAB5 interacting factor	0.24061	3.35454	1.79943	0.0898059	0.35769	-4.65878
200958	MUC20	mucin 20, cell surface associated	0.379866	1.64562	1.79804	0.0900334	0.358502	-4.3749
23143	LRCH1	leucine rich repeats and calponin homology domain containing 1	0.100535	6.03452	1.79749	0.0901229	0.358576	-5.00313
230	ALDOC	aldolase, fructose-bisphosphate C	0.292182	5.98222	1.79574	0.0904115	0.359147	-4.98357
84260	TCHP	trichoplein keratin filament binding	0.11115	4.67206	1.79467	0.0905877	0.359388	-4.87577
388588	SMIM1	small integral membrane protein 1 (Vel blood group)	0.400753	1.04258	1.79396	0.0907054	0.359721	-4.26375
285761	DCBLD1	discoidin, CUB and LCCL domain containing 1	0.146801	3.77666	1.79385	0.0907228	0.359721	-4.73568
10294	DNAJA2	DnaJ heat shock protein family (Hsp40) member A2	0.0989022	6.21392	1.79373	0.0907428	0.359721	-5.02155
84303	CHCHD6	coiled-coil-helix-coiled-coil-helix domain containing 6	0.275704	2.77285	1.7932	0.0908305	0.359975	-4.56514
9463	PICK1	protein interacting with PRKCA 1	0.212718	4.63066	1.79291	0.0908784	0.360019	-4.85286
644815	FAM83G	family with sequence similarity 83 member G	0.244402	3.69748	1.79281	0.0908953	0.360019	-4.71018
220001	VWCE	von Willebrand factor C and EGF domains	0.624375	-0.252668	1.79215	0.0910047	0.360019	-4.15029
163782	KANK4	KN motif and ankyrin repeat domains 4	0.579009	-0.710905	1.79213	0.091007	0.360019	-4.15652
8884	SLC5A6	solute carrier family 5 member 6	0.252233	6.50463	1.79192	0.0910431	0.360019	-5.05074
9592	IER2	immediate early response 2	0.206368	4.16795	1.79144	0.0911224	0.360019	-4.81259
81557	MAGED4B	MAGE family member D4B	0.73342	-1.31637	1.79136	0.0911347	0.360019	-4.13656
23370	ARHGEF18	Rho/Rac guanine nucleotide exchange factor 18	0.121123	4.59008	1.79135	0.0911363	0.360019	-4.85098
644794	LINC02604	long intergenic non-protein coding RNA 2604	0.225929	2.95684	1.79127	0.0911504	0.360019	-4.6127
284402	SCGB2B2	secretoglobin family 2B member 2	0.683361	-1.32259	1.79037	0.0912994	0.36042	-4.13819
5315	PKM	pyruvate kinase M1/2	0.10628	10.4916	1.78993	0.0913727	0.360522	-5.28011
22853	LMTK2	lemur tyrosine kinase 2	0.0934012	6.62852	1.78951	0.0914421	0.360701	-5.05577
11344	TWF2	twinfilin actin binding protein 2	0.172823	4.02062	1.78909	0.0915121	0.360709	-4.77573
54926	UBE2R2	ubiquitin conjugating enzyme E2 R2	0.0938225	6.92038	1.78893	0.0915392	0.360709	-5.07372
7525	YES1	YES proto-oncogene 1, Src family tyrosine kinase	0.118445	7.13204	1.78874	0.0915715	0.360743	-5.08917
9863	MAGI2	membrane associated guanylate kinase, WW and PDZ domain containing 2	0.337223	1.50425	1.7884	0.0916271	0.360786	-4.32076
260293	CYP4X1	cytochrome P450 family 4 subfamily X member 1	0.230813	2.66974	1.78838	0.09163	0.360786	-4.56082
29760	BLNK	B cell linker	0.306429	2.59054	1.78744	0.0917873	0.36111	-4.56397
4209	MEF2D	myocyte enhancer factor 2D	0.152036	5.10643	1.78726	0.0918169	0.36111	-4.92321
23382	AHCYL2	adenosylhomocysteinase like 2	0.159802	4.985	1.78692	0.0918737	0.361183	-4.93729
10566	AKAP3	A-kinase anchoring protein 3	0.447361	-0.446507	1.78467	0.0922512	0.361715	-4.158
9143	SYNGR3	synaptogyrin 3	0.58968	-0.0828006	1.78461	0.0922604	0.361715	-4.16538
6280	S100A9	S100 calcium binding protein A9	0.808161	-1.85095	1.78416	0.092337	0.361814	-4.1442
115265	DDIT4L	DNA damage inducible transcript 4 like	0.698691	-1.6365	1.78395	0.0923713	0.361825	-4.14562
11093	ADAMTS13	ADAM metallopeptidase with thrombospondin type 1 motif 13	0.254969	3.42148	1.78366	0.0924211	0.361927	-4.66854
9745	ZNF536	zinc finger protein 536	0.217861	3.4675	1.78325	0.0924887	0.362005	-4.6926
5017	OVOL1	ovo like transcriptional repressor 1	0.194694	4.12833	1.78291	0.092546	0.362028	-4.8079
1280	COL2A1	collagen type II alpha 1 chain	0.613128	3.82841	1.78271	0.0925799	0.362028	-4.75247
64777	RMND5B	required for meiotic nuclear division 5 homolog B	0.102887	6.29489	1.78265	0.0925902	0.362028	-5.04212
8678	BECN1	beclin 1	0.0872473	5.60673	1.78222	0.0926628	0.362089	-4.99108
401934	RNF223	ring finger protein 223	0.42453	0.3468	1.78207	0.0926881	0.362089	-4.20276
101929374	LINC01659	long intergenic non-protein coding RNA 1659	0.380119	0.109159	1.78176	0.0927406	0.36213	-4.18483
4850	CNOT4	CCR4-NOT transcription complex subunit 4	0.12885	4.64826	1.7815	0.0927835	0.36213	-4.89029
54978	SLC35F6	solute carrier family 35 member F6	0.14786	5.38925	1.77967	0.0930927	0.36268	-4.97715
140831	ZSWIM3	zinc finger SWIM-type containing 3	0.187795	3.16279	1.77937	0.0931425	0.362691	-4.64474
6176	RPLP1	ribosomal protein lateral stalk subunit P1	0.100833	10.4586	1.77855	0.0932812	0.363052	-5.29539
11329	STK38	serine/threonine kinase 38	0.250998	4.75925	1.77825	0.0933321	0.36315	-4.89222
56990	CDC42SE2	CDC42 small effector 2	0.232745	6.38664	1.77753	0.0934547	0.363332	-5.06844
27352	SGSM3	small G protein signaling modulator 3	0.155789	6.33485	1.77716	0.0935175	0.363405	-5.05255
23769	FLRT1	fibronectin leucine rich transmembrane protein 1	0.152011	4.23802	1.77673	0.0935897	0.363493	-4.84095
5700	PSMC1	proteasome 26S subunit, ATPase 1	0.1237	5.16169	1.7766	0.093612	0.363493	-4.95496
338817	LINC01252	long intergenic non-protein coding RNA 1252	0.651058	-0.539732	1.77624	0.093673	0.363543	-4.15804
114904	C1QTNF6	C1q and TNF related 6	0.160106	3.61956	1.77463	0.093948	0.364104	-4.73597
7415	VCP	valosin containing protein	0.0945244	9.1625	1.77426	0.0940102	0.364104	-5.22425
90411	MCFD2	multiple coagulation factor deficiency 2	0.104501	7.25371	1.77415	0.0940294	0.364104	-5.11848
284086	NEK8	NIMA related kinase 8	0.150057	4.44029	1.77412	0.0940337	0.364104	-4.85158
55031	USP47	ubiquitin specific peptidase 47	0.110153	7.06634	1.77276	0.0942662	0.364725	-5.10815
5715	PSMD9	proteasome 26S subunit, non-ATPase 9	0.140952	4.57486	1.77259	0.0942947	0.364743	-4.88577
55009	C19orf24	chromosome 19 open reading frame 24	0.195876	4.73698	1.7723	0.0943449	0.36475	-4.91053
372	ARCN1	archain 1	0.130886	8.02148	1.77216	0.0943696	0.36475	-5.15429
284309	ZNF776	zinc finger protein 776	0.130064	5.78547	1.77181	0.0944286	0.364795	-5.01895
55177	RMDN3	regulator of microtubule dynamics 3	0.1294	5.31466	1.77026	0.0946941	0.365087	-4.97241
25855	BRMS1	BRMS1 transcriptional repressor and anoikis regulator	0.135923	5.60001	1.77011	0.0947205	0.365087	-5.00937
285190	RGPD4	RANBP2 like and GRIP domain containing 4	0.190828	3.04394	1.7697	0.0947908	0.365264	-4.65085
147650	SPACA6	sperm acrosome associated 6	0.284006	2.7143	1.76889	0.0949299	0.365521	-4.57905
6945	MLX	MAX dimerization protein MLX	0.190944	5.44943	1.76849	0.0949988	0.365694	-4.99501
8572	PDLIM4	PDZ and LIM domain 4	0.670212	-0.157585	1.76824	0.0950415	0.365697	-4.17483
100874249	DENND5B-AS1	DENND5B antisense RNA 1	0.363032	0.578536	1.7682	0.095048	0.365697	-4.25324
91978	TPGS1	tubulin polyglutamylase complex subunit 1	0.579238	0.542179	1.76781	0.0951162	0.365774	-4.22441
9203	ZMYM3	zinc finger MYM-type containing 3	0.0852124	7.34376	1.76763	0.0951462	0.365797	-5.12969
5191	PEX7	peroxisomal biogenesis factor 7	0.160336	3.38348	1.76722	0.0952177	0.365979	-4.71782
10152	ABI2	abl interactor 2	0.129062	6.11912	1.7665	0.0953404	0.366151	-5.06023
6453	ITSN1	intersectin 1	0.0977	7.04488	1.7664	0.0953591	0.366151	-5.11789
55929	DMAP1	DNA methyltransferase 1 associated protein 1	0.164478	5.16661	1.76608	0.0954136	0.36625	-4.96171
64849	SLC13A3	solute carrier family 13 member 3	0.423506	-0.0381792	1.76566	0.0954865	0.366304	-4.21285
23254	KAZN	kazrin, periplakin interacting protein	0.218742	3.13908	1.76531	0.0955472	0.366409	-4.6882
4692	NDN	necdin, MAGE family member	0.295232	4.54228	1.76447	0.0956918	0.366593	-4.89296
4338	MOCS2	molybdenum cofactor synthesis 2	0.138215	4.6674	1.76377	0.0958129	0.366845	-4.91813
146059	CDAN1	codanin 1	0.136406	4.43278	1.76367	0.0958302	0.366845	-4.87663
4947	OAZ2	ornithine decarboxylase antizyme 2	0.103245	7.05347	1.76324	0.0959048	0.367038	-5.1192
1840	DTX1	deltex E3 ubiquitin ligase 1	0.296466	1.3479	1.76287	0.0959695	0.367191	-4.36076
91689	SMDT1	single-pass membrane protein with aspartate rich tail 1	0.153209	5.57073	1.76249	0.0960347	0.367191	-5.01124
26205	GMEB2	glucocorticoid modulatory element binding protein 2	0.112538	5.51796	1.76193	0.096133	0.367191	-5.00813
10297	APC2	APC regulator of WNT signaling pathway 2	0.252368	2.81783	1.76153	0.0962016	0.367191	-4.57977
6835	SURF2	surfeit 2	0.179653	5.09602	1.76124	0.096253	0.367191	-4.97712
81618	ITM2C	integral membrane protein 2C	0.234524	4.64671	1.76081	0.0963283	0.367191	-4.90123
83938	LRMDA	leucine rich melanocyte differentiation associated	0.923757	-1.62373	1.76063	0.0963593	0.367191	-4.17677
51195	RAPGEFL1	Rap guanine nucleotide exchange factor like 1	0.15575	4.58061	1.76038	0.0964027	0.367191	-4.90688
2196	FAT2	FAT atypical cadherin 2	0.302325	1.72515	1.76033	0.0964105	0.367191	-4.44912
1307	COL16A1	collagen type XVI alpha 1 chain	0.372384	1.47193	1.75939	0.0965743	0.367559	-4.38565
22808	MRAS	muscle RAS oncogene homolog	0.356005	1.54364	1.75745	0.0969147	0.368427	-4.40156
4296	MAP3K11	mitogen-activated protein kinase kinase kinase 11	0.176548	7.37218	1.7569	0.0970111	0.368608	-5.14879
808	CALM3	calmodulin 3	0.106971	9.36841	1.75521	0.0973068	0.369605	-5.26244
7763	ZFAND5	zinc finger AN1-type containing 5	0.102219	7.03881	1.75502	0.0973399	0.369638	-5.13776
253725	WASHC2C	WASH complex subunit 2C	0.195103	5.38818	1.75384	0.0975477	0.370149	-5.00303
100316868	HOTTIP	HOXA distal transcript antisense RNA	0.156884	6.07048	1.75274	0.0977409	0.370604	-5.07274
149951	COMMD7	COMM domain containing 7	0.115885	4.98507	1.75167	0.0979295	0.370948	-4.97269
11182	SLC2A6	solute carrier family 2 member 6	0.285967	4.06592	1.75112	0.0980279	0.371189	-4.81449
2330	FMO5	flavin containing monooxygenase 5	0.221489	2.32883	1.75054	0.0981292	0.371354	-4.54728
200014	CC2D1B	coiled-coil and C2 domain containing 1B	0.281033	5.26757	1.75051	0.0981347	0.371354	-5.00042
115110	TNFRSF14-AS1	TNFRSF14 antisense RNA 1	0.42196	0.875119	1.74995	0.098234	0.371452	-4.31507
6876	TAGLN	transgelin	0.250129	2.03899	1.74971	0.0982765	0.37152	-4.49654
400499	LOC400499	vitellogenin	0.355034	0.0288606	1.74908	0.0983885	0.371665	-4.23338
54929	TMEM161A	transmembrane protein 161A	0.19781	4.19472	1.74874	0.0984492	0.371802	-4.85514
340390	WDR97	WD repeat domain 97	0.217036	2.82571	1.74833	0.0985221	0.371985	-4.63254
140823	ROMO1	reactive oxygen species modulator 1	0.188403	4.95335	1.74756	0.0986592	0.37241	-4.97234
51465	UBE2J1	ubiquitin conjugating enzyme E2 J1	0.108423	7.25655	1.74731	0.0987035	0.372464	-5.15456
64418	TMEM168	transmembrane protein 168	0.0911545	6.4078	1.74631	0.0988814	0.372464	-5.11546
440689	HIST2H2BF	histone cluster 2 H2B family member f	0.444885	0.135399	1.74613	0.0989126	0.372464	-4.22326
8705	B3GALT4	beta-1,3-galactosyltransferase 4	0.579884	-0.335207	1.74605	0.0989266	0.372464	-4.20381
23504	RIMBP2	RIMS binding protein 2	0.133806	5.13704	1.74596	0.0989438	0.372464	-4.98899
646652	LOC646652	integral membrane glycoprotein-like pseudogene	0.4053	0.507322	1.74546	0.0990326	0.372645	-4.2776
3801	KIFC3	kinesin family member C3	0.971126	0.586546	1.74541	0.0990411	0.372645	-4.32661
5518	PPP2R1A	protein phosphatase 2 scaffold subunit Aalpha	0.109156	8.35941	1.74473	0.0991629	0.373011	-5.22208
51084	CRYL1	crystallin lambda 1	0.175219	4.30907	1.74439	0.0992226	0.37305	-4.90171
1543	CYP1A1	cytochrome P450 family 1 subfamily A member 1	0.444064	1.23994	1.74418	0.0992609	0.373102	-4.35718
27	ABL2	ABL proto-oncogene 2, non-receptor tyrosine kinase	0.161448	5.57578	1.74376	0.0993363	0.373281	-5.06262
29775	CARD10	caspase recruitment domain family member 10	0.403289	2.61349	1.7432	0.0994365	0.373484	-4.65173
100287559	ADPGK-AS1	ADPGK antisense RNA 1	0.542009	-0.510469	1.74271	0.0995231	0.373639	-4.19314
9904	RBM19	RNA binding motif protein 19	0.118419	5.62905	1.74242	0.0995762	0.373639	-5.05234
27035	NOX1	NADPH oxidase 1	0.423191	-0.397051	1.74161	0.0997217	0.373907	-4.22364
283927	NUDT7	nudix hydrolase 7	0.315004	0.661075	1.74138	0.0997629	0.373909	-4.2793
5833	PCYT2	phosphate cytidylyltransferase 2, ethanolamine	0.119984	6.31425	1.74119	0.0997962	0.373909	-5.10254
84876	ORAI1	ORAI calcium release-activated calcium modulator 1	0.175215	3.03066	1.73956	0.100089	0.374456	-4.70144
55322	C5orf22	chromosome 5 open reading frame 22	0.140355	5.20139	1.73932	0.100133	0.374456	-5.02352
25940	FAM98A	family with sequence similarity 98 member A	0.145546	5.49476	1.73894	0.100201	0.374456	-5.05047
152926	PPM1K	protein phosphatase, Mg2+/Mn2+ dependent 1K	0.23645	6.35122	1.73834	0.10031	0.374609	-5.1101
150290	DUSP18	dual specificity phosphatase 18	0.376925	-0.0168165	1.73729	0.100498	0.374907	-4.23256
80212	CCDC92	coiled-coil domain containing 92	0.190956	4.7961	1.73468	0.100971	0.375978	-4.97309
55128	TRIM68	tripartite motif containing 68	0.166495	3.86231	1.73403	0.101089	0.376047	-4.84396
160897	GPR180	G protein-coupled receptor 180	0.236612	5.07178	1.73393	0.101107	0.376047	-5.0108
94120	SYTL3	synaptotagmin like 3	0.363604	0.513981	1.73341	0.101202	0.3762	-4.28717
100873165	SRGAP2-AS1	SRGAP2 antisense RNA 1	0.349039	0.980139	1.73303	0.101271	0.376282	-4.39218
1774	DNASE1L1	deoxyribonuclease 1 like 1	0.189401	4.23171	1.73302	0.101273	0.376282	-4.89027
129563	DIS3L2	DIS3 like 3'-5' exoribonuclease 2	0.1096	4.94782	1.73122	0.1016	0.377034	-5.00123
8878	SQSTM1	sequestosome 1	0.182845	6.33755	1.72988	0.101846	0.377854	-5.12345
3207	HOXA11	homeobox A11	0.182585	2.63255	1.72779	0.102227	0.378714	-4.6495
100505894	TMEM161B-AS1	TMEM161B antisense RNA 1	0.142317	4.23054	1.72698	0.102376	0.378985	-4.92015
138429	PIP5KL1	phosphatidylinositol-4-phosphate 5-kinase like 1	0.477167	-0.264596	1.72563	0.102624	0.379612	-4.23042
11316	COPE	coatomer protein complex subunit epsilon	0.128281	5.6139	1.72559	0.102631	0.379612	-5.07463
3799	KIF5B	kinesin family member 5B	0.141604	8.86013	1.72499	0.102742	0.379876	-5.28761
166379	BBS12	Bardet-Biedl syndrome 12	0.237461	1.83332	1.72459	0.102815	0.379962	-4.53942
120376	COLCA2	colorectal cancer associated 2	0.481253	0.554428	1.72407	0.102911	0.379979	-4.31663
[truncated: 13,168 more rows]

## Sheet: in common FDR<0.05 up
Limma results in commonly up-regulated with FDR<0.05 between VCaP siERG and siSND1 RNAseq.
[truncated: 45 more rows]

[truncated: 1 more sheets: in common FDR<0.05 down]
