# Supplementary material for: SND1 binds to ERG and promotes tumor growth in genetic mouse models of prostate cancer
Source: Nat Commun. 2023 Nov 16;14:7435. doi: 10.1038/s41467-023-43245-8 (PMC10654515; doi:10.1038/s41467-023-43245-8)
Supplement: Supplementary file 6 — Supplementary Data 3 [file 41467_2023_43245_MOESM6_ESM.xlsx]

## Sheet: Snd1-KO results
Limma results for comparison of Pten_KO_Snd1_KO_ERG_OE vs. Pten_KO_ERG_OE mouse RNAseq
ENTREZ	SYMBOL	GENENAME	limma_logFC	limma_AveExpr	limma_t	limma_P.Value	limma_adj.P.Val	limma_B
16678	Krt1	keratin 1	5.90997	0.435551	8.695	3.23454e-09	1.30911e-05	10.95
229574	Flg2	filaggrin family member 2	5.13298	-4.16745	8.60025	4.01394e-09	1.30911e-05	9.12915
71869	Serpinb12	serine (or cysteine) peptidase inhibitor, clade B (ovalbumin), member 12	4.98705	-3.96941	8.5087	4.95054e-09	1.34547e-05	9.00146
20863	Stfa3	stefin A3	6.98102	-3.44195	7.99383	1.64387e-08	3.35082e-05	8.67576
16661	Krt10	keratin 10	3.17608	2.36862	7.83938	2.37235e-08	4.29844e-05	9.28343
15024	H2-T10	histocompatibility 2, T region locus 10	1.30314	4.63403	7.64207	3.8077e-08	6.20921e-05	8.64645
100041677	Zfp984	zinc finger protein 984	1.91364	3.29857	7.50805	5.266e-08	7.7698e-05	8.46224
66203	Lce1m	late cornified envelope 1M	5.97683	-3.68217	7.47419	5.71765e-08	7.7698e-05	7.39231
13510	Dsg1a	desmoglein 1 alpha	4.54465	-3.67137	7.41317	6.63397e-08	8.32155e-05	7.19391
80796	Calm4	calmodulin 4	7.78578	-3.31208	7.31889	8.35442e-08	9.73111e-05	7.17361
67855	Asprv1	aspartic peptidase, retroviral-like 1	3.4155	-0.13763	7.17169	1.20016e-07	0.000122319	7.63255
66950	Tmem206	transmembrane protein 206	0.79049	3.37274	7.0968	1.44452e-07	0.000132767	7.45855
68723	Hrnr	hornerin	6.19511	-2.71542	7.09099	1.4655e-07	0.000132767	6.63966
433619	Kprp	keratinocyte expressed, proline-rich	4.63585	-4.09519	7.02641	1.72048e-07	0.000140164	6.24806
77065	Ints7	integrator complex subunit 7	0.654441	4.85953	6.73475	3.57216e-07	0.000215745	6.39363
108937	Rnf169	ring finger protein 169	0.598453	5.27429	6.61354	4.85331e-07	0.00026381	6.07827
68048	Aen	apoptosis enhancing nuclease	0.648444	5.0655	6.56629	5.4717e-07	0.000278834	5.95819
23993	Klk7	kallikrein related-peptidase 7 (chymotryptic, stratum corneum)	4.93674	-4.02943	6.4672	7.04183e-07	0.000347973	5.23292
209387	Trim30d	tripartite motif-containing 30D	2.67396	1.87016	6.41728	7.99927e-07	0.000372698	5.72644
16858	Lgals7	lectin, galactose binding, soluble 7	4.97587	0.728587	6.37001	9.02782e-07	0.000408935	5.77364
16939	Lor	loricrin	3.39567	-0.158768	6.33798	9.80021e-07	0.000418936	5.68157
217198	Plekhh3	pleckstrin homology domain containing, family H (with MyTH4 domain) member 3	0.544583	4.6223	6.32936	1.00193e-06	0.000418936	5.36542
12257	Tspo	translocator protein	1.23963	5.63713	6.2914	1.10448e-06	0.000450269	5.29281
70405	Calml3	calmodulin-like 3	2.94549	-1.8796	6.23185	1.2873e-06	0.000487131	5.13505
13101	Cyp2d10	cytochrome P450, family 2, subfamily d, polypeptide 10	2.36203	-2.19326	6.22022	1.32646e-06	0.000487131	5.14155
213956	Fam83f	family with sequence similarity 83, member F	0.774749	3.78929	6.21504	1.34426e-06	0.000487131	5.20843
68479	Phf5a	PHD finger protein 5A	0.457153	4.70444	6.16549	1.52752e-06	0.00053496	4.95341
51800	Bok	BCL2-related ovarian killer	1.47579	2.82394	6.15315	1.57698e-06	0.00053496	5.05116
76681	Trim12a	tripartite motif-containing 12A	4.80621	0.0513672	6.14154	1.62498e-06	0.00053496	5.20824
17974	Nck2	non-catalytic region of tyrosine kinase adaptor protein 2	0.478897	4.85734	6.08257	1.89275e-06	0.000578027	4.71641
15018	H2-Q7	histocompatibility 2, Q region locus 7	2.65925	-1.21208	6.05784	2.01797e-06	0.000598309	4.97614
68512	Tomm5	translocase of outer mitochondrial membrane 5	0.463581	3.91164	5.98184	2.45783e-06	0.000715427	4.55709
328035	Fads6	fatty acid desaturase domain family, member 6	2.164	3.30564	5.97518	2.50072e-06	0.000715427	4.66305
384198	Fam47e	family with sequence similarity 47, member E	3.31737	-3.02722	5.96185	2.58889e-06	0.000723536	3.95842
73712	Dmkn	dermokine	3.02053	0.201936	5.88899	3.12953e-06	0.000802583	4.60373
68877	Maf1	MAF1 homolog, negative regulator of RNA polymerase III	0.491687	5.03172	5.88874	3.13157e-06	0.000802583	4.22508
68436	Rpl34	ribosomal protein L34	1.0982	7.21111	5.88539	3.159e-06	0.000802583	4.27618
12365	Casp14	caspase 14	3.64098	-3.50541	5.88055	3.19911e-06	0.000802583	4.18282
53978	Lpar2	lysophosphatidic acid receptor 2	1.27991	3.40335	5.86119	3.36475e-06	0.00081788	4.29262
319224	6330410L21Rik	RIKEN cDNA 6330410L21 gene	2.20424	-0.925572	5.85601	3.41055e-06	0.00081788	4.30912
67457	Frmd8	FERM domain containing 8	0.469734	5.01826	5.81128	3.83296e-06	0.000868112	4.00902
233887	Zfp553	zinc finger protein 553	0.496205	4.50747	5.78721	4.08172e-06	0.000887475	3.99845
98314	D2hgdh	D-2-hydroxyglutarate dehydrogenase	1.12903	3.6681	5.75984	4.3846e-06	0.000940786	4.06992
20638	Snrpb	small nuclear ribonucleoprotein B	0.626623	6.24074	5.69515	5.19387e-06	0.00107211	3.72644
74175	Crct1	cysteine-rich C-terminal 1	3.11721	-3.35811	5.65034	5.84157e-06	0.00116169	3.81106
14357	Dtx1	deltex 1, E3 ubiquitin ligase	1.33617	1.55131	5.61578	6.39633e-06	0.00119965	3.90225
68845	Pih1d1	PIH1 domain containing 1	0.468732	3.94749	5.61554	6.40028e-06	0.00119965	3.57564
67164	Lipt2	lipoyl(octanoyl) transferase 2 (putative)	0.759042	1.74162	5.59262	6.79767e-06	0.00125165	3.81773
68720	Lce1b	late cornified envelope 1B	4.40127	-4.16102	5.56995	7.21499e-06	0.00130728	3.3524
94094	Trim34a	tripartite motif-containing 34A	1.50798	3.47116	5.53748	7.8582e-06	0.00139287	3.36993
54151	Cyhr1	cysteine and histidine rich 1	0.417095	7.0684	5.50841	8.48302e-06	0.00146302	3.2787
64661	Krtdap	keratinocyte differentiation associated protein	3.07056	-0.537416	5.50277	8.61e-06	0.00146302	3.6484
68205	Urm1	ubiquitin related modifier 1	0.380344	4.68379	5.50265	8.61285e-06	0.00146302	3.22662
30954	Siva1	SIVA1, apoptosis-inducing factor	0.732726	2.85031	5.48967	8.91219e-06	0.00148297	3.45227
73710	Tubb2b	tubulin, beta 2B class IIB	0.662084	4.52433	5.46354	9.54755e-06	0.00152639	3.11208
74424	Tmc5	transmembrane channel-like gene family 5	1.78957	1.00718	5.41832	1.07567e-05	0.00167057	3.22451
15945	Cxcl10	chemokine (C-X-C motif) ligand 10	1.80775	2.32397	5.40123	1.12529e-05	0.00173115	3.10992
56317	Anapc7	anaphase promoting complex subunit 7	0.367115	5.44579	5.39492	1.14418e-05	0.00174375	2.91637
20821	Trim21	tripartite motif-containing 21	0.663189	4.28097	5.32898	1.36183e-05	0.00202091	2.78223
22422	Wnt7b	wingless-type MMTV integration site family, member 7B	0.609359	5.8284	5.32783	1.366e-05	0.00202091	2.75246
70005	Znf41-ps	ZNF41, pseudogene	1.04015	2.61703	5.29409	1.49342e-05	0.00213624	2.93479
230903	Fbxo44	F-box protein 44	1.53949	3.22347	5.28572	1.52684e-05	0.00216507	2.90383
15451	Hpn	hepsin	1.69135	2.8319	5.25693	1.64765e-05	0.00229643	2.79074
19126	Prom1	prominin 1	4.55514	5.16425	5.24234	1.71254e-05	0.00231575	2.70168
71963	Cdca4	cell division cycle associated 4	0.543037	4.07554	5.2321	1.75957e-05	0.00231575	2.58223
16324	Inhbb	inhibin beta-B	0.895597	3.02044	5.18056	2.01687e-05	0.00248229	2.46691
59014	Rrs1	ribosome biogenesis regulator 1	0.61061	4.44663	5.15514	2.15739e-05	0.00260596	2.36687
52840	Dbndd2	dysbindin (dystrobrevin binding protein 1) domain containing 2	0.613254	3.88477	5.15206	2.17506e-05	0.00260799	2.36923
105844	Card10	caspase recruitment domain family, member 10	0.764867	5.2389	5.14438	2.21977e-05	0.00262302	2.26583
667823	Trim5	tripartite motif-containing 5	1.23731	2.00111	5.13364	2.28383e-05	0.0026713	2.52691
22417	Wnt4	wingless-type MMTV integration site family, member 4	1.22843	5.41114	5.13207	2.29338e-05	0.0026713	2.25514
320982	Arl4c	ADP-ribosylation factor-like 4C	1.59394	3.85117	5.12193	2.35585e-05	0.00272127	2.27632
16534	Kcnn4	potassium intermediate/small conductance calcium-activated channel, subfamily N, member 4	1.53297	4.99454	5.11431	2.4039e-05	0.00272225	2.23682
106947	Slc39a3	solute carrier family 39 (zinc transporter), member 3	0.485343	4.59319	5.10074	2.49202e-05	0.00280257	2.18414
232976	Zfp574	zinc finger protein 574	0.445745	4.40275	5.07691	2.65453e-05	0.00292483	2.14173
52331	Stbd1	starch binding domain 1	1.18678	2.23107	5.03459	2.96995e-05	0.00310455	2.3278
18538	Pcna	proliferating cell nuclear antigen	0.90036	5.03795	5.01568	3.12271e-05	0.00314575	1.94071
23991	Cib1	calcium and integrin binding 1 (calmyrin)	0.629446	5.96327	4.9755	3.47415e-05	0.00336227	1.8425
14257	Flt4	FMS-like tyrosine kinase 4	0.709154	3.51133	4.95582	3.66048e-05	0.00345037	1.81816
16912	Psmb9	proteasome (prosome, macropain) subunit, beta type 9 (large multifunctional peptidase 2)	0.937002	4.65417	4.94942	3.72316e-05	0.00348929	1.7614
213233	Tapbpl	TAP binding protein-like	0.492391	5.02247	4.90201	4.22262e-05	0.00374229	1.62265
72027	Slc39a4	solute carrier family 39 (zinc transporter), member 4	2.42676	5.54146	4.88464	4.42203e-05	0.00383564	1.70108
26426	Nubp2	nucleotide binding protein 2	0.350595	4.73847	4.87176	4.57584e-05	0.00392728	1.55852
319181	Hist1h2bg	histone cluster 1, H2bg	0.777948	2.89341	4.8636	4.67613e-05	0.00395817	1.6938
22697	Zscan21	zinc finger and SCAN domain containing 21	0.523224	4.51831	4.86114	4.70682e-05	0.00395817	1.5871
80794	Cblc	Casitas B-lineage lymphoma c	0.528139	5.48768	4.85964	4.72557e-05	0.00395817	1.5146
68147	Gar1	GAR1 ribonucleoprotein	0.6591	4.12319	4.85903	4.7332e-05	0.00395817	1.58994
217946	Cdca7l	cell division cycle associated 7 like	0.604662	3.98588	4.84927	4.85757e-05	0.00400063	1.56582
13505	Dsc1	desmocollin 1	3.50454	-3.71769	4.83747	5.01219e-05	0.00408669	1.68593
230936	Phf13	PHD finger protein 13	0.477518	4.59691	4.81262	5.35411e-05	0.00431969	1.4216
22384	Eif4h	eukaryotic translation initiation factor 4H	0.408916	7.68251	4.79883	5.5539e-05	0.00441793	1.47306
208198	Btbd2	BTB (POZ) domain containing 2	0.355711	5.57364	4.79619	5.59299e-05	0.00442742	1.3419
109246	Tspan9	tetraspanin 9	0.696625	5.35846	4.76997	5.99647e-05	0.00461247	1.28156
12539	Cdc37	cell division cycle 37	0.410619	7.05885	4.76372	6.09678e-05	0.00464581	1.32391
71720	Osbpl3	oxysterol binding protein-like 3	2.49421	4.13279	4.75342	6.2658e-05	0.00475239	1.32943
98170	Tmem132a	transmembrane protein 132A	0.738269	3.51617	4.74678	6.37736e-05	0.00479242	1.3115
622070	Gm15133	predicted gene 15133	3.19983	-3.66615	4.7301	6.66628e-05	0.00494123	1.62116
17192	Mbd3	methyl-CpG binding domain protein 3	0.443418	6.22016	4.72166	6.81728e-05	0.00497099	1.16138
11927	Atox1	antioxidant 1 copper chaperone	0.696893	5.54057	4.70254	7.1725e-05	0.00515251	1.11461
18011	Neurl1a	neuralized E3 ubiquitin protein ligase 1A	1.12137	1.98346	4.67323	7.75309e-05	0.00552095	1.31257
54426	Hgfac	hepatocyte growth factor activator	2.21621	2.91469	4.66393	7.947e-05	0.00561003	1.31163
263876	Spata2	spermatogenesis associated 2	0.358102	4.59227	4.64627	8.32844e-05	0.00582883	0.98295
227885	Gm13498	heat shock protein 90 alpha (cytosolic), class B member 1 pseudogene	1.57895	-1.50945	4.63627	8.55246e-05	0.00596004	1.47699
319370	Ubald2	UBA-like domain containing 2	0.470132	4.77164	4.63264	8.63536e-05	0.00599221	0.919771
56016	Hebp2	heme binding protein 2	1.11583	3.441	4.62689	8.76822e-05	0.00601465	1.12404
67936	Wdr55	WD repeat domain 55	0.337132	3.99159	4.62492	8.81414e-05	0.00601465	0.987696
28010	Miip	migration and invasion inhibitory protein	1.46754	4.70582	4.60995	9.17143e-05	0.00617285	0.938507
19383	Raly	hnRNP-associated with lethal yellow	0.332266	6.57012	4.6074	9.23368e-05	0.00617285	0.884764
72281	Sh2d4a	SH2 domain containing 4A	1.21889	4.82866	4.57717	0.000100051	0.0063396	0.811965
19171	Psmb10	proteasome (prosome, macropain) subunit, beta type 10	0.822694	4.86789	4.5674	0.000102679	0.00646484	0.757291
20648	Snta1	syntrophin, acidic 1	0.841602	2.08739	4.5536	0.000106509	0.00660139	1.1831
17216	Mcm2	minichromosome maintenance complex component 2	0.585495	4.76893	4.55089	0.000107277	0.00660139	0.736106
22030	Traf2	TNF receptor-associated factor 2	0.454411	5.05601	4.54889	0.000107848	0.00661157	0.69698
108911	Rcc2	regulator of chromosome condensation 2	0.454716	6.79494	4.54315	0.000109503	0.00668789	0.745781
72205	Eml2	echinoderm microtubule associated protein like 2	0.971603	4.79545	4.53239	0.000112674	0.00683039	0.695913
100702	Gbp6	guanylate binding protein 6	1.31968	2.97828	4.52699	0.0001143	0.00685853	0.802302
71904	Paqr7	progestin and adipoQ receptor family member VII	0.636395	2.91844	4.52484	0.000114952	0.00685853	0.967863
381280	Hjurp	Holliday junction recognition protein	0.985479	6.28914	4.52433	0.000115111	0.00685853	0.668529
30055	Timm13	translocase of inner mitochondrial membrane 13	0.490667	5.24966	4.5239	0.000115241	0.00685853	0.633194
19736	Rgs4	regulator of G-protein signaling 4	1.92387	2.9421	4.4957	0.00012419	0.00728273	0.635626
21807	Tsc22d1	TSC22 domain family, member 1	0.345575	7.23422	4.49266	0.000125194	0.0072912	0.631765
22032	Traf4	TNF receptor associated factor 4	0.654537	5.48821	4.48596	0.00012744	0.00736937	0.548059
22592	Ercc5	excision repair cross-complementing rodent repair deficiency, complementation group 5	0.327231	4.76051	4.48087	0.000129171	0.00742181	0.56711
60455	Tmem8	transmembrane protein 8	0.471685	4.7895	4.47929	0.000129712	0.00742181	0.518221
26446	Psmb3	proteasome (prosome, macropain) subunit, beta type 3	0.468016	5.97843	4.47654	0.00013066	0.00744989	0.518777
68197	Ndufc2	NADH:ubiquinone oxidoreductase subunit C2	0.732745	5.08153	4.47225	0.000132154	0.00749486	0.507836
209318	Gps1	G protein pathway suppressor 1	0.332065	6.50707	4.43351	0.000146443	0.00812259	0.416052
19089	Prkcsh	protein kinase C substrate 80K-H	0.645095	7.14172	4.42254	0.000150763	0.00827773	0.470489
233552	Gdpd5	glycerophosphodiester phosphodiesterase domain containing 5	0.746309	4.89435	4.4041	0.000158306	0.00857641	0.327617
20132	Rrh	retinal pigment epithelium derived rhodopsin homolog	2.56205	-1.56207	4.39807	0.000160858	0.0086858	0.882025
14706	Gng4	guanine nucleotide binding protein (G protein), gamma 4	3.364	-2.98374	4.38872	0.000164888	0.00884484	0.743274
229707	Strip1	striatin interacting protein 1	0.464552	5.70654	4.37812	0.000169578	0.00903696	0.248706
70967	Eva1c	eva-1 homolog C (C. elegans)	0.79362	3.12074	4.37278	0.000171992	0.00907664	0.643841
75761	Apol7a	apolipoprotein L 7a	1.54202	1.90203	4.36359	0.000176227	0.0092107	0.379328
26971	Pla2g2f	phospholipase A2, group IIF	2.52935	-2.18314	4.3507	0.000182344	0.00939281	0.765258
14407	Gabrg3	gamma-aminobutyric acid (GABA) A receptor, subunit gamma 3	3.40736	-2.75433	4.3467	0.000184281	0.00939281	0.706373
67711	Nsmce1	NSE1 homolog, SMC5-SMC6 complex component	0.346507	3.71811	4.34617	0.000184543	0.00939281	0.316098
64144	Mllt1	myeloid/lymphoid or mixed-lineage leukemia; translocated to, 1	0.361256	5.94196	4.33439	0.000190383	0.00946797	0.137601
72754	Arhgef10l	Rho guanine nucleotide exchange factor (GEF) 10-like	0.394706	6.24574	4.3334	0.000190883	0.00946797	0.170082
17427	Mns1	meiosis-specific nuclear structural protein 1	1.91274	-0.767977	4.32871	0.000193263	0.00952128	0.761948
50799	Slc25a13	solute carrier family 25 (mitochondrial carrier, adenine nucleotide translocator), member 13	1.44672	2.08658	4.32228	0.000196579	0.00962062	0.564485
67286	Ift22	intraflagellar transport 22	0.37663	3.92041	4.32137	0.00019705	0.00962062	0.236231
100038712	Gm10516	predicted gene 10516	0.883303	1.06038	4.31697	0.000199358	0.00969555	0.650217
69671	Tmem52	transmembrane protein 52	1.14559	1.2449	4.31618	0.000199773	0.00969555	0.677276
216136	Ilvbl	ilvB (bacterial acetolactate synthase)-like	0.482954	5.39416	4.31419	0.000200826	0.00971771	0.0830759
22169	Cmpk2	cytidine monophosphate (UMP-CMP) kinase 2, mitochondrial	1.23594	4.8356	4.30671	0.000204837	0.0098533	0.0974015
26377	Dapp1	dual adaptor for phosphotyrosine and 3-phosphoinositides 1	0.922638	3.82769	4.30281	0.00020696	0.00989708	0.158433
13016	Ctbp1	C-terminal binding protein 1	0.37357	7.17312	4.29408	0.000211793	0.0100691	0.104506
74157	Cmtr1	cap methyltransferase 1	0.411198	3.77182	4.28866	0.000214847	0.0101783	0.158024
102635661	LOC102635661	myosin light polypeptide 6-like	0.443266	3.47536	4.28779	0.00021534	0.0101783	0.198615
76509	Plet1	placenta expressed transcript 1	1.11614	7.26024	4.28331	0.000217906	0.0102403	0.114296
69748	Aldh16a1	aldehyde dehydrogenase 16 family, member A1	0.373708	4.72747	4.26937	0.000226077	0.0105794	-0.0139707
71890	Mad2l2	MAD2 mitotic arrest deficient-like 2	0.382601	3.8957	4.26664	0.000227716	0.0105794	0.0704162
69535	Ten1	TEN1 telomerase capping complex subunit	0.394907	3.98605	4.25093	0.000237358	0.0109031	0.0269129
18673	Phb	prohibitin	0.499353	5.69934	4.24407	0.000241696	0.0110517	-0.0947739
17885	Myh8	myosin, heavy polypeptide 8, skeletal muscle, perinatal	4.89873	-1.67418	4.24278	0.000242521	0.0110517	0.460619
18550	Furin	furin (paired basic amino acid cleaving enzyme)	0.482111	6.75053	4.24169	0.000243218	0.0110517	-0.0423452
101187	Parp11	poly (ADP-ribose) polymerase family, member 11	0.67394	4.11154	4.2405	0.000243983	0.0110517	-0.0437048
79233	Zfp319	zinc finger protein 319	0.319938	5.21218	4.23641	0.00024663	0.0111407	-0.118929
19415	Rasal1	RAS protein activator like 1 (GAP1 like)	1.49533	2.94821	4.23361	0.000248463	0.0111617	0.0111322
73062	Ppp1r16a	protein phosphatase 1, regulatory subunit 16A	0.441898	5.21745	4.22583	0.000253612	0.0112474	-0.142624
76478	Haus8	4HAUS augmin-like complex, subunit 8	0.929366	1.67059	4.22474	0.000254346	0.0112474	0.342848
110173	Manba	mannosidase, beta A, lysosomal	0.723827	5.55738	4.22435	0.000254605	0.0112474	-0.136565
109075	Exosc4	exosome component 4	0.345138	4.01419	4.20944	0.000264818	0.0115447	-0.0631415
20776	Tmie	transmembrane inner ear	1.18206	0.990437	4.20849	0.000265486	0.0115447	0.281736
74134	Cyp2s1	cytochrome P450, family 2, subfamily s, polypeptide 1	0.933966	2.58468	4.20598	0.00026725	0.0115905	0.203969
17454	Mov10	Moloney leukemia virus 10	0.580163	5.43459	4.19943	0.000271906	0.0116485	-0.204546
69675	Pxdn	peroxidasin	0.933148	4.21186	4.19824	0.000272759	0.0116485	-0.105754
18971	Pold1	polymerase (DNA directed), delta 1, catalytic subunit	0.704203	4.04397	4.19806	0.000272887	0.0116485	-0.120115
80292	Zxdc	ZXD family zinc finger C	0.329666	4.45742	4.1961	0.000274301	0.0116485	-0.157357
57259	Tob2	transducer of ERBB2, 2	0.593422	5.24233	4.18658	0.00028127	0.0117662	-0.240843
13875	Erf	Ets2 repressor factor	0.590303	4.56932	4.18569	0.00028193	0.0117662	-0.228451
15016	H2-Q5	histocompatibility 2, Q region locus 5	1.55456	3.31429	4.17391	0.000290817	0.012006	-0.18873
21665	Tdg	thymine DNA glycosylase	0.966299	2.20366	4.16701	0.000296155	0.0121395	0.136681
73284	Ddit4l	DNA-damage-inducible transcript 4-like	0.978686	1.67946	4.16604	0.00029691	0.0121395	0.170827
13848	Ephb6	Eph receptor B6	0.81722	6.36049	4.16403	0.000298487	0.0121686	-0.283317
237400	Mex3d	mex3 RNA binding family member D	0.486921	3.59984	4.15861	0.00030278	0.0122517	-0.213607
54563	Nup210	nucleoporin 210	0.406657	5.34003	4.15576	0.000305064	0.0122832	-0.318538
15460	Hr	lysine demethylase and nuclear receptor corepressor	0.961077	4.66191	4.14578	0.000313188	0.0125483	-0.337943
633640	Tmem267	transmembrane protein 267	1.42703	3.02701	4.13984	0.00031812	0.0126629	-0.0177602
15930	Ido1	indoleamine 2,3-dioxygenase 1	2.06752	-0.250256	4.13767	0.000319941	0.0126629	0.133059
11409	Acads	acyl-Coenzyme A dehydrogenase, short chain	0.548531	5.19575	4.13668	0.000320773	0.0126629	-0.371854
231717	Pheta1	PH domain containing endocytic trafficking adaptor 1	0.54436	3.67818	4.13584	0.000321485	0.0126629	-0.199035
74319	Mettl23	methyltransferase like 23	0.409319	3.76371	4.12951	0.000326885	0.0128446	-0.204317
67593	4930519G04Rik	RIKEN cDNA 4930519G04 gene	2.25155	-3.08526	4.12783	0.000328339	0.0128707	0.284259
13838	Epha4	Eph receptor A4	1.16148	4.17873	4.12463	0.000331112	0.0129173	-0.354316
14533	Bloc1s1	biogenesis of lysosomal organelles complex-1, subunit 1	0.340454	4.97719	4.12004	0.000335138	0.0129939	-0.404356
66491	Polr2l	polymerase (RNA) II (DNA directed) polypeptide L	0.487698	3.75335	4.11945	0.000335654	0.0129939	-0.264285
110557	H2-Q6	histocompatibility 2, Q region locus 6	2.21652	4.68488	4.11747	0.000337411	0.0129939	-0.354728
433855	AI506816	expressed sequence AI506816	4.52187	3.67899	4.11574	0.000338949	0.0130006	-0.0105808
57764	Ntn4	netrin 4	0.862505	3.79497	4.10707	0.000346761	0.0131503	-0.319921
76943	Psapl1	prosaposin-like 1	1.67944	1.6265	4.09878	0.000354404	0.013347	-0.0975524
70727	Rasgef1a	RasGEF domain family, member 1A	0.7299	2.86432	4.09191	0.000360858	0.0135434	-0.381852
14113	Fbl	fibrillarin	0.356441	5.26935	4.09147	0.000361279	0.0135434	-0.48987
18770	Pklr	pyruvate kinase liver and red blood cell	2.9256	-3.12428	4.08578	0.000366721	0.0137159	0.121031
21354	Tap1	transporter 1, ATP-binding cassette, sub-family B (MDR/TAP)	1.10455	5.9204	4.08353	0.0003689	0.0137658	-0.451606
626316	Zfp987	zinc finger protein 987	3.55903	-3.01771	4.07666	0.000375615	0.0138892	0.0536535
231134	Dok7	docking protein 7	1.0139	1.28862	4.05642	0.000396119	0.0142594	-0.0556814
18037	Nfkbie	nuclear factor of kappa light polypeptide gene enhancer in B cells inhibitor, epsilon	0.991575	3.27639	4.05342	0.000399257	0.0143326	-0.48571
66374	2310011J03Rik	RIKEN cDNA 2310011J03 gene	0.41033	4.71201	4.05109	0.000401701	0.0143652	-0.568633
17357	Marcksl1	MARCKS-like 1	1.07044	4.58313	4.0446	0.000408598	0.014548	-0.594196
102640148	Gm36283	predicted gene, 36283	2.92374	-2.53103	4.0432	0.000410105	0.0145699	-0.0647653
26396	Map2k2	mitogen-activated protein kinase kinase 2	0.388141	6.55624	4.04044	0.000413084	0.0146438	-0.583034
18035	Nfkbia	nuclear factor of kappa light polypeptide gene enhancer in B cells inhibitor, alpha	0.630276	5.755	4.03574	0.000418211	0.0147614	-0.611148
17240	Mdfi	MyoD family inhibitor	0.898876	3.06611	4.0287	0.00042601	0.0148903	-0.431124
69833	Polr2f	polymerase (RNA) II (DNA directed) polypeptide F	0.359199	4.46357	4.02751	0.000427342	0.0148903	-0.612071
102193	Zdhhc7	zinc finger, DHHC domain containing 7	0.488806	4.49935	4.02407	0.000431214	0.0149613	-0.589542
17766	Nudt1	nudix (nucleoside diphosphate linked moiety X)-type motif 1	0.537408	2.69777	4.02148	0.000434153	0.0149994	-0.360244
76187	Adhfe1	alcohol dehydrogenase, iron containing, 1	1.21251	3.55408	4.01123	0.000445976	0.0153753	-0.255376
21355	Tap2	transporter 2, ATP-binding cassette, sub-family B (MDR/TAP)	0.624651	6.36131	4.0091	0.000448473	0.0153995	-0.644664
71957	Ints11	integrator complex subunit 11	0.308012	4.75697	4.00902	0.000448565	0.0153995	-0.681085
16145	Igtp	interferon gamma induced GTPase	1.24304	4.2263	4.00266	0.0004561	0.0155207	-0.689606
17314	Mgmt	O-6-methylguanine-DNA methyltransferase	0.983679	1.79149	4.00044	0.000458759	0.0155207	-0.319323
15220	Foxq1	forkhead box Q1	0.911978	4.19812	3.99804	0.000461659	0.0155344	-0.658758
70103	Znhit1	zinc finger, HIT domain containing 1	0.34558	4.35516	3.99715	0.000462734	0.0155344	-0.679183
22151	Tubb2a	tubulin, beta 2A class IIA	0.414537	5.27986	3.99695	0.000462974	0.0155344	-0.734305
225631	Onecut2	one cut domain, family member 2	3.68244	-3.2513	3.98543	0.00047715	0.0158655	-0.106643
242022	Frem2	Fras1 related extracellular matrix protein 2	1.84468	1.11872	3.98096	0.000482766	0.0159211	-0.0917312
59290	Gpa33	glycoprotein A33 (transmembrane)	3.20904	0.0219011	3.98088	0.000482878	0.0159211	-0.266791
18400	Slc22a18	solute carrier family 22 (organic cation transporter), member 18	0.62758	4.53178	3.97805	0.000486468	0.0159211	-0.687061
230972	Arhgef16	Rho guanine nucleotide exchange factor (GEF) 16	0.418287	6.02567	3.97709	0.000487687	0.0159211	-0.772957
96979	Ptges2	prostaglandin E synthase 2	0.525014	3.56226	3.97299	0.000492955	0.016015	-0.652838
381314	Iars2	isoleucine-tRNA synthetase 2, mitochondrial	0.32484	6.17773	3.97247	0.000493615	0.016015	-0.785597
17347	Mknk2	MAP kinase-interacting serine/threonine kinase 2	0.370805	7.82586	3.95366	0.000518524	0.0166777	-0.685933
217340	Rnf157	ring finger protein 157	0.647075	3.16788	3.95279	0.000519694	0.0166824	-0.730963
11602	Angpt4	angiopoietin 4	1.15657	2.27675	3.94719	0.000527358	0.0168341	-0.440567
108147	Atic	5-aminoimidazole-4-carboxamide ribonucleotide formyltransferase/IMP cyclohydrolase	0.790354	4.45848	3.94344	0.00053256	0.0168542	-0.808215
330695	Ctxn1	cortexin 1	0.77182	2.49515	3.94181	0.000534836	0.0168542	-0.547399
234796	Klhl36	kelch-like 36	0.449173	3.21527	3.93876	0.000539117	0.0169065	-0.616939
15958	Ifit2	interferon-induced protein with tetratricopeptide repeats 2	0.922315	4.86401	3.93677	0.000541924	0.0169619	-0.872705
11484	Aspa	aspartoacylase	1.72348	4.02217	3.93411	0.000545702	0.0170474	-0.770249
226565	Fmo6	flavin containing monooxygenase 6	1.28581	1.67399	3.93184	0.000548958	0.0171164	-0.369089
12305	Ddr1	discoidin domain receptor family, member 1	0.428006	7.4737	3.92498	0.000558884	0.0173595	-0.790538
21679	Tead4	TEA domain family member 4	0.751334	4.3185	3.92309	0.000561639	0.0174119	-0.791849
20321	Frrs1	ferric-chelate reductase 1	0.815058	4.09207	3.92153	0.000563935	0.0174168	-0.893554
630294	Gm7030	predicted gene 7030	1.16839	1.15936	3.91861	0.000568258	0.0174841	-0.41614
16420	Itgb6	integrin beta 6	1.11709	3.30544	3.91452	0.000574356	0.0175891	-0.865539
20352	Sema4b	sema domain, immunoglobulin domain (Ig), transmembrane domain (TM) and short cytoplasmic domain, (semaphorin) 4B	0.3273	5.62567	3.91433	0.000574634	0.0175891	-0.946621
76281	Tax1bp3	Tax1 (human T cell leukemia virus type I) binding protein 3	0.453951	5.15748	3.91415	0.000574907	0.0175891	-0.945171
22072	Prss2	protease, serine 2	2.77434	-3.59263	3.90727	0.000585323	0.0178097	-0.271249
105827	Amigo2	adhesion molecule with Ig like domain 2	0.626977	2.33914	3.89911	0.000597923	0.0180128	-0.5905
72154	Zfp157	zinc finger protein 157	0.275176	3.633	3.89871	0.000598556	0.0180128	-0.784562
26557	Homer2	homer scaffolding protein 2	0.984679	5.14977	3.89814	0.000599443	0.0180128	-0.957712
66152	Uqcr10	ubiquinol-cytochrome c reductase, complex III subunit X	0.532805	6.17593	3.89764	0.000600218	0.0180128	-0.953464
103425	Ncln	nicalin	0.340251	6.24993	3.89563	0.000603374	0.0180536	-0.972722
170731	Mfn2	mitofusin 2	0.499454	6.1039	3.89409	0.00060581	0.0180933	-0.975032
68528	Smim6	small integral membrane protein 6	1.44981	1.95724	3.88687	0.00061732	0.018348	-0.509523
231655	Oasl1	2'-5' oligoadenylate synthetase-like 1	1.4685	3.82217	3.88294	0.000623688	0.0184102	-0.991539
244058	Rgma	repulsive guidance molecule family member A	0.634009	3.96115	3.87996	0.00062855	0.0184102	-0.925038
74610	Abcb8	ATP-binding cassette, sub-family B (MDR/TAP), member 8	0.294928	5.01415	3.87917	0.000629836	0.0184102	-1.0254
102545	Cmtm7	CKLF-like MARVEL transmembrane domain containing 7	0.574373	4.31896	3.87637	0.000634448	0.0185079	-0.942
13169	Dbnl	drebrin-like	0.342021	6.45806	3.86328	0.000656469	0.0190937	-1.03281
11769	Ap1s1	adaptor protein complex AP-1, sigma 1	0.418146	5.75353	3.86133	0.000659815	0.0190937	-1.07329
381148	Prob1	proline rich basic protein 1	0.652623	4.45302	3.86023	0.000661697	0.0190937	-1.01869
20535	Slc4a2	solute carrier family 4 (anion exchanger), member 2	0.372217	5.63671	3.85105	0.000677716	0.019478	-1.10549
22270	Upk3a	uroplakin 3A	3.17603	-2.88327	3.84935	0.00068072	0.019478	-0.354056
26464	Vnn3	vanin 3	1.54174	2.33855	3.84928	0.000680841	0.019478	-0.662887
77056	Tmco4	transmembrane and coiled-coil domains 4	0.478434	4.6277	3.84638	0.000685994	0.0195568	-1.07695
380608	Tagap1	T cell activation GTPase activating protein 1	0.860813	3.81081	3.84569	0.000687241	0.0195582	-0.963661
20689	Sall3	spalt like transcription factor 3	0.445389	5.22521	3.83955	0.000698298	0.0197495	-1.13525
69745	Pold4	polymerase (DNA-directed), delta 4	0.35504	3.59473	3.83951	0.000698384	0.0197495	-0.941465
100038882	Isg15	ISG15 ubiquitin-like modifier	1.69707	3.89089	3.83927	0.000698809	0.0197495	-1.09174
432555	Gm5431	predicted gene 5431	1.5586	1.84162	3.83761	0.000701844	0.0197739	-0.858587
16475	Ajuba	ajuba LIM protein	0.677833	3.94121	3.83746	0.000702109	0.0197739	-1.00459
225875	Lrfn4	leucine rich repeat and fibronectin type III domain containing 4	0.669309	3.38874	3.82867	0.000718353	0.0200242	-1.06809
21941	Tnfrsf8	tumor necrosis factor receptor superfamily, member 8	3.12749	-2.09375	3.82276	0.000729472	0.0201631	-0.426716
72386	2610035D17Rik	RIKEN cDNA 2610035D17 gene	1.03303	2.74751	3.82083	0.000733142	0.0201764	-0.858152
12237	Bub3	BUB3 mitotic checkpoint protein	0.442715	5.47583	3.82053	0.000733711	0.0201764	-1.18303
70625	Med26	mediator complex subunit 26	0.350653	3.47641	3.81749	0.000739535	0.0203003	-0.967792
110558	H2-Q9	histocompatibility 2, Q region locus 9	2.09094	4.59293	3.81688	0.000740707	0.0203003	-1.13593
102209	Snapc2	small nuclear RNA activating complex, polypeptide 2	0.413295	4.00165	3.80886	0.000756309	0.0205312	-1.10132
19185	Psmd4	proteasome (prosome, macropain) 26S subunit, non-ATPase, 4	0.236308	6.57243	3.80794	0.000758127	0.0205312	-1.1763
100040617	Wincr1	WNT induced non-coding RNA 1	2.66775	-3.22023	3.80781	0.000758381	0.0205312	-0.505191
56349	Net1	neuroepithelial cell transforming gene 1	0.660997	5.97631	3.80739	0.000759201	0.0205312	-1.1855
13803	Enc1	ectodermal-neural cortex 1	0.819752	5.34461	3.80401	0.000765894	0.0206096	-1.19394
69327	1700007K13Rik	RIKEN cDNA 1700007K13 gene	1.20588	-1.16699	3.80296	0.000767985	0.0206318	-0.466173
192652	Wdr81	WD repeat domain 81	0.282609	5.96096	3.79972	0.000774486	0.0207042	-1.22777
282619	Sbsn	suprabasin	0.990923	3.91713	3.79661	0.000780757	0.0208377	-1.08184
224624	Rab40c	Rab40C, member RAS oncogene family	0.326625	4.79464	3.79114	0.000791931	0.0211013	-1.22693
104175	Sbk1	SH3-binding kinase 1	0.806735	2.7109	3.78609	0.000802365	0.0213097	-0.982412
67392	4833420G17Rik	RIKEN cDNA 4833420G17 gene	0.702718	5.03683	3.77613	0.000823377	0.0216561	-1.27206
66443	Tnfaip8l1	tumor necrosis factor, alpha-induced protein 8-like 1	1.44527	0.0710034	3.77423	0.000827436	0.0217279	-0.638891
606496	Gsk3a	glycogen synthase kinase 3 alpha	0.2932	5.58197	3.76947	0.000837726	0.021857	-1.31522
54201	Zfp316	zinc finger protein 316	0.321873	4.03348	3.76771	0.000841555	0.021857	-1.17708
212943	Tent5a	terminal nucleotidyltransferase 5A	0.804101	6.51443	3.76028	0.000857931	0.0221365	-1.30152
13845	Ephb3	Eph receptor B3	0.788564	4.64698	3.75809	0.000862801	0.0221919	-1.27356
73167	Arhgap8	Rho GTPase activating protein 8	0.404209	4.34528	3.7516	0.00087743	0.0224267	-1.27608
56791	Ube2l6	ubiquitin-conjugating enzyme E2L 6	0.980515	3.62462	3.74994	0.000881223	0.0224725	-1.28961
66824	Pycard	PYD and CARD domain containing	0.528706	4.4056	3.74961	0.000881976	0.0224725	-1.26052
19891	Rpa2	replication protein A2	0.327787	3.31528	3.74508	0.000892374	0.0226904	-1.14337
68867	Rnf122	ring finger protein 122	0.541084	3.02075	3.74347	0.000896096	0.0226904	-1.16149
100342	Tent5b	terminal nucleotidyltransferase 5B	1.11177	3.67743	3.74023	0.000903655	0.0227827	-1.1901
56742	Psrc1	proline/serine-rich coiled-coil 1	0.775355	2.82656	3.73892	0.000906725	0.0227827	-1.17822
70110	Ifi35	interferon-induced protein 35	0.609163	5.45266	3.73788	0.00090918	0.0228092	-1.37891
237336	Tbpl1	TATA box binding protein-like 1	0.442103	5.6878	3.73714	0.000910916	0.0228125	-1.39267
78789	Vsig1	V-set and immunoglobulin domain containing 1	2.06923	0.157036	3.7356	0.000914545	0.0228125	-0.894948
72469	Plcd3	phospholipase C, delta 3	1.01978	4.54931	3.73523	0.000915422	0.0228125	-1.34158
98999	Znfx1	zinc finger, NFX1-type containing 1	0.765969	6.81093	3.73486	0.000916306	0.0228125	-1.26989
232016	Itprid1	ITPR interacting domain containing 1	2.0484	0.483531	3.72798	0.000932757	0.0231514	-0.849251
240726	Slco5a1	solute carrier organic anion transporter family, member 5A1	1.76189	-0.186546	3.72622	0.000937015	0.0232217	-0.68816
22117	Tst	thiosulfate sulfurtransferase, mitochondrial	0.787774	5.59197	3.71862	0.000955626	0.023647	-1.42631
268807	Klhl38	kelch-like 38	1.72176	-1.39821	3.71422	0.000966556	0.0238091	-0.665269
97165	Hmgb2	high mobility group box 2	0.661574	4.39661	3.7049	0.000990123	0.0242674	-1.40778
330890	Piwil4	piwi-like RNA-mediated gene silencing 4	1.14383	0.851064	3.70393	0.0009926	0.0242674	-0.847289
238871	Pde4d	phosphodiesterase 4D, cAMP specific	0.773744	2.91272	3.70098	0.00100019	0.0244162	-1.14171
353190	Edc3	enhancer of mRNA decapping 3	0.265067	4.84335	3.69875	0.00100597	0.0245206	-1.46968
12122	Bid	BH3 interacting domain death agonist	0.555055	3.76187	3.69571	0.00101389	0.024677	-1.43979
24083	Natd1	N-acetyltransferase domain containing 1	0.355268	4.9868	3.69141	0.00102523	0.0248785	-1.49131
72388	Ripk4	receptor-interacting serine-threonine kinase 4	0.562332	5.26298	3.68873	0.00103235	0.0250142	-1.50995
216154	Med16	mediator complex subunit 16	0.347954	5.53538	3.68619	0.00103913	0.0251012	-1.52294
380694	Ccnjl	cyclin J-like	1.17916	1.01235	3.68558	0.00104078	0.0251012	-0.879146
226251	Ablim1	actin-binding LIM protein 1	1.11101	6.4962	3.68406	0.00104485	0.0251012	-1.45876
21822	Tgtp1	T cell specific GTPase 1	1.52876	2.3465	3.68394	0.00104518	0.0251012	-1.31322
22722	Zfp64	zinc finger protein 64	0.421731	3.96383	3.68093	0.00105334	0.0252229	-1.40423
56524	Mpp6	membrane protein, palmitoylated 6 (MAGUK p55 subfamily member 6)	0.879603	3.90395	3.67957	0.00105705	0.0252544	-1.35275
20278	Scnn1g	sodium channel, nonvoltage-gated 1 gamma	0.969324	1.11841	3.67815	0.00106091	0.0252929	-0.914833
75234	Rnf19b	ring finger protein 19B	0.393528	5.24113	3.67714	0.00106369	0.0253221	-1.54563
70355	Gprc5c	G protein-coupled receptor, family C, group 5, member C	0.603396	4.98974	3.67287	0.00107547	0.0255298	-1.54372
22420	Wnt6	wingless-type MMTV integration site family, member 6	1.53064	-1.92351	3.66178	0.00110666	0.0261392	-0.791673
30935	Tor3a	torsin family 3, member A	0.592953	6.35261	3.65995	0.00111188	0.0261576	-1.54136
320429	Trank1	tetratricopeptide repeat and ankyrin repeat containing 1	1.86526	-2.07692	3.65568	0.0011242	0.0262547	-0.793848
20390	Sftpd	surfactant associated protein D	1.72173	1.48431	3.65526	0.00112541	0.0262547	-1.39742
56047	Msln	mesothelin	2.20091	3.37388	3.65291	0.00113225	0.0263015	-1.54004
21942	Tnfrsf9	tumor necrosis factor receptor superfamily, member 9	1.55949	-0.0721564	3.64552	0.001154	0.026643	-0.920585
71960	Myh14	myosin, heavy polypeptide 14	0.410811	7.12923	3.6431	0.00116122	0.0266932	-1.55919
68040	Zfp593	zinc finger protein 593	0.631141	1.21463	3.64277	0.00116221	0.0266932	-1.00875
66078	Tsen34	tRNA splicing endonuclease subunit 34	0.559638	5.31755	3.63913	0.00117315	0.0268687	-1.62974
26408	Map3k5	mitogen-activated protein kinase kinase kinase 5	0.533725	4.59905	3.63329	0.00119092	0.0271234	-1.61567
66245	Hspbp1	HSPA (heat shock 70kDa) binding protein, cytoplasmic cochaperone 1	0.478915	4.42272	3.62998	0.0012011	0.0272548	-1.61134
19167	Psma3	proteasome (prosome, macropain) subunit, alpha type 3	0.320248	6.40374	3.62612	0.00121308	0.0273605	-1.64017
27280	Phlda3	pleckstrin homology like domain, family A, member 3	0.859757	4.36344	3.62371	0.00122063	0.0274929	-1.64806
71753	Tmprss6	transmembrane serine protease 6	1.93451	-1.28012	3.62116	0.00122863	0.027576	-0.89196
14621	Gjb4	gap junction protein, beta 4	1.15074	1.52654	3.62029	0.00123141	0.0275832	-1.19969
11837	Rplp0	ribosomal protein, large, P0	1.54693	9.12167	3.61616	0.00124453	0.0277434	-1.39648
66953	Cdca7	cell division cycle associated 7	0.642036	3.60345	3.6159	0.00124537	0.0277434	-1.54492
59003	Maea	macrophage erythroblast attacher	0.252052	6.75517	3.61199	0.00125794	0.0279472	-1.66856
228536	Bahd1	bromo adjacent homology domain containing 1	0.318847	5.48344	3.60867	0.00126873	0.0281486	-1.71672
98985	Clp1	CLP1, cleavage and polyadenylation factor I subunit	0.370056	3.56124	3.60557	0.00127886	0.0283347	-1.52075
13645	Egf	epidermal growth factor	2.36416	8.74729	3.60027	0.00129639	0.0285778	-1.43783
76422	Mroh3	maestro heat-like repeat family member 3	1.63089	-1.65189	3.59909	0.00130033	0.028616	-0.934016
192653	Ttc36	tetratricopeptide repeat domain 36	1.48293	-2.06273	3.59563	0.00131193	0.0286765	-0.933874
381101	Dnph1	2'-deoxynucleoside 5'-phosphate N-hydrolase 1	0.804396	1.41847	3.59468	0.00131513	0.0286765	-1.18991
78523	Mrpl9	mitochondrial ribosomal protein L9	0.305831	6.01296	3.59457	0.00131549	0.0286765	-1.7395
233328	Lrrk1	leucine-rich repeat kinase 1	0.364592	6.88342	3.59409	0.00131714	0.0286765	-1.70196
626578	Gbp10	guanylate-binding protein 10	1.22039	1.75531	3.59117	0.00132705	0.0287005	-1.38942
217069	Trim25	tripartite motif-containing 25	0.616924	7.07542	3.58356	0.00135321	0.0290588	-1.67381
83669	Wdr6	WD repeat domain 6	0.364398	6.85528	3.58321	0.0013544	0.0290588	-1.71562
66506	Psmg3	proteasome (prosome, macropain) assembly chaperone 3	0.474989	2.79687	3.58222	0.00135787	0.0290588	-1.4335
72171	Shq1	SHQ1 homolog (S. cerevisiae)	0.382615	2.85265	3.57376	0.00138762	0.0294938	-1.465
56370	Tagln3	transgelin 3	2.29536	-2.74154	3.57336	0.00138905	0.0294938	-0.994917
102657	Cd276	CD276 antigen	1.06678	3.30174	3.57272	0.00139134	0.0295041	-1.66779
66617	Ntmt1	N-terminal Xaa-Pro-Lys N-methyltransferase 1	0.394071	4.2214	3.57125	0.00139659	0.029554	-1.71017
67379	Dedd2	death effector domain-containing DNA binding protein 2	0.303919	5.10175	3.57046	0.00139941	0.029554	-1.79892
14731	Gpaa1	GPI anchor attachment protein 1	0.266337	5.53648	3.5582	0.00144408	0.0302681	-1.8439
14004	Chchd2	coiled-coil-helix-coiled-coil-helix domain containing 2	0.572148	6.66483	3.55765	0.00144611	0.0302719	-1.78448
434325	Tmem221	transmembrane protein 221	1.0178	0.994317	3.5562	0.00145149	0.0302838	-1.24038
15979	Ifngr1	interferon gamma receptor 1	0.579154	5.5129	3.55262	0.00146483	0.0303523	-1.84918
69216	Svbp	small vasohibin binding protein	0.420605	3.40875	3.55261	0.00146488	0.0303523	-1.6527
14766	Adgrg1	adhesion G protein-coupled receptor G1	0.905324	7.00731	3.5525	0.0014653	0.0303523	-1.75502
105847	Lmf2	lipase maturation factor 2	0.334322	5.38838	3.54668	0.00148729	0.0307004	-1.8695
63872	Zfp296	zinc finger protein 296	0.930683	1.29976	3.54385	0.0014981	0.0308241	-1.26077
57914	Crlf2	cytokine receptor-like factor 2	0.676593	3.90424	3.54362	0.00149896	0.0308241	-1.78044
103551	Epop	elongin BC and polycomb repressive complex 2 associated protein	0.725342	1.73466	3.54007	0.00151264	0.0310663	-1.39802
330192	Vps37b	vacuolar protein sorting 37B	0.44586	4.31461	3.53832	0.00151943	0.0310882	-1.83246
13638	Efna3	ephrin A3	0.712665	1.00161	3.53604	0.00152832	0.0311679	-1.18752
18126	Nos2	nitric oxide synthase 2, inducible	2.54002	1.47141	3.53564	0.00152988	0.0311679	-1.65361
12492	Scarb2	scavenger receptor class B, member 2	0.86232	7.23614	3.53536	0.00153097	0.0311679	-1.78578
76072	Rnf183	ring finger protein 183	1.98703	-2.48815	3.53184	0.0015448	0.0313561	-1.07187
234407	Colgalt1	collagen beta(1-O)galactosyltransferase 1	0.511535	6.59716	3.52357	0.00157781	0.0317908	-1.86522
22436	Xdh	xanthine dehydrogenase	0.838654	6.10449	3.52325	0.00157911	0.0317908	-1.87125
69534	Avpi1	arginine vasopressin-induced 1	0.582489	4.05622	3.51876	0.00159732	0.0319993	-1.83846
239985	Arid1b	AT rich interactive domain 1B (SWI-like)	0.310681	7.29095	3.5178	0.00160121	0.032038	-1.86113
93696	Chrac1	chromatin accessibility complex 1	0.319965	4.16178	3.51729	0.00160332	0.0320408	-1.83648
14462	Gata3	GATA binding protein 3	0.520642	5.89962	3.51618	0.00160786	0.0320924	-1.9384
112419	Ifit1bl2	interferon induced protein with tetratricopeptide repeats 1B like 2	0.843732	0.963981	3.51515	0.00161211	0.0321377	-1.47308
233529	Kctd14	potassium channel tetramerisation domain containing 14	0.893194	3.56208	3.51152	0.0016271	0.032283	-1.8285
240660	Slc35g1	solute carrier family 35, member G1	0.856954	4.98942	3.50854	0.00163954	0.0323958	-1.94891
228765	Sdcbp2	syndecan binding protein (syntenin) 2	1.03586	2.29622	3.50571	0.00165141	0.0325236	-1.78448
15894	Icam1	intercellular adhesion molecule 1	1.16179	4.53261	3.5047	0.00165569	0.0325685	-1.95078
213948	Atg9b	autophagy related 9B	1.17709	2.45901	3.50419	0.00165782	0.0325711	-1.68678
12614	Celsr1	cadherin, EGF LAG seven-pass G-type receptor 1	1.38233	3.99405	3.50277	0.00166383	0.0326152	-1.94449
30838	Fbxw4	F-box and WD-40 domain protein 4	0.412558	3.90744	3.50272	0.00166406	0.0326152	-1.84755
215615	Rnpep	arginyl aminopeptidase (aminopeptidase B)	0.496995	6.67886	3.50157	0.00166893	0.0326527	-1.92686
29870	Gtse1	G two S phase expressed protein 1	0.72836	2.26775	3.49362	0.00170314	0.0329957	-1.73975
66156	Anapc11	anaphase promoting complex subunit 11	0.373271	4.31704	3.49349	0.00170371	0.0329957	-1.92528
74096	Hvcn1	hydrogen voltage-gated channel 1	1.4378	1.05446	3.49176	0.0017112	0.0330771	-1.38501
16897	Llgl1	LLGL1 scribble cell polarity complex component	0.309914	5.91489	3.4866	0.00173388	0.0333425	-2.00503
18426	Ovol1	ovo like zinc finger 1	0.657648	2.06815	3.4771	0.00177632	0.0340067	-1.53319
18481	Pak3	p21 (RAC1) activated kinase 3	1.05352	0.111758	3.47701	0.00177676	0.0340067	-1.31907
212167	Gsap	gamma-secretase activating protein	1.11463	2.89676	3.47411	0.00178991	0.0341781	-1.81854
68337	Crip2	cysteine rich protein 2	0.450974	6.65452	3.46983	0.0018095	0.0343841	-2.02392
57783	Tnip1	TNFAIP3 interacting protein 1	0.309143	5.62733	3.46945	0.00181124	0.0343841	-2.06106
192200	Wfdc12	WAP four-disulfide core domain 12	1.9362	0.0954816	3.46809	0.00181754	0.034439	-1.50073
26442	Psma5	proteasome (prosome, macropain) subunit, alpha type 5	0.341531	5.78225	3.46644	0.00182518	0.0345106	-2.06071
229595	Adamtsl4	ADAMTS-like 4	0.590347	3.65527	3.46619	0.00182637	0.0345106	-1.88394
269951	Idh2	isocitrate dehydrogenase 2 (NADP+), mitochondrial	0.317838	6.27156	3.46182	0.00184677	0.034695	-2.05959
16425	Itih2	inter-alpha trypsin inhibitor, heavy chain 2	1.25961	1.81129	3.45837	0.00186304	0.0349023	-1.5415
71874	Mab21l4	mab-21-like 4	1.66369	0.330486	3.45812	0.00186423	0.0349023	-1.53082
13107	Cyp2f2	cytochrome P450, family 2, subfamily f, polypeptide 2	1.41798	7.82864	3.45434	0.00188223	0.0351721	-1.89291
71898	Apol9b	apolipoprotein L 9b	1.48306	3.4002	3.45292	0.00188905	0.0351721	-2.0435
78388	Mvp	major vault protein	0.502766	6.64742	3.45222	0.00189237	0.035187	-2.01335
73813	Fam83e	family with sequence similarity 83, member E	1.68343	1.997	3.45177	0.00189457	0.0351876	-1.86291
216963	Git1	GIT ArfGAP 1	0.276795	6.50764	3.44946	0.00190571	0.0353389	-2.072
245827	Fat2	FAT atypical cadherin 2	1.25838	4.5687	3.44542	0.00192536	0.0355031	-2.04363
20316	Sdf2	stromal cell derived factor 2	0.356489	5.72164	3.44406	0.00193205	0.0355031	-2.11898
68611	Mrpl28	mitochondrial ribosomal protein L28	0.450241	4.9638	3.42964	0.00200408	0.0365573	-2.13618
72075	Ogfr	opioid growth factor receptor	0.405082	6.11729	3.42902	0.00200722	0.0365573	-2.12179
223672	Apol9a	apolipoprotein L 9a	1.40714	3.03724	3.42877	0.0020085	0.0365573	-2.10209
18053	Ngfr	nerve growth factor receptor (TNFR superfamily, member 16)	1.47823	2.14585	3.42513	0.00202712	0.0367701	-1.67331
74665	Drc3	dynein regulatory complex subunit 3	0.716123	0.835377	3.42348	0.00203561	0.0368597	-1.49682
227731	Slc25a25	solute carrier family 25 (mitochondrial carrier, phosphate carrier), member 25	0.348446	3.96401	3.42177	0.00204447	0.0369205	-2.07538
140570	Plxnb2	plexin B2	0.665105	8.20436	3.42018	0.00205273	0.0369877	-1.95783
15239	Hgs	HGF-regulated tyrosine kinase substrate	0.241656	6.47873	3.4178	0.00206514	0.0371702	-2.14619
51797	Ctps	cytidine 5'-triphosphate synthase	0.364214	5.45342	3.41242	0.00209351	0.037392	-2.19903
17252	Rdh11	retinol dehydrogenase 11	0.490137	4.28049	3.41018	0.00210543	0.0375216	-2.13767
11514	Adcy8	adenylate cyclase 8	1.66607	0.852905	3.40991	0.00210685	0.0375216	-1.61297
17769	Mthfr	methylenetetrahydrofolate reductase	1.31633	6.54362	3.40712	0.00212182	0.0376726	-2.17837
57784	Bin3	bridging integrator 3	0.222004	4.94775	3.4054	0.00213104	0.0376726	-2.20026
207683	Igsf11	immunoglobulin superfamily, member 11	1.3045	1.58138	3.40538	0.00213115	0.0376726	-1.66899
208092	Chmp6	charged multivesicular body protein 6	0.359193	4.51445	3.40517	0.00213232	0.0376726	-2.17589
228608	Smox	spermine oxidase	0.877516	4.6971	3.40424	0.0021373	0.037693	-2.20811
15486	Hsd17b2	hydroxysteroid (17-beta) dehydrogenase 2	2.49082	-3.53517	3.4041	0.0021381	0.037693	-1.36269
67009	Ttc23	tetratricopeptide repeat domain 23	0.573693	3.60025	3.40344	0.00214166	0.037715	-2.06891
69875	Ndufa11	NADH:ubiquinone oxidoreductase subunit A11	0.403285	5.5048	3.39868	0.00216765	0.037998	-2.2309
231602	P2rx2	purinergic receptor P2X, ligand-gated ion channel, 2	0.570539	5.30135	3.3963	0.00218072	0.0380739	-2.23509
320717	Pptc7	PTC7 protein phosphatase homolog	0.423259	4.82631	3.39541	0.00218562	0.0381186	-2.21259
14421	B4galnt1	beta-1,4-N-acetyl-galactosaminyl transferase 1	0.547522	7.01306	3.39418	0.00219244	0.0381967	-2.19524
210172	Zfp526	zinc finger protein 526	0.370688	3.95863	3.39257	0.00220137	0.0382183	-2.08694
18034	Nfkb2	nuclear factor of kappa light polypeptide gene enhancer in B cells 2, p49/p100	0.563068	5.71024	3.39084	0.00221108	0.0382761	-2.22594
192173	Mcrip1	MAPK regulated corepressor interacting protein 1	0.434532	4.23802	3.38991	0.00221625	0.038325	-2.13475
17025	Alad	aminolevulinate, delta-, dehydratase	0.714962	5.2478	3.38497	0.0022441	0.0386426	-2.25742
94218	Cnnm3	cyclin M3	0.294504	4.92476	3.38386	0.00225043	0.0387107	-2.24566
320683	Zfp629	zinc finger protein 629	0.391293	5.37906	3.38304	0.00225512	0.0387442	-2.27001
52174	Tmem222	transmembrane protein 222	0.306613	5.066	3.38114	0.00226594	0.0388078	-2.26251
246710	Rhobtb2	Rho-related BTB domain containing 2	0.360807	4.03306	3.38075	0.0022682	0.0388078	-2.1398
230935	Dnajc11	DnaJ heat shock protein family (Hsp40) member C11	0.222748	5.75783	3.38037	0.00227035	0.0388078	-2.27802
54383	Phc2	polyhomeotic 2	0.374937	6.40868	3.37966	0.00227442	0.0388367	-2.22848
68118	Atg101	autophagy related 101	0.302456	4.35531	3.37846	0.00228137	0.0388739	-2.23547
69640	Fam83g	family with sequence similarity 83, member G	0.691766	2.74438	3.37792	0.00228449	0.0388863	-2.02873
50868	Keap1	kelch-like ECH-associated protein 1	0.373093	6.34653	3.3765	0.00229268	0.0389852	-2.2548
74211	1700017B05Rik	RIKEN cDNA 1700017B05 gene	0.713833	6.1568	3.37584	0.00229651	0.0390095	-2.22741
13640	Efna5	ephrin A5	0.683776	2.36611	3.36952	0.00233344	0.0393094	-1.95136
70235	Poc1a	POC1 centriolar protein A	0.507064	1.90322	3.36684	0.00234933	0.0395034	-1.84129
67763	Prpsap1	phosphoribosyl pyrophosphate synthetase-associated protein 1	0.246043	5.64843	3.36443	0.00236364	0.039695	-2.31867
112407	Egln3	egl-9 family hypoxia-inducible factor 3	0.995594	4.98755	3.36105	0.00238387	0.0399764	-2.29769
19331	Rab19	RAB19, member RAS oncogene family	0.390575	3.54609	3.36082	0.0023853	0.0399764	-2.1518
97031	Tprn	taperin	0.555598	4.78973	3.35744	0.00240571	0.0402536	-2.32537
14622	Gjb5	gap junction protein, beta 5	2.20865	-2.62667	3.35726	0.00240677	0.0402536	-1.4556
14370	Fzd8	frizzled class receptor 8	0.621491	3.56023	3.35591	0.00241502	0.0403501	-2.09871
18553	Pcsk6	proprotein convertase subtilisin/kexin type 6	0.938928	1.90378	3.35365	0.00242879	0.0403733	-1.79574
22691	Zscan2	zinc finger and SCAN domain containing 2	0.539132	1.98491	3.34802	0.00246352	0.040743	-1.85037
16913	Psmb8	proteasome (prosome, macropain) subunit, beta type 8 (large multifunctional peptidase 7)	0.934339	5.548	3.34757	0.00246631	0.0407479	-2.31276
67198	Spats2l	spermatogenesis associated, serine-rich 2-like	0.931229	3.10579	3.34546	0.0024795	0.0409092	-2.18473
11684	Alox12	arachidonate 12-lipoxygenase	0.822166	3.47435	3.34482	0.00248347	0.0409092	-2.23432
320871	B230206H07Rik	RIKEN cDNA B230206H07 gene	1.12205	2.87132	3.3448	0.0024836	0.0409092	-2.05709
71990	Ddx54	DEAD (Asp-Glu-Ala-Asp) box polypeptide 54	0.316329	6.53753	3.34062	0.00250989	0.0412588	-2.3369
20723	Serpinb9	serine (or cysteine) peptidase inhibitor, clade B, member 9	0.73318	4.73092	3.33849	0.00252339	0.0413004	-2.35084
18988	Pou2f3	POU domain, class 2, transcription factor 3	2.33993	-2.84608	3.3376	0.00252908	0.0413243	-1.4995
57230	Sap30bp	SAP30 binding protein	0.365284	5.16456	3.33619	0.00253805	0.041401	-2.37646
13395	Dlx5	distal-less homeobox 5	2.3957	-2.54049	3.33572	0.00254105	0.041401	-1.52813
76282	Gpt	glutamic pyruvic transaminase, soluble	0.823143	2.90863	3.33428	0.0025503	0.0415047	-1.99272
17120	Mad1l1	MAD1 mitotic arrest deficient 1-like 1	0.26649	4.10438	3.33205	0.00256461	0.0416545	-2.29336
71685	Galnt14	polypeptide N-acetylgalactosaminyltransferase 14	1.72971	-0.117373	3.32983	0.002579	0.0417801	-1.64659
12368	Casp6	caspase 6	0.437512	5.04439	3.32967	0.00258003	0.0417801	-2.3982
15932	Idua	iduronidase, alpha-L	0.610268	4.56885	3.32734	0.0025952	0.0419095	-2.36327
69955	Fars2	phenylalanine-tRNA synthetase 2 (mitochondrial)	0.475177	3.763	3.3268	0.00259878	0.0419095	-2.23073
56460	Pkp3	plakophilin 3	0.335226	6.11298	3.32648	0.00260087	0.0419095	-2.38186
224023	Klhl22	kelch-like 22	0.328632	4.33358	3.32252	0.00262691	0.0422456	-2.28637
207839	Galnt6	polypeptide N-acetylgalactosaminyltransferase 6	1.22252	1.78218	3.3206	0.00263959	0.0423659	-2.12606
11973	Atp6v1e1	ATPase, H+ transporting, lysosomal V1 subunit E1	0.43141	6.79292	3.31939	0.00264763	0.0424115	-2.35497
268417	Zkscan17	zinc finger with KRAB and SCAN domains 17	0.392757	5.20484	3.31799	0.00265696	0.0424526	-2.42403
19188	Psme2	proteasome (prosome, macropain) activator subunit 2 (PA28 beta)	0.53199	5.98212	3.31784	0.002658	0.0424526	-2.38353
225887	Ndufs8	NADH:ubiquinone oxidoreductase core subunit S8	0.484315	5.24023	3.31523	0.00267544	0.0425946	-2.42998
12223	Btc	betacellulin, epidermal growth factor family member	1.04272	2.01575	3.31418	0.00268257	0.0425946	-2.08391
320091	Ano4	anoctamin 4	2.1911	-2.73803	3.31365	0.0026861	0.0426091	-1.54008
379043	Raet1e	retinoic acid early transcript 1E	1.19901	-1.58977	3.31159	0.00270006	0.0427889	-1.61017
232816	Zfp628	zinc finger protein 628	0.288807	4.17861	3.30531	0.00274303	0.0433435	-2.35795
66815	Mcub	mitochondrial calcium uniporter dominant negative beta subunit	1.43798	0.672546	3.30427	0.00275014	0.0434139	-1.7832
230099	Car9	carbonic anhydrase 9	1.5132	1.09558	3.30182	0.00276711	0.0435973	-1.85257
101612	Grwd1	glutamate-rich WD repeat containing 1	0.457194	3.52661	3.29801	0.00279372	0.0437917	-2.29515
13163	Daxx	Fas death domain-associated protein	0.346444	5.28093	3.29775	0.00279556	0.0437917	-2.47808
53945	Slc40a1	solute carrier family 40 (iron-regulated transporter), member 1	1.12664	5.1445	3.29615	0.00280682	0.0438838	-2.43346
267019	Rps15a	ribosomal protein S15A	0.515211	7.43302	3.2953	0.00281281	0.0439354	-2.37291
80281	Cttnbp2nl	CTTNBP2 N-terminal like	0.610865	4.42778	3.29451	0.00281836	0.04398	-2.45363
270192	Rab6b	RAB6B, member RAS oncogene family	3.70378	1.04851	3.28754	0.00286806	0.0446935	-1.7112
22325	Vav2	vav 2 oncogene	0.529148	5.39465	3.28733	0.00286957	0.0446935	-2.4909
73826	Poldip3	polymerase (DNA-directed), delta interacting protein 3	0.348387	7.2675	3.27945	0.00292687	0.0455424	-2.43178
18674	Slc25a3	solute carrier family 25 (mitochondrial carrier, phosphate carrier), member 3	0.235708	8.12889	3.27818	0.00293619	0.045644	-2.34001
69270	Gins1	GINS complex subunit 1 (Psf1 homolog)	0.622147	1.11763	3.27548	0.0029561	0.045866	-1.88696
65107	Lrp10	low-density lipoprotein receptor-related protein 10	0.67843	7.47339	3.27313	0.00297351	0.0460047	-2.41561
11554	Adrb1	adrenergic receptor, beta 1	0.891976	1.62632	3.26953	0.00300044	0.0462022	-2.21531
20807	Srf	serum response factor	0.28925	4.83688	3.26894	0.00300493	0.0462277	-2.51808
381122	Capn13	calpain 13	1.34252	4.33427	3.26533	0.00303219	0.0465454	-2.43677
17879	Myh1	myosin, heavy polypeptide 1, skeletal muscle, adult	3.4378	0.910826	3.26452	0.00303831	0.0465454	-1.67329
404710	Iqgap3	IQ motif containing GTPase activating protein 3	1.03216	2.50353	3.26432	0.00303985	0.0465454	-2.23516
240025	Dact2	dishevelled-binding antagonist of beta-catenin 2	0.580685	3.77823	3.26203	0.00305729	0.0466059	-2.40176
78088	Sowahb	sosondowah ankyrin repeat domain family member B	0.685161	4.24508	3.26114	0.00306412	0.0466059	-2.5215
223650	Eppk1	epiplakin 1	0.694287	5.40519	3.26053	0.00306883	0.0466059	-2.55163
14860	Gsta4	glutathione S-transferase, alpha 4	0.892425	5.14675	3.26036	0.00307009	0.0466059	-2.54875
75627	Snapc1	small nuclear RNA activating complex, polypeptide 1	0.469873	4.3007	3.26022	0.00307117	0.0466059	-2.49761
16480	Jup	junction plakoglobin	0.600915	7.99277	3.25984	0.00307414	0.0466059	-2.40175
51798	Ech1	enoyl coenzyme A hydratase 1, peroxisomal	0.29459	6.2757	3.25941	0.00307739	0.0466059	-2.55896
319180	Hist1h2bf	histone cluster 1, H2bf	1.02423	-1.7733	3.25883	0.0030819	0.0466059	-1.69645
234388	Ccdc124	coiled-coil domain containing 124	0.385377	4.82635	3.25859	0.00308375	0.0466059	-2.54164
14854	Gss	glutathione synthetase	0.260016	4.97776	3.25858	0.00308382	0.0466059	-2.5634
66525	Timm50	translocase of inner mitochondrial membrane 50	0.335674	4.60845	3.25586	0.00310486	0.0467922	-2.53055
207965	Vcpkmt	valosin containing protein lysine (K) methyltransferase	0.526348	3.19495	3.25538	0.00310857	0.0467922	-2.33392
218215	Rnf144b	ring finger protein 144B	0.565466	5.70226	3.25459	0.00311471	0.0468125	-2.57458
27425	Atp5l	ATP synthase, H+ transporting, mitochondrial F0 complex, subunit G	0.477725	5.87413	3.2534	0.00312402	0.046866	-2.57106
66077	Aurkaip1	aurora kinase A interacting protein 1	0.31478	5.59684	3.2523	0.00313263	0.046952	-2.58622
56462	Mtch1	mitochondrial carrier 1	0.516682	7.44829	3.25085	0.00314403	0.0470796	-2.47973
69161	Manbal	mannosidase, beta A, lysosomal-like	0.352602	5.13122	3.24941	0.00315536	0.0471413	-2.54026
65963	Tmem176b	transmembrane protein 176B	0.966818	7.85035	3.24922	0.00315682	0.0471413	-2.34343
66686	Dcbld1	discoidin, CUB and LCCL domain containing 1	0.580608	3.16635	3.24308	0.00320564	0.0475889	-2.35694
11982	Atp10a	ATPase, class V, type 10A	0.738919	2.63921	3.24288	0.00320719	0.0475889	-2.2974
16206	Lrig1	leucine-rich repeats and immunoglobulin-like domains 1	0.759595	3.95272	3.24288	0.00320723	0.0475889	-2.52584
67937	Tmem59l	transmembrane protein 59-like	2.20288	-1.27107	3.23987	0.00323142	0.0477702	-1.69953
71934	Car13	carbonic anhydrase 13	1.15672	2.96016	3.23937	0.00323547	0.0477702	-2.46152
76454	Fbxo31	F-box protein 31	0.419545	6.11344	3.23918	0.00323702	0.0477702	-2.61268
67109	Zfp787	zinc finger protein 787	0.360315	4.4087	3.23304	0.003287	0.0481639	-2.53563
228033	Atp5g3	ATP synthase, H+ transporting, mitochondrial F0 complex, subunit C3 (subunit 9)	0.635548	7.17575	3.23271	0.00328969	0.0481639	-2.52326
213491	Szrd1	SUZ RNA binding domain containing 1	0.700846	6.29335	3.22787	0.00332968	0.0485663	-2.59955
226351	Tmem185b	transmembrane protein 185B	0.486369	3.23934	3.22562	0.00334836	0.0487513	-2.44349
17907	Mylpf	myosin light chain, phosphorylatable, fast skeletal muscle	1.27919	0.168331	3.21877	0.00340605	0.0493711	-1.85889
13731	Emp2	epithelial membrane protein 2	0.71251	6.83501	3.21575	0.00343177	0.0496116	-2.58177
14528	Gch1	GTP cyclohydrolase 1	0.640064	3.01831	3.21503	0.00343791	0.0496564	-2.55644
12443	Ccnd1	cyclin D1	0.950526	5.04983	3.2133	0.00345273	0.0498263	-2.65041
11564	Adsl	adenylosuccinate lyase	0.286145	5.42928	3.21106	0.00347207	0.049966	-2.68359
12386	Ctnna2	catenin (cadherin associated protein), alpha 2	2.7329	-2.36588	3.21076	0.00347467	0.049966	-1.75715
93747	Echs1	enoyl Coenzyme A hydratase, short chain, 1, mitochondrial	0.398757	6.04626	3.20902	0.0034898	0.0500364	-2.68635
17219	Mcm6	minichromosome maintenance complex component 6	0.99715	4.17679	3.20878	0.00349184	0.0500364	-2.61101
14964	H2-D1	histocompatibility 2, D region locus 1	1.1453	9.26629	3.20774	0.00350089	0.050122	-2.29598
18131	Notch3	notch 3	0.493495	5.53934	3.20528	0.00352243	0.0503862	-2.69503
66172	Med11	mediator complex subunit 11	0.314111	3.74313	3.20185	0.00355255	0.0507281	-2.54922
252875	Mios	meiosis regulator for oocyte development	0.401498	4.24289	3.19943	0.00357407	0.0509091	-2.6059
72275	2200002D01Rik	RIKEN cDNA 2200002D01 gene	0.502379	3.53484	3.19857	0.00358169	0.0509125	-2.62146
78938	Fbxo34	F-box protein 34	0.391214	4.66403	3.19847	0.00358256	0.0509125	-2.70432
171284	Timd2	T cell immunoglobulin and mucin domain containing 2	1.68996	-2.17882	3.19829	0.0035842	0.0509125	-1.80123
216825	Usp22	ubiquitin specific peptidase 22	0.331581	6.62076	3.19791	0.00358761	0.0509166	-2.6624
67803	Limd2	LIM domain containing 2	0.407793	4.81966	3.19661	0.00359922	0.0510369	-2.70941
114643	Oas1c	2'-5' oligoadenylate synthetase 1C	0.466358	3.34449	3.19469	0.00361644	0.0511921	-2.53846
69724	Rnaseh2a	ribonuclease H2, large subunit	0.225427	4.21658	3.19313	0.00363046	0.0513076	-2.63959
67026	Thap4	THAP domain containing 4	0.381002	4.40284	3.19308	0.0036309	0.0513076	-2.66374
67313	Inava	innate immunity activator	1.10624	3.48274	3.19261	0.00363518	0.0513237	-2.6361
233905	Zfp646	zinc finger protein 646	0.229714	5.84618	3.18938	0.00366445	0.0515584	-2.73522
24059	Slco2a1	solute carrier organic anion transporter family, member 2a1	1.09133	4.49569	3.18529	0.00370189	0.0519507	-2.70371
73449	1700066B19Rik	RIKEN cDNA 1700066B19 gene	0.817266	0.603896	3.18404	0.00371339	0.051985	-2.25236
59009	Sh3rf1	SH3 domain containing ring finger 1	0.599044	5.7951	3.18399	0.0037139	0.051985	-2.73077
20698	Sphk1	sphingosine kinase 1	0.568153	3.32692	3.18125	0.00373924	0.0521315	-2.7237
15469	Prmt1	protein arginine N-methyltransferase 1	0.242461	5.96591	3.18064	0.00374492	0.0521315	-2.75086
74753	Trmo	tRNA methyltransferase O	0.403728	1.81369	3.1801	0.00374987	0.0521315	-2.25751
21929	Tnfaip3	tumor necrosis factor, alpha-induced protein 3	0.810835	4.49463	3.17944	0.00375607	0.0521576	-2.74476
93695	Gpnmb	glycoprotein (transmembrane) nmb	0.669136	3.48977	3.17848	0.00376501	0.0521594	-2.60657
235028	Zfp426	zinc finger protein 426	0.239671	4.23092	3.17681	0.00378067	0.0521919	-2.66744
101869	Unc45a	unc-45 myosin chaperone A	0.436341	5.94581	3.17656	0.00378298	0.0521919	-2.75471
225326	Pik3c3	phosphatidylinositol 3-kinase catalytic subunit type 3	0.734922	5.4958	3.17503	0.00379737	0.0523223	-2.75679
72169	Trim29	tripartite motif-containing 29	1.41444	1.96403	3.17369	0.00381003	0.0523223	-2.29515
72267	Lrrc8e	leucine rich repeat containing 8 family, member E	0.749219	2.10097	3.17355	0.0038114	0.0523223	-2.33458
58185	Rsad2	radical S-adenosyl methionine domain containing 2	1.29659	5.29026	3.17316	0.003815	0.0523223	-2.68515
50794	Klf13	Kruppel-like factor 13	0.325549	5.63237	3.16919	0.00385278	0.0527518	-2.77243
232337	Zfp637	zinc finger protein 637	0.291662	4.0158	3.16728	0.00387108	0.0529129	-2.6711
66098	Chchd6	coiled-coil-helix-coiled-coil-helix domain containing 6	0.584649	2.67404	3.16695	0.00387429	0.0529129	-2.33998
69528	1700030J22Rik	RIKEN cDNA 1700030J22 gene	0.839154	0.0879659	3.16047	0.003937	0.0535005	-2.02583
18771	Pknox1	Pbx/knotted 1 homeobox	0.441356	3.35128	3.16004	0.00394121	0.0535132	-2.56838
22042	Tfrc	transferrin receptor	0.875366	6.0868	3.15837	0.00395751	0.0536898	-2.74572
67484	Eepd1	endonuclease/exonuclease/phosphatase family domain containing 1	0.677641	3.31063	3.15664	0.0039745	0.0538307	-2.59935
17995	Ndufv1	NADH:ubiquinone oxidoreductase core subunit V1	0.388674	6.14661	3.15483	0.00399236	0.0540278	-2.80818
67588	Rnf41	ring finger protein 41	0.352584	4.84129	3.1531	0.00400948	0.0541246	-2.80887
12387	Ctnnb1	catenin (cadherin associated protein), beta 1	0.580988	9.57605	3.1496	0.00404436	0.0544153	-2.47348
54608	Abhd2	abhydrolase domain containing 2	0.772627	8.80027	3.1489	0.00405138	0.0544198	-2.57405
68743	Anln	anillin, actin binding protein	0.634745	3.90996	3.14889	0.00405155	0.0544198	-2.63546
50783	Lsm4	LSM4 homolog, U6 small nuclear RNA and mRNA degradation associated	0.52871	4.4191	3.14731	0.00406737	0.0545186	-2.77795
71522	Ggt6	gamma-glutamyltransferase 6	1.20261	0.554254	3.14599	0.00408073	0.0545549	-2.00437
56699	Cdc42ep4	CDC42 effector protein (Rho GTPase binding) 4	0.657099	5.67991	3.14563	0.00408434	0.0545549	-2.82888
74152	Stra6l	STRA6-like	1.25087	0.583638	3.14501	0.00409059	0.054587	-2.21149
60595	Actn4	actinin alpha 4	0.409091	9.09276	3.14457	0.00409509	0.0546023	-2.55612
74735	Trim14	tripartite motif-containing 14	0.331551	4.6214	3.14023	0.00413925	0.0550112	-2.81537
19411	Rarg	retinoic acid receptor, gamma	0.383842	5.98436	3.13811	0.00416103	0.0552556	-2.8442
21770	Ppp2r5d	protein phosphatase 2, regulatory subunit B', delta	0.193611	5.69585	3.13677	0.00417483	0.0553488	-2.8627
11891	Rab27a	RAB27A, member RAS oncogene family	0.48788	5.71609	3.13556	0.00418726	0.0554684	-2.85782
231293	Cwh43	cell wall biogenesis 43 C-terminal homolog	1.84317	-0.058625	3.13447	0.00419857	0.0554856	-2.28748
72434	Lypd3	Ly6/Plaur domain containing 3	0.95063	1.05769	3.13412	0.00420223	0.0554864	-2.22218
24012	Rgs7	regulator of G protein signaling 7	1.76585	-0.958565	3.13368	0.00420684	0.0555023	-2.00336
22121	Rpl13a	ribosomal protein L13A	0.639283	6.58917	3.13112	0.00423346	0.0556749	-2.81328
107702	Rnh1	ribonuclease/angiogenin inhibitor 1	0.630073	7.31783	3.1253	0.00429484	0.0563442	-2.7591
66422	Dctpp1	dCTP pyrophosphatase 1	0.601198	2.43406	3.12112	0.00433929	0.0566993	-2.4771
20174	Ruvbl2	RuvB-like protein 2	0.307554	4.67825	3.11859	0.00436654	0.0568959	-2.86856
57442	Kcne3	potassium voltage-gated channel, Isk-related subfamily, gene 3	1.10813	2.12365	3.11808	0.00437204	0.0568993	-2.6929
14450	Gart	phosphoribosylglycinamide formyltransferase	0.30775	5.57435	3.11624	0.00439188	0.0570665	-2.90577
93732	Acox2	acyl-Coenzyme A oxidase 2, branched chain	1.21239	-1.36394	3.11225	0.00443537	0.0574941	-2.17286
50880	Scly	selenocysteine lyase	0.345882	5.24901	3.11093	0.0044498	0.0575761	-2.91752
12799	Cnp	2',3'-cyclic nucleotide 3' phosphodiesterase	0.614757	4.81723	3.1108	0.00445115	0.0575761	-2.91098
22273	Uqcrc1	ubiquinol-cytochrome c reductase core protein 1	0.500064	6.91251	3.10893	0.00447176	0.0576906	-2.85187
20944	Svs5	seminal vesicle secretory protein 5	2.82273	-3.41012	3.10813	0.00448055	0.0577584	-1.97467
319520	Dusp4	dual specificity phosphatase 4	1.63407	1.59541	3.10593	0.00450495	0.0579516	-2.58837
17901	Myl1	myosin, light polypeptide 1	3.62499	-2.50801	3.10525	0.00451252	0.0579661	-1.97477
29858	Pmm1	phosphomannomutase 1	0.489853	4.15891	3.10293	0.00453833	0.0581812	-2.79784
223665	C030006K11Rik	RIKEN cDNA C030006K11 gene	0.377634	3.33922	3.10237	0.00454464	0.0582164	-2.59728
234094	Arhgef10	Rho guanine nucleotide exchange factor (GEF) 10	0.393953	5.34322	3.10202	0.00454854	0.0582207	-2.94111
15953	Ifi47	interferon gamma inducible protein 47	1.19709	2.31306	3.09879	0.00458492	0.0584569	-2.6968
68964	Ctc1	CTS telomere maintenance complex component 1	0.314688	4.66506	3.09725	0.0046023	0.0585411	-2.92302
55942	Sertad1	SERTA domain containing 1	0.483478	4.20402	3.09507	0.00462701	0.0587638	-2.91008
18163	Ctnnd2	catenin (cadherin associated protein), delta 2	1.513	-0.848568	3.09455	0.00463302	0.0587943	-2.08346
71799	Ptcd1	pentatricopeptide repeat domain 1	0.256454	4.47309	3.09167	0.00466591	0.0591196	-2.89662
19186	Psme1	proteasome (prosome, macropain) activator subunit 1 (PA28 alpha)	0.605738	6.52706	3.09129	0.00467028	0.0591291	-2.88272
170765	Ripply3	ripply transcriptional repressor 3	0.776662	3.25215	3.09063	0.00467785	0.0591331	-2.71151
17688	Msh6	mutS homolog 6	0.300286	5.09719	3.08842	0.00470335	0.0593634	-2.96205
19272	Ptprk	protein tyrosine phosphatase, receptor type, K	0.453145	6.60351	3.08621	0.00472898	0.0595946	-2.93317
68032	Emc4	ER membrane protein complex subunit 4	0.235588	5.13253	3.08193	0.00477902	0.060059	-2.97365
66658	Ccdc51	coiled-coil domain containing 51	0.2927	2.76648	3.08023	0.00479905	0.0602176	-2.61408
14939	Gzmb	granzyme B	1.11432	1.48351	3.08	0.0048017	0.0602176	-2.30899
235135	Tmem45b	transmembrane protein 45b	1.56526	1.95144	3.07979	0.00480426	0.0602176	-2.60392
57296	Psmd8	proteasome (prosome, macropain) 26S subunit, non-ATPase, 8	0.474735	6.72735	3.07814	0.00482372	0.0603774	-2.92499
56043	Akr1e1	aldo-keto reductase family 1, member E1	0.339678	4.47237	3.07802	0.00482513	0.0603774	-2.91186
214552	Cep164	centrosomal protein 164	0.569763	5.36821	3.07777	0.00482812	0.0603774	-2.9906
12575	Cdkn1a	cyclin-dependent kinase inhibitor 1A (P21)	0.646462	4.95487	3.07582	0.00485128	0.0605741	-2.96643
53333	Tomm40	translocase of outer mitochondrial membrane 40	0.308043	5.17295	3.07492	0.00486199	0.0606341	-3.00124
15199	Hebp1	heme binding protein 1	0.641518	2.0896	3.07445	0.00486772	0.0606341	-2.35097
71729	Rgs12	regulator of G-protein signaling 12	0.658066	4.41931	3.07417	0.00487096	0.0606341	-2.94911
69698	Slc52a3	solute carrier protein family 52, member 3	1.02846	2.34402	3.07261	0.00488976	0.0607725	-2.6399
231830	Micall2	MICAL-like 2	0.350488	4.67437	3.07157	0.00490218	0.0607725	-2.96626
26558	Homer3	homer scaffolding protein 3	0.424882	3.21835	3.07149	0.00490314	0.0607725	-2.87276
67337	Cstf1	cleavage stimulation factor, 3' pre-RNA, subunit 1	0.22412	4.81633	3.07101	0.004909	0.0607725	-2.98796
107995	Cdc20	cell division cycle 20	1.05956	2.46543	3.0676	0.00495018	0.0611072	-2.66196
77940	A930004D18Rik	RIKEN cDNA A930004D18 gene	0.589535	0.895095	3.06495	0.00498244	0.0613395	-2.3104
210622	Pamr1	peptidase domain containing associated with muscle regeneration 1	0.839198	4.20012	3.06421	0.00499157	0.0613395	-2.85829
11773	Ap2m1	adaptor-related protein complex 2, mu 1 subunit	0.230232	6.39272	3.06274	0.00500954	0.0613807	-3.00332
106068	Slc45a4	solute carrier family 45, member 4	0.357823	5.68469	3.06199	0.00501884	0.0614431	-3.03222
24070	Mpdu1	mannose-P-dolichol utilization defect 1	0.309577	5.63364	3.05983	0.0050455	0.0615552	-3.03882
67873	Mri1	methylthioribose-1-phosphate isomerase 1	0.420163	4.79803	3.05938	0.00505104	0.0615552	-2.98858
19698	Relb	avian reticuloendotheliosis viral (v-rel) oncogene related B	0.691774	4.40963	3.05934	0.00505158	0.0615552	-3.03398
109082	Fbxw17	F-box and WD-40 domain protein 17	0.538944	3.96387	3.0574	0.00507558	0.0617668	-2.97382
12023	Barx2	BarH-like homeobox 2	1.04441	3.9804	3.05166	0.00514744	0.0625314	-2.99804
14755	Pigq	phosphatidylinositol glycan anchor biosynthesis, class Q	0.302463	6.31728	3.05138	0.00515097	0.0625314	-3.03432
58994	Smpd3	sphingomyelin phosphodiesterase 3, neutral	1.63021	1.43764	3.04928	0.00517758	0.0625554	-2.42236
59090	Midn	midnolin	0.357595	6.30458	3.04927	0.00517768	0.0625554	-3.01138
17254	Slc3a2	solute carrier family 3 (activators of dibasic and neutral amino acid transport), member 2	0.414357	6.77305	3.04857	0.00518659	0.0625554	-2.98666
12055	Bcl7c	B cell CLL/lymphoma 7C	0.320893	3.80845	3.04834	0.00518952	0.0625554	-2.88349
17218	Mcm5	minichromosome maintenance complex component 5	0.875045	3.45188	3.04732	0.00520254	0.0626572	-2.8952
72297	B3gnt3	UDP-GlcNAc:betaGal beta-1,3-N-acetylglucosaminyltransferase 3	1.22503	5.16045	3.04672	0.00521011	0.0626994	-3.02597
224116	Muc20	mucin 20	1.21704	2.61583	3.04444	0.00523928	0.0629054	-2.96313
16780	Lamb3	laminin, beta 3	1.03215	4.77467	3.04255	0.0052636	0.0630704	-3.05566
18783	Pla2g4a	phospholipase A2, group IVA (cytosolic, calcium-dependent)	0.855562	4.51282	3.04252	0.00526392	0.0630704	-2.98667
232210	Hmces	5-hydroxymethylcytosine (hmC) binding, ES cell specific	0.357674	3.6835	3.04143	0.00527808	0.0631805	-2.9603
12332	Capg	capping protein (actin filament), gelsolin-like	0.596904	5.76795	3.04121	0.00528086	0.0631805	-3.05259
69168	Bola1	bolA-like 1 (E. coli)	0.495591	3.11548	3.0397	0.00530045	0.0633683	-2.77292
414084	Tnip3	TNFAIP3 interacting protein 3	1.71149	1.92954	3.03853	0.00531564	0.0634386	-2.90551
52683	Ncaph2	non-SMC condensin II complex, subunit H2	0.272767	6.71569	3.03843	0.00531692	0.0634386	-3.04339
223917	Krt79	keratin 79	2.06001	-0.578439	3.03772	0.00532619	0.0634854	-2.17235
67217	L3hypdh	L-3-hydroxyproline dehydratase (trans-)	0.811913	2.01415	3.03537	0.00535682	0.0636797	-2.48419
20779	Src	Rous sarcoma oncogene	0.336059	6.80415	3.03245	0.00539524	0.0639391	-3.03331
14168	Fgf13	fibroblast growth factor 13	1.03606	1.36147	3.03046	0.0054215	0.0641551	-2.60495
66268	Pigyl	phosphatidylinositol glycan anchor biosynthesis, class Y-like	0.398472	3.27471	3.03018	0.00542527	0.0641551	-2.84114
75710	Rbm12	RNA binding motif protein 12	0.2861	3.76133	3.02841	0.00544879	0.0642687	-2.97458
14066	F3	coagulation factor III	0.973441	3.32537	3.02564	0.00548573	0.0644132	-2.99255
66832	Rsph3a	radial spoke 3A homolog (Chlamydomonas)	0.368096	3.97277	3.02519	0.00549183	0.0644283	-2.91197
269437	Plch1	phospholipase C, eta 1	1.10442	3.0847	3.02457	0.00550015	0.0644594	-2.87884
11747	Anxa5	annexin A5	0.716607	6.67022	3.02311	0.00551983	0.0645156	-3.02481
13835	Epha1	Eph receptor A1	0.271969	5.15004	3.02292	0.00552239	0.0645156	-3.11561
12034	Phb2	prohibitin 2	0.250278	6.59026	3.02287	0.00552301	0.0645156	-3.08583
20846	Stat1	signal transducer and activator of transcription 1	1.04489	6.65366	3.02126	0.00554476	0.0647233	-2.9926
66043	Atp5d	ATP synthase, H+ transporting, mitochondrial F1 complex, delta subunit	0.632102	6.77257	3.01873	0.00557913	0.0650313	-3.05709
22349	Vil1	villin 1	2.88787	0.710227	3.00954	0.00570556	0.066174	-2.45198
68612	Ube2c	ubiquitin-conjugating enzyme E2C	1.13899	1.83898	3.00821	0.00572419	0.0662799	-2.67973
18772	Pkp1	plakophilin 1	1.34209	3.85218	3.00803	0.0057267	0.0662799	-3.04313
69470	Tmem127	transmembrane protein 127	0.328824	7.23368	3.00785	0.00572919	0.0662799	-3.06364
242235	Lrit3	leucine-rich repeat, immunoglobulin-like and transmembrane domains 3	1.09966	-0.793543	3.00387	0.00578506	0.0666669	-2.36143
70450	Unc13d	unc-13 homolog D	0.830936	2.35053	3.00341	0.00579154	0.0666669	-2.82112
13711	Elf5	E74-like factor 5	0.646047	1.72225	3.00314	0.00579524	0.0666669	-2.57557
230582	Cyb5rl	cytochrome b5 reductase-like	0.377168	4.21851	3.00306	0.00579646	0.0666669	-3.062
54403	Slc4a4	solute carrier family 4 (anion exchanger), member 4	0.789986	4.11862	3.00301	0.00579712	0.0666669	-2.98339
97287	Mtmr14	myotubularin related protein 14	0.290624	4.08521	3.00241	0.00580565	0.0667113	-3.05717
66166	S100a14	S100 calcium binding protein A14	1.22001	3.63401	3.00212	0.00580965	0.0667113	-3.12761
231803	Mepce	methylphosphate capping enzyme	0.294783	5.70069	3.00054	0.0058321	0.0668335	-3.17717
12737	Cldn1	claudin 1	1.26336	2.25278	2.99982	0.00584232	0.0669036	-2.72072
110842	Etfa	electron transferring flavoprotein, alpha polypeptide	0.226178	5.91056	2.99731	0.00587816	0.0671255	-3.18669
19017	Ppargc1a	peroxisome proliferative activated receptor, gamma, coactivator 1 alpha	0.718735	3.4026	2.99468	0.00591596	0.0674154	-2.88322
93737	Pard6g	par-6 family cell polarity regulator gamma	0.59249	3.39606	2.99147	0.00596225	0.0677536	-3.07276
53897	Gal3st1	galactose-3-O-sulfotransferase 1	1.23313	0.144604	2.98911	0.00599669	0.0680028	-2.56772
17472	Gbp4	guanylate binding protein 4	1.06464	2.89753	2.98581	0.00604498	0.0683603	-2.97441
12739	Cldn3	claudin 3	0.884243	7.5077	2.98543	0.00605057	0.068376	-3.04517
17921	Myo7a	myosin VIIA	1.14394	2.42741	2.98407	0.00607055	0.0684604	-2.93327
66170	Chchd5	coiled-coil-helix-coiled-coil-helix domain containing 5	0.380589	3.23551	2.98336	0.00608113	0.0684771	-2.91564
51875	Tmem141	transmembrane protein 141	0.307126	3.67341	2.98244	0.00609464	0.0685416	-3.05233
232334	Vgll4	vestigial like family member 4	0.29432	5.66526	2.98113	0.00611418	0.0685982	-3.21923
14904	Gtpbp1	GTP binding protein 1	0.270252	6.14836	2.98096	0.00611658	0.0685982	-3.2104
268697	Ccnb1	cyclin B1	1.1988	1.64142	2.98069	0.00612071	0.0685982	-2.72164
277939	C2cd3	C2 calcium-dependent domain containing 3	0.276046	5.3314	2.9796	0.00613683	0.0686845	-3.222
14751	Gpi1	glucose phosphate isomerase 1	0.529509	8.45567	2.97748	0.00616852	0.0688973	-2.98252
11844	Arf5	ADP-ribosylation factor 5	0.5323	6.27091	2.97665	0.00618107	0.0689902	-3.18877
66628	Thg1l	tRNA-histidine guanylyltransferase 1-like (S. cerevisiae)	0.439772	3.48864	2.9763	0.00618625	0.0689978	-2.97946
27029	Sgsh	N-sulfoglucosamine sulfohydrolase (sulfamidase)	0.299535	5.13414	2.97576	0.00619444	0.0689978	-3.22467
19726	Rfx3	regulatory factor X, 3 (influences HLA class II expression)	0.756301	2.03824	2.97307	0.00623497	0.0694018	-2.63431
53320	Folh1	folate hydrolase 1	1.89985	-2.59112	2.97232	0.00624631	0.0694806	-2.2529
414801	Itprip	inositol 1,4,5-triphosphate receptor interacting protein	0.649086	2.78915	2.97142	0.00626004	0.0695808	-2.90034
207952	Klhl25	kelch-like 25	0.360343	4.39848	2.97061	0.00627236	0.0696279	-3.17564
66117	Fmc1	formation of mitochondrial complex V assembly factor 1	0.473909	2.67586	2.96858	0.00630339	0.069798	-2.78195
100198	H6pd	hexose-6-phosphate dehydrogenase (glucose 1-dehydrogenase)	0.706274	6.99016	2.96848	0.0063048	0.069798	-3.12033
66183	Sptssb	serine palmitoyltransferase, small subunit B	2.87152	-1.89711	2.96771	0.00631666	0.0698371	-2.27663
15061	Ifi44l	interferon-induced protein 44 like	1.82881	0.27426	2.96728	0.00632319	0.0698371	-2.59377
54208	Arl6ip1	ADP-ribosylation factor-like 6 interacting protein 1	0.698371	6.39741	2.96673	0.00633165	0.0698371	-3.18267
14349	Fv1	Friend virus susceptibility 1	0.78774	1.52406	2.96414	0.00637152	0.0701555	-2.5802
20531	Slc34a2	solute carrier family 34 (sodium phosphate), member 2	1.3382	4.46345	2.96218	0.00640188	0.0702868	-3.23159
13601	Ecm1	extracellular matrix protein 1	0.684586	5.78359	2.96198	0.006405	0.0702868	-3.22419
67538	Zswim3	zinc finger SWIM-type containing 3	0.402995	2.68124	2.96084	0.00642285	0.070388	-2.8529
68539	Tmem109	transmembrane protein 109	0.646447	5.32494	2.96011	0.00643413	0.0704159	-3.25486
20297	Ccl20	chemokine (C-C motif) ligand 20	2.41272	-0.101943	2.95982	0.00643866	0.0704159	-2.86778
74347	Meak7	MTOR associated protein , eak-7 homolog	0.260998	4.48819	2.95929	0.00644698	0.0704159	-3.19461
225845	Plaat3	phospholipase A and acyltransferase 3	0.437762	5.4949	2.94867	0.00661491	0.0718171	-3.29266
13507	Dsc3	desmocollin 3	1.88458	0.413942	2.94766	0.00663118	0.0718295	-2.72434
14870	Gstp1	glutathione S-transferase, pi 1	0.606403	6.09292	2.9475	0.00663367	0.0718295	-3.28223
18591	Pdgfb	platelet derived growth factor, B polypeptide	0.668527	3.05725	2.94504	0.00667332	0.072163	-3.1676
223921	Aaas	achalasia, adrenocortical insufficiency, alacrimia	0.22606	4.23323	2.94416	0.00668754	0.0722689	-3.24457
192166	Sardh	sarcosine dehydrogenase	0.429321	3.99088	2.94377	0.00669392	0.0722899	-3.20406
16418	Eif6	eukaryotic translation initiation factor 6	0.578042	5.70558	2.94276	0.00671021	0.0724103	-3.28918
11520	Plin2	perilipin 2	0.4461	4.47498	2.94119	0.00673581	0.0724245	-3.29884
15901	Id1	inhibitor of DNA binding 1, HLH protein	0.721105	2.70287	2.94029	0.0067504	0.0724245	-2.98362
100705	Acacb	acetyl-Coenzyme A carboxylase beta	0.868182	3.36578	2.94011	0.00675335	0.0724245	-3.17984
56473	Fads2	fatty acid desaturase 2	0.645507	4.42544	2.93982	0.00675812	0.0724245	-3.22966
77521	Mtus2	microtubule associated tumor suppressor candidate 2	1.15773	2.76899	2.93974	0.00675941	0.0724245	-2.87705
59053	Hgh1	HGH1 homolog	0.316932	3.6256	2.93973	0.00675955	0.0724245	-3.05114
72657	Selenoh	selenoprotein H	0.398538	3.67291	2.93823	0.0067841	0.0725241	-3.1412
434341	Nlrc5	NLR family, CARD domain containing 5	1.14399	4.6909	2.93791	0.00678939	0.0725241	-3.30034
280411	Lix1l	Lix1-like	0.501442	4.53906	2.93588	0.00682279	0.0728136	-3.28516
208501	Ndufaf8	NADH:ubiquinone oxidoreductase complex assembly factor 8	0.483632	3.08648	2.93515	0.00683485	0.0728946	-3.02742
17713	Grpel1	GrpE-like 1, mitochondrial	0.33178	5.46581	2.93135	0.00689793	0.0733276	-3.33337
320377	9330175E14Rik	RIKEN cDNA 9330175E14 gene	0.85629	1.9489	2.93026	0.00691615	0.0734215	-2.98401
211666	Mgst2	microsomal glutathione S-transferase 2	1.32632	-1.75098	2.92921	0.00693356	0.073479	-2.34171
116748	Lsm10	U7 snRNP-specific Sm-like protein LSM10	0.413079	2.81136	2.92901	0.00693694	0.073479	-3.03159
57875	Angptl4	angiopoietin-like 4	1.34831	2.43268	2.92888	0.00693921	0.073479	-2.89485
70239	Gtf3c5	general transcription factor IIIC, polypeptide 5	0.221989	4.81009	2.92761	0.00696048	0.073512	-3.32112
103140	Gstt3	glutathione S-transferase, theta 3	0.527967	7.82594	2.92735	0.00696486	0.073512	-3.21825
18984	Por	P450 (cytochrome) oxidoreductase	0.612922	7.50585	2.92662	0.00697718	0.0735468	-3.20337
109050	Inka2	inka box actin regulator 2	0.436096	3.00155	2.92293	0.00703956	0.0741085	-3.10827
67067	Romo1	reactive oxygen species modulator 1	0.385569	5.39269	2.92043	0.00708219	0.0744612	-3.35748
66445	Cyc1	cytochrome c-1	0.254101	6.58879	2.91566	0.00716403	0.0752554	-3.32891
74158	Josd1	Josephin domain containing 1	0.243898	5.29766	2.91233	0.0072219	0.0755993	-3.37619
71096	Sntg1	syntrophin, gamma 1	1.21342	-1.63084	2.91134	0.00723911	0.0755993	-2.41564
71966	Nkiras2	NFKB inhibitor interacting Ras-like protein 2	0.43166	4.7337	2.9113	0.00723987	0.0755993	-3.35469
28075	Desi1	desumoylating isopeptidase 1	0.275574	6.1003	2.91123	0.00724107	0.0755993	-3.35717
11622	Ahr	aryl-hydrocarbon receptor	0.646077	4.87728	2.91077	0.00724911	0.0755993	-3.37555
27205	Podxl	podocalyxin-like	0.558822	5.09987	2.91061	0.00725175	0.0755993	-3.37551
11764	Ap1b1	adaptor protein complex AP-1, beta 1 subunit	0.419542	7.322	2.91014	0.00725998	0.0755993	-3.28421
16371	Irx1	Iroquois homeobox 1	2.08457	-2.33282	2.90884	0.00728285	0.0757891	-2.47556
70693	Adgra3	adhesion G protein-coupled receptor A3	0.430306	4.92947	2.90852	0.00728839	0.0757983	-3.38093
12442	Ccnb2	cyclin B2	1.09971	1.70975	2.90641	0.00732555	0.0760146	-2.90626
68401	G6pc3	glucose 6 phosphatase, catalytic, 3	0.306089	5.73043	2.90634	0.00732683	0.0760146	-3.39236
69731	Gemin7	gem nuclear organelle associated protein 7	0.324418	4.44025	2.90491	0.00735206	0.0761683	-3.34419
21402	Skp1a	S-phase kinase-associated protein 1A	0.334763	7.32643	2.904	0.00736815	0.0762122	-3.30554
15484	Hsd11b2	hydroxysteroid 11-beta dehydrogenase 2	1.51294	2.75577	2.90345	0.007378	0.076244	-3.09838
18003	Nedd9	neural precursor cell expressed, developmentally down-regulated gene 9	0.942423	3.74712	2.90285	0.00738868	0.076249	-3.31923
14469	Gbp2	guanylate binding protein 2	1.04651	4.22108	2.9019	0.0074055	0.076249	-3.37498
14693	Gnb2	guanine nucleotide binding protein (G protein), beta 2	0.371373	8.09235	2.90183	0.00740675	0.076249	-3.22395
18744	Pja1	praja ring finger ubiquitin ligase 1	0.216049	5.72346	2.90158	0.00741121	0.076249	-3.40514
66931	1700010I14Rik	RIKEN cDNA 1700010I14 gene	1.81516	-1.90294	2.90158	0.00741122	0.076249	-2.40229
15980	Ifngr2	interferon gamma receptor 2	0.537362	6.19153	2.90075	0.00742615	0.0763545	-3.36187
277743	Fam131c	family with sequence similarity 131, member C	0.788627	-1.09794	2.8947	0.00753487	0.0772774	-2.63551
21366	Slc6a6	solute carrier family 6 (neurotransmitter transporter, taurine), member 6	0.354948	7.03542	2.89145	0.00759415	0.0777033	-3.35262
100727	Ugt2b34	UDP glucuronosyltransferase 2 family, polypeptide B34	3.12765	1.46963	2.89142	0.00759452	0.0777033	-2.92538
70807	Arrdc2	arrestin domain containing 2	0.517212	4.80792	2.88961	0.0076277	0.0778866	-3.40713
228812	Pigu	phosphatidylinositol glycan anchor biosynthesis, class U	0.226615	4.90564	2.8886	0.00764625	0.0780152	-3.40973
54396	Irgm2	immunity-related GTPase family M member 2	1.14885	4.93103	2.8884	0.00764986	0.0780152	-3.39483
55932	Gbp3	guanylate binding protein 3	1.11697	3.77935	2.88807	0.00765609	0.0780299	-3.40373
13641	Efnb1	ephrin B1	0.468559	4.89203	2.88738	0.00766864	0.078109	-3.42906
240327	Gm4951	predicted gene 4951	1.32994	0.0400596	2.88702	0.00767531	0.0781281	-2.79201
58187	Cldn10	claudin 10	1.02804	5.67785	2.8854	0.00770518	0.0783508	-3.3842
212647	Aldh4a1	aldehyde dehydrogenase 4 family, member A1	0.267077	5.45509	2.88503	0.00771206	0.0783508	-3.4316
13445	Cdk2ap1	CDK2 (cyclin-dependent kinase 2)-associated protein 1	0.269359	4.95408	2.8835	0.00774044	0.0785459	-3.42643
19348	Kif20a	kinesin family member 20A	0.715662	2.66799	2.87944	0.00781631	0.0790256	-3.11737
56212	Rhog	ras homolog family member G	0.45536	4.76736	2.87942	0.00781678	0.0790256	-3.43571
234852	Chmp1a	charged multivesicular body protein 1A	0.398333	7.26704	2.87745	0.00785378	0.0793504	-3.35938
12005	Axin1	axin 1	0.218671	5.93349	2.87577	0.00788552	0.0795233	-3.45859
74440	Cmip	c-Maf inducing protein	0.256202	5.32565	2.87515	0.00789724	0.0795372	-3.4649
432995	Smim22	small integral membrane protein 22	0.365918	4.00007	2.87512	0.00789784	0.0795372	-3.35575
17955	Nap1l4	nucleosome assembly protein 1-like 4	0.217129	6.48569	2.87466	0.00790641	0.0795372	-3.44051
244209	Cyp2r1	cytochrome P450, family 2, subfamily r, polypeptide 1	0.636343	0.638947	2.87345	0.00792955	0.0796717	-2.67619
12804	Cntfr	ciliary neurotrophic factor receptor	1.17646	1.22955	2.87317	0.00793477	0.0796751	-2.83125
12740	Cldn4	claudin 4	0.717522	8.45824	2.87144	0.00796785	0.0797527	-3.1757
103710	Slc35e4	solute carrier family 35, member E4	0.382725	3.80442	2.87078	0.00798032	0.0797527	-3.36284
112406	Egln2	egl-9 family hypoxia-inducible factor 2	0.284113	6.43352	2.87072	0.00798163	0.0797527	-3.44769
381677	Vgf	VGF nerve growth factor inducible	2.2665	-3.34624	2.87007	0.00799408	0.0798075	-2.46401
56838	Ccl28	chemokine (C-C motif) ligand 28	1.74827	1.50955	2.86978	0.00799962	0.0798075	-3.0912
20182	Rxrb	retinoid X receptor beta	0.240516	5.58863	2.86966	0.00800179	0.0798075	-3.47738
24030	Mrps12	mitochondrial ribosomal protein S12	0.492874	4.62478	2.86465	0.00809855	0.0805753	-3.42588
18854	Pml	promyelocytic leukemia	0.493051	6.44113	2.86279	0.00813472	0.08064	-3.42271
68338	Golt1a	golgi transport 1A	1.23871	-1.8619	2.86176	0.00815485	0.0807905	-2.54168
67063	Tmem246	transmembrane protein 246	1.27483	2.42272	2.86105	0.00816861	0.0808375	-2.87696
104445	Cdc42ep1	CDC42 effector protein (Rho GTPase binding) 1	0.510206	5.66464	2.86075	0.00817446	0.0808375	-3.47236
53317	Plrg1	pleiotropic regulator 1	0.229842	5.13516	2.85802	0.00822813	0.0811961	-3.492
23872	Ets2	E26 avian leukemia oncogene 2, 3' domain	0.413715	6.72044	2.85789	0.00823064	0.0811961	-3.42615
623169	Gm6402	ribosomal protein S17 pseudogene	0.948482	0.114541	2.85468	0.00829422	0.0816257	-2.64378
66259	Camk2n1	calcium/calmodulin-dependent protein kinase II inhibitor 1	0.520201	4.1846	2.85325	0.00832255	0.0818551	-3.4275
19697	Rela	v-rel reticuloendotheliosis viral oncogene homolog A (avian)	0.304021	6.17376	2.85142	0.00835901	0.0820467	-3.47976
23789	Coro1b	coronin, actin binding protein 1B	0.241786	6.85172	2.85029	0.00838169	0.0820631	-3.43289
20348	Sema3c	sema domain, immunoglobulin domain (Ig), short basic domain, secreted, (semaphorin) 3C	0.898504	4.16251	2.85013	0.0083849	0.0820631	-3.40468
15432	Hoxd12	homeobox D12	1.6721	-0.325436	2.84993	0.00838898	0.0820631	-2.56136
78921	9130019O22Rik	RIKEN cDNA 9130019O22 gene	0.417987	2.58301	2.8488	0.00841154	0.0822344	-3.09204
17939	Naga	N-acetyl galactosaminidase, alpha	0.36534	7.1402	2.84775	0.0084327	0.0823918	-3.43068
51793	Ddah2	dimethylarginine dimethylaminohydrolase 2	0.360945	4.86974	2.84654	0.00845714	0.0825701	-3.5261
67023	Use1	unconventional SNARE in the ER 1 homolog (S. cerevisiae)	0.312537	5.80304	2.84635	0.00846107	0.0825701	-3.52454
76025	Cant1	calcium activated nucleotidase 1	0.310248	6.63387	2.84477	0.00849306	0.0827365	-3.47882
14232	Fkbp8	FK506 binding protein 8	0.296225	7.76225	2.84288	0.00853136	0.0830266	-3.39456
15289	Hmgb1	high mobility group box 1	0.378736	6.28847	2.84279	0.0085333	0.0830266	-3.50454
66522	Pgpep1	pyroglutamyl-peptidase I	0.553885	5.29199	2.84231	0.00854307	0.083072	-3.51662
26443	Psma6	proteasome (prosome, macropain) subunit, alpha type 6	0.340487	6.03729	2.83889	0.00861308	0.0836032	-3.52934
69572	Mfsd3	major facilitator superfamily domain containing 3	0.32896	2.98733	2.83789	0.00863364	0.083753	-3.17572
100502698	Rubcn	RUN domain and cysteine-rich domain containing, Beclin 1-interacting protein	0.232751	5.88913	2.83689	0.00865444	0.0839048	-3.54733
208084	Pif1	PIF1 5'-to-3' DNA helicase	1.14351	0.307134	2.83557	0.00868171	0.0840693	-2.84026
320080	Zbtb39	zinc finger and BTB domain containing 39	0.296376	4.85548	2.83254	0.0087447	0.0845287	-3.52673
235606	Apeh	acylpeptide hydrolase	0.252438	6.29141	2.83087	0.00877959	0.0847654	-3.5453
239555	Mief1	mitochondrial elongation factor 1	0.19755	5.1056	2.83023	0.00879304	0.0848451	-3.55616
108657	Rnpepl1	arginyl aminopeptidase (aminopeptidase B)-like 1	0.208996	6.6123	2.82764	0.00884747	0.0852451	-3.52526
21938	Tnfrsf1b	tumor necrosis factor receptor superfamily, member 1b	0.684095	4.87214	2.82733	0.008854	0.0852451	-3.56134
212555	Pqlc2	PQ loop repeat containing 2	0.360219	3.85424	2.82726	0.00885541	0.0852451	-3.43437
70546	Zdhhc2	zinc finger, DHHC domain containing 2	0.663172	1.45474	2.82656	0.0088703	0.0853381	-2.94553
80861	Dhx58	DEXH (Asp-Glu-X-His) box polypeptide 58	0.708142	4.94727	2.82569	0.00888861	0.085376	-3.55421
16147	Ihh	Indian hedgehog	1.44127	1.28469	2.82527	0.00889748	0.085376	-2.91199
13090	Cyp2b19	cytochrome P450, family 2, subfamily b, polypeptide 19	2.59717	0.417225	2.82499	0.00890356	0.085376	-2.57034
18566	Pdcd1	programmed cell death 1	1.42395	-1.34312	2.82482	0.00890714	0.085376	-2.72272
18002	Nedd8	neural precursor cell expressed, developmentally down-regulated gene 8	0.222825	5.82332	2.82393	0.00892597	0.085376	-3.57546
68487	Tmem140	transmembrane protein 140	0.483986	2.24728	2.82186	0.0089701	0.0856251	-3.17473
100502766	Kifc1	kinesin family member C1	0.822439	2.11635	2.82165	0.00897456	0.0856251	-3.14631
77552	Shisa4	shisa family member 4	0.788968	1.13981	2.82145	0.0089789	0.0856251	-2.9566
13806	Eno1	enolase 1, alpha non-neuron	1.07174	7.97122	2.81932	0.00902451	0.0859094	-3.33628
20016	Polr1c	polymerase (RNA) I polypeptide C	0.20147	4.76282	2.8168	0.00907882	0.0861748	-3.56585
84111	Gpr87	G protein-coupled receptor 87	2.37859	-2.51858	2.81558	0.00910524	0.0863251	-2.58587
75668	Rasl10a	RAS-like, family 10, member A	0.764557	0.292065	2.81262	0.00916971	0.0868353	-3.0682
620913	Gm12185	predicted gene 12185	1.16434	-0.481407	2.81167	0.00919039	0.0869807	-2.80358
26403	Map3k11	mitogen-activated protein kinase kinase kinase 11	0.363867	5.73205	2.81098	0.00920558	0.0870494	-3.60251
210711	Mcmbp	minichromosome maintenance complex binding protein	0.199977	5.71463	2.81085	0.00920832	0.0870494	-3.60811
117599	Helb	helicase (DNA) B	0.312654	3.93646	2.80914	0.0092458	0.0872519	-3.45746
66379	Cox14	cytochrome c oxidase assembly protein 14	0.310501	5.34091	2.80801	0.00927072	0.0873155	-3.60747
101966	D8Ertd738e	DNA segment, Chr 8, ERATO Doi 738, expressed	0.319711	5.64816	2.80786	0.00927396	0.0873155	-3.61284
80752	Fam20c	family with sequence similarity 20, member C	0.696804	3.17807	2.80665	0.00930081	0.0874444	-3.14776
269643	Ppp2r2c	protein phosphatase 2, regulatory subunit B, gamma	1.32304	-1.72852	2.80652	0.00930374	0.0874444	-2.59446
108707	Fam207a	family with sequence similarity 207, member A	0.271229	4.9915	2.80444	0.00934973	0.0876934	-3.59831
11898	Ass1	argininosuccinate synthetase 1	1.07315	2.47288	2.80424	0.00935417	0.0876934	-3.05377
234725	Zfp612	zinc finger protein 612	0.576666	3.04363	2.80367	0.00936688	0.0876934	-3.23697
102637941	Gm12602	predicted gene 12602	1.56612	-1.79677	2.80331	0.00937501	0.0876934	-2.62044
109284	R3hdm4	R3H domain containing 4	0.273141	6.9786	2.80254	0.00939218	0.0876934	-3.5586
66126	Elof1	ELF1 homolog, elongation factor 1	0.358188	5.12426	2.80242	0.00939476	0.0876934	-3.60917
100043899	R3hdml	R3H domain containing-like	1.80845	-2.69774	2.80164	0.00941206	0.0878047	-2.67389
216643	Gabrp	gamma-aminobutyric acid (GABA) A receptor, pi	2.49484	2.70811	2.80013	0.00944594	0.0879708	-3.49964
93701	Pcdhgb4	protocadherin gamma subfamily B, 4	1.26819	0.420997	2.79422	0.00957947	0.0889593	-2.85187
26395	Map2k1	mitogen-activated protein kinase kinase 1	0.232731	6.09354	2.79321	0.00960245	0.0891015	-3.62523
100952	Emilin1	elastin microfibril interfacer 1	0.565702	4.41965	2.79307	0.00960571	0.0891015	-3.55079
212168	Zswim4	zinc finger SWIM-type containing 4	0.367161	4.45354	2.79255	0.00961753	0.0891603	-3.60276
269997	Zfp747	zinc finger protein 747	0.254855	3.6014	2.79212	0.00962743	0.0891686	-3.42709
74137	Nuak2	NUAK family, SNF1-like kinase, 2	0.355292	4.26086	2.79203	0.00962936	0.0891686	-3.59446
226154	Lzts2	leucine zipper, putative tumor suppressor 2	0.417548	6.23304	2.79167	0.00963759	0.0891942	-3.6255
71706	Slc46a3	solute carrier family 46, member 3	0.299156	5.25109	2.79034	0.00966798	0.0893233	-3.62497
268465	Eme1	essential meiotic structure-specific endonuclease 1	1.05556	-0.340127	2.79025	0.00967011	0.0893233	-2.80256
12018	Bak1	BCL2-antagonist/killer 1	0.535346	4.80345	2.79011	0.00967345	0.0893233	-3.64584
74202	Fblim1	filamin binding LIM protein 1	0.636912	4.314	2.78934	0.00969108	0.0894354	-3.59527
16682	Krt4	keratin 4	1.80696	6.15186	2.78897	0.00969955	0.089463	-3.54915
66477	Atp5md	ATP synthase membrane subunit DAPIT	0.227682	5.60746	2.78558	0.00977789	0.0900836	-3.66333
20133	Rrm1	ribonucleotide reductase M1	0.653124	4.73035	2.78527	0.00978499	0.0900982	-3.62905
12643	Chad	chondroadherin	0.617288	3.54449	2.78442	0.00980463	0.090203	-3.39627
11864	Arnt2	aryl hydrocarbon receptor nuclear translocator 2	1.19362	-0.453909	2.78409	0.00981243	0.090203	-2.73479
105239	Rnf44	ring finger protein 44	0.215556	7.16566	2.78383	0.0098185	0.090203	-3.57916
17309	Mgat3	mannoside acetylglucosaminyltransferase 3	1.19378	4.27877	2.78263	0.00984636	0.0902777	-3.61198
328258	Slc25a48	solute carrier family 25, member 48	0.709345	3.78818	2.78253	0.00984877	0.0902777	-3.6264
109689	Arrb1	arrestin, beta 1	0.322497	6.94006	2.78214	0.00985791	0.0903106	-3.61227
107771	Bmyc	brain expressed myelocytomatosis oncogene	0.546244	4.51112	2.7797	0.00991509	0.09053	-3.61804
332397	Nanos1	nanos C2HC-type zinc finger 1	1.12227	0.680014	2.7795	0.00991964	0.09053	-2.88438
384997	Pglyrp4	peptidoglycan recognition protein 4	2.1517	-2.81962	2.77934	0.00992336	0.09053	-2.67312
22035	Tnfsf10	tumor necrosis factor (ligand) superfamily, member 10	1.50624	4.48128	2.77895	0.00993256	0.09053	-3.63193
226182	Taf5	TATA-box binding protein associated factor 5	0.364515	1.92608	2.77865	0.00993962	0.09053	-3.15613
67460	Decr1	2,4-dienoyl CoA reductase 1, mitochondrial	0.42554	4.91191	2.77806	0.00995356	0.09053	-3.63629
241639	Fermt1	fermitin family member 1	0.457543	5.72951	2.77625	0.00999633	0.0907015	-3.68045
63955	Cables1	CDK5 and Abl enzyme substrate 1	0.356156	3.77	2.77566	0.0100102	0.0907015	-3.52651
21849	Trim28	tripartite motif-containing 28	0.263406	7.36557	2.77532	0.0100184	0.0907015	-3.58876
12534	Cdk1	cyclin-dependent kinase 1	0.956561	2.57805	2.77513	0.0100229	0.0907015	-3.37423
53598	Dctn3	dynactin 3	0.236905	5.13787	2.77302	0.0100731	0.090854	-3.68855
107515	Lgr4	leucine-rich repeat-containing G protein-coupled receptor 4	0.55965	6.8653	2.77202	0.0100969	0.0909666	-3.60628
16691	Krt8	keratin 8	0.650823	9.3271	2.77149	0.0101097	0.0909999	-3.31813
19326	Rab11b	RAB11B, member RAS oncogene family	0.359341	6.41722	2.76944	0.0101586	0.0912207	-3.66686
102637682	Gm26682	predicted gene, 26682	1.17417	-1.26246	2.76819	0.0101889	0.0913594	-2.6816
238252	Gpr135	G protein-coupled receptor 135	1.26681	0.49184	2.76805	0.0101921	0.0913594	-2.81725
56368	Cyb561d2	cytochrome b-561 domain containing 2	0.549954	3.26016	2.76787	0.0101965	0.0913594	-3.43777
56066	Cxcl11	chemokine (C-X-C motif) ligand 11	2.11899	-0.536734	2.76707	0.0102159	0.0914366	-2.96079
51812	Mcrs1	microspherule protein 1	0.252755	4.83419	2.76705	0.0102163	0.0914366	-3.66991
103806	Maml1	mastermind like transcriptional coactivator 1	0.199066	5.24208	2.7633	0.0103073	0.0919259	-3.71286
319430	C5ar2	complement component 5a receptor 2	0.787467	0.414637	2.76309	0.0103124	0.0919259	-3.12135
14194	Fh1	fumarate hydratase 1	0.308748	5.68496	2.7625	0.0103268	0.0919259	-3.71371
66161	Pop4	processing of precursor 4, ribonuclease P/MRP family, (S. cerevisiae)	0.723392	3.70242	2.76235	0.0103304	0.0919259	-3.51263
14088	Fancc	Fanconi anemia, complementation group C	0.608817	3.30105	2.76227	0.0103324	0.0919259	-3.48003
66400	Alkbh7	alkB homolog 7	0.373849	2.46725	2.76047	0.0103763	0.0922109	-3.23224
105501	Abhd4	abhydrolase domain containing 4	0.303301	6.37206	2.76023	0.0103824	0.0922145	-3.68242
69550	Bst2	bone marrow stromal cell antigen 2	0.676922	5.46282	2.7598	0.0103929	0.0922572	-3.68604
225912	Cyb561a3	cytochrome b561 family, member A3	0.290225	4.65401	2.75776	0.010443	0.0926014	-3.67308
234374	Ddx49	DEAD (Asp-Glu-Ala-Asp) box polypeptide 49	0.243409	4.71671	2.75544	0.0105005	0.0930603	-3.68199
27279	Tnfrsf12a	tumor necrosis factor receptor superfamily, member 12a	0.520039	4.3338	2.75498	0.0105119	0.0931113	-3.70971
15223	Foxj1	forkhead box J1	1.13749	-2.25204	2.75414	0.0105327	0.0932447	-2.77288
67629	Spc24	SPC24, NDC80 kinetochore complex component, homolog (S. cerevisiae)	0.830346	1.2458	2.75029	0.0106287	0.093636	-3.06145
328489	Gm2093	predicted gene 2093	1.69547	0.0984712	2.75011	0.0106333	0.093636	-2.7957
242864	Napepld	N-acyl phosphatidylethanolamine phospholipase D	0.849738	2.66667	2.75007	0.0106343	0.093636	-3.41316
20090	Rps29	ribosomal protein S29	0.479639	7.90073	2.74693	0.0107133	0.094225	-3.60782
83603	Elovl4	elongation of very long chain fatty acids (FEN1/Elo2, SUR4/Elo3, yeast)-like 4	1.57285	-0.649814	2.74651	0.0107239	0.094225	-2.78618
171166	Mcoln3	mucolipin 3	0.863295	-1.26877	2.7465	0.0107243	0.094225	-3.08068
18024	Nfe2l2	nuclear factor, erythroid derived 2, like 2	0.444602	6.31046	2.7462	0.0107318	0.0942275	-3.70902
209586	Nudcd3	NudC domain containing 3	0.545224	6.18519	2.74603	0.0107362	0.0942275	-3.727
14871	Gstt1	glutathione S-transferase, theta 1	0.598185	4.78584	2.74487	0.0107655	0.0943394	-3.70211
19250	Ptpn14	protein tyrosine phosphatase, non-receptor type 14	0.505369	6.07697	2.7448	0.0107674	0.0943394	-3.74812
240396	Mex3c	mex3 RNA binding family member C	0.490972	4.91733	2.74438	0.0107778	0.0943394	-3.74066
76893	Cers2	ceramide synthase 2	0.246955	6.84145	2.7411	0.0108616	0.0948687	-3.68782
16687	Krt6a	keratin 6A	1.59192	2.21041	2.73954	0.0109015	0.0949975	-3.64616
19182	Psmc3	proteasome (prosome, macropain) 26S subunit, ATPase 3	0.295706	6.83658	2.73867	0.0109239	0.0950567	-3.70763
26368	Ceacam9	carcinoembryonic antigen-related cell adhesion molecule 9	2.40895	-0.19632	2.73625	0.0109864	0.0952611	-2.72089
66052	Sdhc	succinate dehydrogenase complex, subunit C, integral membrane protein	0.65383	6.09704	2.73617	0.0109883	0.0952611	-3.73882
432940	Otulin	OTU deubiquitinase with linear linkage specificity	0.296119	4.3585	2.73544	0.0110072	0.0953308	-3.69545
77632	Pramef12	PRAME family member 12	1.21431	-0.226324	2.73519	0.0110139	0.0953308	-2.76914
11655	Alas1	aminolevulinic acid synthase 1	0.306632	6.08524	2.73299	0.0110709	0.0956718	-3.74385
67161	Sclt1	sodium channel and clathrin linker 1	0.424973	2.81085	2.73206	0.0110951	0.09578	-3.29899
14367	Fzd5	frizzled class receptor 5	0.534106	5.96619	2.73138	0.011113	0.0958592	-3.77629
227737	Fam129b	family with sequence similarity 129, member B	0.397814	7.51787	2.72978	0.0111549	0.0960927	-3.64018
20922	Supt4a	suppressor of Ty 4A	0.285867	4.4399	2.72933	0.0111666	0.0961424	-3.71195
664862	Gpr137b-ps	G protein-coupled receptor 137B, pseudogene	0.568563	3.15733	2.72741	0.0112172	0.0965273	-3.44982
52443	Mrpl48	mitochondrial ribosomal protein L48	0.262502	4.28179	2.72636	0.0112449	0.0965882	-3.6742
12416	Cbx2	chromobox 2	0.42583	3.35417	2.72611	0.0112515	0.0965882	-3.51619
216892	Spns2	spinster homolog 2	0.528773	6.86049	2.72446	0.0112952	0.0967167	-3.68856
667370	Ifit3b	interferon-induced protein with tetratricopeptide repeats 3B	1.36683	4.44939	2.72391	0.01131	0.0967167	-3.73835
67898	Pef1	penta-EF hand domain containing 1	0.529724	5.63865	2.72313	0.0113307	0.0967893	-3.78273
11431	Acp1	acid phosphatase 1, soluble	0.606694	4.29848	2.72098	0.0113879	0.0971759	-3.66231
66211	Rpl3l	ribosomal protein L3-like	1.83038	-2.07159	2.71924	0.0114347	0.097473	-2.7468
12521	Cd82	CD82 antigen	0.490687	6.77477	2.71761	0.0114784	0.0976411	-3.76472
228545	Vps18	VPS18 CORVET/HOPS core subunit	0.430456	5.04554	2.71511	0.011546	0.0980553	-3.80942
13642	Efnb2	ephrin B2	0.935857	4.69685	2.71483	0.0115535	0.0980553	-3.79839
20643	Snrpe	small nuclear ribonucleoprotein E	0.296772	4.29827	2.7147	0.0115571	0.0980553	-3.76428
18704	Pik3c2a	phosphatidylinositol-4-phosphate 3-kinase catalytic subunit type 2 alpha	0.44915	6.22007	2.71183	0.0116352	0.0984134	-3.79284
71602	Myo1e	myosin IE	0.351134	6.32273	2.7115	0.0116443	0.0984362	-3.79007
18488	Cntn3	contactin 3	1.13688	-1.45919	2.70847	0.0117274	0.098921	-2.91714
15374	Jpt1	Jupiter microtubule associated homolog 1	0.371328	6.13736	2.7082	0.0117348	0.098921	-3.79723
18092	Nkx2-6	NK2 homeobox 6	1.69258	0.997465	2.70786	0.0117441	0.098921	-2.99663
56307	Metap2	methionine aminopeptidase 2	0.293504	6.68209	2.70664	0.0117776	0.0990499	-3.7876
214469	Fam168b	family with sequence similarity 168, member B	0.186392	7.33813	2.70636	0.0117854	0.0990643	-3.74236
12048	Bcl2l1	BCL2-like 1	0.537269	6.72367	2.70452	0.0118365	0.0993273	-3.77549
14325	Ftl1	ferritin light polypeptide 1	0.527911	8.58562	2.70435	0.0118411	0.0993273	-3.60502
229658	Vangl1	VANGL planar cell polarity 1	0.520573	4.80598	2.70395	0.0118523	0.0993703	-3.83449
66734	Map1lc3a	microtubule-associated protein 1 light chain 3 alpha	0.677031	5.18345	2.70235	0.0118967	0.0995312	-3.82429
100039796	Tgtp2	T cell specific GTPase 2	1.05731	1.3423	2.70205	0.0119051	0.0995312	-3.38261
78834	Zfp623	zinc finger protein 623	0.278093	3.66557	2.70171	0.0119147	0.0995312	-3.62509
74568	Mlkl	mixed lineage kinase domain-like	0.477818	3.00831	2.70123	0.0119281	0.0995453	-3.73613
17991	Ndufa2	NADH:ubiquinone oxidoreductase subunit A2	0.378733	5.7309	2.7008	0.0119401	0.0995949	-3.84384
16447	Ivl	involucrin	1.32216	-2.12103	2.69966	0.0119719	0.0996048	-3.031
78929	Polr3h	polymerase (RNA) III (DNA directed) polypeptide H	0.310096	3.47738	2.69914	0.0119867	0.0996769	-3.588
223732	Rtl6	retrotransposon Gag like 6	0.543226	2.54371	2.69773	0.0120263	0.0998026	-3.4311
52469	Coa3	cytochrome C oxidase assembly factor 3	0.400654	5.76682	2.69679	0.0120527	0.0999202	-3.85486
231571	Rpap2	RNA polymerase II associated protein 2	0.297049	3.63775	2.69601	0.0120747	0.0999428	-3.6489
67959	Puf60	poly-U binding splicing factor 60	0.170069	6.86215	2.69585	0.0120793	0.0999428	-3.80194
217882	Cep170b	centrosomal protein 170B	0.252467	7.78821	2.69545	0.0120904	0.0999428	-3.70885
70461	Crtc3	CREB regulated transcription coactivator 3	0.246198	5.34789	2.69517	0.0120983	0.0999428	-3.86216
23938	Map2k5	mitogen-activated protein kinase kinase 5	0.206338	3.98394	2.69455	0.012116	0.100038	-3.74146
76459	Car12	carbonic anhydrase 12	1.34308	3.87119	2.69291	0.0121626	0.100372	-3.82129
18007	Neo1	neogenin	0.352962	6.17504	2.69158	0.0122004	0.100481	-3.85579
79196	Osbpl5	oxysterol binding protein-like 5	0.283796	5.5752	2.68989	0.0122488	0.100773	-3.87101
114664	Hsd17b11	hydroxysteroid (17-beta) dehydrogenase 11	0.443608	5.10491	2.68969	0.0122544	0.100773	-3.86213
15944	Irgm1	immunity-related GTPase family M member 1	0.818544	5.70017	2.68835	0.012293	0.100988	-3.81941
11551	Adra2a	adrenergic receptor, alpha 2a	0.847965	1.69675	2.68777	0.0123097	0.101056	-3.37892
67732	Iah1	isoamyl acetate-hydrolyzing esterase 1 homolog	0.290472	3.84903	2.68763	0.0123136	0.101056	-3.73893
66642	Ctnnbl1	catenin, beta like 1	0.241743	4.41654	2.68568	0.0123698	0.101219	-3.80036
67126	Atp5e	ATP synthase, H+ transporting, mitochondrial F1 complex, epsilon subunit	0.479008	6.04553	2.68555	0.0123738	0.101219	-3.86221
20878	Aurka	aurora kinase A	0.751495	2.09483	2.68441	0.0124066	0.101309	-3.38749
76294	Asb5	ankyrin repeat and SOCs box-containing 5	0.857579	-0.648868	2.67943	0.0125519	0.10229	-2.94169
98396	Slc41a1	solute carrier family 41, member 1	0.182949	5.60463	2.67868	0.0125738	0.102318	-3.89871
71819	Kif23	kinesin family member 23	1.06711	2.10559	2.67867	0.012574	0.102318	-3.47534
68449	Tbc1d10b	TBC1 domain family, member 10b	0.270853	5.27361	2.67743	0.0126105	0.102369	-3.9003
98952	Fam102a	family with sequence similarity 102, member A	0.396819	6.4866	2.67438	0.0127006	0.102937	-3.85373
170752	Bco2	beta-carotene oxygenase 2	1.33025	0.766933	2.66853	0.0128752	0.103939	-3.21019
71619	Arl14	ADP-ribosylation factor-like 14	1.4503	-0.795889	2.66741	0.0129087	0.104106	-3.16656
13866	Erbb2	erb-b2 receptor tyrosine kinase 2	0.284702	7.18933	2.66703	0.0129203	0.104141	-3.84903
67037	Pmf1	polyamine-modulated factor 1	0.389046	2.86115	2.66684	0.0129259	0.104141	-3.61484
80889	Tlnrd1	talin rod domain containing 1	0.380182	4.72164	2.66582	0.0129566	0.104337	-3.91539
12785	Cnbp	cellular nucleic acid binding protein	0.267509	7.87324	2.66327	0.0130339	0.104805	-3.792
13175	Dclk1	doublecortin-like kinase 1	0.872673	1.72454	2.66242	0.0130597	0.10496	-3.49376
71970	Zbed5	zinc finger, BED type containing 5	0.453332	5.15958	2.65987	0.0131374	0.105339	-3.92729
277414	Trp53i11	transformation related protein 53 inducible protein 11	0.809632	3.8333	2.65982	0.0131391	0.105339	-3.82299
319660	Agmo	alkylglycerol monooxygenase	0.773642	1.30329	2.65851	0.013179	0.105503	-3.32479
58203	Zbp1	Z-DNA binding protein 1	1.29927	3.42551	2.65672	0.0132342	0.105848	-3.92036
54723	Tfip11	tuftelin interacting protein 11	0.25256	5.26336	2.65669	0.013235	0.105848	-3.94233
17153	Mal	myelin and lymphocyte protein, T cell differentiation protein	0.901815	4.18834	2.65574	0.0132645	0.105978	-3.86067
75590	Dusp9	dual specificity phosphatase 9	1.29008	-2.09711	2.65529	0.0132783	0.105978	-2.94226
75475	Oplah	5-oxoprolinase (ATP-hydrolysing)	0.343096	3.97701	2.65518	0.0132816	0.105978	-3.90022
18128	Notch1	notch 1	0.507593	6.1735	2.65511	0.0132838	0.105978	-3.913
67554	Slc25a30	solute carrier family 25, member 30	0.657638	7.64913	2.65469	0.0132966	0.106028	-3.77288
27756	Lsm2	LSM2 homolog, U6 small nuclear RNA and mRNA degradation associated	0.280999	3.2256	2.65332	0.0133391	0.106235	-3.72186
621823	Psme2b	protease (prosome, macropain) activator subunit 2B	0.44282	2.94671	2.65321	0.0133427	0.106235	-3.74104
14109	Fau	Finkel-Biskis-Reilly murine sarcoma virus (FBR-MuSV) ubiquitously expressed (fox derived)	0.608998	8.24724	2.65299	0.0133495	0.106235	-3.76083
225182	Rbbp8	retinoblastoma binding protein 8, endonuclease	0.341088	3.79691	2.65281	0.0133552	0.106235	-3.79395
20606	Sstr2	somatostatin receptor 2	1.25797	-2.08771	2.65178	0.0133871	0.106303	-2.89725
78923	Chsy3	chondroitin sulfate synthase 3	1.11733	-0.118543	2.65169	0.0133897	0.106303	-3.13342
545481	Arhgap40	Rho GTPase activating protein 40	0.723651	1.98119	2.65131	0.0134016	0.106346	-3.71221
229389	Otol1	otolin 1	2.06225	-2.94928	2.65021	0.0134361	0.106567	-2.95681
20128	Trim30a	tripartite motif-containing 30A	0.983116	4.34201	2.64928	0.0134652	0.106643	-3.93538
218194	Phactr1	phosphatase and actin regulator 1	0.666032	1.76698	2.64734	0.0135259	0.107033	-3.37031
54130	Actr1a	ARP1 actin-related protein 1A, centractin alpha	0.320123	6.76922	2.64692	0.0135391	0.107048	-3.89881
18548	Pcsk1	proprotein convertase subtilisin/kexin type 1	1.30878	-0.73495	2.64631	0.0135583	0.10712	-3.07817
319939	Tns3	tensin 3	0.388881	6.82802	2.64596	0.0135692	0.107154	-3.93884
106581	Fam234a	family with sequence similarity 234, member A	0.390927	6.10414	2.64431	0.0136215	0.107411	-3.93432
17993	Ndufs4	NADH:ubiquinone oxidoreductase core subunit S4	0.254232	5.27987	2.64271	0.0136721	0.107696	-3.97221
65257	Asb3	ankyrin repeat and SOCS box-containing 3	0.241289	3.60092	2.6424	0.013682	0.107696	-3.74334
12716	Ckmt1	creatine kinase, mitochondrial 1, ubiquitous	1.00965	4.6752	2.6424	0.013682	0.107696	-3.95208
12560	Cdh3	cadherin 3	0.674886	3.85055	2.64068	0.0137368	0.108007	-3.85999
52502	Carhsp1	calcium regulated heat stable protein 1	0.421162	6.42448	2.6387	0.0138	0.108451	-3.93015
19172	Psmb4	proteasome (prosome, macropain) subunit, beta type 4	0.374216	6.74513	2.63804	0.0138213	0.108566	-3.92771
68087	Dcakd	dephospho-CoA kinase domain containing	0.362972	4.32139	2.63747	0.0138394	0.108635	-3.92676
192662	Arhgdia	Rho GDP dissociation inhibitor (GDI) alpha	0.559955	8.08905	2.63711	0.0138509	0.108635	-3.79993
79566	Sh3bp5l	SH3 binding domain protein 5 like	0.211051	4.95888	2.63679	0.0138612	0.108635	-3.96998
270162	Elmod1	ELMO/CED-12 domain containing 1	1.45113	-3.18802	2.63672	0.0138634	0.108635	-2.95958
235441	Usp3	ubiquitin specific peptidase 3	0.207204	5.58806	2.63526	0.0139106	0.10886	-3.99084
28200	Dhrs4	dehydrogenase/reductase (SDR family) member 4	0.226197	5.9425	2.6323	0.0140064	0.109213	-3.98781
223693	Tmem184b	transmembrane protein 184b	0.310773	5.80079	2.63216	0.0140107	0.109213	-3.97752
208727	Hdac4	histone deacetylase 4	0.273537	4.8591	2.63194	0.0140181	0.109218	-3.98434
67893	Tmem86a	transmembrane protein 86A	0.485728	2.56195	2.63143	0.0140347	0.109295	-3.63886
12704	Cit	citron	0.794212	1.54733	2.6288	0.0141205	0.109911	-3.52366
52712	Zkscan6	zinc finger with KRAB and SCAN domains 6	0.252219	3.83777	2.62819	0.0141405	0.110014	-3.83965
209497	Tmem164	transmembrane protein 164	0.406791	6.80515	2.62746	0.0141643	0.110107	-3.9514
66925	Sdhd	succinate dehydrogenase complex, subunit D, integral membrane protein	0.430581	6.26295	2.62708	0.0141768	0.110139	-3.97468
13356	Dgcr2	DiGeorge syndrome critical region gene 2	0.350548	7.31501	2.62625	0.0142041	0.110298	-3.91745
66082	Abhd6	abhydrolase domain containing 6	0.508132	3.60467	2.62603	0.0142112	0.110301	-3.89509
216156	Wdr18	WD repeat domain 18	0.200924	5.46471	2.6253	0.0142354	0.110436	-4.01461
15936	Ier2	immediate early response 2	0.453698	5.54106	2.62452	0.014261	0.110582	-4.01108
435684	Shf	Src homology 2 domain containing F	0.539729	2.02634	2.62401	0.014278	0.110636	-3.68152
50918	Myadm	myeloid-associated differentiation marker	0.661051	6.26118	2.6239	0.0142816	0.110636	-3.95312
75083	Usp50	ubiquitin specific peptidase 50	0.424434	4.24967	2.62356	0.0142927	0.11067	-3.94006
53885	Nphp1	nephronophthisis 1 (juvenile) homolog (human)	0.27795	3.95825	2.62331	0.0143009	0.110681	-3.86615
245860	Atg9a	autophagy related 9A	0.189889	5.30617	2.62161	0.0143576	0.111014	-4.0138
347740	2900097C17Rik	RIKEN cDNA 2900097C17 gene	0.299099	7.30778	2.61912	0.0144404	0.111496	-3.94404
18174	Slc11a2	solute carrier family 11 (proton-coupled divalent metal ion transporters), member 2	0.218498	6.53966	2.61836	0.0144658	0.111587	-4.00392
223664	Lrrc14	leucine rich repeat containing 14	0.26841	4.239	2.61633	0.0145339	0.112005	-3.93194
68991	Ssu72	Ssu72 RNA polymerase II CTD phosphatase homolog (yeast)	0.193647	5.70659	2.61499	0.0145788	0.112193	-4.03291
70218	Kif18b	kinesin family member 18B	1.00558	0.996746	2.61467	0.0145897	0.112213	-3.3729
11658	Alcam	activated leukocyte cell adhesion molecule	0.606008	6.42606	2.61413	0.0146079	0.112213	-4.00595
19944	Rpl29	ribosomal protein L29	0.984601	7.09334	2.6141	0.0146089	0.112213	-3.93431
68468	Ly6g6c	lymphocyte antigen 6 complex, locus G6C	0.738603	-0.343647	2.61279	0.0146532	0.112456	-3.23185
66278	Smim20	small integral membrane protein 20	0.291699	4.65855	2.61276	0.0146544	0.112456	-4.00387
22320	Vamp8	vesicle-associated membrane protein 8	0.425863	7.13156	2.61163	0.0146927	0.112693	-3.96026
53620	Vamp5	vesicle-associated membrane protein 5	0.354173	4.17729	2.61123	0.014706	0.112693	-3.91986
17869	Myc	myelocytomatosis oncogene	0.399229	5.32065	2.60952	0.0147643	0.113086	-4.04133
50529	Mrps7	mitchondrial ribosomal protein S7	0.298124	5.04242	2.60558	0.0148995	0.113801	-4.04061
52118	Pvr	poliovirus receptor	0.284304	4.75754	2.60463	0.014932	0.113859	-4.05778
27410	Abca3	ATP-binding cassette, sub-family A (ABC1), member 3	0.472581	8.05331	2.60417	0.014948	0.1139	-3.86859
105463124	Gm45924	predicted gene, 45924	1.76812	-1.35746	2.60358	0.0149683	0.1139	-2.9591
246730	Oas1a	2'-5' oligoadenylate synthetase 1A	0.744933	5.04222	2.60209	0.0150199	0.114239	-4.03748
12683	Cidea	cell death-inducing DNA fragmentation factor, alpha subunit-like effector A	2.69665	-2.93041	2.60171	0.015033	0.114286	-3.00932
72518	2610307P16Rik	RIKEN cDNA 2610307P16 gene	1.10699	0.0160389	2.60142	0.015043	0.114309	-3.32286
268595	D430019H16Rik	RIKEN cDNA D430019H16 gene	1.88794	-2.00896	2.60054	0.0150735	0.114487	-2.97768
22337	Vdr	vitamin D (1,25-dihydroxyvitamin D3) receptor	0.613669	3.88163	2.59929	0.015117	0.114657	-3.90449
209195	Clic6	chloride intracellular channel 6	1.21797	2.27957	2.59827	0.0151526	0.114714	-3.73918
101206	Tada3	transcriptional adaptor 3	0.211387	4.66153	2.598	0.015162	0.114714	-4.01949
223626	Them6	thioesterase superfamily member 6	0.624984	3.91497	2.59757	0.0151773	0.114741	-3.9302
16911	Lmo4	LIM domain only 4	0.532396	6.76883	2.59672	0.0152071	0.114913	-4.03519
103284	Zc3h10	zinc finger CCCH type containing 10	0.243378	3.87311	2.59608	0.0152293	0.114919	-3.92445
21881	Tkt	transketolase	0.688247	7.4167	2.59602	0.0152314	0.114919	-3.94008
76952	Nt5c2	5'-nucleotidase, cytosolic II	0.371679	5.45347	2.59531	0.0152564	0.115019	-4.074
20084	Rps18	ribosomal protein S18	0.550473	8.52942	2.59235	0.0153607	0.115592	-3.86953
71878	Fam83d	family with sequence similarity 83, member D	1.14603	-0.140862	2.59136	0.0153958	0.115802	-3.2435
15587	Hyal2	hyaluronoglucosaminidase 2	0.45738	4.06914	2.59003	0.0154431	0.116086	-4.00738
11854	Rhod	ras homolog family member D	0.416677	3.38934	2.58832	0.015504	0.116385	-3.86642
11363	Acadl	acyl-Coenzyme A dehydrogenase, long-chain	0.708507	6.24764	2.58662	0.0155648	0.116589	-4.03641
26934	Racgap1	Rac GTPase-activating protein 1	0.884798	2.76885	2.58536	0.0156102	0.116822	-3.7898
68911	Pygo2	pygopus 2	0.226372	5.88131	2.58469	0.0156342	0.116853	-4.09219
272359	Irf2bp1	interferon regulatory factor 2 binding protein 1	0.338628	4.61938	2.58446	0.0156425	0.116853	-4.04922
17702	Msx2	msh homeobox 2	0.520306	2.30964	2.58445	0.0156429	0.116853	-3.77986
70163	Lypd8	LY6/PLAUR domain containing 8	2.46906	2.10613	2.58368	0.0156706	0.116952	-3.82502
22689	Zfp27	zinc finger protein 27	0.329829	2.41878	2.58024	0.015795	0.117826	-3.59279
66336	Cenpp	centromere protein P	0.911262	-0.709406	2.57977	0.0158119	0.117845	-3.14258
101513	Mob2	MOB kinase activator 2	0.177166	4.94685	2.57786	0.0158815	0.118183	-4.09505
226777	C130074G19Rik	RIKEN cDNA C130074G19 gene	0.766457	3.67821	2.57668	0.0159247	0.118361	-3.92767
78908	Igsf3	immunoglobulin superfamily, member 3	0.517139	4.38839	2.57618	0.0159431	0.118424	-4.0757
110310	Krt7	keratin 7	0.859711	6.4201	2.57514	0.0159812	0.118619	-4.05457
19143	St14	suppression of tumorigenicity 14 (colon carcinoma)	0.678962	7.79304	2.57354	0.0160399	0.118909	-3.94035
13885	Esd	esterase D/formylglutathione hydrolase	0.577107	5.48102	2.57195	0.0160987	0.119274	-4.1163
243373	AI854703	expressed sequence AI854703	1.15927	0.330429	2.57102	0.0161332	0.119373	-3.50203
209488	Hsh2d	hematopoietic SH2 domain containing	1.16252	0.523291	2.57099	0.0161341	0.119373	-3.52851
100041294	Supt4b	suppressor of Ty 4B	0.700511	-0.918688	2.57035	0.0161581	0.119433	-3.16221
234311	Ddx60	DEAD (Asp-Glu-Ala-Asp) box polypeptide 60	0.905861	4.1659	2.56961	0.0161855	0.119433	-4.11808
110033	Kif22	kinesin family member 22	0.581394	2.31468	2.56959	0.0161862	0.119433	-3.71152
217218	Atxn7l3	ataxin 7-like 3	0.216102	6.31726	2.56875	0.0162174	0.119545	-4.10236
70454	Cenpl	centromere protein L	0.368936	2.09499	2.56839	0.0162307	0.119545	-3.63919
14013	Mecom	MDS1 and EVI1 complex locus	0.998284	2.74572	2.56795	0.0162472	0.119566	-3.87619
68501	Nsmce2	NSE2/MMS21 homolog, SMC5-SMC6 complex SUMO ligase	0.252059	3.55184	2.56793	0.0162481	0.119566	-3.94767
18115	Nnt	nicotinamide nucleotide transhydrogenase	0.704734	5.69811	2.56584	0.0163258	0.120084	-4.11908
192120	Bspry	B-box and SPRY domain containing	0.435685	5.50942	2.56397	0.016396	0.120437	-4.12511
12700	Cish	cytokine inducible SH2-containing protein	0.344542	4.83824	2.56098	0.0165087	0.120992	-4.14453
22262	Uox	urate oxidase	1.24978	-1.33961	2.56065	0.0165214	0.121031	-3.05808
17220	Mcm7	minichromosome maintenance complex component 7	0.421723	4.66918	2.56009	0.0165425	0.121131	-4.12657
114663	Impa2	inositol (myo)-1(or 4)-monophosphatase 2	0.340647	3.42706	2.55982	0.0165528	0.121152	-3.98771
19205	Ptbp1	polypyrimidine tract binding protein 1	0.206926	7.98616	2.55614	0.0166928	0.122012	-3.99699
74781	Wipi2	WD repeat domain, phosphoinositide interacting 2	0.20744	6.6558	2.55506	0.0167344	0.122262	-4.12463
338521	Fa2h	fatty acid 2-hydroxylase	1.17088	-0.674672	2.55415	0.0167694	0.122318	-3.32849
12236	Bub1b	BUB1B, mitotic checkpoint serine/threonine kinase	0.943269	2.74254	2.55388	0.0167796	0.122318	-3.74998
14623	Gjb6	gap junction protein, beta 6	1.12028	-1.17276	2.5503	0.0169176	0.123103	-3.11112
57295	Icmt	isoprenylcysteine carboxyl methyltransferase	0.278552	6.35832	2.55029	0.0169178	0.123103	-4.14727
20200	S100a6	S100 calcium binding protein A6 (calcyclin)	0.754253	6.83642	2.54972	0.0169401	0.123103	-4.07788
80888	Hspb8	heat shock protein 8	0.748302	5.69642	2.54942	0.0169518	0.123133	-4.14021
94242	Tinagl1	tubulointerstitial nephritis antigen-like 1	0.417749	5.60026	2.54792	0.01701	0.12339	-4.15559
56753	Tacstd2	tumor-associated calcium signal transducer 2	1.08803	6.05941	2.54679	0.0170539	0.123544	-4.07448
269788	Lhfpl4	lipoma HMGIC fusion partner-like protein 4	1.09857	-2.00115	2.54633	0.017072	0.123621	-3.09191
214944	Mob3b	MOB kinase activator 3B	0.412399	4.63556	2.54344	0.017185	0.124112	-4.09822
71704	Arhgef3	Rho guanine nucleotide exchange factor (GEF) 3	0.319294	5.7427	2.54277	0.0172113	0.124243	-4.17352
57423	Atp5j2	ATP synthase, H+ transporting, mitochondrial F0 complex, subunit F2	0.329636	6.26174	2.5419	0.0172457	0.124316	-4.16263
207212	Arhgef17	Rho guanine nucleotide exchange factor (GEF) 17	0.658287	5.31252	2.54164	0.0172558	0.124316	-4.18282
230027	Coq3	coenzyme Q3 methyltransferase	0.276669	2.98798	2.54135	0.0172671	0.124316	-3.8606
53312	Nub1	negative regulator of ubiquitin-like proteins 1	0.20291	6.37991	2.54059	0.0172972	0.124357	-4.16064
100503041	Pdzd7	PDZ domain containing 7	0.896161	0.514388	2.54043	0.0173034	0.124357	-3.3624
66949	Trim59	tripartite motif-containing 59	0.931342	2.03609	2.53928	0.0173489	0.124489	-3.83742
66457	2810002D19Rik	RIKEN cDNA 2810002D19 gene	0.564072	1.14481	2.53891	0.0173636	0.124489	-3.43291
17884	Myh4	myosin, heavy polypeptide 4, skeletal muscle	3.35346	-2.11641	2.53765	0.017414	0.124712	-3.06892
73458	Aldh3b3	aldehyde dehydrogenase 3 family, member B3	0.793999	0.486371	2.53542	0.0175028	0.125194	-3.31141
21915	Dtymk	deoxythymidylate kinase	0.399675	4.6051	2.53536	0.0175052	0.125194	-4.11914
23996	Psmc4	proteasome (prosome, macropain) 26S subunit, ATPase, 4	0.235008	6.26384	2.53519	0.0175119	0.125194	-4.1797
17217	Mcm4	minichromosome maintenance complex component 4	0.388435	4.30494	2.53406	0.0175571	0.125382	-4.14936
68718	Rnf166	ring finger protein 166	0.256495	4.85802	2.53284	0.0176061	0.125646	-4.16558
108660	Rnf187	ring finger protein 187	0.483185	6.10238	2.5312	0.0176722	0.125953	-4.19515
223722	Mcat	malonyl CoA:ACP acyltransferase (mitochondrial)	0.464791	4.06027	2.52967	0.0177336	0.126335	-4.06768
17387	Mmp14	matrix metallopeptidase 14 (membrane-inserted)	0.740688	5.74179	2.5292	0.0177526	0.126414	-4.19257
13649	Egfr	epidermal growth factor receptor	0.465218	5.757	2.52902	0.0177601	0.126414	-4.2012
232536	Mrps35	mitochondrial ribosomal protein S35	0.27356	3.93777	2.5243	0.0179522	0.127503	-4.06632
72930	Ppp2r2b	protein phosphatase 2, regulatory subunit B, beta	1.58757	-0.726935	2.52405	0.0179623	0.127519	-3.2135
102122	Fam192a	family with sequence similarity 192, member A	0.206526	5.29303	2.52347	0.0179859	0.127596	-4.22852
20630	Snrpc	U1 small nuclear ribonucleoprotein C	0.28305	4.41401	2.52183	0.0180533	0.127867	-4.15923
24055	Sh3bp2	SH3-domain binding protein 2	0.602677	4.20553	2.52143	0.0180697	0.127867	-4.18518
105732	Fam83h	family with sequence similarity 83, member H	0.425889	6.69179	2.52093	0.0180903	0.127867	-4.18291
217684	Susd6	sushi domain containing 6	0.375316	7.02117	2.5209	0.0180916	0.127867	-4.13844
219131	Phf11a	PHD finger protein 11A	0.926061	0.214213	2.52061	0.0181034	0.127867	-3.52084
14972	H2-K1	histocompatibility 2, K1, K region	0.837774	10.3765	2.52037	0.0181133	0.127867	-3.71486
381201	Ap5b1	adaptor-related protein complex 5, beta 1 subunit	0.398154	3.42268	2.51979	0.0181374	0.127982	-4.02643
12462	Cct3	chaperonin containing Tcp1, subunit 3 (gamma)	0.339612	6.86513	2.51915	0.0181638	0.128113	-4.16246
69902	Mrto4	mRNA turnover 4, ribosome maturation factor	0.229042	4.06727	2.51809	0.0182076	0.128311	-4.137
100196896	BC048559	cDNA sequence BC048559	1.77859	-2.77303	2.51763	0.0182266	0.128389	-3.12503
545291	Hpse2	heparanase 2	0.73939	3.16118	2.51552	0.0183144	0.128785	-4.04609
16881	Lig1	ligase I, DNA, ATP-dependent	0.36664	4.43378	2.51226	0.0184508	0.129363	-4.21301
11674	Aldoa	aldolase A, fructose-bisphosphate	0.860477	9.18237	2.51203	0.0184604	0.129363	-3.89753
73711	Mvb12a	multivesicular body subunit 12A	0.305828	5.67943	2.51154	0.018481	0.129363	-4.25252
18159	Nppc	natriuretic peptide type C	1.76934	-2.9098	2.51128	0.0184918	0.129363	-3.18946
16906	Lmnb1	lamin B1	0.608069	3.88721	2.5093	0.0185754	0.129837	-4.16134
408065	Zfp456	zinc finger protein 456	0.447029	1.80952	2.50795	0.0186322	0.129975	-3.70889
76505	1500009C09Rik	RIKEN cDNA 1500009C09 gene	1.54533	-2.88488	2.50789	0.0186351	0.129975	-3.15408
66162	Bola2	bolA-like 2 (E. coli)	0.310589	4.10499	2.50711	0.0186681	0.130127	-4.14718
21828	Thbs4	thrombospondin 4	1.57229	-0.990245	2.50634	0.0187006	0.130148	-3.3269
227292	Ctdsp1	CTD (carboxy-terminal domain, RNA polymerase II, polypeptide A) small phosphatase 1	0.432636	6.59272	2.5062	0.0187064	0.130148	-4.22054
17988	Ndrg1	N-myc downstream regulated gene 1	0.584481	4.60199	2.50612	0.0187101	0.130148	-4.24052
668225	Fignl2	fidgetin-like 2	0.254342	3.05393	2.50598	0.0187157	0.130148	-4.01449
51788	H2afz	H2A histone family, member Z	0.41514	5.84492	2.50473	0.0187691	0.13045	-4.25317
22411	Wnt11	wingless-type MMTV integration site family, member 11	1.16758	-0.439089	2.5028	0.0188513	0.130812	-3.31535
66902	Mtap	methylthioadenosine phosphorylase	0.518844	5.09451	2.50219	0.0188776	0.130905	-4.25532
235461	Mindy2	MINDY lysine 48 deubiquitinase 2	0.46482	5.61273	2.50097	0.0189298	0.131189	-4.26319
56420	Ppp4c	protein phosphatase 4, catalytic subunit	0.195571	6.01133	2.50045	0.0189524	0.131234	-4.2621
22154	Tubb5	tubulin, beta 5 class I	0.69906	7.21953	2.49898	0.0190155	0.131392	-4.1392
19047	Ppp1cc	protein phosphatase 1 catalytic subunit gamma	0.324976	3.5743	2.49839	0.019041	0.131458	-4.06434
116972	Fam57a	family with sequence similarity 57, member A	0.721402	3.67619	2.49808	0.0190543	0.131493	-4.22235
30955	Pik3cg	phosphatidylinositol-4,5-bisphosphate 3-kinase catalytic subunit gamma	0.481449	3.44624	2.4974	0.0190838	0.131608	-4.1452
107975	Pacs1	phosphofurin acidic cluster sorting protein 1	0.219052	6.66452	2.49713	0.0190956	0.131611	-4.23436
232784	Zfp212	Zinc finger protein 212	0.202751	4.33068	2.49659	0.0191189	0.131716	-4.20167
260299	Cadm4	cell adhesion molecule 4	0.231841	5.21852	2.49593	0.0191478	0.131859	-4.28532
22152	Tubb3	tubulin, beta 3 class III	2.49923	-0.901448	2.49459	0.0192057	0.132091	-3.30707
230596	Prpf38a	PRP38 pre-mRNA processing factor 38 (yeast) domain containing A	0.174723	4.75645	2.49414	0.0192252	0.132169	-4.2603
236573	Gbp9	guanylate-binding protein 9	0.761984	4.07963	2.49357	0.0192504	0.132257	-4.27228
12475	Cd14	CD14 antigen	0.731105	4.77251	2.49314	0.0192691	0.132301	-4.26599
69354	Slc38a4	solute carrier family 38, member 4	1.13969	-1.28242	2.49296	0.0192768	0.132301	-3.23569
19241	Tmsb4x	thymosin, beta 4, X chromosome	0.398895	8.71324	2.49249	0.0192975	0.132387	-4.02243
108037	Shmt2	serine hydroxymethyltransferase 2 (mitochondrial)	0.233401	5.02591	2.49014	0.0194005	0.132982	-4.2851
16449	Jag1	jagged 1	0.617226	4.43545	2.48904	0.0194487	0.133256	-4.20851
14149	Fdxr	ferredoxin reductase	0.286514	3.19383	2.48846	0.0194743	0.133376	-4.00814
100037282	Rsph3b	radial spoke 3B homolog (Chlamydomonas)	0.302405	4.74492	2.48794	0.0194972	0.133412	-4.22585
50788	Fbxl8	F-box and leucine-rich repeat protein 8	0.367035	2.26358	2.48663	0.0195552	0.133649	-3.8673
100206	Adprhl2	ADP-ribosylhydrolase like 2	0.180401	4.91064	2.48465	0.0196429	0.134136	-4.2895
107747	Aldh1l1	aldehyde dehydrogenase 1 family, member L1	0.690243	4.8854	2.48425	0.0196607	0.134145	-4.23326
17189	Mb	myoglobin	0.794164	0.845359	2.48118	0.0197976	0.134797	-3.6966
50883	Chek2	checkpoint kinase 2	0.348912	3.24877	2.48098	0.0198068	0.134801	-4.06627
12346	Car1	carbonic anhydrase 1	2.68534	-3.24009	2.4808	0.0198147	0.134801	-3.21833
74585	Sppl3	signal peptide peptidase 3	0.331891	5.64221	2.47955	0.019871	0.135072	-4.31773
75273	Pelp1	proline, glutamic acid and leucine rich protein 1	0.222798	5.02733	2.47823	0.01993	0.135303	-4.3106
73102	Slc22a23	solute carrier family 22, member 23	0.467996	5.20211	2.47704	0.0199838	0.135612	-4.31749
100041230	Hist1h4m	histone cluster 1, H4m	1.12197	0.00053654	2.47629	0.0200178	0.135786	-3.53701
16204	Fabp6	fatty acid binding protein 6	1.12962	-0.163922	2.47512	0.0200708	0.135864	-3.4931
56050	Cyp39a1	cytochrome P450, family 39, subfamily a, polypeptide 1	0.747372	2.21106	2.47481	0.020085	0.135864	-3.82783
11746	Anxa4	annexin A4	0.359281	8.68922	2.47472	0.0200888	0.135864	-4.09356
19896	Rpl10a	ribosomal protein L10A	0.190995	8.39063	2.47458	0.0200951	0.135864	-4.13732
17122	Mxd4	Max dimerization protein 4	0.220185	7.99371	2.47457	0.0200959	0.135864	-4.17989
58210	Sectm1b	secreted and transmembrane 1B	0.628522	4.08282	2.47157	0.0202324	0.136594	-4.32557
66460	Sys1	SYS1 Golgi-localized integral membrane protein homolog (S. cerevisiae)	0.385368	4.73344	2.4695	0.0203271	0.137025	-4.29119
100504715	Tmppe	transmembrane protein with metallophosphoesterase domain	0.29163	3.23533	2.46923	0.0203396	0.137025	-4.06824
13549	Dyrk1b	dual-specificity tyrosine-(Y)-phosphorylation regulated kinase 1b	0.255342	4.22851	2.46903	0.0203484	0.137025	-4.2698
68475	Ssna1	SS nuclear autoantigen 1	0.195005	4.73341	2.46896	0.0203516	0.137025	-4.31336
56348	Hsd17b12	hydroxysteroid (17-beta) dehydrogenase 12	0.552101	5.6357	2.46767	0.0204113	0.137257	-4.33527
16688	Krt6b	keratin 6B	1.51129	-0.302999	2.46576	0.0204993	0.137621	-3.74064
16398	Itga2	integrin alpha 2	1.25073	3.70534	2.46529	0.0205211	0.137711	-4.32736
229302	Tm4sf4	transmembrane 4 superfamily member 4	1.81742	-2.5991	2.46261	0.0206452	0.138303	-3.23441
78829	Tsc22d4	TSC22 domain family, member 4	0.272676	6.96623	2.46157	0.0206938	0.138385	-4.26462
66594	Uqcr11	ubiquinol-cytochrome c reductase, complex III subunit XI	0.45429	6.07464	2.4611	0.0207159	0.138442	-4.33847
15461	Hras	Harvey rat sarcoma virus oncogene	0.465052	5.32902	2.46094	0.0207234	0.138442	-4.35267
227290	Aamp	angio-associated migratory protein	0.187837	7.36325	2.45995	0.0207695	0.138598	-4.26402
244144	Usp35	ubiquitin specific peptidase 35	0.635064	3.29598	2.45933	0.0207984	0.138716	-4.19485
230784	Sesn2	sestrin 2	0.332178	5.11213	2.45903	0.0208128	0.138755	-4.36132
230822	Ncmap	noncompact myelin associated protein	0.671577	1.55951	2.45649	0.0209321	0.139422	-3.77534
68193	Rpl24	ribosomal protein L24	0.438748	7.57485	2.45635	0.0209386	0.139422	-4.24796
269344	Ell3	elongation factor RNA polymerase II-like 3	0.459704	1.36424	2.45424	0.0210384	0.139916	-3.69374
16184	Il2ra	interleukin 2 receptor, alpha chain	0.691691	1.32397	2.45318	0.0210884	0.140191	-3.79232
18655	Pgk1	phosphoglycerate kinase 1	0.78891	8.0898	2.45115	0.0211847	0.140602	-4.11314
69716	Trip13	thyroid hormone receptor interactor 13	0.61137	0.807122	2.45089	0.0211975	0.140629	-3.62315
50911	Exosc9	exosome component 9	0.301258	3.80644	2.44929	0.0212738	0.140923	-4.21511
21343	Taf6	TATA-box binding protein associated factor 6	0.224085	4.3269	2.44924	0.0212763	0.140923	-4.28255
56505	Ruvbl1	RuvB-like protein 1	0.230657	3.88687	2.44887	0.0212939	0.140966	-4.24156
14775	Gpx1	glutathione peroxidase 1	0.664568	7.22188	2.44844	0.0213145	0.141004	-4.27606
68927	Ptcd2	pentatricopeptide repeat domain 2	0.345626	4.05953	2.44343	0.0215558	0.142239	-4.27532
16765	Stmn1	stathmin 1	0.720581	3.63138	2.4433	0.0215622	0.142239	-4.27822
81018	Rnf114	ring finger protein 114	0.403527	6.63321	2.44211	0.0216196	0.142406	-4.33095
16905	Lmna	lamin A	0.303562	7.486	2.44056	0.021695	0.142653	-4.26963
18140	Uhrf1	ubiquitin-like, containing PHD and RING finger domains, 1	0.80209	3.40056	2.43989	0.0217278	0.142811	-4.2313
12007	Azgp1	alpha-2-glycoprotein 1, zinc	0.612685	7.86106	2.43914	0.0217644	0.142915	-4.37644
72543	Mvb12b	multivesicular body subunit 12B	0.319539	5.42964	2.43811	0.0218148	0.142965	-4.4045
19876	Robo1	roundabout guidance receptor 1	0.574799	4.07385	2.43769	0.0218352	0.142965	-4.11769
53906	Phgr1	proline/histidine/glycine-rich 1	2.15101	-4.05733	2.43688	0.0218748	0.142965	-3.24222
66511	Chtop	chromatin target of PRMT1	0.160039	6.56864	2.43676	0.0218809	0.142965	-4.37136
19727	Rfxank	regulatory factor X-associated ankyrin-containing protein	0.310333	3.92492	2.43655	0.0218914	0.142965	-4.23658
72119	Tpx2	TPX2, microtubule-associated	0.885657	2.66738	2.43621	0.0219079	0.142965	-4.07992
11370	Acadvl	acyl-Coenzyme A dehydrogenase, very long chain	0.186498	5.25785	2.43598	0.0219194	0.142965	-4.4107
22268	Upk1b	uroplakin 1B	1.24424	5.0258	2.43576	0.0219303	0.142965	-4.34488
21762	Psmd2	proteasome (prosome, macropain) 26S subunit, non-ATPase, 2	0.347815	7.64964	2.43565	0.0219355	0.142965	-4.26811
235086	Igsf9b	immunoglobulin superfamily, member 9B	0.771339	3.34076	2.43501	0.0219669	0.143	-4.29034
16582	Kifc3	kinesin family member C3	0.493956	5.43562	2.43081	0.022175	0.144043	-4.41815
71846	Syce2	synaptonemal complex central element protein 2	0.43072	1.49701	2.42905	0.0222623	0.14444	-3.76092
28000	Prpf19	pre-mRNA processing factor 19	0.210878	7.28907	2.42859	0.0222856	0.144444	-4.33836
66416	Ndufa7	NADH:ubiquinone oxidoreductase subunit A7	0.338791	6.38381	2.4284	0.022295	0.144444	-4.39806
22409	Wnt10a	wingless-type MMTV integration site family, member 10A	1.36133	-2.04836	2.42702	0.0223638	0.144774	-3.4019
242122	Vtcn1	V-set domain containing T cell activation inhibitor 1	0.637292	4.4308	2.42401	0.0225151	0.145177	-4.42696
21926	Tnf	tumor necrosis factor	0.84331	1.92409	2.42213	0.0226102	0.145472	-4.27104
18125	Nos1	nitric oxide synthase 1, neuronal	2.34915	-0.232296	2.42187	0.0226232	0.145472	-3.57634
71909	Haus5	HAUS augmin-like complex, subunit 5	0.712453	3.29444	2.42035	0.0227002	0.145909	-4.13633
103743	Tmem98	transmembrane protein 98	0.736255	5.23457	2.41984	0.0227262	0.145926	-4.42696
26417	Mapk3	mitogen-activated protein kinase 3	0.608535	7.18023	2.41852	0.0227934	0.14622	-4.34938
16993	Lta4h	leukotriene A4 hydrolase	0.308163	5.49581	2.41833	0.0228031	0.146225	-4.44523
15288	Hmbs	hydroxymethylbilane synthase	0.25588	4.7807	2.41713	0.0228643	0.14641	-4.43228
229706	Slc6a17	solute carrier family 6 (neurotransmitter transporter), member 17	1.26148	-2.07341	2.41689	0.0228765	0.14641	-3.3186
11839	Areg	amphiregulin	1.51621	-2.33006	2.41683	0.0228795	0.14641	-3.47459
232910	Ap2s1	adaptor-related protein complex 2, sigma 1 subunit	0.474121	5.85649	2.41671	0.0228858	0.14641	-4.43363
72090	Entpd8	ectonucleoside triphosphate diphosphohydrolase 8	1.40299	3.70288	2.416	0.0229223	0.146489	-4.34171
67844	Rab32	RAB32, member RAS oncogene family	0.616399	3.7494	2.41577	0.022934	0.146489	-4.32974
15043	H2-T3	histocompatibility 2, T region locus 3	1.55486	-1.53562	2.41357	0.023047	0.147029	-3.44206
98711	Rdh10	retinol dehydrogenase 10 (all-trans)	0.525423	4.29277	2.41319	0.0230667	0.147029	-4.42069
68350	Mul1	mitochondrial ubiquitin ligase activator of NFKB 1	0.364965	5.12786	2.41289	0.0230817	0.147029	-4.44918
15042	H2-T24	histocompatibility 2, T region locus 24	0.572566	3.80904	2.41289	0.0230818	0.147029	-4.41982
70456	Mpc2	mitochondrial pyruvate carrier 2	0.181145	4.74249	2.41149	0.0231542	0.147375	-4.41777
210808	Lacc1	laccase domain containing 1	0.682256	1.97525	2.4113	0.0231641	0.147381	-4.01967
17068	Ly6d	lymphocyte antigen 6 complex, locus D	1.47088	3.84898	2.4068	0.0233979	0.14864	-4.42871
53610	Nono	non-POU-domain-containing, octamer binding protein	0.220062	7.53755	2.40661	0.023408	0.14864	-4.34585
81845	Gpank1	G patch domain and ankyrin repeats 1	0.300041	3.1117	2.40613	0.0234327	0.14864	-4.17593
654470	Tctn1	tectonic family member 1	0.420507	4.73152	2.40613	0.0234332	0.14864	-4.43095
100504663	Atg14	autophagy related 14	0.192331	4.05836	2.40539	0.0234714	0.148814	-4.35826
20103	Rps5	ribosomal protein S5	0.780651	8.28939	2.40302	0.0235962	0.149379	-4.28183
101358	Fbxl14	F-box and leucine-rich repeat protein 14	0.353335	5.11857	2.40252	0.0236224	0.149379	-4.47134
60315	Myg1	melanocyte proliferating gene 1	0.20187	4.27637	2.40242	0.0236274	0.149379	-4.37764
72590	Ppme1	protein phosphatase methylesterase 1	0.246043	5.54489	2.40184	0.0236583	0.149418	-4.48071
74480	Samd4	sterile alpha motif domain containing 4	0.426425	3.54356	2.40094	0.0237057	0.149601	-4.22213
56501	Elf4	E74-like factor 4 (ets domain transcription factor)	0.439593	5.05592	2.40076	0.0237154	0.149604	-4.47272
24060	Slc35a1	solute carrier family 35 (CMP-sialic acid transporter), member 1	0.282213	4.90862	2.40033	0.0237382	0.149617	-4.43769
16319	Incenp	inner centromere protein	0.536065	3.91202	2.4002	0.0237449	0.149617	-4.39969
70101	Cyp4f16	cytochrome P450, family 4, subfamily f, polypeptide 16	0.304127	3.6034	2.39959	0.0237772	0.149617	-4.34756
213498	Arhgef11	Rho guanine nucleotide exchange factor (GEF) 11	0.198683	6.08964	2.39576	0.023981	0.150535	-4.48424
434353	A330074K22Rik	RIKEN cDNA A330074K22 gene	0.952471	-1.07564	2.39555	0.0239922	0.150535	-3.44189
56362	Sult1b1	sulfotransferase family 1B, member 1	1.64678	-1.53776	2.39475	0.0240346	0.150649	-3.35583
26394	Lypla2	lysophospholipase 2	0.345889	5.95993	2.39452	0.0240474	0.150649	-4.48249
65962	Slc9a3r2	solute carrier family 9 (sodium/hydrogen exchanger), member 3 regulator 2	0.465438	6.05507	2.39211	0.0241763	0.151244	-4.48615
16434	Itpa	inosine triphosphatase (nucleoside triphosphate pyrophosphatase)	0.203052	4.6906	2.39129	0.0242204	0.151278	-4.46217
27041	G3bp1	GTPase activating protein (SH3 domain) binding protein 1	0.381077	7.09991	2.39128	0.0242213	0.151278	-4.40715
104457	0610010K14Rik	RIKEN cDNA 0610010K14 gene	0.212577	4.23644	2.39127	0.0242218	0.151278	-4.40151
20091	Rps3a1	ribosomal protein S3A1	0.874453	8.61473	2.39057	0.0242594	0.151338	-4.27994
14777	Gpx2-ps1	glutathione peroxidase 2, pseudogene 1	1.0624	0.914881	2.3904	0.0242687	0.151338	-4.17473
23997	Psmd13	proteasome (prosome, macropain) 26S subunit, non-ATPase, 13	0.384013	6.09286	2.38976	0.0243034	0.151381	-4.4813
20216	Acsm3	acyl-CoA synthetase medium-chain family member 3	1.47577	2.4051	2.38932	0.0243269	0.15147	-3.96399
242747	Zfp933	zinc finger protein 933	0.235448	4.06198	2.3883	0.0243824	0.151641	-4.3728
66394	Nosip	nitric oxide synthase interacting protein	0.213854	5.06916	2.38789	0.0244046	0.151722	-4.49617
226162	Dpcd	deleted in primary ciliary dyskinesia	0.211845	3.86203	2.38731	0.0244361	0.15186	-4.361
69804	Tmem147	transmembrane protein 147	0.327646	5.2643	2.38628	0.0244919	0.152148	-4.50153
76954	St5	suppression of tumorigenicity 5	0.258119	6.56978	2.38513	0.0245547	0.152364	-4.46306
100201	Tmem64	transmembrane protein 64	0.510342	8.15505	2.3844	0.0245946	0.152453	-4.31727
19299	Abcd3	ATP-binding cassette, sub-family D (ALD), member 3	0.501938	7.38562	2.38399	0.0246169	0.152518	-4.3887
20918	Eif1	eukaryotic translation initiation factor 1	0.218709	7.77451	2.38232	0.0247082	0.152968	-4.36442
211151	Churc1	churchill domain containing 1	0.366185	3.81346	2.37996	0.0248385	0.153658	-4.36485
100040999	Gm3086	RuvB-like protein 1 pseudogene	0.833946	-1.42437	2.3786	0.0249136	0.153893	-3.4757
71968	Wdr73	WD repeat domain 73	0.19296	4.41013	2.37824	0.0249336	0.153893	-4.44637
76108	Rap2a	RAS related protein 2a	0.340659	3.8986	2.37819	0.0249363	0.153893	-4.43084
14976	Pfdn6	prefoldin subunit 6	0.250336	4.28756	2.3781	0.0249408	0.153893	-4.42907
66570	Cenpm	centromere protein M	0.979765	0.500829	2.37726	0.0249875	0.154063	-3.77528
69117	Adh6a	alcohol dehydrogenase 6A (class V)	1.69764	4.51888	2.37723	0.0249891	0.154063	-4.44885
23924	Katna1	katanin p60 (ATPase-containing) subunit A1	0.181582	4.59398	2.37584	0.0250662	0.154422	-4.48403
53859	Map3k14	mitogen-activated protein kinase kinase kinase 14	0.571031	3.79599	2.37488	0.02512	0.154578	-4.41693
54632	Ftsj1	FtsJ RNA methyltransferase homolog 1 (E. coli)	0.202728	3.7822	2.37299	0.0252253	0.15505	-4.32335
68028	Rpl22l1	ribosomal protein L22 like 1	0.228263	5.21523	2.3727	0.0252415	0.15505	-4.52895
12757	Clta	clathrin, light polypeptide (Lca)	0.395938	6.95977	2.37254	0.0252508	0.15505	-4.4552
100217461	Snord89	small nucleolar RNA, C/D box 89	1.49024	-2.25728	2.37185	0.0252894	0.155094	-3.37359
100504561	9230112J17Rik	RIKEN cDNA 9230112J17 gene	1.23983	-2.33994	2.37157	0.0253047	0.155125	-3.3964
15433	Hoxd13	homeobox D13	0.702296	3.37626	2.37125	0.025323	0.155125	-4.28368
14940	Gzmc	granzyme C	1.45135	-1.30947	2.37066	0.0253561	0.155269	-3.5879
67015	Ccdc91	coiled-coil domain containing 91	0.205134	4.98014	2.36845	0.0254803	0.155753	-4.51053
13836	Epha2	Eph receptor A2	0.630419	3.69779	2.36828	0.02549	0.155753	-4.52712
66905	Plin3	perilipin 3	0.35119	6.88881	2.36792	0.0255102	0.155753	-4.47507
217219	Fam171a2	family with sequence similarity 171, member A2	0.460538	2.35222	2.36779	0.025518	0.155753	-4.0136
228368	Slc35c1	solute carrier family 35, member C1	0.288777	5.9419	2.36773	0.0255211	0.155753	-4.53424
76808	Rpl18a	ribosomal protein L18A	0.55319	8.36279	2.36714	0.0255547	0.155842	-4.34728
19363	Rad51b	RAD51 paralog B	1.15223	1.76334	2.36504	0.0256733	0.156215	-4.19349
54392	Ncapg	non-SMC condensin I complex, subunit G	0.942583	1.03359	2.36118	0.025894	0.157147	-3.91069
330230	Zfp853	zinc finger protein 853	1.12806	-1.73834	2.36052	0.0259317	0.157258	-3.44453
68375	Ndufa8	NADH:ubiquinone oxidoreductase subunit A8	0.427713	5.62646	2.35959	0.0259849	0.157522	-4.56016
78748	Rassf10	Ras association (RalGDS/AF-6) domain family (N-terminal) member 10	0.982356	-0.0201088	2.3589	0.026025	0.15759	-3.61681
74122	Tmem43	transmembrane protein 43	0.457403	5.28476	2.35786	0.0260847	0.157659	-4.56346
240888	Gpr161	G protein-coupled receptor 161	0.481671	2.23246	2.35739	0.0261116	0.157704	-4.08969
407790	Ndufa4l2	Ndufa4, mitochondrial complex associated like 2	1.19081	-0.784741	2.35684	0.0261434	0.157728	-3.57964
319887	E030030I06Rik	RIKEN cDNA E030030I06 gene	0.558095	1.24588	2.35655	0.0261601	0.157728	-3.93198
12043	Bcl2	B cell leukemia/lymphoma 2	0.537017	4.0525	2.35587	0.0261998	0.157728	-4.41306
18605	Enpp1	ectonucleotide pyrophosphatase/phosphodiesterase 1	0.755101	4.34079	2.35582	0.0262026	0.157728	-4.52432
20751	Spr	sepiapterin reductase	0.461866	5.16381	2.35429	0.0262916	0.158175	-4.53691
66147	Necap2	NECAP endocytosis associated 2	0.240093	5.92744	2.35343	0.0263411	0.158387	-4.5673
109254	Adtrp	androgen dependent TFPI regulating protein	1.33023	-3.39911	2.35321	0.0263544	0.158397	-3.44612
238076	Kcns3	potassium voltage-gated channel, delayed-rectifier, subfamily S, member 3	1.10278	0.854102	2.35273	0.0263823	0.158397	-3.91085
319182	Hist1h2bh	histone cluster 1, H2bh	0.576762	0.539361	2.35261	0.026389	0.158397	-3.88811
74430	4930452B06Rik	RIKEN cDNA 4930452B06 gene	1.28601	-1.58157	2.35246	0.0263977	0.158397	-3.52151
53602	Hpcal1	hippocalcin-like 1	0.362964	5.35158	2.35184	0.0264343	0.158479	-4.5776
404337	Olfr1383	olfactory receptor 1383	0.789676	-0.635371	2.35151	0.0264534	0.158536	-3.81061
107686	Snrpd2	small nuclear ribonucleoprotein D2	0.221862	4.6573	2.35093	0.0264872	0.15868	-4.54378
78914	Nadsyn1	NAD synthetase 1	0.22611	4.04191	2.34928	0.0265837	0.159141	-4.45074
80879	Slc16a3	solute carrier family 16 (monocarboxylic acid transporters), member 3	0.569389	2.71768	2.34877	0.0266139	0.159264	-4.43314
230126	Shb	src homology 2 domain-containing transforming protein B	0.223087	4.80255	2.3483	0.0266417	0.159371	-4.577
13123	Cyp7b1	cytochrome P450, family 7, subfamily b, polypeptide 1	1.2285	1.33155	2.34804	0.0266567	0.159402	-4.01153
68251	Babam1	BRISC and BRCA1 A complex member 1	0.212941	5.61911	2.34523	0.0268224	0.160229	-4.59542
56282	Mrpl12	mitochondrial ribosomal protein L12	0.424502	5.33357	2.34487	0.026844	0.160243	-4.58949
14366	Fzd4	frizzled class receptor 4	0.388652	5.36506	2.34351	0.0269244	0.160415	-4.59067
69834	Rab43	RAB43, member RAS oncogene family	0.288724	5.95561	2.34103	0.027072	0.161118	-4.59279
93897	Fzd10	frizzled class receptor 10	1.10447	-0.378946	2.33984	0.0271431	0.161365	-3.54341
67859	Cysrt1	cysteine rich tail 1	1.4561	-2.48629	2.33925	0.0271784	0.161369	-3.50271
67880	Dcxr	dicarbonyl L-xylulose reductase	0.316554	7.86181	2.33898	0.0271947	0.161377	-4.48693
22619	Siae	sialic acid acetylesterase	0.427867	4.15377	2.33816	0.0272435	0.161517	-4.50739
227618	Lrrc26	leucine rich repeat containing 26	0.777697	7.16854	2.3368	0.0273256	0.161745	-4.48804
12890	Cplx2	complexin 2	0.549495	2.81272	2.33662	0.0273365	0.161745	-4.21709
233870	Tufm	Tu translation elongation factor, mitochondrial	0.39967	5.38647	2.33655	0.0273408	0.161745	-4.60711
94219	Cnnm2	cyclin M2	0.486132	3.73082	2.33641	0.0273488	0.161745	-4.47579
75758	9130401M01Rik	RIKEN cDNA 9130401M01 gene	0.259094	3.58867	2.33601	0.027373	0.161745	-4.38673
13639	Efna4	ephrin A4	0.438322	3.22701	2.33596	0.0273757	0.161745	-4.37487
20732	Spint1	serine protease inhibitor, Kunitz type 1	0.325293	7.58275	2.33552	0.0274027	0.161753	-4.458
224650	Anks1	ankyrin repeat and SAM domain containing 1	0.267044	6.24991	2.33431	0.0274753	0.161806	-4.59862
11307	Abcg1	ATP binding cassette subfamily G member 1	0.575353	4.17921	2.33398	0.0274953	0.161807	-4.60946
16855	Lgals4	lectin, galactose binding, soluble 4	0.980541	3.81057	2.33281	0.0275664	0.162097	-4.39114
242286	Sdr16c6	short chain dehydrogenase/reductase family 16C, member 6	2.16401	-2.25657	2.33265	0.0275765	0.162097	-3.43711
68879	Prpf6	pre-mRNA splicing factor 6	0.176092	6.56178	2.33152	0.0276446	0.162227	-4.58919
50785	Hs6st1	heparan sulfate 6-O-sulfotransferase 1	0.49585	6.55869	2.33042	0.0277119	0.1625	-4.53107
17159	Man2b1	mannosidase 2, alpha B1	0.418649	7.83476	2.329	0.0277984	0.162743	-4.43764
21825	Thbs1	thrombospondin 1	0.911603	7.116	2.32891	0.0278041	0.162743	-4.44791
20312	Cx3cl1	chemokine (C-X3-C motif) ligand 1	0.487389	7.01505	2.32803	0.0278576	0.162997	-4.52334
22596	Xrcc5	X-ray repair complementing defective repair in Chinese hamster cells 5	0.313744	4.57439	2.32716	0.0279114	0.163195	-4.54402
17308	Mgat1	mannoside acetylglucosaminyltransferase 1	0.417601	5.55411	2.32649	0.027952	0.163257	-4.62485
16663	Krt13	keratin 13	1.79291	-2.30452	2.32617	0.0279716	0.163277	-3.58372
15957	Ifit1	interferon-induced protein with tetratricopeptide repeats 1	0.949079	5.84022	2.32594	0.0279862	0.163277	-4.51742
52513	Ddx56	DEAD (Asp-Glu-Ala-Asp) box polypeptide 56	0.186726	5.13803	2.32562	0.0280055	0.163277	-4.62432
100037283	Rnaset2a	ribonuclease T2A	1.26382	-2.69488	2.32394	0.0281091	0.163564	-3.50832
210356	Nckap5	NCK-associated protein 5	1.08688	0.114627	2.32386	0.0281143	0.163564	-3.87613
110213	Tmbim6	transmembrane BAX inhibitor motif containing 6	0.727781	9.98896	2.32385	0.0281149	0.163564	-4.23088
66140	Ska2	spindle and kinetochore associated complex subunit 2	0.25908	3.1975	2.32343	0.0281405	0.163655	-4.32018
11632	Aip	aryl-hydrocarbon receptor-interacting protein	0.245617	4.80417	2.32285	0.0281769	0.163758	-4.59999
109594	Lmo1	LIM domain only 1	1.11461	-0.612318	2.32206	0.0282256	0.163758	-3.74736
26891	Cops4	COP9 signalosome subunit 4	0.325614	5.79607	2.32136	0.028269	0.163809	-4.63976
71765	Klhdc3	kelch domain containing 3	0.181064	5.57057	2.32033	0.0283327	0.163954	-4.646
230796	Wdtc1	WD and tetratricopeptide repeats 1	0.483958	6.13375	2.32009	0.028348	0.163984	-4.61514
224833	AI661453	expressed sequence AI661453	0.597972	6.15936	2.31916	0.0284059	0.16426	-4.5973
67441	Isoc2b	isochorismatase domain containing 2b	0.323128	3.90066	2.31892	0.0284208	0.164286	-4.43926
277463	Gpr107	G protein-coupled receptor 107	0.22644	6.39491	2.31877	0.0284305	0.164286	-4.61799
108960	Irak2	interleukin-1 receptor-associated kinase 2	0.303422	4.78012	2.31857	0.0284423	0.164297	-4.64482
58220	Pard6b	par-6 family cell polarity regulator beta	0.440481	4.50303	2.31644	0.0285761	0.164836	-4.63667
241274	Pnpla7	patatin-like phospholipase domain containing 7	0.282011	4.76478	2.31607	0.0285989	0.164897	-4.6269
117146	Ube3b	ubiquitin protein ligase E3B	0.278821	6.49216	2.31522	0.0286526	0.16501	-4.612
384009	Glipr2	GLI pathogenesis-related 2	0.571019	3.04153	2.31297	0.0287942	0.165683	-4.46308
625249	Gpx4	glutathione peroxidase 4	0.569633	6.76981	2.31266	0.028814	0.165739	-4.57569
58235	Nectin1	nectin cell adhesion molecule 1	0.384208	5.28931	2.31244	0.0288277	0.165759	-4.65759
414077	Wdr83os	WD repeat domain 83 opposite strand	0.59064	4.31068	2.31218	0.0288443	0.165796	-4.58054
68347	Mettl26	methyltransferase like 26	0.232811	5.23182	2.31078	0.0289324	0.166106	-4.64702
319322	Sf3b2	splicing factor 3b, subunit 2	0.174084	7.74122	2.31068	0.0289389	0.166106	-4.53236
17388	Mmp15	matrix metallopeptidase 15	0.856772	8.2494	2.31047	0.028952	0.166122	-4.32638
67304	3110070M22Rik	RIKEN cDNA 3110070M22 gene	1.68916	-1.95975	2.30877	0.0290601	0.166658	-3.52031
18612	Etv4	ets variant 4	0.868084	2.30851	2.30781	0.0291216	0.166802	-4.07813
14760	Gpr19	G protein-coupled receptor 19	0.32134	2.1327	2.30742	0.0291466	0.166887	-4.11723
13088	Cyp2b10	cytochrome P450, family 2, subfamily b, polypeptide 10	1.3799	5.36584	2.3068	0.0291861	0.167054	-4.33218
72083	Mzt2	mitotic spindle organizing protein 2	0.275113	3.02637	2.30663	0.0291966	0.167056	-4.30088
14776	Gpx2	glutathione peroxidase 2	1.69062	4.90909	2.30625	0.0292212	0.167138	-4.53623
58202	Nelfb	negative elongation factor complex member B	0.150174	6.07662	2.30574	0.0292538	0.167266	-4.66225
69596	Ap5s1	adaptor-related protein 5 complex, sigma 1 subunit	0.182131	3.84588	2.30529	0.0292825	0.167371	-4.5316
286940	Flnb	filamin, beta	0.442061	7.89888	2.30512	0.0292934	0.167375	-4.46484
13506	Dsc2	desmocollin 2	0.793714	3.5656	2.30213	0.0294856	0.168062	-4.59359
14635	Galk1	galactokinase 1	0.379322	4.66864	2.30199	0.0294949	0.168062	-4.62941
229504	Isg20l2	interferon stimulated exonuclease gene 20-like 2	0.18986	4.71354	2.3013	0.0295391	0.168229	-4.648
13619	Phc1	polyhomeotic 1	0.280624	4.50942	2.30083	0.0295693	0.168229	-4.61134
65112	Pmepa1	prostate transmembrane protein, androgen induced 1	0.759806	4.48671	2.3004	0.0295974	0.168229	-4.67109
19023	Ppef2	protein phosphatase, EF hand calcium-binding domain 2	1.32459	-1.58181	2.30003	0.0296211	0.168229	-3.61822
113868	Acaa1a	acetyl-Coenzyme A acyltransferase 1A	0.385069	6.64401	2.29992	0.0296286	0.168229	-4.63603
54127	Rps28	ribosomal protein S28	0.529305	7.55218	2.2992	0.0296754	0.168377	-4.5577
12985	Csf3	colony stimulating factor 3 (granulocyte)	1.91659	-2.83843	2.29871	0.0297069	0.168463	-3.49481
319475	Zfp672	zinc finger protein 672	0.189963	4.77744	2.29864	0.0297112	0.168463	-4.66587
17992	Ndufa4	Ndufa4, mitochondrial complex associated	0.220867	6.85652	2.29812	0.0297454	0.168598	-4.62214
207521	Dtx4	deltex 4, E3 ubiquitin ligase	0.575775	6.35028	2.29671	0.0298374	0.168885	-4.62269
66311	Cenpw	centromere protein W	0.659533	0.00313581	2.29598	0.0298847	0.169055	-3.78239
19094	Mapk11	mitogen-activated protein kinase 11	0.621878	4.52804	2.29533	0.0299271	0.169217	-4.63122
57746	Piwil2	piwi-like RNA-mediated gene silencing 2	0.875839	-0.0237411	2.29438	0.0299894	0.16951	-3.77401
226122	Ubtd1	ubiquitin domain containing 1	0.31913	4.29895	2.29392	0.0300194	0.169621	-4.6349
629059	Fam124a	family with sequence similarity 124, member A	0.385574	4.65696	2.29275	0.0300961	0.169937	-4.65993
230979	Tnfrsf14	tumor necrosis factor receptor superfamily, member 14 (herpesvirus entry mediator)	0.482493	2.4823	2.29155	0.0301749	0.170138	-4.25756
226421	Rab7b	RAB7B, member RAS oncogene family	0.689834	2.75414	2.29146	0.0301811	0.170138	-4.34122
13710	Elf3	E74-like factor 3	0.619062	6.80204	2.29141	0.0301844	0.170138	-4.56435
235402	Lingo1	leucine rich repeat and Ig domain containing 1	1.10145	-1.51946	2.29126	0.0301943	0.170138	-3.63635
14235	Foxm1	forkhead box M1	0.724692	2.75495	2.29051	0.0302437	0.170181	-4.35654
52004	Cdk2ap2	CDK2-associated protein 2	0.265846	5.29471	2.28988	0.030285	0.170237	-4.69257
71907	Serpina9	serine (or cysteine) peptidase inhibitor, clade A (alpha-1 antiproteinase, antitrypsin), member 9	1.60819	-2.11855	2.28959	0.0303044	0.170288	-3.52018
21356	Tapbp	TAP binding protein	0.77995	8.18198	2.2888	0.0303568	0.170426	-4.43027
20286	Zc3h7b	zinc finger CCCH type containing 7B	0.215902	6.8263	2.28849	0.0303775	0.170426	-4.6522
56488	Nxt1	NTF2-related export protein 1	0.234757	3.31407	2.28843	0.0303814	0.170426	-4.42434
56275	Rbm14	RNA binding motif protein 14	0.209253	4.97745	2.28671	0.0304957	0.170832	-4.69472
14228	Fkbp4	FK506 binding protein 4	0.338415	7.60333	2.28502	0.0306081	0.171168	-4.59769
234736	Rfwd3	ring finger and WD repeat domain 3	0.24038	5.47432	2.28349	0.0307104	0.171564	-4.71712
11670	Aldh3a1	aldehyde dehydrogenase family 3, subfamily A1	1.35339	0.890215	2.28171	0.0308294	0.172052	-3.88918
52588	Tspan14	tetraspanin 14	0.496859	6.55325	2.28102	0.0308762	0.172195	-4.65692
16551	Kif11	kinesin family member 11	0.75402	2.36364	2.28028	0.0309261	0.172355	-4.31748
69151	Lzic	leucine zipper and CTNNBIP1 domain containing	0.224432	3.89333	2.27965	0.0309683	0.172532	-4.57353
72040	Cdhr5	cadherin-related family member 5	2.41998	-1.69977	2.27941	0.0309845	0.172543	-3.57866
67211	Armc10	armadillo repeat containing 10	0.33349	4.49552	2.27923	0.0309965	0.172543	-4.6736
17922	Myo7b	myosin VIIB	2.62741	-1.95534	2.27896	0.0310145	0.172543	-3.64714
67513	Faap20	Fanconi anemia core complex associated protein 20	0.339778	4.31008	2.27883	0.0310233	0.172543	-4.6332
63873	Trpv4	transient receptor potential cation channel, subfamily V, member 4	0.584573	2.79381	2.27803	0.0310776	0.172786	-4.36767
12028	Bax	BCL2-associated X protein	0.228156	5.48016	2.27662	0.0311729	0.173146	-4.72763
16362	Irf1	interferon regulatory factor 1	0.392912	6.21949	2.27415	0.0313413	0.173661	-4.68784
244281	Myo16	myosin XVI	1.02232	-1.50172	2.27382	0.0313636	0.173725	-3.63935
67731	Fbxo32	F-box protein 32	0.399046	7.45927	2.27328	0.0314001	0.173809	-4.66494
53972	Ngef	neuronal guanine nucleotide exchange factor	0.540171	3.47858	2.27288	0.0314275	0.173862	-4.33606
14585	Gfra1	glial cell line derived neurotrophic factor family receptor alpha 1	1.27369	2.57684	2.27283	0.0314309	0.173862	-4.22981
22224	Usp10	ubiquitin specific peptidase 10	0.250972	5.95293	2.27225	0.0314707	0.173939	-4.72839
71820	Wdr34	WD repeat domain 34	0.354196	3.64676	2.27176	0.0315042	0.174031	-4.54437
68052	Rps13	ribosomal protein S13	0.440376	7.34146	2.27141	0.0315282	0.174104	-4.63941
109212	Pimreg	PICALM interacting mitotic regulator	0.851893	1.0513	2.27024	0.0316086	0.174489	-4.08054
14595	B4galt1	UDP-Gal:betaGlcNAc beta 1,4- galactosyltransferase, polypeptide 1	0.449945	7.25707	2.26947	0.0316614	0.174713	-4.63331
268567	Tmem229b	transmembrane protein 229B	0.475539	4.37487	2.26806	0.0317584	0.175046	-4.70213
269152	Kif26b	kinesin family member 26B	1.33414	0.424044	2.26776	0.0317796	0.175046	-4.05301
29806	Limd1	LIM domains containing 1	0.219272	5.75661	2.26768	0.0317846	0.175046	-4.73513
27366	Txnl4a	thioredoxin-like 4A	0.365447	6.62885	2.26585	0.0319118	0.175646	-4.70089
106522	Pkdcc	protein kinase domain containing, cytoplasmic	0.540082	3.46376	2.26554	0.0319327	0.175646	-4.50393
67942	Atp5g2	ATP synthase, H+ transporting, mitochondrial F0 complex, subunit C2 (subunit 9)	0.506763	5.66809	2.26538	0.0319438	0.175646	-4.74366
93679	Trim8	tripartite motif-containing 8	0.178447	6.38987	2.26458	0.0319993	0.175866	-4.70687
67138	Herc6	hect domain and RLD 6	0.641994	3.762	2.26299	0.0321101	0.176216	-4.73824
67326	1700037H04Rik	RIKEN cDNA 1700037H04 gene	0.278368	3.87911	2.26263	0.032135	0.176216	-4.67865
75599	Pcdh1	protocadherin 1	0.417717	6.25788	2.26263	0.0321356	0.176216	-4.71318
66404	Rtf2	replication termination factor 2	0.15024	6.01891	2.26166	0.0322033	0.176458	-4.75196
67443	Map1lc3b	microtubule-associated protein 1 light chain 3 beta	0.372137	7.82874	2.26139	0.0322216	0.176499	-4.61675
52276	Cdca8	cell division cycle associated 8	0.776602	1.81572	2.25916	0.0323783	0.177239	-4.31813
107569	Nt5c3	5'-nucleotidase, cytosolic III	0.257191	4.96937	2.25888	0.0323981	0.177287	-4.75026
66414	Ndufa12	NADH:ubiquinone oxidoreductase subunit A12	0.348312	4.40276	2.25863	0.0324155	0.177323	-4.67558
67776	Vwa5a	von Willebrand factor A domain containing 5A	0.467048	6.26827	2.25619	0.0325869	0.177853	-4.71563
12615	Cenpa	centromere protein A	0.823311	1.72951	2.25594	0.0326047	0.177853	-4.20429
20719	Serpinb6a	serine (or cysteine) peptidase inhibitor, clade B, member 6a	0.385229	7.27244	2.25586	0.0326107	0.177853	-4.70322
108899	2700081O15Rik	RIKEN cDNA 2700081O15 gene	0.582654	3.93492	2.25342	0.0327834	0.178616	-4.64773
108000	Cenpf	centromere protein F	0.704305	2.79291	2.25132	0.0329331	0.179193	-4.40763
71834	Zbtb43	zinc finger and BTB domain containing 43	0.194188	4.91013	2.25021	0.033012	0.179451	-4.76839
11842	Arf3	ADP-ribosylation factor 3	0.403001	8.17678	2.25019	0.0330136	0.179451	-4.57079
320292	Rasgef1b	RasGEF domain family, member 1B	0.588147	1.48673	2.24972	0.033047	0.179554	-4.17216
226646	Ndufs2	NADH:ubiquinone oxidoreductase core subunit S2	0.306028	6.51691	2.24936	0.0330725	0.179558	-4.74541
67177	Cdt1	chromatin licensing and DNA replication factor 1	0.525668	2.5756	2.24914	0.0330883	0.179558	-4.39192
26437	Psg17	pregnancy specific glycoprotein 17	0.685739	0.26763	2.24798	0.0331719	0.179926	-4.11144
28254	Slco1a6	solute carrier organic anion transporter family, member 1a6	0.647594	3.09015	2.24789	0.0331782	0.179926	-4.53429
14620	Gjb3	gap junction protein, beta 3	0.37164	4.35909	2.24739	0.0332141	0.17995	-4.69745
66540	Fam107b	family with sequence similarity 107, member B	0.435231	5.59665	2.24731	0.0332197	0.17995	-4.78425
171543	Bmf	BCL2 modifying factor	0.29745	6.68334	2.24711	0.0332338	0.17995	-4.76354
67016	Tbc1d2b	TBC1 domain family, member 2B	0.439715	5.36071	2.24674	0.0332607	0.17995	-4.78553
66201	Vta1	vesicle (multivesicular body) trafficking 1	0.143721	5.09903	2.24669	0.0332645	0.17995	-4.78044
232146	Eva1a	eva-1 homolog A (C. elegans)	0.72444	1.53057	2.24667	0.0332659	0.17995	-4.31681
20304	Ccl5	chemokine (C-C motif) ligand 5	0.97938	1.82139	2.2466	0.0332709	0.17995	-4.27651
69253	Hspb2	heat shock protein 2	0.81249	-1.06969	2.24519	0.0333723	0.180379	-3.69511
406217	Bex4	brain expressed X-linked 4	0.941862	-0.459133	2.24392	0.0334639	0.180477	-3.81756
20877	Aurkb	aurora kinase B	0.804191	1.94051	2.2437	0.0334799	0.180482	-4.2976
66314	Tpd52l2	tumor protein D52-like 2	0.147853	6.04257	2.24326	0.0335119	0.180595	-4.78405
56314	Zfp113	zinc finger protein 113	0.260273	4.10349	2.24245	0.0335707	0.180792	-4.66315
56338	Txnip	thioredoxin interacting protein	0.41145	9.62536	2.23918	0.0338083	0.181521	-4.49129
22319	Vamp3	vesicle-associated membrane protein 3	0.23917	5.60329	2.23723	0.0339511	0.181897	-4.80544
330474	Zc3h4	zinc finger CCCH-type containing 4	0.168091	6.39375	2.23719	0.0339544	0.181897	-4.78245
15378	Hnf4a	hepatic nuclear factor 4, alpha	2.62079	-1.90616	2.23666	0.0339931	0.181985	-3.81637
100340	Smpdl3b	sphingomyelin phosphodiesterase, acid-like 3B	0.729982	1.50818	2.23643	0.0340098	0.181991	-4.02699
67489	Ap4b1	adaptor-related protein complex AP-4, beta 1	0.230697	4.70488	2.23494	0.0341197	0.182423	-4.77076
17448	Mdh2	malate dehydrogenase 2, NAD (mitochondrial)	0.405544	7.18253	2.23416	0.0341767	0.18258	-4.70934
12331	Cap1	CAP, adenylate cyclase-associated protein 1 (yeast)	0.345365	7.99449	2.23393	0.0341937	0.18258	-4.61313
234730	Fcsk	fucose kinase	0.24969	4.92704	2.23393	0.0341938	0.18258	-4.78472
74365	Lonrf3	LON peptidase N-terminal domain and ring finger 3	0.805218	1.69768	2.23266	0.0342879	0.182874	-4.30634
69480	Ttc9	tetratricopeptide repeat domain 9	0.91251	1.51451	2.23261	0.0342914	0.182874	-4.47478
210035	Nemp1	nuclear envelope integral membrane protein 1	0.247487	3.79689	2.23241	0.034306	0.182879	-4.65677
26425	Nubp1	nucleotide binding protein 1	0.223149	4.24393	2.22809	0.0346274	0.184074	-4.73974
75472	Cfap126	cilia and flagella associated protein 126	0.598021	0.616756	2.22773	0.0346542	0.184074	-4.01031
14869	Gstp2	glutathione S-transferase, pi 2	0.530431	2.83252	2.22749	0.0346721	0.184105	-4.43276
101543	Wtip	WT1-interacting protein	0.244641	4.58773	2.22734	0.0346827	0.184105	-4.79665
224794	Enpp4	ectonucleotide pyrophosphatase/phosphodiesterase 4	0.515805	5.82989	2.2268	0.0347232	0.18426	-4.80039
101142	Itfg2	integrin alpha FG-GAP repeat containing 2	0.197369	4.11923	2.22649	0.0347467	0.184325	-4.69476
546161	Fbxw18	F-box and WD-40 domain protein 18	1.58183	-3.5075	2.22604	0.0347806	0.184339	-3.57727
235674	Acaa1b	acetyl-Coenzyme A acyltransferase 1B	0.283991	3.18539	2.22536	0.0348313	0.184474	-4.53294
241296	Lrrc8a	leucine rich repeat containing 8A	0.225942	5.44935	2.22477	0.0348752	0.18451	-4.83265
268396	Sh3pxd2b	SH3 and PX domains 2B	0.689868	5.15269	2.22447	0.0348978	0.18451	-4.78793
66102	Cxcl16	chemokine (C-X-C motif) ligand 16	0.563264	5.30023	2.22359	0.0349639	0.184631	-4.79772
56551	Txn2	thioredoxin 2	0.344779	6.12798	2.22358	0.034965	0.184631	-4.81825
320795	Pkn1	protein kinase N1	0.208657	6.40249	2.22348	0.0349724	0.184631	-4.80618
17350	Mlh1	mutL homolog 1	0.348684	4.24276	2.22346	0.0349743	0.184631	-4.74964
209200	Dtx3l	deltex 3-like, E3 ubiquitin ligase	0.649394	6.13402	2.22298	0.0350105	0.184703	-4.73418
19184	Psmc5	protease (prosome, macropain) 26S subunit, ATPase 5	0.192143	6.57644	2.22165	0.0351102	0.185109	-4.79345
245474	Dkc1	dyskeratosis congenita 1, dyskerin	0.239347	4.38952	2.22115	0.0351481	0.185121	-4.75206
22419	Wnt5b	wingless-type MMTV integration site family, member 5B	0.642416	0.994129	2.22113	0.0351496	0.185121	-4.03524
625328	H3f3c	H3 histone, family 3C	0.473716	2.93418	2.22074	0.0351796	0.185121	-4.52317
55934	Rp9	retinitis pigmentosa 9 (human)	0.248932	4.91454	2.22016	0.0352234	0.185227	-4.81946
56708	Clcf1	cardiotrophin-like cytokine factor 1	0.687892	2.20321	2.21913	0.0353017	0.185459	-4.36881
66107	Wfdc21	WAP four-disulfide core domain 21	1.33375	-3.30852	2.21888	0.0353205	0.185494	-3.69
16828	Ldha	lactate dehydrogenase A	0.800478	8.9377	2.21874	0.035331	0.185494	-4.49506
218772	Rarb	retinoic acid receptor, beta	1.00591	0.0101028	2.21788	0.0353966	0.185778	-3.94918
20556	Slfn2	schlafen 2	0.870905	4.54768	2.21538	0.035587	0.186537	-4.81698
24110	Usp18	ubiquitin specific peptidase 18	0.881557	4.65468	2.21405	0.0356891	0.186892	-4.79283
74257	Tspan17	tetraspanin 17	0.251213	3.81537	2.21144	0.0358894	0.18782	-4.75212
19659	Rbp1	retinol binding protein 1, cellular	0.715173	4.2214	2.21028	0.0359793	0.188142	-4.72901
67860	S100a16	S100 calcium binding protein A16	0.619614	5.79654	2.20959	0.0360323	0.188266	-4.83988
67945	Rpl41	ribosomal protein L41	0.518508	8.76051	2.20932	0.036053	0.188314	-4.61843
67647	4930523C07Rik	RIKEN cDNA 4930523C07 gene	0.417523	3.44404	2.20914	0.0360673	0.188328	-4.6261
64335	Svs3a	seminal vesicle secretory protein 3A	1.55719	-2.8121	2.2085	0.0361168	0.188526	-3.70316
66488	Fam136a	family with sequence similarity 136, member A	0.222368	4.32493	2.20831	0.0361313	0.188542	-4.78639
81879	Tfcp2l1	transcription factor CP2-like 1	0.600097	8.28432	2.20773	0.0361763	0.188669	-4.65861
26950	Vsnl1	visinin-like 1	1.52749	-2.81382	2.20698	0.0362348	0.188791	-3.70389
59288	Dctn5	dynactin 5	0.276995	5.67937	2.20562	0.0363404	0.189088	-4.86842
60510	Syt9	synaptotagmin IX	1.29928	-1.56986	2.20547	0.0363525	0.189091	-3.783
13421	Dnase1l3	deoxyribonuclease 1-like 3	1.11137	0.274988	2.20531	0.0363645	0.189093	-4.13174
11983	Atpif1	ATPase inhibitory factor 1	0.177948	6.10691	2.20316	0.0365323	0.189663	-4.84768
70835	Prss22	protease, serine 22	0.53813	3.10326	2.20216	0.0366113	0.19001	-4.76186
56520	Nme4	NME/NM23 nucleoside diphosphate kinase 4	0.380634	1.79746	2.20201	0.0366226	0.19001	-4.28761
71956	Rnf135	ring finger protein 135	0.240377	4.04446	2.20172	0.0366457	0.19001	-4.77117
54199	Ccrl2	chemokine (C-C motif) receptor-like 2	0.70353	2.52124	2.20118	0.0366877	0.190059	-4.55523
18685	Phtf1	putative homeodomain transcription factor 1	0.237773	4.01654	2.20108	0.0366961	0.190059	-4.76673
56438	Rbx1	ring-box 1	0.140862	5.81555	2.201	0.0367018	0.190059	-4.87536
102640742	Gm36738	predicted gene, 36738	0.411566	2.20548	2.20073	0.0367232	0.19011	-4.28289
19294	Nectin2	nectin cell adhesion molecule 2	0.529473	6.31838	2.19883	0.036873	0.190583	-4.80365
56419	Diaph3	diaphanous related formin 3	0.943513	1.60859	2.19856	0.0368944	0.190633	-4.28194
243219	2900026A02Rik	RIKEN cDNA 2900026A02 gene	0.284004	7.47966	2.19712	0.0370079	0.191098	-4.75268
227358	Erfe	erythroferrone	1.11314	-0.988874	2.19599	0.0370982	0.191504	-3.87139
12345	Capzb	capping protein (actin filament) muscle Z-line, beta	0.495224	7.32392	2.19558	0.0371307	0.191611	-4.76954
56371	Fzr1	fizzy and cell division cycle 20 related 1	0.174598	5.61571	2.19499	0.0371772	0.19179	-4.89076
241289	Ppp1r26	protein phosphatase 1, regulatory subunit 26	0.306891	3.38276	2.19455	0.0372122	0.19191	-4.62808
15959	Ifit3	interferon-induced protein with tetratricopeptide repeats 3	1.2765	5.36365	2.1944	0.0372245	0.191912	-4.76599
213350	Gatd1	glutamine amidotransferase like class 1 domain containing 1	0.205252	5.27207	2.19424	0.0372369	0.191916	-4.88084
21376	Tbrg1	transforming growth factor beta regulated gene 1	0.21362	6.28666	2.19243	0.0373819	0.192422	-4.87677
81896	Ift122	intraflagellar transport 122	0.264698	4.49033	2.19154	0.0374526	0.192723	-4.82957
245841	Polr2h	polymerase (RNA) II (DNA directed) polypeptide H	0.25475	3.68895	2.19115	0.0374837	0.192822	-4.70466
99662	Eps8l3	EPS8-like 3	2.07199	-3.10113	2.19074	0.0375166	0.192931	-3.68229
20753	Sprr1a	small proline-rich protein 1A	0.939075	3.16083	2.18929	0.0376329	0.193285	-4.87751
230890	Gm436	predicted gene 436	2.02514	-1.73611	2.18879	0.0376733	0.193313	-3.65641
16571	Kif4	kinesin family member 4	0.913959	1.36779	2.18851	0.0376963	0.193313	-4.31743
12631	Cfl1	cofilin 1, non-muscle	0.553619	8.04431	2.18801	0.0377364	0.193313	-4.68989
232933	Ccdc61	coiled-coil domain containing 61	0.596403	3.23489	2.18791	0.0377445	0.193313	-4.61023
68298	Ncapd2	non-SMC condensin I complex, subunit D2	0.455116	4.35172	2.18787	0.0377472	0.193313	-4.83256
230075	Ndufb6	NADH:ubiquinone oxidoreductase subunit B6	0.30698	4.21568	2.1876	0.0377692	0.193313	-4.80916
67674	Trmt112	tRNA methyltransferase 11-2	0.244339	3.83294	2.18744	0.0377822	0.193313	-4.71736
56332	Amotl2	angiomotin-like 2	0.489017	5.33765	2.18709	0.0378101	0.193313	-4.89414
70335	Reep6	receptor accessory protein 6	0.53447	3.87882	2.18708	0.037811	0.193313	-4.81486
104318	Csnk1d	casein kinase 1, delta	0.172783	7.58965	2.18695	0.0378222	0.193313	-4.78025
13002	Dnajc5	DnaJ heat shock protein family (Hsp40) member C5	0.221663	7.7442	2.18687	0.037828	0.193313	-4.74604
75564	Rsph9	radial spoke head 9 homolog (Chlamydomonas)	0.43138	1.19066	2.18293	0.0381475	0.19458	-4.15727
66596	Gtf3a	general transcription factor III A	0.291329	2.44224	2.1823	0.0381994	0.194784	-4.45121
17319	Mif	macrophage migration inhibitory factor (glycosylation-inhibiting factor)	0.594542	5.8879	2.18203	0.0382209	0.194832	-4.86737
13849	Ephx1	epoxide hydrolase 1, microsomal	0.634234	7.18143	2.18168	0.0382496	0.194917	-4.78446
54218	B3galt4	UDP-Gal:betaGlcNAc beta 1,3-galactosyltransferase, polypeptide 4	0.348148	2.64001	2.18152	0.0382629	0.194924	-4.48959
14380	G6pd2	glucose-6-phosphate dehydrogenase 2	0.889096	-2.37267	2.18133	0.0382782	0.194942	-3.74764
20492	Slbp	stem-loop binding protein	0.233039	4.57037	2.18094	0.0383103	0.195044	-4.84471
66171	Pgls	6-phosphogluconolactonase	0.419886	5.55	2.17904	0.038466	0.195592	-4.91303
246196	Zfp277	zinc finger protein 277	0.201339	3.8558	2.1773	0.0386084	0.195884	-4.76815
243262	Oas1f	2'-5' oligoadenylate synthetase 1F	0.909937	-1.81506	2.17711	0.0386246	0.195884	-3.83639
22143	Tuba1b	tubulin, alpha 1B	0.829293	6.04793	2.17684	0.0386463	0.195898	-4.86742
110816	Pwp2	PWP2 periodic tryptophan protein homolog (yeast)	0.326722	4.10329	2.17588	0.0387255	0.196193	-4.81675
382639	Zbtb42	zinc finger and BTB domain containing 42	0.405524	6.19696	2.17585	0.0387284	0.196193	-4.90064
235611	Plxnb1	plexin B1	0.711936	5.35318	2.17354	0.0389188	0.197006	-4.9173
11677	Akr1b3	aldo-keto reductase family 1, member B3 (aldose reductase)	0.659795	-0.578725	2.17347	0.0389253	0.197006	-3.9274
574428	Zmynd15	zinc finger, MYND-type containing 15	0.523738	2.95018	2.17258	0.0389987	0.197253	-4.71747
19345	Rab5c	RAB5C, member RAS oncogene family	0.35016	6.86401	2.16971	0.0392374	0.197949	-4.85323
228359	Arhgap1	Rho GTPase activating protein 1	0.212489	7.4219	2.16928	0.0392738	0.197949	-4.84124
12163	Bmp8a	bone morphogenetic protein 8a	0.556208	-0.301839	2.16914	0.0392856	0.197949	-3.95214
102115	Dohh	deoxyhypusine hydroxylase/monooxygenase	0.30464	4.95844	2.1691	0.0392885	0.197949	-4.91127
79362	Bhlhe41	basic helix-loop-helix family, member e41	0.551621	4.07251	2.16905	0.0392929	0.197949	-4.83242
243771	Parp12	poly (ADP-ribose) polymerase family, member 12	0.446237	5.95557	2.16904	0.0392935	0.197949	-4.88638
227545	Proser2	proline and serine rich 2	0.433598	5.12495	2.16855	0.0393349	0.197974	-4.92798
73610	Zfp433	zinc finger protein 433	0.300926	2.90269	2.16797	0.039383	0.198137	-4.51058
20833	Ssrp1	structure specific recognition protein 1	0.169615	6.76382	2.16787	0.0393916	0.198137	-4.8915
16918	Mycl	v-myc avian myelocytomatosis viral oncogene lung carcinoma derived	0.604372	4.47131	2.16629	0.0395243	0.19865	-4.76743
107272	Psat1	phosphoserine aminotransferase 1	0.59516	3.9015	2.16622	0.0395302	0.19865	-4.80553
11997	Akr1b7	aldo-keto reductase family 1, member B7	1.19534	-0.690726	2.16602	0.0395467	0.198671	-3.94438
74562	Fer1l4	fer-1-like 4 (C. elegans)	1.24729	1.94629	2.16528	0.0396093	0.1988	-4.49803
216134	Pdxk	pyridoxal (pyridoxine, vitamin B6) kinase	0.264783	6.25738	2.16526	0.0396107	0.1988	-4.93166
22761	Zfpm1	zinc finger protein, multitype 1	0.294283	4.40678	2.16495	0.039637	0.1988	-4.8565
216233	Socs2	suppressor of cytokine signaling 2	0.420977	3.75085	2.16494	0.0396376	0.1988	-4.87498
142980	Tlr3	toll-like receptor 3	0.465577	5.43068	2.16485	0.0396455	0.1988	-4.93032
18950	Pnp	purine-nucleoside phosphorylase	0.290525	4.49907	2.16443	0.0396807	0.198916	-4.91964
21991	Tpi1	triosephosphate isomerase 1	0.570971	8.38736	2.16404	0.0397137	0.19902	-4.67763
71982	Snx10	sorting nexin 10	0.293221	5.39485	2.16165	0.0399156	0.199737	-4.94927
58804	Cdc42ep5	CDC42 effector protein (Rho GTPase binding) 5	0.439657	4.0924	2.16162	0.039918	0.199737	-4.8865
102247	Gpat4	glycerol-3-phosphate acyltransferase 4	0.35158	6.38489	2.16115	0.0399582	0.199842	-4.92233
19166	Psma2	proteasome (prosome, macropain) subunit, alpha type 2	0.329573	6.50677	2.16085	0.0399839	0.199842	-4.90462
110959	Nudt19	nudix (nucleoside diphosphate linked moiety X)-type motif 19	0.429285	5.05258	2.1608	0.039988	0.199842	-4.93558
22142	Tuba1a	tubulin, alpha 1A	0.486927	4.84832	2.1605	0.0400132	0.199846	-4.9425
17859	Mxi1	MAX interactor 1, dimerization protein	0.234575	5.53675	2.16045	0.0400178	0.199846	-4.95392
68816	Ppil1	peptidylprolyl isomerase (cyclophilin)-like 1	0.192514	4.45923	2.16021	0.0400383	0.199848	-4.88662
78925	Srd5a1	steroid 5 alpha-reductase 1	0.896366	2.59484	2.15972	0.04008	0.199995	-4.59086
242721	Klhdc7a	kelch domain containing 7A	0.296699	8.16125	2.15796	0.0402297	0.200436	-4.78967
20897	Stra6	stimulated by retinoic acid gene 6	1.61718	2.74654	2.15659	0.0403467	0.200896	-4.42042
70021	Nt5dc2	5'-nucleotidase domain containing 2	0.449145	1.82085	2.15641	0.0403623	0.200912	-4.36343
66125	Sf3b5	splicing factor 3b, subunit 5	0.433548	4.31756	2.15601	0.0403969	0.201023	-4.87999
171567	Nme7	NME/NM23 family member 7	0.203358	3.24344	2.15541	0.0404481	0.201217	-4.66397
20085	Rps19	ribosomal protein S19	0.385554	8.07885	2.15478	0.0405023	0.20133	-4.79287
217473	Ankmy2	ankyrin repeat and MYND domain containing 2	0.3147	5.36165	2.1539	0.0405782	0.20133	-4.96433
69504	Zfp932	zinc finger protein 932	0.649585	4.84209	2.15385	0.0405821	0.20133	-4.9019
69554	Klhdc2	kelch domain containing 2	0.185452	5.14187	2.15326	0.040633	0.201521	-4.94288
23988	Pin1	protein (peptidyl-prolyl cis/trans isomerase) NIMA-interacting 1	0.172412	5.03934	2.15162	0.0407747	0.202162	-4.96001
67178	Zmat5	zinc finger, matrin type 5	0.240992	2.77714	2.15131	0.0408013	0.202233	-4.5081
382522	Hist3h2bb-ps	histone cluster 3, H2bb, pseudogene	1.132	-3.00093	2.15043	0.0408774	0.202549	-3.80052
319765	Igf2bp2	insulin-like growth factor 2 mRNA binding protein 2	0.576067	1.47034	2.14906	0.0409962	0.202869	-4.38147
229589	Prune1	prune exopolyphosphatase	0.361085	4.26788	2.14846	0.0410484	0.202964	-4.90324
19268	Ptprf	protein tyrosine phosphatase, receptor type, F	0.318279	9.16036	2.14814	0.0410761	0.20304	-4.66856
13043	Cttn	cortactin	0.223558	8.25884	2.14758	0.0411247	0.203095	-4.74756
622402	Akr1c12	aldo-keto reductase family 1, member C12	0.293274	4.05336	2.1474	0.0411408	0.203112	-4.79406
14369	Fzd7	frizzled class receptor 7	0.40766	4.12989	2.14726	0.041153	0.203112	-4.82822
11303	Abca1	ATP-binding cassette, sub-family A (ABC1), member 1	0.449911	6.46601	2.1468	0.0411926	0.203122	-4.908
27096	Trappc3	trafficking protein particle complex 3	0.223959	5.95248	2.14679	0.0411937	0.203122	-4.9727
11768	Ap1m2	adaptor protein complex AP-1, mu 2 subunit	0.227561	6.81187	2.14628	0.0412386	0.203122	-4.92256
56847	Aldh1a3	aldehyde dehydrogenase family 1, subfamily A3	0.788981	4.56187	2.1462	0.041245	0.203122	-4.96381
67212	Mrpl55	mitochondrial ribosomal protein L55	0.209017	3.65173	2.14609	0.0412547	0.203122	-4.77037
671535	Parp10	poly (ADP-ribose) polymerase family, member 10	0.351049	5.69638	2.14482	0.0413658	0.203301	-4.96363
15118	Has3	hyaluronan synthase 3	0.795442	2.06665	2.14339	0.0414914	0.203611	-4.54993
224813	Lrrc73	leucine rich repeat containing 73	0.915302	-0.234253	2.14268	0.0415538	0.20376	-4.01484
106264	0610012G03Rik	RIKEN cDNA 0610012G03 gene	0.302904	4.11993	2.14262	0.0415592	0.20376	-4.86553
77035	Kdm8	lysine (K)-specific demethylase 8	0.599367	1.60206	2.14234	0.0415832	0.203785	-4.30088
170442	Bbox1	butyrobetaine (gamma), 2-oxoglutarate dioxygenase 1 (gamma-butyrobetaine hydroxylase)	1.29612	-0.509903	2.1415	0.0416575	0.203871	-4.19531
18575	Pde1c	phosphodiesterase 1C	1.03932	-1.75878	2.1413	0.0416753	0.203871	-3.87206
66911	Nudt16l1	nudix (nucleoside diphosphate linked moiety X)-type motif 16-like 1	0.291531	4.75016	2.13986	0.0418017	0.204274	-4.95969
13871	Ercc2	excision repair cross-complementing rodent repair deficiency, complementation group 2	0.428896	5.21628	2.13949	0.0418347	0.204312	-4.97754
18412	Sqstm1	sequestosome 1	0.32991	8.08223	2.13861	0.0419124	0.204569	-4.83314
13166	Dbh	dopamine beta hydroxylase	2.92392	-3.64061	2.13772	0.0419914	0.204844	-3.73995
20971	Sdc4	syndecan 4	0.253138	7.54088	2.13765	0.0419976	0.204844	-4.87082
326618	Tpm4	tropomyosin 4	0.567367	6.39496	2.13715	0.042042	0.204939	-4.90841
69089	Oxa1l	oxidase assembly 1-like	0.253061	5.60146	2.13681	0.0420724	0.204939	-4.99841
77034	2510039O18Rik	RIKEN cDNA 2510039O18 gene	0.273823	6.05728	2.13578	0.0421641	0.205122	-4.97959
14082	Fadd	Fas (TNFRSF6)-associated via death domain	0.283454	4.23651	2.13411	0.0423131	0.205541	-4.91114
76998	Fbxw27	F-box and WD-40 domain protein 27	1.29355	0.128109	2.13392	0.0423296	0.20556	-4.06947
234366	Gatad2a	GATA zinc finger domain containing 2A	0.27434	6.63956	2.1329	0.0424208	0.205757	-4.9404
269608	Plekhg5	pleckstrin homology domain containing, family G (with RhoGef domain) member 5	0.33605	4.49847	2.13271	0.0424381	0.20578	-4.93009
110208	Pgd	phosphogluconate dehydrogenase	0.328936	7.75869	2.1309	0.042601	0.206324	-4.85275
19663	Rbpms	RNA binding protein gene with multiple splicing	0.297537	4.71472	2.13031	0.0426538	0.206475	-4.94324
232944	Mark4	MAP/microtubule affinity regulating kinase 4	0.20582	5.13002	2.13016	0.0426672	0.206475	-5.01078
14613	Gja5	gap junction protein, alpha 5	0.80472	1.82891	2.13004	0.0426782	0.206475	-4.3829
14726	Pdpn	podoplanin	0.564708	4.14545	2.12999	0.0426828	0.206475	-4.91376
30794	Pdlim4	PDZ and LIM domain 4	0.686642	4.22461	2.12927	0.042747	0.206663	-4.87751
12452	Ccng2	cyclin G2	0.223941	5.56377	2.12666	0.0429833	0.207559	-5.01953
545975	Cers3	ceramide synthase 3	0.707372	2.65253	2.12634	0.0430119	0.207575	-4.67589
68026	Pclaf	PCNA clamp associated factor	0.802648	1.46002	2.12595	0.0430479	0.207616	-4.4672
70045	2610528A11Rik	RIKEN cDNA 2610528A11 gene	1.55378	-2.22203	2.12583	0.0430587	0.207616	-3.87341
11947	Atp5b	ATP synthase, H+ transporting mitochondrial F1 complex, beta subunit	0.454842	9.41419	2.12487	0.0431455	0.207912	-4.68778
17121	Mxd3	Max dimerization protein 3	0.790255	0.247728	2.12436	0.0431917	0.208069	-4.15815
73172	Exo5	exonuclease 5	0.210773	3.47387	2.12412	0.0432134	0.208069	-4.79347
72350	Zc2hc1c	zinc finger, C2HC-type containing 1C	0.598022	2.4057	2.12394	0.0432307	0.208069	-4.46097
100217422	Snord13	small nucleolar RNA, C/D box 13	1.32111	-1.78088	2.12381	0.043242	0.208069	-3.81778
11461	Actb	actin, beta	0.57913	9.77551	2.12277	0.0433371	0.208249	-4.61914
18032	Nfix	nuclear factor I/X	0.234555	8.25117	2.12153	0.0434505	0.208457	-4.8584
19696	Rel	reticuloendotheliosis oncogene	0.464187	3.31758	2.12074	0.0435226	0.208681	-4.84281
52521	Zfp622	zinc finger protein 622	0.170724	4.91508	2.11924	0.0436604	0.209185	-5.00158
67695	Ost4	oligosaccharyltransferase complex subunit 4 (non-catalytic)	0.230942	5.13128	2.11833	0.0437441	0.209295	-5.01557
16666	Krt16	keratin 16	1.29404	-1.17949	2.11831	0.043746	0.209295	-4.12297
27225	Ddx24	DEAD (Asp-Glu-Ala-Asp) box polypeptide 24	0.332162	6.50259	2.11829	0.0437477	0.209295	-4.9797
225791	Zadh2	zinc binding alcohol dehydrogenase, domain containing 2	0.184468	5.72682	2.11809	0.0437662	0.209295	-5.03583
19079	Prkab1	protein kinase, AMP-activated, beta 1 non-catalytic subunit	0.207649	6.92702	2.11708	0.0438593	0.209671	-4.97976
12393	Runx2	runt related transcription factor 2	0.564601	3.97405	2.11681	0.0438834	0.209671	-5.00524
21335	Tacc3	transforming, acidic coiled-coil containing protein 3	0.525769	3.02729	2.1155	0.0440048	0.210066	-4.78985
54384	Mtmr7	myotubularin related protein 7	0.582095	2.25416	2.11451	0.0440962	0.210379	-4.54236
244202	Nlrp10	NLR family, pyrin domain containing 10	0.971365	3.20028	2.11405	0.0441395	0.210463	-5.00998
381812	Cracr2a	calcium release activated channel regulator 2A	0.501418	5.62907	2.10975	0.0445399	0.211658	-5.00914
433791	Zfp992	zinc finger protein 992	0.371534	3.14082	2.10966	0.0445484	0.211658	-4.8184
18082	Nipsnap1	nipsnap homolog 1	0.22359	4.29002	2.10606	0.044886	0.212409	-4.99088
107242	AI837181	expressed sequence AI837181	0.275575	5.04875	2.10572	0.0449178	0.212409	-5.03714
233038	Nccrp1	non-specific cytotoxic cell receptor protein 1 homolog (zebrafish)	1.34797	-2.76956	2.10518	0.0449694	0.212409	-3.89009
50784	Plpp2	phospholipid phosphatase 2	0.657451	5.98691	2.10509	0.0449775	0.212409	-5.01642
100616095	Snhg18	small nucleolar RNA host gene 18	0.685824	3.19563	2.10491	0.0449943	0.212427	-4.70342
21953	Tnni2	troponin I, skeletal, fast 2	0.817077	0.652499	2.10445	0.0450381	0.21251	-4.39914
237781	Mief2	mitochondrial elongation factor 2	0.267831	3.9022	2.10357	0.045121	0.212809	-4.91344
245049	Myrip	myosin VIIA and Rab interacting protein	0.783245	2.0055	2.10308	0.0451676	0.212891	-4.48934
70561	Txndc16	thioredoxin domain containing 16	0.363425	4.27011	2.10289	0.0451857	0.212899	-5.00849
26904	Sh2d1b1	SH2 domain containing 1B1	0.937884	-1.04024	2.1017	0.0452983	0.213244	-4.07558
207259	Zbtb7c	zinc finger and BTB domain containing 7C	0.524277	2.35901	2.10145	0.0453221	0.213295	-4.71977
68366	Tmem129	transmembrane protein 129	0.142306	4.81279	2.10091	0.0453733	0.213413	-5.03546
16796	Lasp1	LIM and SH3 protein 1	0.443487	8.70767	2.10073	0.0453908	0.213434	-4.77623
74053	Grip1	glutamate receptor interacting protein 1	0.670037	1.5169	2.10016	0.0454449	0.213552	-4.46494
78906	Misp	mitotic spindle positioning	1.39571	1.46895	2.10012	0.0454484	0.213552	-4.72879
54636	Wdr45	WD repeat domain 45	0.17756	4.40545	2.09989	0.0454708	0.213552	-4.99292
217216	BC030867	cDNA sequence BC030867	1.05132	-1.22656	2.09977	0.0454816	0.213552	-4.05253
56468	Socs5	suppressor of cytokine signaling 5	0.379523	4.96965	2.09937	0.0455199	0.213671	-5.05998
231868	E130309D02Rik	RIKEN cDNA E130309D02 gene	0.304169	4.50422	2.09896	0.0455592	0.213732	-5.01918
268420	Alkbh5	alkB homolog 5, RNA demethylase	0.296328	7.38198	2.09877	0.0455769	0.213754	-4.96565
229521	Syt11	synaptotagmin XI	0.517113	2.17113	2.09847	0.0456062	0.21383	-4.51248
21946	Pglyrp1	peptidoglycan recognition protein 1	1.31716	5.72748	2.09754	0.0456945	0.214182	-4.92694
22057	Tob1	transducer of ErbB-2.1	0.243116	6.17682	2.09681	0.0457643	0.214342	-5.05748
225884	Gstp3	glutathione S-transferase pi 3	1.56006	-2.21223	2.09642	0.0458019	0.214342	-3.94536
56322	Timm22	translocase of inner mitochondrial membrane 22	0.303517	4.14525	2.09479	0.0459589	0.21485	-4.96952
15078	H3f3a	H3 histone, family 3A	0.45336	7.15606	2.09462	0.0459754	0.21485	-4.97484
18828	Plscr2	phospholipid scramblase 2	0.594116	2.92369	2.09385	0.046049	0.215008	-4.74385
11429	Aco2	aconitase 2, mitochondrial	0.442663	7.72798	2.0929	0.0461404	0.215304	-4.92864
83815	Cenpq	centromere protein Q	0.258102	2.39174	2.09256	0.0461735	0.215304	-4.58463
16997	Ltbp2	latent transforming growth factor beta binding protein 2	0.911464	5.45206	2.09253	0.0461766	0.215304	-5.06601
54612	Sfrp5	secreted frizzled-related sequence protein 5	1.05989	0.859692	2.09165	0.0462618	0.215535	-4.28576
268663	Cdhr2	cadherin-related family member 2	1.63531	-2.73708	2.09152	0.0462738	0.215535	-3.97572
93876	Pcdhb5	protocadherin beta 5	1.07187	-1.30936	2.09089	0.046335	0.21564	-4.0079
75454	Phpt1	phosphohistidine phosphatase 1	0.23362	4.27096	2.09088	0.046336	0.21564	-4.99103
68691	Kansl1l	KAT8 regulatory NSL complex subunit 1-like	0.261714	4.26299	2.08975	0.046446	0.216013	-4.98248
13713	Elk3	ELK3, member of ETS oncogene family	0.451444	4.03701	2.08964	0.0464559	0.216013	-4.98525
18405	Orm1	orosomucoid 1	1.9908	-3.23915	2.08914	0.0465052	0.216107	-3.84828
12715	Ckm	creatine kinase, muscle	2.06941	-0.845358	2.08903	0.046516	0.216107	-3.93018
76792	2410131K14Rik	RIKEN cDNA 2410131K14 gene	0.2265	4.77927	2.08774	0.0466407	0.216378	-5.0412
74186	Ccdc3	coiled-coil domain containing 3	0.56688	3.57581	2.08729	0.0466845	0.216475	-4.97834
231872	Aimp2	aminoacyl tRNA synthetase complex-interacting multifunctional protein 2	0.21834	3.42843	2.08726	0.046688	0.216475	-4.85027
27221	Chaf1a	chromatin assembly factor 1, subunit A (p150)	0.331244	2.95178	2.08703	0.04671	0.216515	-4.75635
74352	Zfp84	zinc finger protein 84	0.228468	3.94069	2.08609	0.046802	0.216757	-4.94222
66943	Pqlc1	PQ loop repeat containing 1	0.295161	5.66596	2.08566	0.0468445	0.216769	-5.08371
85305	Kars	lysyl-tRNA synthetase	0.449822	6.5299	2.0852	0.0468891	0.216857	-5.05291
227154	Stradb	STE20-related kinase adaptor beta	0.225045	3.77564	2.0841	0.0469973	0.216919	-4.92764
50493	Txnrd1	thioredoxin reductase 1	0.270128	6.70341	2.08405	0.0470015	0.216919	-5.04087
16173	Il18	interleukin 18	0.888807	1.43154	2.08367	0.0470394	0.216919	-4.44003
56443	Arpc1a	actin related protein 2/3 complex, subunit 1A	0.228432	6.92716	2.08362	0.0470444	0.216919	-5.03208
12544	Cdc45	cell division cycle 45	0.414345	1.54003	2.08343	0.0470631	0.216919	-4.45001
23859	Dlg2	discs large MAGUK scaffold protein 2	0.677062	2.92002	2.08342	0.0470633	0.216919	-4.53632
227058	Dnah7b	dynein, axonemal, heavy chain 7B	0.583272	0.957074	2.08309	0.0470963	0.21701	-4.38897
12616	Cenpb	centromere protein B	0.55037	7.43605	2.08271	0.0471332	0.21711	-4.96052
68917	Hint2	histidine triad nucleotide binding protein 2	0.210816	4.66184	2.0826	0.0471445	0.21711	-5.03849
209334	Gen1	GEN1, Holliday junction 5' flap endonuclease	0.646139	0.923991	2.08239	0.0471649	0.217124	-4.34228
11522	Adh1	alcohol dehydrogenase 1 (class I)	0.598224	7.70103	2.0823	0.0471741	0.217124	-4.94942
68559	Pdrg1	p53 and DNA damage regulated 1	0.299804	5.6675	2.08051	0.0473507	0.217625	-5.10323
12476	Cd151	CD151 antigen	0.654704	6.84087	2.08038	0.0473632	0.217625	-5.00146
16513	Kcnj10	potassium inwardly-rectifying channel, subfamily J, member 10	0.814072	-0.262445	2.08003	0.047398	0.217724	-4.16503
56214	Scamp4	secretory carrier membrane protein 4	0.313739	6.06524	2.07967	0.0474337	0.217827	-5.087
68043	Eef1akmt1	EEF1A alpha lysine methyltransferase 1	0.23864	3.76855	2.07912	0.0474879	0.217987	-4.86856
76560	Prss8	protease, serine 8 (prostasin)	0.391086	6.83465	2.07904	0.0474953	0.217987	-5.0595
52132	Ccdc97	coiled-coil domain containing 97	0.172357	5.87357	2.07885	0.0475149	0.218015	-5.10495
30058	Timm8a1	translocase of inner mitochondrial membrane 8A1	0.33836	3.36142	2.07859	0.0475399	0.218068	-4.86443
109660	Ctrl	chymotrypsin-like	0.787507	-0.725472	2.0783	0.0475692	0.218098	-4.13867
12909	Crcp	calcitonin gene-related peptide-receptor component protein	0.194353	4.63871	2.07796	0.0476023	0.2181	-5.05911
75973	Ccdc162	coiled-coil domain containing 162	0.498986	2.28062	2.07714	0.0476842	0.218348	-4.54083
14252	Flot2	flotillin 2	0.367279	5.90453	2.07704	0.0476945	0.218348	-5.08932
16952	Anxa1	annexin A1	0.893835	8.85023	2.07671	0.0477265	0.218433	-4.7617
50849	Rnf10	ring finger protein 10	0.221352	8.14859	2.07644	0.0477538	0.218435	-4.93437
241447	Cers6	ceramide synthase 6	0.439659	5.17594	2.07615	0.0477825	0.218505	-5.01164
19273	Ptpru	protein tyrosine phosphatase, receptor type, U	0.726119	3.61031	2.07598	0.0477998	0.218523	-4.93966
20787	Srebf1	sterol regulatory element binding transcription factor 1	0.253986	7.43626	2.07541	0.0478562	0.218591	-4.99472
17536	Meis2	Meis homeobox 2	0.677322	4.84944	2.07529	0.0478683	0.218591	-5.08939
101772	Ano1	anoctamin 1, calcium activated chloride channel	0.307881	8.43307	2.07316	0.0480815	0.219442	-4.85138
17948	Naip2	NLR family, apoptosis inhibitory protein 2	0.446267	4.78901	2.0729	0.0481074	0.219498	-5.08709
226153	Twnk	twinkle mtDNA helicase	0.166732	4.47072	2.07204	0.0481934	0.219829	-5.03508
71367	Chst9	carbohydrate (N-acetylgalactosamine 4-0) sulfotransferase 9	1.12236	-1.01454	2.0718	0.0482175	0.219853	-4.14618
224419	Map3k7cl	Map3k7 C-terminal like	0.969248	-2.41902	2.07172	0.0482255	0.219853	-3.87536
20756	Sprr2b	small proline-rich protein 2B	0.806399	-2.09589	2.0713	0.0482673	0.219982	-4.26909
56347	Eif3c	eukaryotic translation initiation factor 3, subunit C	0.35923	8.16358	2.07033	0.0483647	0.220303	-4.93064
13860	Eps8	epidermal growth factor receptor pathway substrate 8	0.379257	5.96724	2.06984	0.0484149	0.220391	-5.09441
16854	Lgals3	lectin, galactose binding, soluble 3	0.836234	5.31378	2.06974	0.0484246	0.220391	-5.08283
213006	Mfsd4a	major facilitator superfamily domain containing 4A	0.495591	6.89506	2.06885	0.0485148	0.220678	-4.98543
217830	Dglucy	D-glutamate cyclase	0.314862	5.90186	2.06807	0.0485926	0.220968	-5.11806
18816	Serpinf2	serine (or cysteine) peptidase inhibitor, clade F, member 2	1.06695	-2.51493	2.06708	0.0486932	0.221243	-3.95102
70257	Atp5mpl	ATP synthase membrane subunit 6.8PL	0.231771	5.3298	2.06614	0.0487883	0.221581	-5.12992
15929	Idh3g	isocitrate dehydrogenase 3 (NAD+), gamma	0.129259	6.29894	2.06593	0.0488094	0.221581	-5.11716
20342	Selenbp2	selenium binding protein 2	0.374359	3.78844	2.06591	0.0488114	0.221581	-4.75113
243897	Ggn	gametogenetin	1.0875	0.804048	2.06581	0.048822	0.221581	-4.26961
100504309	Smim27	small integral membrane protein 27	0.251659	2.29046	2.06509	0.0488948	0.221602	-4.59501
53380	Psmd10	proteasome (prosome, macropain) 26S subunit, non-ATPase, 10	0.227181	4.08901	2.065	0.0489043	0.221602	-5.01696
17826	Fam89b	family with sequence similarity 89, member B	0.247582	5.10253	2.0648	0.0489241	0.221602	-5.11938
66482	Exoc2	exocyst complex component 2	0.150905	5.43952	2.06477	0.0489276	0.221602	-5.13383
11799	Birc5	baculoviral IAP repeat-containing 5	0.807459	1.79084	2.06444	0.0489616	0.221659	-4.6772
70882	Armc3	armadillo repeat containing 3	1.18009	-3.03125	2.06413	0.0489926	0.221697	-3.92554
17936	Nab1	Ngfi-A binding protein 1	0.363077	5.46927	2.06393	0.0490131	0.221697	-5.13055
320311	Rnf152	ring finger protein 152	0.769876	1.71859	2.06384	0.0490221	0.221697	-4.59967
76380	Cep112	centrosomal protein 112	0.43727	0.957468	2.06298	0.0491095	0.221908	-4.40659
108705	Pttg1ip	pituitary tumor-transforming 1 interacting protein	0.398753	6.85841	2.06238	0.0491709	0.222052	-5.06666
16904	Gzmm	granzyme M (lymphocyte met-ase 1)	0.670194	-0.675548	2.06187	0.0492234	0.222211	-4.17019
212531	Sh3bgrl2	SH3 domain binding glutamic acid-rich protein like 2	0.593904	7.03355	2.05961	0.0494548	0.222902	-5.03034
56484	Foxo3	forkhead box O3	0.410155	6.44157	2.05854	0.0495652	0.223214	-5.0899
108671	Dnajc9	DnaJ heat shock protein family (Hsp40) member C9	0.247249	3.76487	2.05804	0.0496158	0.223319	-4.97298
106840	Unc119b	unc-119 lipid binding chaperone B	0.176753	5.91012	2.0577	0.0496508	0.223357	-5.14193
11771	Ap2a1	adaptor-related protein complex 2, alpha 1 subunit	0.163021	6.25531	2.0577	0.0496516	0.223357	-5.12011
216169	Abhd17a	abhydrolase domain containing 17A	0.550807	5.17192	2.05592	0.0498346	0.223979	-5.13224
67871	Mrrf	mitochondrial ribosome recycling factor	0.34231	3.20239	2.05582	0.0498448	0.223979	-4.83307
76501	Commd9	COMM domain containing 9	0.214678	4.51766	2.05546	0.049882	0.224084	-5.08536
320614	A330033J07Rik	RIKEN cDNA A330033J07 gene	1.31872	-2.18878	2.05502	0.049928	0.224097	-3.85759
28295	Gatd3a	glutamine amidotransferase like class 1 domain containing 3A	0.217261	5.76568	2.05479	0.0499518	0.224097	-5.15
107746	Rapgef1	Rap guanine nucleotide exchange factor (GEF) 1	0.181384	6.06767	2.05454	0.0499779	0.224097	-5.14559
27428	Shroom3	shroom family member 3	0.287281	7.67434	2.05451	0.0499807	0.224097	-5.00329
108116	Slco3a1	solute carrier organic anion transporter family, member 3a1	0.249029	5.28977	2.05399	0.0500345	0.224097	-5.15255
111828493	Atrip-trex1	Atrip-Trex1 readthrough	0.436803	1.38151	2.05376	0.0500587	0.224097	-4.40193
26941	Slc9a3r1	solute carrier family 9 (sodium/hydrogen exchanger), member 3 regulator 1	0.411297	6.54453	2.05302	0.0501354	0.224097	-5.07901
20588	Smarcc1	SWI/SNF related, matrix associated, actin dependent regulator of chromatin, subfamily c, member 1	0.295774	6.90979	2.05284	0.0501542	0.224097	-5.08494
380752	Eipr1	EARP complex and GARP complex interacting protein 1	0.225406	3.98825	2.05261	0.0501775	0.224097	-5.04596
66999	Med28	mediator complex subunit 28	0.344092	5.71541	2.05259	0.0501802	0.224097	-5.14736
30945	Rnf19a	ring finger protein 19A	0.318823	5.20062	2.05247	0.050192	0.224097	-5.15395
16785	Rpsa	ribosomal protein SA	0.768255	8.59506	2.05234	0.0502061	0.224097	-4.91294
233912	Armc5	armadillo repeat containing 5	0.182583	4.60762	2.05186	0.0502556	0.224097	-5.11541
320557	Fam169a	family with sequence similarity 169, member A	0.733681	-0.62171	2.05168	0.0502748	0.224097	-4.11411
75406	Ndufs7	NADH:ubiquinone oxidoreductase core subunit S7	0.247469	5.44574	2.05066	0.0503808	0.22419	-5.15595
227612	Tor4a	torsin family 4, member A	0.462017	5.81064	2.05051	0.0503968	0.22419	-5.14453
66538	Rps19bp1	ribosomal protein S19 binding protein 1	0.268848	3.80394	2.05034	0.0504143	0.22419	-4.96381
22628	Ywhag	tyrosine 3-monooxygenase/tryptophan 5-monooxygenase activation protein, gamma polypeptide	0.296245	6.75364	2.04997	0.0504527	0.224203	-5.07728
22418	Wnt5a	wingless-type MMTV integration site family, member 5A	0.398928	3.17163	2.04992	0.0504587	0.224203	-4.71675
12578	Cdkn2a	cyclin dependent kinase inhibitor 2A	0.663513	2.06699	2.04982	0.0504686	0.224203	-5.14874
232670	Tspan33	tetraspanin 33	0.369522	3.81989	2.04979	0.0504722	0.224203	-4.98908
19895	Rpia	ribose 5-phosphate isomerase A	0.229774	4.19277	2.0462	0.050848	0.225443	-5.04983
228576	Mall	mal, T cell differentiation protein-like	1.03267	0.978549	2.04534	0.0509392	0.225663	-4.49377
68021	Bphl	biphenyl hydrolase-like (serine hydrolase, breast epithelial mucin-associated antigen)	0.202335	5.2544	2.04403	0.051077	0.225851	-5.14992
16874	Lhx6	LIM homeobox protein 6	0.640881	0.454123	2.04367	0.0511154	0.225851	-4.29631
270084	Lpcat2	lysophosphatidylcholine acyltransferase 2	0.368479	5.40676	2.04345	0.0511389	0.225851	-5.16621
74525	Fam234b	family with sequence similarity 234, member B	0.225914	6.26437	2.04336	0.0511477	0.225851	-5.16615
232449	Dera	deoxyribose-phosphate aldolase (putative)	0.298568	4.62118	2.0432	0.0511646	0.225864	-5.14111
110826	Etfb	electron transferring flavoprotein, beta polypeptide	0.352532	5.97421	2.0404	0.0514617	0.226713	-5.16741
72029	Cnpy3	canopy FGF signaling regulator 3	0.185146	5.5286	2.03945	0.0515627	0.226884	-5.17869
105348	Golm1	golgi membrane protein 1	0.811018	5.20016	2.03919	0.0515903	0.226944	-5.15042
266781	Snx17	sorting nexin 17	0.237505	6.53278	2.03903	0.0516077	0.226944	-5.14064
67163	Ccdc47	coiled-coil domain containing 47	0.159798	6.77991	2.03756	0.0517649	0.227528	-5.13236
381524	AI427809	expressed sequence AI427809	0.585835	0.709901	2.03726	0.0517971	0.227605	-4.612
97212	Hadha	hydroxyacyl-Coenzyme A dehydrogenase/3-ketoacyl-Coenzyme A thiolase/enoyl-Coenzyme A hydratase (trifunctional protein), alpha subunit	0.322944	7.21322	2.03697	0.051828	0.227622	-5.09958
16202	Ilk	integrin linked kinase	0.400545	0.87693	2.03649	0.0518792	0.227785	-4.33322
56040	Rplp1	ribosomal protein, large, P1	0.802648	8.8568	2.03617	0.0519131	0.227811	-4.9198
108907	Nusap1	nucleolar and spindle associated protein 1	0.722441	2.2373	2.03602	0.0519291	0.22782	-4.71027
101604	E430018J23Rik	RIKEN cDNA E430018J23 gene	0.259326	2.73571	2.03559	0.0519758	0.227852	-4.74493
67843	Slc35a4	solute carrier family 35, member A4	0.310182	6.21244	2.03557	0.0519779	0.227852	-5.16231
71833	Dcaf7	DDB1 and CUL4 associated factor 7	0.402415	6.86903	2.03556	0.0519783	0.227852	-5.11725
20941	Svs4	seminal vesicle secretory protein 4	1.98771	-3.56843	2.03388	0.0521588	0.228336	-3.89376
66091	Ndufa3	NADH:ubiquinone oxidoreductase subunit A3	0.307551	5.65825	2.03367	0.0521814	0.228374	-5.18588
13650	Rhbdf1	rhomboid 5 homolog 1	0.427016	6.14254	2.03321	0.0522317	0.228434	-5.16971
68188	Sympk	symplekin	0.196771	7.23243	2.03316	0.0522371	0.228434	-5.10564
228061	Agps	alkylglycerone phosphate synthase	0.479972	5.22942	2.03121	0.0524471	0.229087	-5.17993
69684	Aarsd1	alanyl-tRNA synthetase domain containing 1	0.167013	4.72578	2.03112	0.0524565	0.229087	-5.13923
230971	Megf6	multiple EGF-like-domains 6	0.528068	2.49975	2.031	0.0524703	0.229087	-4.62387
22275	Urod	uroporphyrinogen decarboxylase	0.200587	5.22671	2.0303	0.0525461	0.22917	-5.18265
71954	Suds3	suppressor of defective silencing 3 homolog (S. cerevisiae)	0.147282	6.86644	2.02986	0.0525935	0.229316	-5.14224
64295	Tmub1	transmembrane and ubiquitin-like domain containing 1	0.331595	3.845	2.02957	0.0526245	0.22939	-5.00066
69736	Nup37	nucleoporin 37	0.330246	2.40371	2.02872	0.0527174	0.229656	-4.74348
338367	Myo1d	myosin ID	0.55611	8.00279	2.02862	0.0527278	0.229656	-5.05363
66096	Lamtor4	late endosomal/lysosomal adaptor, MAPK and MTOR activator 4	0.191953	4.80755	2.02636	0.0529738	0.230464	-5.15351
54152	Dnal4	dynein, axonemal, light chain 4	0.218579	4.14163	2.02627	0.0529839	0.230464	-5.10239
21664	Phlda1	pleckstrin homology like domain, family A, member 1	0.338316	7.1345	2.02602	0.0530113	0.230479	-5.13445
51792	Ppp2r1a	protein phosphatase 2, regulatory subunit A, alpha	0.474373	7.49772	2.02593	0.0530212	0.230479	-5.07027
207911	Mchr1	melanin-concentrating hormone receptor 1	0.913423	-1.17284	2.02572	0.053044	0.230479	-4.20298
26379	Esrra	estrogen related receptor, alpha	0.258285	6.02952	2.02386	0.0532476	0.231065	-5.18575
268534	Sntg2	syntrophin, gamma 2	1.22092	-1.75031	2.02376	0.0532586	0.231065	-4.01785
20544	Slc9a1	solute carrier family 9 (sodium/hydrogen exchanger), member 1	0.191057	6.37441	2.02371	0.0532639	0.231065	-5.16697
54722	Gsdme	gasdermin E	0.419864	2.25304	2.0231	0.0533309	0.231294	-4.59129
110854	Ptpa	protein phosphatase 2 protein activator	0.378953	7.1065	2.02226	0.0534234	0.231572	-5.13315
109648	Npy	neuropeptide Y	2.56635	-3.05422	2.02159	0.053497	0.23183	-3.94336
56378	Arpc3	actin related protein 2/3 complex, subunit 3	0.401706	6.70631	2.02054	0.0536126	0.23202	-5.13061
69660	Tmbim1	transmembrane BAX inhibitor motif containing 1	0.281903	6.94632	2.02047	0.05362	0.23202	-5.13613
52033	Pbk	PDZ binding kinase	0.778502	1.99456	2.0203	0.0536389	0.23202	-4.70588
74684	4930451G09Rik	RIKEN cDNA 4930451G09 gene	0.456027	1.53571	2.01919	0.0537615	0.232482	-4.50937
436440	Gpr31b	G protein-coupled receptor 31, D17Leh66b region	0.88122	-2.65775	2.01789	0.0539054	0.23298	-4.03473
19179	Psmc1	protease (prosome, macropain) 26S subunit, ATPase 1	0.233518	6.69745	2.01708	0.053995	0.232997	-5.16937
68653	Samm50	SAMM50 sorting and assembly machinery component	0.277411	5.96474	2.01635	0.0540764	0.233231	-5.20858
69878	Snrpf	small nuclear ribonucleoprotein polypeptide F	0.295872	2.72491	2.01528	0.0541945	0.233611	-4.80673
333654	Ppp1r13l	protein phosphatase 1, regulatory subunit 13 like	0.162768	5.45833	2.01477	0.0542512	0.233744	-5.22564
71361	Aifm2	apoptosis-inducing factor, mitochondrion-associated 2	0.267478	4.24856	2.01475	0.054254	0.233744	-5.13694
170439	Elovl6	ELOVL family member 6, elongation of long chain fatty acids (yeast)	0.614619	2.34515	2.01382	0.0543579	0.233847	-4.75684
72140	Cep89	centrosomal protein 89	0.242289	3.99764	2.01376	0.054364	0.233847	-5.09102
54369	Nme6	NME/NM23 nucleoside diphosphate kinase 6	0.465361	2.93026	2.01319	0.0544278	0.233998	-4.78651
233189	Ctu1	cytosolic thiouridylase subunit 1	0.281389	3.21573	2.01275	0.054477	0.234148	-4.88813
213649	Arhgef19	Rho guanine nucleotide exchange factor (GEF) 19	0.477385	3.58117	2.01219	0.0545394	0.234354	-5.0826
75847	Crppa	CDP-L-ribitol pyrophosphorylase A	0.463082	1.81732	2.01169	0.0545962	0.234537	-4.60631
114602	Zmynd10	zinc finger, MYND domain containing 10	1.22061	-1.75073	2.01127	0.0546432	0.234677	-4.07065
240263	Fem1c	fem-1 homolog c (C.elegans)	0.434206	5.5525	2.01038	0.0547424	0.234855	-5.22427
271375	Cd200r2	Cd200 receptor 2	1.4134	-0.541175	2.00961	0.0548294	0.235104	-4.46325
23790	Coro1c	coronin, actin binding protein 1C	0.422228	6.43195	2.0081	0.054999	0.235646	-5.18772
107350	AW112010	expressed sequence AW112010	0.7836	3.98015	2.00752	0.0550648	0.235823	-5.22094
17131	Smad7	SMAD family member 7	0.190063	4.11199	2.00743	0.0550751	0.235823	-5.12646
209232	Wfdc5	WAP four-disulfide core domain 5	1.11441	-2.75977	2.00679	0.0551467	0.235946	-4.20363
68453	Gpihbp1	GPI-anchored HDL-binding protein 1	0.619336	0.455908	2.00671	0.0551559	0.235946	-4.36294
18973	Pole	polymerase (DNA directed), epsilon	0.576958	2.27267	2.006	0.0552359	0.236227	-4.82502
18440	P2rx6	purinergic receptor P2X, ligand-gated ion channel, 6	0.534671	4.8473	2.00513	0.0553354	0.236404	-5.10329
330817	Dhps	deoxyhypusine synthase	0.247273	4.19736	2.00305	0.055571	0.237286	-5.16687
114896	Afg3l1	AFG3-like AAA ATPase 1	0.141471	5.74151	2.00279	0.0556006	0.237351	-5.24002
68089	Arpc4	actin related protein 2/3 complex, subunit 4	0.554338	6.12357	2.00254	0.0556298	0.237362	-5.19997
11944	Atp4a	ATPase, H+/K+ exchanging, gastric, alpha polypeptide	3.04334	-0.0746802	2.00193	0.0556994	0.237507	-4.10153
22171	Tyms	thymidylate synthase	0.322021	3.13599	2.0017	0.0557246	0.237507	-4.94941
18439	P2rx7	purinergic receptor P2X, ligand-gated ion channel, 7	0.242616	4.4729	2.00126	0.0557759	0.237663	-5.16718
226548	Aph1a	aph1 homolog A, gamma secretase subunit	0.423517	6.25039	1.99985	0.0559363	0.237977	-5.21663
72640	Mex3a	mex3 RNA binding family member A	0.458251	3.3704	1.99974	0.0559494	0.237977	-5.10343
433323	Sgpp2	sphingosine-1-phosphate phosphotase 2	1.52729	-0.448507	1.99972	0.0559516	0.237977	-4.31977
18211	Ntrk1	neurotrophic tyrosine kinase, receptor, type 1	1.3265	-1.95793	1.99893	0.0560421	0.2383	-4.07933
12021	Bard1	BRCA1 associated RING domain 1	0.724181	0.65261	1.99769	0.0561847	0.238781	-4.47545
11465	Actg1	actin, gamma, cytoplasmic 1	0.672399	9.53764	1.99741	0.0562161	0.238811	-4.86854
104886	Rab15	RAB15, member RAS oncogene family	0.377856	8.79311	1.99737	0.0562211	0.238811	-4.98889
269999	Orai3	ORAI calcium release-activated calcium modulator 3	0.26218	5.01695	1.99724	0.0562358	0.238812	-5.23558
100121	Tdrd7	tudor domain containing 7	0.17032	5.82878	1.99698	0.0562663	0.238873	-5.25459
69852	Tcf23	transcription factor 23	0.929844	-0.584266	1.99672	0.0562952	0.238873	-4.20595
67994	Mrps11	mitochondrial ribosomal protein S11	0.205504	3.62075	1.99671	0.0562974	0.238873	-5.06321
13605	Ect2	ect2 oncogene	0.870505	1.82537	1.99661	0.0563089	0.238873	-4.80204
12558	Cdh2	cadherin 2	0.942672	-0.225417	1.9962	0.0563561	0.239011	-4.18279
21802	Tgfa	transforming growth factor alpha	0.387112	4.75633	1.99574	0.0564084	0.239076	-5.25293
99349	Dnajc24	DnaJ heat shock protein family (Hsp40) member C24	0.219596	2.9018	1.99546	0.0564412	0.239076	-4.8326
216820	Dhrs7b	dehydrogenase/reductase (SDR family) member 7B	0.249413	4.08078	1.99544	0.056443	0.239076	-5.14073
12703	Socs1	suppressor of cytokine signaling 1	0.532659	0.73248	1.99544	0.0564433	0.239076	-4.48825
11757	Prdx3	peroxiredoxin 3	0.420608	5.90814	1.99488	0.0565078	0.239219	-5.23802
224912	Crb3	crumbs family member 3	0.17952	5.18303	1.99339	0.0566806	0.239826	-5.2634
17691	Sik1	salt inducible kinase 1	0.462446	5.61006	1.99297	0.0567291	0.239969	-5.25341
27762	Vwa7	von Willebrand factor A domain containing 7	0.648942	1.45619	1.99131	0.0569209	0.240384	-4.67176
18844	Plxna1	plexin A1	0.261794	6.55057	1.99123	0.0569302	0.240384	-5.21227
329015	Atg2a	autophagy related 2A	0.249573	6.00283	1.98987	0.0570892	0.240642	-5.25781
66448	Mrpl20	mitochondrial ribosomal protein L20	0.19544	4.80755	1.98848	0.0572513	0.241115	-5.24306
110078	Pygb	brain glycogen phosphorylase	0.632956	9.60296	1.988	0.0573067	0.241133	-4.90765
56724	Cript	cysteine-rich PDZ-binding protein	0.250002	4.81671	1.98728	0.0573917	0.24127	-5.25097
97130	C77080	expressed sequence C77080	0.275566	7.76969	1.9868	0.0574474	0.24137	-5.08184
73666	Thoc3	THO complex 3	0.24315	4.2215	1.98651	0.0574815	0.241399	-5.17695
243529	H1fx	H1 histone family, member X	0.456415	1.36757	1.98582	0.0575631	0.241679	-4.6366
78102	8430426J06Rik	RIKEN cDNA 8430426J06 gene	0.867283	-1.6888	1.98452	0.057716	0.241947	-4.12265
12468	Cct7	chaperonin containing Tcp1, subunit 7 (eta)	0.348969	7.03858	1.98425	0.0577473	0.242016	-5.19722
66129	Prxl2c	peroxiredoxin like 2C	0.232486	4.94096	1.98315	0.0578773	0.242318	-5.24824
71699	Slc41a3	solute carrier family 41, member 3	0.511585	2.10484	1.98277	0.0579213	0.242434	-4.75382
50766	Crim1	cysteine rich transmembrane BMP regulator 1 (chordin like)	0.54628	4.67076	1.98183	0.0580326	0.242526	-5.24529
21379	Tbrg4	transforming growth factor beta regulated gene 4	0.229224	5.14941	1.98164	0.0580553	0.242559	-5.27615
235048	Zfp599	zinc finger protein 599	0.56701	1.42623	1.98088	0.0581446	0.242803	-4.64603
20054	Rps15	ribosomal protein S15	0.455948	8.22403	1.98088	0.0581454	0.242803	-5.10224
22334	Vdac2	voltage-dependent anion channel 2	0.263013	7.2349	1.98014	0.0582327	0.242927	-5.16249
66682	Trappc5	trafficking protein particle complex 5	0.201245	4.83639	1.97961	0.058296	0.243067	-5.25514
103142	Rdh9	retinol dehydrogenase 9	0.850792	-0.360957	1.97933	0.0583287	0.243115	-4.37093
13001	Csnk2b	casein kinase 2, beta polypeptide	0.37972	5.98026	1.97919	0.058345	0.243115	-5.26489
19173	Psmb5	proteasome (prosome, macropain) subunit, beta type 5	0.308796	5.57446	1.97892	0.0583778	0.243159	-5.28525
67729	Mansc1	MANSC domain containing 1	0.500719	6.7618	1.97859	0.058417	0.243181	-5.20807
68481	Mpzl1	myelin protein zero-like 1	0.248485	5.37984	1.9785	0.0584275	0.243181	-5.28677
207785	Csrnp2	cysteine-serine-rich nuclear protein 2	0.31402	2.67639	1.97846	0.0584325	0.243181	-4.87393
212632	Iffo2	intermediate filament family orphan 2	0.308605	4.49346	1.97788	0.058501	0.243187	-5.24712
58810	Akr1a1	aldo-keto reductase family 1, member A1 (aldehyde reductase)	0.458043	8.68677	1.97788	0.0585017	0.243187	-5.03771
110198	Akr7a5	aldo-keto reductase family 7, member A5 (aflatoxin aldehyde reductase)	0.376323	4.54427	1.97786	0.0585038	0.243187	-5.22579
74148	Cluh	clustered mitochondria (cluA/CLU1) homolog	0.205158	6.36746	1.97719	0.058584	0.243458	-5.26885
280668	Adam1a	a disintegrin and metallopeptidase domain 1a	0.420834	1.71368	1.97539	0.058798	0.244199	-4.64215
69363	Spaca4	sperm acrosome associated 4	1.26609	-1.79077	1.97532	0.0588071	0.244199	-4.25303
195208	Dcdc2a	doublecortin domain containing 2a	1.2805	-1.32182	1.97478	0.0588712	0.244278	-4.14104
100503710	Gm5741	predicted gene 5741	0.96101	-1.88842	1.97447	0.0589088	0.244337	-4.0833
21677	Tead2	TEA domain family member 2	0.62261	1.73761	1.97441	0.0589154	0.244337	-4.68908
26914	H2afy	H2A histone family, member Y	0.199725	6.28819	1.97298	0.0590867	0.244923	-5.26457
12520	Cd81	CD81 antigen	0.640225	7.87431	1.97253	0.0591416	0.245088	-5.06037
72290	Lsm11	U7 snRNP-specific Sm-like protein LSM11	0.344558	2.92197	1.97054	0.0593804	0.245579	-4.93872
27260	Plek2	pleckstrin 2	0.26363	2.89606	1.97036	0.0594021	0.245606	-4.91099
21813	Tgfbr2	transforming growth factor, beta receptor II	0.704288	7.74523	1.97016	0.059427	0.245611	-5.12489
14248	Flii	flightless I actin binding protein	0.124608	7.48308	1.9701	0.0594334	0.245611	-5.18235
21957	Tnnt3	troponin T3, skeletal, fast	1.93332	-0.763675	1.96859	0.0596161	0.245995	-4.23743
72393	Faim2	Fas apoptotic inhibitory molecule 2	0.699697	0.416632	1.96856	0.05962	0.245995	-4.75755
13195	Ddc	dopa decarboxylase	2.09923	-1.62079	1.96852	0.0596248	0.245995	-4.06998
24058	Sigirr	single immunoglobulin and toll-interleukin 1 receptor (TIR) domain	0.294624	5.08721	1.96846	0.059632	0.245995	-5.29731
232987	B9d2	B9 protein domain 2	0.282102	2.36148	1.96808	0.0596783	0.246096	-4.79253
118453	Mmp28	matrix metallopeptidase 28 (epilysin)	0.754578	0.264966	1.96678	0.0598364	0.246651	-4.38663
317717	Sec22a	SEC22 homolog A, vesicle trafficking protein	0.287467	3.89432	1.96641	0.0598813	0.246712	-5.14007
20624	Eftud2	elongation factor Tu GTP binding domain containing 2	0.337471	6.11963	1.96602	0.0599278	0.246841	-5.28673
230904	Fbxo2	F-box protein 2	0.849532	0.333361	1.96351	0.0602338	0.247663	-4.41852
16562	Kif1c	kinesin family member 1C	0.456267	8.23781	1.96324	0.0602666	0.247681	-5.10751
225215	Rsl24d1	ribosomal L24 domain containing 1	0.212394	4.40261	1.9632	0.060272	0.247681	-5.25349
21956	Tnnt2	troponin T2, cardiac	0.725151	1.39251	1.9631	0.0602837	0.247681	-4.71689
233406	Prc1	protein regulator of cytokinesis 1	0.516902	3.37743	1.96269	0.0603342	0.247764	-5.09039
246729	Oas1h	2'-5' oligoadenylate synthetase 1H	0.664868	-0.282066	1.96026	0.0606327	0.24863	-4.5117
65256	Asb2	ankyrin repeat and SOCS box-containing 2	0.493585	2.04263	1.95993	0.0606732	0.24863	-4.66745
100043133	9130023H24Rik	RIKEN cDNA 9130023H24 gene	0.265408	2.86029	1.95937	0.0607417	0.248711	-4.9592
56327	Arl2	ADP-ribosylation factor-like 2	0.230145	4.69429	1.95932	0.0607479	0.248711	-5.25591
14381	G6pdx	glucose-6-phosphate dehydrogenase X-linked	0.36075	6.65816	1.9588	0.0608121	0.248817	-5.26534
18477	Prdx1	peroxiredoxin 1	0.552835	8.26154	1.95847	0.060853	0.248817	-5.10543
70099	Smc4	structural maintenance of chromosomes 4	0.394433	4.69347	1.95827	0.0608767	0.248817	-5.29755
13121	Cyp51	cytochrome P450, family 51	0.625718	5.48273	1.95795	0.0609168	0.248817	-5.30208
192654	Pla2g15	phospholipase A2, group XV	0.266021	4.43854	1.95784	0.0609298	0.248817	-5.26906
66869	Zfp869	zinc finger protein 869	0.179731	5.30192	1.9575	0.0609722	0.248817	-5.31646
243300	Nyap1	neuronal tyrosine-phosphorylated phosphoinositide 3-kinase adaptor 1	0.524719	3.57509	1.95713	0.0610175	0.248817	-5.21498
216858	Kctd11	potassium channel tetramerisation domain containing 11	0.426245	3.22782	1.95628	0.0611232	0.249184	-5.13849
17215	Mcm3	minichromosome maintenance complex component 3	0.494228	3.48955	1.95604	0.0611529	0.249243	-5.18647
15404	Hoxa7	homeobox A7	0.613613	1.84496	1.95578	0.0611848	0.249311	-4.7311
72709	C1qtnf6	C1q and tumor necrosis factor related protein 6	0.277805	4.16055	1.95535	0.0612376	0.249416	-5.30644
11758	Prdx6	peroxiredoxin 6	0.494617	10.1415	1.955	0.0612811	0.249458	-5.00009
26440	Psma1	proteasome (prosome, macropain) subunit, alpha type 1	0.142356	6.381	1.95498	0.0612844	0.249458	-5.29405
17318	Mid1	midline 1	1.29355	7.67436	1.95475	0.0613128	0.249458	-5.13805
381287	A530032D15Rik	RIKEN cDNA A530032D15Rik gene	0.324244	1.33863	1.95426	0.0613733	0.249642	-4.62618
14670	Gnl1	guanine nucleotide binding protein-like 1	0.201218	6.00099	1.95346	0.0614723	0.249691	-5.32448
13929	Amz2	archaelysin family metallopeptidase 2	0.1671	5.23901	1.95342	0.0614772	0.249691	-5.32342
68241	Mcrip2	MAPK regulated corepressor interacting protein 2	0.299426	2.44193	1.95318	0.0615074	0.249697	-4.74856
19099	Mapk8ip1	mitogen-activated protein kinase 8 interacting protein 1	0.318843	4.59819	1.95317	0.0615092	0.249697	-5.27137
228421	Kif18a	kinesin family member 18A	0.772541	0.237737	1.95144	0.0617239	0.250332	-4.47866
237091	Lhfpl1	lipoma HMGIC fusion partner-like 1	0.996485	2.07226	1.95142	0.0617271	0.250332	-4.44012
110749	Chaf1b	chromatin assembly factor 1, subunit B (p60)	0.404828	2.91746	1.95109	0.0617677	0.250369	-5.03505
68011	Snrpg	small nuclear ribonucleoprotein polypeptide G	0.158382	4.06629	1.95097	0.0617825	0.250369	-5.22196
50762	Fbxo6	F-box protein 6	0.250822	5.14437	1.95071	0.061815	0.250439	-5.33592
77417	C030013C21Rik	RIKEN cDNA C030013C21 gene	0.832767	-0.92138	1.95019	0.0618801	0.250545	-4.24538
218820	Zfp503	zinc finger protein 503	0.308853	5.56197	1.94948	0.0619691	0.250718	-5.33749
17425	Foxk1	forkhead box K1	0.234735	6.14712	1.94899	0.0620313	0.250755	-5.32138
22223	Uchl1	ubiquitin carboxy-terminal hydrolase L1	1.05183	1.46918	1.9485	0.0620926	0.250874	-4.57046
66058	Tmem176a	transmembrane protein 176A	0.736055	7.48387	1.94838	0.0621071	0.250874	-5.09591
11821	Aprt	adenine phosphoribosyl transferase	0.24483	4.91818	1.94817	0.062134	0.250921	-5.30851
16419	Itgb5	integrin beta 5	0.444733	6.13592	1.94744	0.0622255	0.251104	-5.33548
109778	Blvra	biliverdin reductase A	0.153386	4.0721	1.94709	0.0622697	0.251122	-5.23131
66881	Pcyox1	prenylcysteine oxidase 1	0.521623	7.04398	1.94669	0.0623199	0.251122	-5.23387
22174	Tyro3	TYRO3 protein tyrosine kinase 3	0.372118	7.06481	1.94657	0.0623341	0.251122	-5.24521
18802	Plcd4	phospholipase C, delta 4	0.849683	-1.00759	1.94633	0.0623651	0.251122	-4.40223
14345	Fut4	fucosyltransferase 4	0.843006	3.08043	1.94431	0.0626197	0.251636	-5.20029
101631	Pwwp2b	PWWP domain containing 2B	0.365687	6.83398	1.94279	0.0628117	0.25221	-5.29339
114570	Crip3	cysteine-rich protein 3	0.967303	-1.59973	1.94269	0.0628243	0.25221	-4.20749
623230	Tmem200b	transmembrane protein 200B	0.43338	2.9782	1.94099	0.0630409	0.252706	-5.05354
20973	Syngr2	synaptogyrin 2	0.446923	7.60803	1.94053	0.0630985	0.252875	-5.22057
14065	F2rl3	coagulation factor II (thrombin) receptor-like 3	0.741488	-1.14609	1.94027	0.0631321	0.252885	-4.20826
[truncated: 14,309 more rows]

## Sheet: ERG-OE results
Limma results for comparison of Pten_KO_ERG_OE vs. Pten_KO mouse RNAseq
ENTREZ	SYMBOL	GENENAME	limma_logFC	limma_AveExpr	limma_t	limma_P.Value	limma_adj.P.Val	limma_B
11443	Chrnb1	cholinergic receptor, nicotinic, beta polypeptide 1 (muscle)	2.2851	3.26023	14.2782	6.5892e-14	1.0745e-09	21.8243
235416	Lman1l	lectin, mannose-binding 1 like	5.25392	4.14125	13.6981	1.73234e-13	1.41246e-09	20.8663
20811	Srms	src-related kinase lacking C-terminal regulatory tyrosine and N-terminal myristylation sites	4.807	1.7457	12.8237	7.90111e-13	4.29478e-09	18.9826
69226	Snx24	sorting nexing 24	1.34136	4.3082	12.2234	2.34196e-12	8.63204e-09	18.3018
13448	Dok1	docking protein 1	1.53044	4.08565	12.1572	2.64673e-12	8.63204e-09	18.1943
18489	Reg3b	regenerating islet-derived 3 beta	4.8057	3.66536	11.7896	5.26109e-12	1.2609e-08	17.5221
236266	Alms1	ALMS1, centrosome and basal body associated	1.4931	3.04428	11.5944	7.62273e-12	1.5538e-08	17.1617
107449	Unc5b	unc-5 netrin receptor B	1.8109	4.48321	11.5101	8.95885e-12	1.62324e-08	16.9452
17132	Maf	avian musculoaponeurotic fibrosarcoma oncogene homolog	1.74545	5.5335	11.382	1.14707e-11	1.75464e-08	16.6876
100041546	Ly6c2	lymphocyte antigen 6 complex, locus C2	2.91354	3.73441	11.3399	1.24455e-11	1.75464e-08	16.6505
16367	Irs1	insulin receptor substrate 1	2.04603	6.30419	11.3209	1.29121e-11	1.75464e-08	16.573
117600	Srgap1	SLIT-ROBO Rho GTPase activating protein 1	1.63445	4.77683	11.0806	2.06638e-11	2.59204e-08	16.0953
433091	Pnpla1	patatin-like phospholipase domain containing 1	5.87894	-2.74707	11.0423	2.22819e-11	2.59536e-08	14.1407
12162	Bmp7	bone morphogenetic protein 7	2.65675	5.40687	10.6253	5.13016e-11	4.71428e-08	15.2187
217692	Sipa1l1	signal-induced proliferation-associated 1 like 1	0.782354	6.79152	10.6183	5.20372e-11	4.71428e-08	15.1684
232664	Ccdc136	coiled-coil domain containing 136	3.42982	3.39331	10.5568	5.89564e-11	5.06001e-08	15.1465
20541	Slc8a1	solute carrier family 8 (sodium/calcium exchanger), member 1	2.55654	3.84565	10.3522	8.95983e-11	7.3054e-08	14.7077
16973	Lrp5	low density lipoprotein receptor-related protein 5	0.859544	6.7177	10.3024	9.92957e-11	7.43861e-08	14.5096
212706	N4bp3	NEDD4 binding protein 3	1.3178	3.41143	10.288	1.02278e-10	7.43861e-08	14.5914
16574	Kif5c	kinesin family member 5C	2.72525	1.87474	10.2308	1.15131e-10	7.82269e-08	14.4443
66725	Lrrk2	leucine-rich repeat kinase 2	1.87786	2.66813	10.0649	1.62684e-10	9.82548e-08	14.1494
70381	Tecpr1	tectonin beta-propeller repeat containing 1	1.6537	6.95217	9.9782	1.95181e-10	1.08554e-07	13.8568
230718	Nt5c1a	5'-nucleotidase, cytosolic IA	5.58856	1.09922	9.93627	2.13218e-10	1.12159e-07	13.5426
22375	Wars	tryptophanyl-tRNA synthetase	1.72865	8.49901	9.8867	2.3677e-10	1.20656e-07	13.7117
20309	Cxcl15	chemokine (C-X-C motif) ligand 15	5.12954	5.32093	9.80736	2.80181e-10	1.38452e-07	13.5759
18155	Pnoc	prepronociceptin	6.02349	-3.50788	9.7485	3.1762e-10	1.51454e-07	11.8979
72269	Cda	cytidine deaminase	2.34709	1.46619	9.56012	4.75901e-10	2.14884e-07	13.0867
20443	St3gal4	ST3 beta-galactoside alpha-2,3-sialyltransferase 4	2.13691	3.90136	9.54502	4.91682e-10	2.14884e-07	12.9727
18585	Pde9a	phosphodiesterase 9A	1.41818	6.46658	9.53657	5.00742e-10	2.14884e-07	12.8851
54409	Ramp2	receptor (calcitonin) activity modifying protein 2	1.5577	2.25331	9.48326	5.62006e-10	2.34991e-07	12.9295
77619	Prelid2	PRELI domain containing 2	2.23876	1.49042	9.46934	5.79243e-10	2.36143e-07	12.8947
11980	Atp8a1	ATPase, aminophospholipid transporter (APLT), class I, type 8A, member 1	1.3005	5.78038	9.44987	6.04266e-10	2.40336e-07	12.6864
217125	Samd14	sterile alpha motif domain containing 14	1.01653	4.27214	9.32223	7.9825e-10	3.02722e-07	12.448
66957	Serpinb11	serine (or cysteine) peptidase inhibitor, clade B (ovalbumin), member 11	3.5965	4.29319	9.27157	8.92051e-10	3.30606e-07	12.3914
56279	Dipk1b	divergent protein kinase domain 1B	2.47223	0.775729	9.25726	9.20533e-10	3.33581e-07	12.1954
57349	Ppbp	pro-platelet basic protein	5.55006	-1.00537	9.18554	1.07808e-09	3.74783e-07	11.7938
15234	Hgf	hepatocyte growth factor	1.96735	3.04414	9.18466	1.0802e-09	3.74783e-07	12.2237
20459	Ptk6	PTK6 protein tyrosine kinase 6	4.19412	-1.78573	9.15747	1.14706e-09	3.8969e-07	11.4304
20130	Rras	related RAS viral (r-ras) oncogene	0.973159	5.48602	9.11418	1.26244e-09	4.20136e-07	11.9409
16770	Lalba	lactalbumin, alpha	6.13558	-2.16767	9.10123	1.29924e-09	4.23429e-07	11.2219
12661	Chl1	cell adhesion molecule L1-like	2.28948	4.0952	9.09263	1.32427e-09	4.23429e-07	11.9624
21906	Otop1	otopetrin 1	4.27567	-1.16141	9.0533	1.4452e-09	4.41442e-07	11.6506
242523	Dmrta1	doublesex and mab-3 related transcription factor like family A1	4.01371	-0.582239	9.04817	1.46182e-09	4.41442e-07	11.5827
53313	Atp2a3	ATPase, Ca++ transporting, ubiquitous	2.57931	6.73479	8.93218	1.89402e-09	5.41855e-07	11.5951
68545	Ecscr	endothelial cell surface expressed chemotaxis and apoptosis regulator	1.68947	3.69804	8.92322	1.93245e-09	5.43319e-07	11.6415
260301	Otos	otospiralin	9.28739	0.165791	8.91212	1.98115e-09	5.47569e-07	11.2346
16516	Kcnj15	potassium inwardly-rectifying channel, subfamily J, member 15	3.05242	2.49836	8.78682	2.62693e-09	6.59036e-07	11.4028
244698	Hephl1	hephaestin-like 1	3.29357	-1.7307	8.76757	2.7438e-09	6.77926e-07	11.0137
18516	Pbx3	pre B cell leukemia homeobox 3	2.49598	1.798	8.76046	2.78835e-09	6.7865e-07	11.3703
50500	Ttpa	tocopherol (alpha) transfer protein	3.18635	0.511086	8.71055	3.12233e-09	7.3791e-07	11.196
11555	Adrb2	adrenergic receptor, beta 2	1.96195	3.11852	8.62611	3.78386e-09	8.81476e-07	11.0287
54126	Arhgef7	Rho guanine nucleotide exchange factor (GEF7)	0.84176	6.13606	8.59971	4.01894e-09	8.97765e-07	10.7684
75690	Vsig10l	V-set and immunoglobulin domain containing 10 like	2.05672	2.42881	8.58862	4.12206e-09	9.08358e-07	10.9793
16560	Kif1a	kinesin family member 1A	3.21388	2.33984	8.47935	5.29615e-09	1.1107e-06	10.7347
14526	Gcg	glucagon	5.24266	-3.42149	8.47799	5.31275e-09	1.1107e-06	9.54989
18218	Dusp8	dual specificity phosphatase 8	0.876789	3.36052	8.46033	5.5332e-09	1.14215e-06	10.5184
19229	Ptk2b	PTK2 protein tyrosine kinase 2 beta	1.11999	5.31179	8.40372	6.30512e-09	1.26432e-06	10.3197
71962	Castor1	cytosolic arginine sensor for mTORC1 subunit 1	1.54582	2.28647	8.39259	6.46945e-09	1.26432e-06	10.5507
18578	Pde4b	phosphodiesterase 4B, cAMP specific	1.87628	3.75704	8.38459	6.59027e-09	1.26432e-06	10.4304
11676	Aldoc	aldolase C, fructose-bisphosphate	3.39844	5.4606	8.3122	7.79436e-09	1.44435e-06	10.1758
74315	Rnf145	ring finger protein 145	0.627295	6.55296	8.24491	9.11576e-09	1.67023e-06	9.94731
75745	Rian	RNA imprinted and accumulated in nucleus	3.76824	4.1316	8.22577	9.53206e-09	1.68956e-06	10.0147
75124	Nxnl2	nucleoredoxin-like 2	2.40935	1.23577	8.21347	9.80985e-09	1.7201e-06	10.0976
19038	Ppic	peptidylprolyl isomerase C	1.87598	3.39402	8.20759	9.94554e-09	1.72534e-06	10.0047
110095	Pygl	liver glycogen phosphorylase	1.80401	3.89044	8.18337	1.0525e-08	1.80664e-06	9.88668
101502	Hsd3b7	hydroxy-delta-5-steroid dehydrogenase, 3 beta- and steroid delta-isomerase 7	1.16911	3.27062	8.1549	1.12508e-08	1.88056e-06	9.93
108767	Pnrc1	proline-rich nuclear receptor coactivator 1	0.78623	7.32508	8.15013	1.13772e-08	1.88056e-06	9.78625
16322	Inha	inhibin alpha	2.89035	2.302	8.12155	1.21662e-08	1.96909e-06	9.92888
56229	Thsd1	thrombospondin, type I, domain 1	2.56727	2.40463	8.12052	1.21959e-08	1.96909e-06	9.89661
243937	Zfp536	zinc finger protein 536	4.0254	-2.27554	8.1069	1.25922e-08	1.98959e-06	9.00881
330122	Cxcl3	chemokine (C-X-C motif) ligand 3	3.53939	-0.931403	8.0819	1.33547e-08	2.07405e-06	9.77973
106877	Afap1l1	actin filament associated protein 1-like 1	2.02963	3.25324	8.07408	1.36029e-08	2.08935e-06	9.74372
19746	Rhd	Rh blood group, D antigen	4.96953	-0.315173	8.07077	1.37095e-08	2.08935e-06	9.60192
217779	Lysmd1	LysM, putative peptidoglycan-binding, domain containing 1	2.48439	2.20009	8.01569	1.5611e-08	2.35711e-06	9.68448
223646	Naprt	nicotinate phosphoribosyltransferase	0.600114	4.28761	7.96115	1.7761e-08	2.60927e-06	9.35717
11717	Ampd3	adenosine monophosphate deaminase 3	1.1839	5.31599	7.94835	1.83078e-08	2.66559e-06	9.24128
101476	Plekha1	pleckstrin homology domain containing, family A (phosphoinositide binding specific) member 1	0.771842	5.12098	7.93858	1.87373e-08	2.70398e-06	9.22133
11803	Aplp1	amyloid beta (A4) precursor-like protein 1	2.38131	2.34446	7.91885	1.96353e-08	2.77973e-06	9.43535
67815	Sec14l2	SEC14-like lipid binding 2	1.42949	4.45434	7.91882	1.96368e-08	2.77973e-06	9.17611
320472	Ppm1e	protein phosphatase 1E (PP2C domain containing)	1.67063	3.65763	7.9159	1.97737e-08	2.77973e-06	9.27797
170638	Hpcal4	hippocalcin-like 4	5.22606	0.920823	7.89192	2.09332e-08	2.9144e-06	9.3157
217738	Ism2	isthmin 2	5.70332	1.32973	7.8888	2.1089e-08	2.9144e-06	9.3074
20910	Stxbp1	syntaxin binding protein 1	1.19488	5.9823	7.87285	2.19052e-08	3.00174e-06	9.06002
77596	Adgrf1	adhesion G protein-coupled receptor F1	2.53699	3.69675	7.86585	2.22729e-08	3.02671e-06	9.26462
21452	Tcn2	transcobalamin 2	1.9526	8.25831	7.8274	2.44113e-08	3.28987e-06	9.06744
207728	Pde2a	phosphodiesterase 2A, cGMP-stimulated	2.45425	5.43404	7.77454	2.76989e-08	3.63923e-06	8.8565
107351	Kank1	KN motif and ankyrin repeat domains 1	0.773211	6.2338	7.77158	2.78963e-08	3.63923e-06	8.80973
100503810	Gm13056	predicted gene 13056	2.15198	-0.35619	7.73232	3.06482e-08	3.96651e-06	8.94517
17067	Ly6c1	lymphocyte antigen 6 complex, locus C1	3.4013	7.8425	7.69482	3.35366e-08	4.30615e-06	8.84976
17161	Maoa	monoamine oxidase A	2.3088	5.10705	7.68159	3.46207e-08	4.41062e-06	8.63982
16865	Eif2d	eukaryotic translation initiation factor 2D	0.782609	6.53267	7.67056	3.55515e-08	4.49409e-06	8.5758
386655	Eid2	EP300 interacting inhibitor of differentiation 2	1.31124	1.93284	7.66134	3.63498e-08	4.55966e-06	8.85567
353326	Rtl1	retrotransposon Gaglike 1	3.82798	-1.04211	7.61209	4.09328e-08	5.05676e-06	8.57678
19111	Prl6a1	prolactin family 6, subfamily a, member 1	3.87589	-4.03148	7.60286	4.18565e-08	5.10894e-06	7.64553
216505	Pik3ip1	phosphoinositide-3-kinase interacting protein 1	1.06837	5.7946	7.60162	4.19819e-08	5.10894e-06	8.40148
68895	Rasl11a	RAS-like, family 11, member A	2.1896	0.506394	7.57187	4.5113e-08	5.31006e-06	8.64223
76974	Urah	urate (5-hydroxyiso-) hydrolase	1.04948	5.00456	7.56754	4.55883e-08	5.31006e-06	8.3353
57752	Tacc2	transforming, acidic coiled-coil containing protein 2	0.773919	7.828	7.5364	4.916e-08	5.60596e-06	8.34909
59126	Nek6	NIMA (never in mitosis gene a)-related expressed kinase 6	0.843863	5.05823	7.50178	5.34674e-08	6.05481e-06	8.15935
100316809	Mir1906-1	microRNA 1906-1	3.7026	3.28576	7.495	5.43558e-08	6.11296e-06	8.34012
114301	Palmd	palmdelphin	2.00533	2.91027	7.44796	6.09444e-08	6.71501e-06	8.20356
67102	D16Ertd472e	DNA segment, Chr 16, ERATO Doi 472, expressed	1.20659	2.69161	7.41206	6.65186e-08	7.23146e-06	8.20976
13206	Ddx4	DEAD (Asp-Glu-Ala-Asp) box polypeptide 4	6.71388	-1.27	7.38913	7.03497e-08	7.59685e-06	7.75853
23886	Gdf15	growth differentiation factor 15	3.09111	-0.631688	7.38645	7.08113e-08	7.59685e-06	8.18095
235415	Cplx3	complexin 3	4.00693	-1.08943	7.37842	7.22153e-08	7.69683e-06	8.05866
100040724	Mirg	miRNA containing gene	5.52642	-0.382211	7.36254	7.50745e-08	7.8218e-06	8.08145
83995	Mmp1a	matrix metallopeptidase 1a (interstitial collagenase)	4.35986	-4.26385	7.36128	7.53064e-08	7.8218e-06	7.25586
71409	Fmnl2	formin-like 2	0.904752	5.00476	7.31549	8.42444e-08	8.64008e-06	7.71987
72446	Prr5l	proline rich 5 like	1.76792	1.5453	7.2948	8.86302e-08	8.90507e-06	8.01346
16423	Cd47	CD47 antigen (Rh-related antigen, integrin-associated signal transducer)	1.064	6.90451	7.28782	9.0163e-08	8.91084e-06	7.66663
18720	Pip5k1a	phosphatidylinositol-4-phosphate 5-kinase, type 1 alpha	0.59068	5.93119	7.253	9.82191e-08	9.53368e-06	7.53753
68480	Card19	caspase recruitment domain family, member 19	0.663283	4.87459	7.2441	1.00393e-07	9.68708e-06	7.55235
76218	6430710C18Rik	RIKEN cDNA 6430710C18 gene	3.83048	-2.92709	7.23878	1.01717e-07	9.75702e-06	7.27005
27355	Pald1	phosphatase domain containing, paladin 1	1.04107	3.21167	7.2286	1.04299e-07	9.88841e-06	7.73783
66496	Ppdpf	pancreatic progenitor cell differentiation and proliferation factor	0.711353	4.70425	7.2239	1.05514e-07	9.88857e-06	7.52203
623273	Alms1-ps2	ALMS1, centrosome and basal body associated, pseudogene 2	2.3079	-0.792773	7.19427	1.13509e-07	1.0517e-05	7.65562
11657	Alb	albumin	10.2875	-0.202276	7.17919	1.17815e-07	1.0733e-05	7.45451
98733	Obsl1	obscurin-like 1	1.25024	3.42126	7.15461	1.2519e-07	1.13415e-05	7.52364
51793	Ddah2	dimethylarginine dimethylaminohydrolase 2	0.810682	4.86974	7.12273	1.35464e-07	1.20711e-05	7.25613
100163	Pafah2	platelet-activating factor acetylhydrolase 2	0.666081	5.46936	7.11722	1.37327e-07	1.21706e-05	7.20138
80290	Gpr146	G protein-coupled receptor 146	0.907288	4.78878	7.10547	1.41384e-07	1.23291e-05	7.21854
384585	Scgb1b3	secretoglobin, family 1B, member 3	5.74745	0.87232	7.07524	1.5239e-07	1.30106e-05	7.47935
66309	Tmem128	transmembrane protein 128	0.467644	4.74469	7.06951	1.54573e-07	1.30152e-05	7.13526
19401	Rara	retinoic acid receptor, alpha	0.465566	4.92748	7.06882	1.54838e-07	1.30152e-05	7.10141
11739	Slc25a4	solute carrier family 25 (mitochondrial carrier, adenine nucleotide translocator), member 4	0.637255	6.32574	7.06249	1.57288e-07	1.31533e-05	7.06394
19418	Rasgrf2	RAS protein-specific guanine nucleotide-releasing factor 2	1.90482	2.01981	7.04693	1.63491e-07	1.34649e-05	7.41326
72512	Tmem173	transmembrane protein 173	1.48611	6.93984	7.04404	1.64668e-07	1.34937e-05	7.07354
19025	Ctsa	cathepsin A	0.661545	7.14375	7.01863	1.7541e-07	1.43021e-05	6.99051
13136	Cd55	CD55 molecule, decay accelerating factor for complement	0.817047	5.69982	7.01484	1.7707e-07	1.43024e-05	6.95084
20350	Sema3f	sema domain, immunoglobulin domain (Ig), short basic domain, secreted, (semaphorin) 3F	1.17482	5.74656	7.00416	1.81842e-07	1.46074e-05	6.92529
16909	Lmo2	LIM domain only 2	0.628522	5.00065	6.95864	2.03698e-07	1.59697e-05	6.83276
13876	Erg	ETS transcription factor	4.00283	2.15984	6.94696	2.09725e-07	1.63636e-05	7.14823
12051	Bcl3	B cell leukemia/lymphoma 3	1.21741	4.29966	6.94416	2.11197e-07	1.63999e-05	6.79471
74777	Selenon	selenoprotein N	0.620058	5.28424	6.93587	2.15613e-07	1.65969e-05	6.75589
12609	Cebpd	CCAAT/enhancer binding protein (C/EBP), delta	0.972769	3.41463	6.93558	2.15769e-07	1.65969e-05	6.92441
102747	Lrrc49	leucine rich repeat containing 49	0.719399	2.97806	6.93085	2.18335e-07	1.67154e-05	6.98354
665615	Gm7714	predicted gene 7714	5.24769	2.29514	6.89907	2.36398e-07	1.76832e-05	7.00626
71795	Pitpnc1	phosphatidylinositol transfer protein, cytoplasmic 1	0.962121	3.76998	6.88838	2.42811e-07	1.79978e-05	6.7502
73225	Fam118a	family with sequence similarity 118, member A	0.626407	3.59606	6.88452	2.45168e-07	1.80903e-05	6.80435
102465890	Mir8099-1	microRNA 8099-1	2.82329	-0.296428	6.87954	2.48246e-07	1.81531e-05	6.9307
18576	Pde3b	phosphodiesterase 3B, cGMP-inhibited	1.78656	4.78195	6.86818	2.55412e-07	1.84292e-05	6.63745
217835	Rin3	Ras and Rab interactor 3	1.14729	4.34808	6.85253	2.65635e-07	1.90046e-05	6.6109
227327	B3gnt7	UDP-GlcNAc:betaGal beta-1,3-N-acetylglucosaminyltransferase 7	1.60134	1.78688	6.84874	2.68169e-07	1.90962e-05	6.93747
72477	Tmem87b	transmembrane protein 87B	0.549174	6.39196	6.84034	2.73885e-07	1.94185e-05	6.50804
56643	Slc15a1	solute carrier family 15 (oligopeptide transporter), member 1	3.02617	0.908479	6.81888	2.8905e-07	2.04049e-05	6.6807
69269	Scnm1	sodium channel modifier 1	0.713106	4.52159	6.768	3.2851e-07	2.26383e-05	6.39316
14419	Gal	galanin	3.05084	-1.606	6.76738	3.29017e-07	2.26383e-05	6.582
230752	Eva1b	eva-1 homolog B (C. elegans)	1.01445	2.86449	6.76464	3.313e-07	2.26996e-05	6.61676
12564	Cdh8	cadherin 8	5.44105	1.13724	6.75769	3.37146e-07	2.28392e-05	6.61664
99382	Abtb2	ankyrin repeat and BTB (POZ) domain containing 2	1.58649	2.39649	6.75723	3.37537e-07	2.28392e-05	6.62441
234857	Spire2	spire type actin nucleation factor 2	0.97395	1.42081	6.75452	3.39857e-07	2.2901e-05	6.65672
237175	Adgrg2	adhesion G protein-coupled receptor G2	1.75657	2.86673	6.73476	3.57206e-07	2.3971e-05	6.60194
17294	Mest	mesoderm specific transcript	1.98597	0.417622	6.72606	3.65132e-07	2.44025e-05	6.63999
72416	Lrpprc	leucine-rich PPR-motif containing	0.589551	5.75485	6.71102	3.79259e-07	2.50388e-05	6.17716
12363	Casp4	caspase 4, apoptosis-related cysteine peptidase	1.5897	3.18028	6.70592	3.84175e-07	2.5261e-05	6.3529
67966	Zcchc10	zinc finger, CCHC domain containing 10	0.711893	3.15647	6.69486	3.95055e-07	2.58722e-05	6.39208
791364	Hottip	Hoxa distal transcript antisense RNA	2.50517	2.32006	6.67746	4.12814e-07	2.68198e-05	6.45578
66912	Bzw2	basic leucine zipper and W2 domains 2	0.903922	7.49456	6.67223	4.18319e-07	2.69648e-05	6.16474
51799	Rundc3a	RUN domain containing 3A	1.48093	3.56172	6.65885	4.32719e-07	2.77443e-05	6.21673
70974	Pgm2l1	phosphoglucomutase 2-like 1	1.0163	5.12605	6.65781	4.33851e-07	2.77443e-05	6.0646
72709	C1qtnf6	C1q and tumor necrosis factor related protein 6	0.897395	4.16055	6.65084	4.41579e-07	2.79411e-05	6.12728
100504710	Nat8f6	N-acetyltransferase 8 (GCN5-related) family member 6	3.75807	-0.216111	6.64917	4.43443e-07	2.79411e-05	6.46535
22248	Unc119	unc-119 lipid binding chaperone	0.84392	3.64201	6.64887	4.43782e-07	2.79411e-05	6.20738
15976	Ifnar2	interferon (alpha and beta) receptor 2	0.931298	4.52467	6.63391	4.60918e-07	2.87976e-05	6.05969
16068	Il18bp	interleukin 18 binding protein	0.884428	4.42208	6.60862	4.91433e-07	3.04707e-05	5.97031
406219	Krt87	keratin 87	2.94087	0.0914458	6.59489	5.08841e-07	3.10774e-05	6.32887
545641	Gm5860	predicted gene 5860	2.72741	-1.70745	6.59267	5.11726e-07	3.1137e-05	6.24674
70240	Ufsp1	UFM1-specific peptidase 1	2.2716	3.92954	6.58875	5.16839e-07	3.13312e-05	5.95749
12578	Cdkn2a	cyclin dependent kinase inhibitor 2A	2.688	2.06699	6.58627	5.20097e-07	3.14119e-05	6.1496
503610	Zdhhc18	zinc finger, DHHC domain containing 18	0.538754	5.78573	6.58344	5.23854e-07	3.15221e-05	5.8513
76551	Ccdc6	coiled-coil domain containing 6	0.375607	6.4358	6.57917	5.29565e-07	3.16358e-05	5.84181
75732	Iqcd	IQ motif containing D	2.13998	0.984237	6.57912	5.29623e-07	3.16358e-05	6.25937
230587	Glis1	GLIS family zinc finger 1	3.2647	-1.71859	6.56246	5.52526e-07	3.28834e-05	5.90112
102638436	Gm38509	predicted gene, 38509	1.92441	0.97496	6.55147	5.6817e-07	3.35694e-05	6.11735
11871	Art2a	ADP-ribosyltransferase 2a	3.40148	-1.2334	6.5442	5.78775e-07	3.3848e-05	6.13603
54371	Chst2	carbohydrate sulfotransferase 2	1.56964	2.25331	6.54419	5.78788e-07	3.3848e-05	6.16
21847	Klf10	Kruppel-like factor 10	1.11231	5.2817	6.54291	5.80679e-07	3.3848e-05	5.76483
19261	Sirpa	signal-regulatory protein alpha	1.204	5.78374	6.54204	5.81965e-07	3.3848e-05	5.75376
72685	Dnajc6	DnaJ heat shock protein family (Hsp40) member C6	3.41475	-1.43764	6.52215	6.12162e-07	3.5399e-05	5.90188
11787	Apbb2	amyloid beta (A4) precursor protein-binding, family B, member 2	0.985126	5.01262	6.50321	6.42415e-07	3.68868e-05	5.67472
407243	Tmem189	transmembrane protein 189	0.75275	4.78317	6.49852	6.50133e-07	3.7199e-05	5.67522
449562	AF357425	snoRNA AF357425	3.58633	-2.33126	6.49528	6.55533e-07	3.73769e-05	5.88943
21333	Tac1	tachykinin 1	2.69514	5.35795	6.48179	6.78456e-07	3.85491e-05	5.64885
19011	Endou	endonuclease, polyU-specific	3.60591	2.25907	6.43771	7.59228e-07	4.2536e-05	5.90121
57278	Bcam	basal cell adhesion molecule	1.44147	5.6055	6.42999	7.7435e-07	4.30967e-05	5.48991
14923	Guk1	guanylate kinase 1	0.934891	6.18762	6.42632	7.81645e-07	4.33547e-05	5.45464
70274	Ly6g6e	lymphocyte antigen 6 complex, locus G6E	0.762936	3.31778	6.36287	9.1945e-07	4.99782e-05	5.49971
14917	Gucy2c	guanylate cyclase 2c	3.82805	-0.528081	6.35115	9.47481e-07	5.12483e-05	5.73855
217944	Rapgef5	Rap guanine nucleotide exchange factor (GEF) 5	0.649886	4.64387	6.33242	9.94086e-07	5.32554e-05	5.23887
16439	Itpr2	inositol 1,4,5-triphosphate receptor 2	1.20126	5.55172	6.33164	9.96068e-07	5.32554e-05	5.21466
20501	Slc16a1	solute carrier family 16 (monocarboxylic acid transporters), member 1	1.47904	2.94146	6.30181	1.07535e-06	5.65889e-05	5.45141
14611	Gja3	gap junction protein, alpha 3	2.79184	-2.88227	6.30087	1.07794e-06	5.65889e-05	5.21306
193742	Abhd16a	abhydrolase domain containing 16A	0.521033	6.78164	6.29548	1.09298e-06	5.71257e-05	5.1201
280408	Rilp	Rab interacting lysosomal protein	1.21394	1.67339	6.28832	1.11327e-06	5.80001e-05	5.52527
140810	Ttbk2	tau tubulin kinase 2	0.59335	4.65402	6.27894	1.14042e-06	5.90374e-05	5.09183
93674	Nat8f3	N-acetyltransferase 8 (GCN5-related) family member 3	3.4103	-0.261666	6.27705	1.14599e-06	5.9138e-05	5.55671
229699	Slc16a4	solute carrier family 16 (monocarboxylic acid transporters), member 4	0.859269	1.98564	6.25189	1.22258e-06	6.26936e-05	5.40635
234724	Tat	tyrosine aminotransferase	3.52653	-2.42816	6.2499	1.22885e-06	6.28177e-05	5.24397
332713	Fndc11	fibronectin type III domain containing 11	3.18124	-2.10052	6.23511	1.27654e-06	6.50518e-05	5.20068
70237	Bhlhb9	basic helix-loop-helix domain containing, class B9	0.971402	3.41622	6.23002	1.29337e-06	6.57041e-05	5.20748
29806	Limd1	LIM domains containing 1	0.507038	5.75661	6.2246	1.31156e-06	6.6421e-05	4.93054
71973	Rbpms2	RNA binding protein with multiple splicing 2	1.6974	1.21035	6.206	1.37597e-06	6.88283e-05	5.37584
67457	Frmd8	FERM domain containing 8	0.436696	5.01826	6.1748	1.49126e-06	7.36907e-05	4.82636
110058	Syt17	synaptotagmin XVII	1.51984	2.19915	6.16858	1.51538e-06	7.46567e-05	5.20252
20310	Cxcl2	chemokine (C-X-C motif) ligand 2	3.39546	2.30686	6.16411	1.53298e-06	7.52369e-05	4.97104
93746	Gprc5d	G protein-coupled receptor, family C, group 5, member D	3.08954	-2.98271	6.15436	1.57204e-06	7.65944e-05	5.007
244668	Sipa1l2	signal-induced proliferation-associated 1 like 2	0.648642	4.22821	6.15302	1.57752e-06	7.65944e-05	4.84538
381217	Fam189a2	family with sequence similarity 189, member A2	1.49848	4.25208	6.1517	1.5829e-06	7.65944e-05	4.81954
192113	Atp12a	ATPase, H+/K+ transporting, nongastric, alpha polypeptide	4.20425	3.68418	6.14994	1.59012e-06	7.6716e-05	5.14507
26384	Gnpda1	glucosamine-6-phosphate deaminase 1	0.620038	4.192	6.12708	1.68687e-06	8.09377e-05	4.78364
110197	Dgkg	diacylglycerol kinase, gamma	1.84261	-0.210239	6.12692	1.68755e-06	8.09377e-05	5.1433
114479	Slc5a5	solute carrier family 5 (sodium iodide symporter), member 5	1.58807	3.11958	6.1252	1.6951e-06	8.10615e-05	5.03161
26410	Map3k8	mitogen-activated protein kinase kinase kinase 8	0.921906	3.12638	6.12012	1.71748e-06	8.18917e-05	4.86292
14131	Fcgr3	Fc receptor, IgG, low affinity III	1.69135	4.16206	6.1049	1.78647e-06	8.46858e-05	4.72503
66141	Ifitm3	interferon induced transmembrane protein 3	2.04939	7.31624	6.10194	1.80017e-06	8.50882e-05	4.69832
18717	Pip5k1c	phosphatidylinositol-4-phosphate 5-kinase, type 1 gamma	0.462877	6.30344	6.09265	1.84398e-06	8.6682e-05	4.58902
27279	Tnfrsf12a	tumor necrosis factor receptor superfamily, member 12a	0.980644	4.3338	6.0713	1.94879e-06	9.05384e-05	4.55456
67507	1700019N19Rik	RIKEN cDNA 1700019N19 gene	3.55301	-2.3743	6.04776	2.07135e-06	9.46148e-05	4.84197
240185	Jcad	junctional cadherin 5 associated	1.0149	4.90892	6.03834	2.12257e-06	9.66838e-05	4.49856
100043497	Nat8f7	N-acetyltransferase 8 (GCN5-related) family member 7	3.66997	0.722356	6.02816	2.17935e-06	9.89935e-05	4.89013
78688	Nol3	nucleolar protein 3 (apoptosis repressor with CARD domain)	1.20034	1.21425	6.02642	2.18922e-06	9.91655e-05	4.92538
225849	Ppp2r5b	protein phosphatase 2, regulatory subunit B', beta	0.420846	4.99731	6.00067	2.34056e-06	0.000105145	4.37001
76408	Abcc3	ATP-binding cassette, sub-family C (CFTR/MRP), member 3	0.841593	6.87865	5.98154	2.45975e-06	0.000108702	4.32299
12289	Cacna1d	calcium channel, voltage-dependent, L type, alpha 1D subunit	1.14496	3.42269	5.97798	2.48264e-06	0.000109403	4.54601
19063	Ppt1	palmitoyl-protein thioesterase 1	1.23909	7.5876	5.94088	2.73402e-06	0.000118121	4.27113
117167	Steap4	STEAP family member 4	2.07252	5.78962	5.92664	2.83722e-06	0.000121754	4.19389
327978	Slfn5	schlafen 5	0.992102	6.27068	5.92285	2.86537e-06	0.000122639	4.16534
16803	Lbp	lipopolysaccharide binding protein	1.32296	6.76472	5.90192	3.02583e-06	0.000128831	4.14841
26433	Plod3	procollagen-lysine, 2-oxoglutarate 5-dioxygenase 3	0.553888	5.69917	5.89528	3.0787e-06	0.000130741	4.07302
72148	Tdrp	testis development related protein	1.8743	1.02073	5.89345	3.09337e-06	0.000131022	4.5739
94242	Tinagl1	tubulointerstitial nephritis antigen-like 1	0.811253	5.60026	5.87408	3.25352e-06	0.000137093	4.02761
233064	Wdr62	WD repeat domain 62	0.87511	2.4176	5.87299	3.26281e-06	0.00013713	4.35467
18791	Plat	plasminogen activator, tissue	0.951293	4.79467	5.8684	3.30211e-06	0.000138425	4.01655
13829	Dmtn	dematin actin binding protein	0.879556	3.46604	5.8649	3.33238e-06	0.000139336	4.16655
214058	Megf11	multiple EGF-like-domains 11	1.32803	2.79434	5.86365	3.34326e-06	0.000139434	4.3228
72136	Chst14	carbohydrate sulfotransferase 14	0.672225	3.2118	5.86115	3.36517e-06	0.000139989	4.28556
17263	Meg3	maternally expressed 3	3.25009	6.299	5.85501	3.41949e-06	0.000141887	4.06934
14344	Fut2	fucosyltransferase 2	1.80858	7.2831	5.85181	3.44816e-06	0.000142713	4.06835
75974	Dock11	dedicator of cytokinesis 11	1.61686	3.10621	5.84843	3.47866e-06	0.000143611	4.21399
12702	Socs3	suppressor of cytokine signaling 3	1.54673	4.09048	5.83213	3.62984e-06	0.00014882	3.9812
20208	Saa1	serum amyloid A 1	3.55819	5.75938	5.83184	3.63262e-06	0.00014882	4.09976
14590	Ggh	gamma-glutamyl hydrolase	0.911705	4.05089	5.83092	3.64133e-06	0.00014882	4.05414
235584	Dusp7	dual specificity phosphatase 7	0.68495	5.4621	5.82011	3.74559e-06	0.00015239	3.8862
75600	Calml4	calmodulin-like 4	1.67164	1.90691	5.81827	3.76356e-06	0.000152668	4.35338
20530	Slc31a2	solute carrier family 31, member 2	0.597737	5.46068	5.79113	4.04021e-06	0.000162676	3.80884
67419	Armh4	armadillo-like helical domain containing 4	2.17398	2.34642	5.78967	4.05564e-06	0.000162895	4.21764
16494	Kcna6	potassium voltage-gated channel, shaker-related, subfamily, member 6	2.74449	0.457731	5.78474	4.10826e-06	0.000163907	4.33538
93722	Pcdhga10	protocadherin gamma subfamily A, 10	1.81753	0.74224	5.78439	4.11196e-06	0.000163907	4.34251
634731	Susd1	sushi domain containing 1	1.01827	2.29209	5.7839	4.11719e-06	0.000163907	4.15825
68724	Arl8a	ADP-ribosylation factor-like 8A	0.328015	5.65033	5.77679	4.19447e-06	0.000166023	3.76153
14121	Fbp1	fructose bisphosphatase 1	5.33029	1.54417	5.76799	4.29217e-06	0.000167847	4.2722
378435	Mafa	v-maf musculoaponeurotic fibrosarcoma oncogene family, protein A (avian)	1.69453	-0.0043518	5.76694	4.3039e-06	0.000167904	4.26522
24063	Spry1	sprouty RTK signaling antagonist 1	0.74251	4.99335	5.76507	4.3251e-06	0.000168328	3.78493
237934	Krt39	keratin 39	2.86645	-1.42111	5.75938	4.38993e-06	0.000170444	4.17179
19108	Prkx	protein kinase, X-linked	0.775757	5.38028	5.75828	4.40261e-06	0.000170531	3.72359
22323	Vasp	vasodilator-stimulated phosphoprotein	0.477343	6.47155	5.75215	4.47372e-06	0.000172466	3.70374
12314	Calm2	calmodulin 2	0.873933	7.88519	5.75062	4.49166e-06	0.000172749	3.80174
269356	Slc4a11	solute carrier family 4, sodium bicarbonate transporter-like, member 11	1.49441	1.05294	5.73649	4.66086e-06	0.000177779	4.15395
102941	B630019K06Rik	F-box and leucine-rich repeat protein 17 pseudogene	1.14243	1.59741	5.73607	4.66607e-06	0.000177779	4.18021
57440	Ehd3	EH-domain containing 3	1.1808	2.32815	5.73447	4.68565e-06	0.000178109	4.12723
242126	Slc22a15	solute carrier family 22 (organic anion/cation transporter), member 15	1.19387	2.99618	5.73307	4.70286e-06	0.000178165	3.92259
18750	Prkca	protein kinase C, alpha	0.637177	7.1769	5.73257	4.70896e-06	0.000178165	3.7006
277743	Fam131c	family with sequence similarity 131, member C	1.7946	-1.09794	5.72995	4.74141e-06	0.000178564	4.16869
67902	Sumf2	sulfatase modifying factor 2	0.626126	3.89034	5.72441	4.81071e-06	0.000180756	3.7775
56175	Bace2	beta-site APP-cleaving enzyme 2	2.18626	6.69837	5.72202	4.84094e-06	0.000181474	3.71306
227288	Cxcr1	chemokine (C-X-C motif) receptor 1	4.00559	-2.80496	5.71887	4.88102e-06	0.000182557	4.0289
102466887	Mir8116	microRNA 8116	3.32545	-1.93196	5.71529	4.92696e-06	0.000183016	4.17493
234577	Cpne2	copine II	1.35516	2.73329	5.69093	5.2517e-06	0.000193755	3.85051
228775	Trib3	tribbles pseudokinase 3	0.860661	2.3406	5.6895	5.27141e-06	0.000193872	3.93555
17755	Map1b	microtubule-associated protein 1B	0.904523	5.96676	5.68898	5.27866e-06	0.000193872	3.538
19015	Ppard	peroxisome proliferator activator receptor delta	0.515051	5.53313	5.68517	5.33158e-06	0.000195375	3.52374
622675	Zfp827	zinc finger protein 827	0.622753	5.57015	5.67643	5.45523e-06	0.000199459	3.4997
546644	Ly6g	lymphocyte antigen 6 complex, locus G	5.78199	0.200336	5.67513	5.4738e-06	0.00019969	4.03893
69441	1700023F06Rik	RIKEN cDNA 1700023F06 gene	1.59534	-0.276342	5.65554	5.76235e-06	0.000209245	4.02333
30878	Apln	apelin	1.88611	-0.628518	5.65182	5.81888e-06	0.000210205	4.01714
12916	Crem	cAMP responsive element modulator	0.521042	3.16403	5.64975	5.85057e-06	0.000210205	3.69072
100499517	Mir3072	microRNA 3072	3.90972	-3.03921	5.64964	5.85228e-06	0.000210205	3.78075
13164	Dazl	deleted in azoospermia-like	1.9647	-0.0124298	5.64026	5.9982e-06	0.000214242	3.98422
70310	Plscr3	phospholipid scramblase 3	0.49563	5.76111	5.63039	6.15559e-06	0.000218691	3.37671
70575	Gfod2	glucose-fructose oxidoreductase domain containing 2	0.510217	3.7385	5.62317	6.27334e-06	0.000221908	3.54733
217124	Ppp1r9b	protein phosphatase 1, regulatory subunit 9B	0.588507	6.66172	5.6117	6.46527e-06	0.000226729	3.34092
208449	Sgms1	sphingomyelin synthase 1	0.896775	4.90789	5.59847	6.69396e-06	0.000234245	3.33588
107503	Atf5	activating transcription factor 5	0.636472	4.31532	5.59747	6.7115e-06	0.000234356	3.39478
13036	Ctsh	cathepsin H	0.931277	7.06089	5.59457	6.76289e-06	0.000235646	3.33051
15398	Hoxa13	homeobox A13	1.34982	5.05357	5.59302	6.79037e-06	0.000235757	3.32151
18010	Neu1	neuraminidase 1	0.977112	7.08551	5.59277	6.79497e-06	0.000235757	3.34229
66058	Tmem176a	transmembrane protein 176A	1.51644	7.48387	5.57969	7.03247e-06	0.000242449	3.31826
52150	Kcnk6	potassium inwardly-rectifying channel, subfamily K, member 6	0.868767	3.64787	5.57399	7.13878e-06	0.000244563	3.46217
268510	Mgat5b	mannoside acetylglucosaminyltransferase 5, isoenzyme B	3.09948	-2.51487	5.57045	7.20555e-06	0.000246333	3.69016
235574	Atp2c1	ATPase, Ca++-sequestering	0.714662	7.11387	5.56684	7.27427e-06	0.000246728	3.26438
106572	Rab31	RAB31, member RAS oncogene family	0.845836	5.52271	5.56582	7.29378e-06	0.000246728	3.21385
15937	Ier3	immediate early response 3	0.899444	4.74151	5.56013	7.40362e-06	0.000249444	3.22088
319160	Hist1h4k	histone cluster 1, H4k	1.49994	-0.546848	5.55873	7.431e-06	0.00024985	3.78744
21937	Tnfrsf1a	tumor necrosis factor receptor superfamily, member 1a	0.781737	6.30367	5.55602	7.48414e-06	0.000251119	3.18861
83768	Dpp7	dipeptidylpeptidase 7	0.586725	4.9629	5.52634	8.0921e-06	0.000268207	3.15498
171166	Mcoln3	mucolipin 3	2.21231	-1.26877	5.51595	8.31645e-06	0.000274908	3.67292
14955	H19	H19, imprinted maternally expressed transcript	5.49288	1.19244	5.51115	8.42213e-06	0.000276895	3.60991
100470	Lao1	L-amino acid oxidase 1	4.67538	-2.62048	5.50578	8.54218e-06	0.000279932	3.49425
13386	Dlk1	delta like non-canonical Notch ligand 1	10.0785	-0.102952	5.49924	8.69045e-06	0.000283998	3.57463
76900	Ssbp4	single stranded DNA binding protein 4	0.669308	5.22994	5.48791	8.95363e-06	0.000291646	3.01622
13846	Ephb4	Eph receptor B4	0.836621	4.8735	5.48763	8.96023e-06	0.000291646	3.07559
12870	Cp	ceruloplasmin	2.16038	7.49505	5.47565	9.2477e-06	0.000299016	3.07893
52250	Reep1	receptor accessory protein 1	1.51683	2.85887	5.47514	9.26e-06	0.000299016	3.34518
19695	Reg3g	regenerating islet-derived 3 gamma	3.33226	5.80334	5.47386	9.29148e-06	0.000299439	3.14494
217344	Rhbdf2	rhomboid 5 homolog 2	0.920215	4.8561	5.47142	9.35122e-06	0.00030077	2.99387
214230	Pak6	p21 (RAC1) activated kinase 6	1.48041	4.35787	5.46882	9.41561e-06	0.000302245	2.99198
13839	Epha5	Eph receptor A5	3.99031	-2.74791	5.46735	9.45208e-06	0.00030236	3.39851
14618	Gjb1	gap junction protein, beta 1	1.49673	5.99881	5.46718	9.45629e-06	0.00030236	2.96961
11423	Ache	acetylcholinesterase	4.19496	2.92042	5.46466	9.51939e-06	0.000303782	3.04387
13008	Csrp2	cysteine and glycine-rich protein 2	0.97102	3.11645	5.45846	9.6762e-06	0.000306876	3.23813
229474	Fhdc1	FH2 domain containing 1	0.667277	4.65622	5.45786	9.69162e-06	0.000306876	2.97279
242553	Kank4	KN motif and ankyrin repeat domains 4	2.2099	3.96607	5.45151	9.85511e-06	0.000310846	3.16631
53418	B4galt2	UDP-Gal:betaGlcNAc beta 1,4- galactosyltransferase, polypeptide 2	0.924979	2.44873	5.45015	9.89053e-06	0.000311204	3.35524
27387	Sh2d3c	SH2 domain containing 3C	0.996447	3.3695	5.4483	9.93896e-06	0.000311682	3.13523
54192	Pbsn	probasin	4.65871	8.63127	5.43889	1.01886e-05	0.000317678	3.05924
16878	Lif	leukemia inhibitory factor	1.89632	2.91633	5.42761	1.04961e-05	0.000326642	3.05033
83672	Sytl3	synaptotagmin-like 3	1.04019	3.89379	5.42653	1.05262e-05	0.000326953	3.00942
84094	Plvap	plasmalemma vesicle associated protein	1.05086	3.49506	5.42381	1.06019e-05	0.000328679	3.07874
110886	Gabra5	gamma-aminobutyric acid (GABA) A receptor, subunit alpha 5	3.31602	-1.93139	5.421	1.06809e-05	0.000330499	3.42559
226781	Slc30a10	solute carrier family 30, member 10	3.89145	3.36414	5.41776	1.07724e-05	0.000332701	3.34649
396184	Flrt1	fibronectin leucine rich transmembrane protein 1	1.50092	1.03264	5.39868	1.13289e-05	0.000347909	3.37107
23943	Esyt1	extended synaptotagmin-like protein 1	0.379978	6.63361	5.39664	1.13901e-05	0.000348477	2.77255
21933	Tnfrsf10b	tumor necrosis factor receptor superfamily, member 10b	0.693123	3.49652	5.39318	1.14944e-05	0.00035101	2.89629
19376	Rab34	RAB34, member RAS oncogene family	0.746286	3.79295	5.3816	1.18512e-05	0.000360554	2.93236
67804	Snx2	sorting nexin 2	0.329898	6.24531	5.37919	1.1927e-05	0.000361874	2.71667
74127	Krt80	keratin 80	1.16522	3.14157	5.37881	1.19389e-05	0.000361874	2.98585
114584	Clic1	chloride intracellular channel 1	0.609549	7.45155	5.35529	1.27041e-05	0.00038364	2.7221
24069	Sufu	SUFU negative regulator of hedgehog signaling	0.39985	5.11295	5.35288	1.27852e-05	0.000385376	2.68136
65963	Tmem176b	transmembrane protein 176B	1.12995	7.85035	5.34841	1.29369e-05	0.000389228	2.71759
379043	Raet1e	retinoic acid early transcript 1E	2.36743	-1.58977	5.34314	1.31182e-05	0.000393227	3.09656
12846	Comt	catechol-O-methyltransferase	0.811812	6.77169	5.34245	1.31421e-05	0.000393227	2.63859
13982	Esr1	estrogen receptor 1 (alpha)	0.909544	4.54324	5.33834	1.32858e-05	0.000396797	2.7239
14957	Hist1h1d	histone cluster 1, H1d	1.17804	2.18998	5.32264	1.38485e-05	0.000409141	2.89643
27103	Eif2ak4	eukaryotic translation initiation factor 2 alpha kinase 4	0.812444	5.45794	5.32261	1.38496e-05	0.000409141	2.57673
211550	Tifa	TRAF-interacting protein with forkhead-associated domain	1.37845	4.02533	5.32141	1.38935e-05	0.000409695	2.64047
16500	Kcnb1	potassium voltage gated channel, Shab-related subfamily, member 1	1.77774	1.97382	5.30796	1.43966e-05	0.000422241	3.03148
20410	Sorbs3	sorbin and SH3 domain containing 3	0.498988	5.38285	5.29493	1.49012e-05	0.000433389	2.50808
67801	Pllp	plasma membrane proteolipid	1.10386	5.28028	5.29461	1.49139e-05	0.000433389	2.51587
21420	Tfap2c	transcription factor AP-2, gamma	0.858063	3.22135	5.28533	1.52844e-05	0.00044192	2.74168
13032	Ctsc	cathepsin C	1.28006	6.23473	5.28403	1.53371e-05	0.000442657	2.48655
12494	Cd38	CD38 antigen	1.25517	3.36034	5.26704	1.6042e-05	0.000459747	2.59066
71947	Tmem94	transmembrane protein 94	0.538679	6.62102	5.26559	1.61035e-05	0.000460701	2.42753
80876	Ifitm2	interferon induced transmembrane protein 2	0.97301	6.87581	5.25431	1.65914e-05	0.000473	2.41184
99633	Adgrl2	adhesion G protein-coupled receptor L2	0.869934	5.87721	5.24811	1.68659e-05	0.000479985	2.37549
20448	St6galnac4	ST6 (alpha-N-acetyl-neuraminyl-2,3-beta-galactosyl-1,3)-N-acetylgalactosaminide alpha-2,6-sialyltransferase 4	1.71174	4.29962	5.24334	1.708e-05	0.000483549	2.4678
245877	Map7d1	MAP7 domain containing 1	0.415262	6.46656	5.22859	1.77598e-05	0.000501921	2.32908
654820	G530011O06Rik	RIKEN cDNA G530011O06 gene	1.46939	1.54427	5.22437	1.79595e-05	0.000505487	2.81857
50915	Grb14	growth factor receptor bound protein 14	1.22973	2.43845	5.22223	1.80613e-05	0.000506787	2.72902
21417	Zeb1	zinc finger E-box binding homeobox 1	0.58158	4.28526	5.2193	1.8202e-05	0.000508827	2.4326
21803	Tgfb1	transforming growth factor, beta 1	1.42447	4.06898	5.21874	1.82291e-05	0.000508827	2.44425
16790	Anpep	alanyl (membrane) aminopeptidase	1.28992	8.6176	5.21823	1.82537e-05	0.000508827	2.49069
69386	Hist1h4h	histone cluster 1, H4h	1.42687	1.80128	5.21225	1.85449e-05	0.000516061	2.72835
14681	Gnao1	guanine nucleotide binding protein, alpha O	1.93549	3.3055	5.21109	1.8602e-05	0.000516767	2.65558
73914	Irak3	interleukin-1 receptor-associated kinase 3	0.806217	3.37192	5.20575	1.8867e-05	0.000523238	2.49987
208869	Dock3	dedicator of cyto-kinesis 3	1.40256	1.83793	5.20493	1.89082e-05	0.000523492	2.77939
80837	Rhoj	ras homolog family member J	0.93794	3.96808	5.18596	1.98823e-05	0.000544908	2.36249
69908	Rab3b	RAB3B, member RAS oncogene family	5.13198	0.840372	5.18322	2.0027e-05	0.000547953	2.80203
100049161	Gm13032	predicted gene 13032	2.03119	-1.46387	5.17212	2.06245e-05	0.000563357	2.80023
76707	Clasp1	CLIP associating protein 1	0.384613	7.04049	5.16831	2.08337e-05	0.000567171	2.20171
56734	Tulp2	tubby-like protein 2	2.64741	-0.896001	5.1567	2.14845e-05	0.000578132	2.77931
67389	C1qtnf12	C1q and tumor necrosis factor related 12	1.3993	3.29088	5.13944	2.24899e-05	0.000601219	2.46005
16534	Kcnn4	potassium intermediate/small conductance calcium-activated channel, subfamily N, member 4	1.32737	4.99454	5.13518	2.27456e-05	0.000604424	2.14709
107589	Mylk	myosin, light polypeptide kinase	1.53772	7.32721	5.13497	2.27581e-05	0.000604424	2.11256
12611	Cebpg	CCAAT/enhancer binding protein (C/EBP), gamma	0.296225	5.83026	5.12529	2.33496e-05	0.00061812	2.04355
12364	Casp12	caspase 12	0.969977	3.62473	5.12004	2.36772e-05	0.000625778	2.19369
94282	Sfxn5	sideroflexin 5	0.729539	3.64069	5.11122	2.42369e-05	0.000637254	2.22326
53357	Pla2g6	phospholipase A2, group VI	0.659821	4.7229	5.10704	2.45069e-05	0.000642499	2.08151
68465	Adipor2	adiponectin receptor 2	0.748616	7.3682	5.10087	2.49114e-05	0.00065101	2.04275
16002	Igf2	insulin-like growth factor 2	4.33836	2.93926	5.09207	2.54993e-05	0.000665306	2.39719
319370	Ubald2	UBA-like domain containing 2	0.469546	4.77164	5.08625	2.58962e-05	0.000673507	2.01054
78889	Wsb1	WD repeat and SOCS box-containing 1	0.775489	5.94556	5.08151	2.62236e-05	0.000679348	1.93346
83762	Otof	otoferlin	2.58928	1.79258	5.08098	2.62607e-05	0.000679348	2.39605
20473	Six3	sine oculis-related homeobox 3	2.05795	3.40851	5.08059	2.62874e-05	0.000679348	2.13712
240638	Slc16a12	solute carrier family 16 (monocarboxylic acid transporters), member 12	1.41393	4.60759	5.06677	2.7269e-05	0.000702489	1.92309
84004	Mcam	melanoma cell adhesion molecule	0.820077	4.62513	5.0643	2.74486e-05	0.000704888	1.95997
18784	Pla2g5	phospholipase A2, group V	2.77771	-2.49409	5.05767	2.79357e-05	0.000715144	2.43174
12608	Cebpb	CCAAT/enhancer binding protein (C/EBP), beta	0.893431	2.46489	5.05234	2.83332e-05	0.00072305	2.24339
78926	Gas2l1	growth arrest-specific 2 like 1	0.527654	5.42142	5.05039	2.84801e-05	0.000725663	1.85628
52815	Ldhd	lactate dehydrogenase D	0.949334	4.68542	5.04376	2.89855e-05	0.000737388	1.89651
27528	Nrep	neuronal regeneration related protein	0.976588	4.48768	5.04218	2.91069e-05	0.000739325	1.92711
330662	Dock1	dedicator of cytokinesis 1	0.419221	5.35523	5.03297	2.98273e-05	0.000755269	1.81493
217695	Zfyve1	zinc finger, FYVE domain containing 1	0.400737	6.01162	5.02592	3.039e-05	0.00076595	1.78217
105675	Ppif	peptidylprolyl isomerase F (cyclophilin F)	0.486419	5.3273	5.0153	3.12592e-05	0.000783018	1.78168
52440	Tax1bp1	Tax1 (human T cell leukemia virus type I) binding protein 1	0.888056	9.19042	5.01094	3.16231e-05	0.000790664	1.98775
19730	Ralgds	ral guanine nucleotide dissociation stimulator	0.374397	6.04099	5.01048	3.16615e-05	0.000790664	1.74095
20209	Saa2	serum amyloid A 2	2.16436	-0.342736	5.00535	3.20957e-05	0.000797843	2.35139
319156	Hist1h4d	histone cluster 1, H4d	1.16992	1.07925	4.99666	3.28438e-05	0.000812723	2.21346
67687	1700011L22Rik	RIKEN cDNA 1700011L22 gene	3.31995	-3.42584	4.99595	3.29062e-05	0.000813032	2.23138
66412	Arrdc4	arrestin domain containing 4	0.754158	6.1578	4.99145	3.33017e-05	0.00082156	1.70192
72393	Faim2	Fas apoptotic inhibitory molecule 2	2.27749	0.416632	4.98308	3.405e-05	0.000834967	2.33953
71584	Gdpd2	glycerophosphodiester phosphodiesterase domain containing 2	1.13034	3.95149	4.98105	3.42339e-05	0.000838216	1.68016
241694	Ralgapa2	Ral GTPase activating protein, alpha subunit 2 (catalytic)	0.559233	6.4035	4.97759	3.45492e-05	0.000840887	1.67032
17873	Gadd45b	growth arrest and DNA-damage-inducible 45 beta	0.674432	4.19716	4.97364	3.49134e-05	0.00084722	1.72923
217340	Rnf157	ring finger protein 157	0.8649	3.16788	4.96875	3.537e-05	0.000854569	1.93568
74551	Pck2	phosphoenolpyruvate carboxykinase 2 (mitochondrial)	0.387698	6.43935	4.96871	3.53734e-05	0.000854569	1.63454
110454	Ly6a	lymphocyte antigen 6 complex, locus A	2.21128	8.84556	4.96806	3.54342e-05	0.000854732	1.96639
16440	Itpr3	inositol 1,4,5-triphosphate receptor 3	0.559316	7.46995	4.96752	3.5485e-05	0.000854732	1.69765
244650	Phlpp2	PH domain and leucine rich repeat protein phosphatase 2	0.469627	4.38191	4.95915	3.62825e-05	0.000871369	1.67581
67603	Dusp6	dual specificity phosphatase 6	0.961915	4.9949	4.95496	3.6688e-05	0.000877231	1.64253
76905	Lrg1	leucine-rich alpha-2-glycoprotein 1	2.0046	7.27233	4.95274	3.69051e-05	0.00088113	1.75331
68952	Fam57b	family with sequence similarity 57, member B	1.90649	-0.825931	4.94928	3.72458e-05	0.000887963	2.28143
11593	Aga	aspartylglucosaminidase	0.962657	4.99023	4.93303	3.88878e-05	0.000924407	1.583
69178	Snx5	sorting nexin 5	0.468506	6.14099	4.92825	3.93842e-05	0.000934844	1.52526
237459	Cdk17	cyclin-dependent kinase 17	0.49642	4.48172	4.92666	3.95513e-05	0.000937446	1.61464
224997	Dlgap1	DLG associated protein 1	1.46029	-0.086467	4.92305	3.99318e-05	0.000945091	2.20426
234624	A330008L17Rik	RIKEN cDNA A330008L17 gene	3.28878	-3.09869	4.91768	4.05058e-05	0.000955903	2.02271
80888	Hspb8	heat shock protein 8	1.23665	5.69642	4.90085	4.23574e-05	0.000990497	1.49473
214855	Arid5a	AT rich interactive domain 5A (MRF1-like)	0.605517	4.39616	4.89909	4.25559e-05	0.000990497	1.54742
114654	Ly6g6d	lymphocyte antigen 6 complex, locus G6D	0.970956	2.21008	4.89843	4.26302e-05	0.000990497	1.94548
18414	Osmr	oncostatin M receptor	0.940808	4.75118	4.89263	4.32915e-05	0.00100278	1.45894
224912	Crb3	crumbs family member 3	0.384561	5.18303	4.88556	4.41126e-05	0.0010189	1.43484
381970	Scgb2b2	secretoglobin, family 2B, member 2	3.26376	-3.46452	4.88353	4.43503e-05	0.00102294	2.06352
14468	Gbp2b	guanylate binding protein 2b	2.60125	1.43041	4.87823	4.49799e-05	0.001036	1.83082
12751	Tpp1	tripeptidyl peptidase I	0.413726	6.88939	4.8766	4.51749e-05	0.00103838	1.41332
30948	Bin1	bridging integrator 1	0.443522	5.66843	4.87485	4.5385e-05	0.00104092	1.39154
104681	Slc16a6	solute carrier family 16 (monocarboxylic acid transporters), member 6	0.619174	4.24845	4.87057	4.59041e-05	0.00105135	1.47573
11830	Aqp5	aquaporin 5	2.18213	3.91461	4.86641	4.64141e-05	0.00106082	1.69865
100043902	Six3os1	SIX homeobox 3, opposite strand 1	1.51644	1.83465	4.86613	4.6448e-05	0.00106082	1.718
67092	Gatm	glycine amidinotransferase (L-arginine:glycine amidinotransferase)	1.24556	3.27221	4.85937	4.72891e-05	0.00107852	1.54844
78252	Nxpe2	neurexophilin and PC-esterase domain family, member 2	2.40918	5.86773	4.85585	4.77342e-05	0.00108715	1.39246
69065	Chac1	ChaC, cation transport regulator 1	0.924723	1.63004	4.85417	4.79474e-05	0.00109049	1.86531
11486	Ada	adenosine deaminase	0.949996	1.77158	4.84371	4.92986e-05	0.00111655	1.82065
11502	Adam9	a disintegrin and metallopeptidase domain 9 (meltrin gamma)	0.610787	7.07331	4.84187	4.95398e-05	0.00112045	1.34761
12630	Cfi	complement component factor i	1.06239	2.27513	4.84075	4.96865e-05	0.00112066	1.65567
74178	Stk40	serine/threonine kinase 40	0.382199	5.17254	4.83636	5.02694e-05	0.00113068	1.31406
53869	Rab11a	RAB11A, member RAS oncogene family	0.625605	6.88132	4.83456	5.05103e-05	0.00113453	1.31151
21682	Tec	tec protein tyrosine kinase	0.703294	3.47495	4.81523	5.31713e-05	0.00118451	1.4165
268970	Arhgap28	Rho GTPase activating protein 28	0.394321	4.31949	4.81353	5.34117e-05	0.00118825	1.31876
68010	Bambi	BMP and activin membrane-bound inhibitor	0.891353	3.86606	4.80125	5.51839e-05	0.0012177	1.44986
13423	Dnase2a	deoxyribonuclease II alpha	0.527842	4.56309	4.79724	5.57741e-05	0.00122741	1.26852
353499	Tmc4	transmembrane channel-like gene family 4	0.525774	8.35298	4.78938	5.69511e-05	0.00124825	1.3155
70593	Evx1os	even skipped homeotic gene 1, opposite strand	2.87021	0.0572872	4.76449	6.0844e-05	0.00131764	1.81585
68118	Atg101	autophagy related 101	0.399068	4.35531	4.76287	6.11049e-05	0.00132154	1.21993
319159	Hist1h4j	histone cluster 1, H4j	1.17507	0.296212	4.76162	6.13082e-05	0.00132242	1.74483
22145	Tuba4a	tubulin, alpha 4A	0.531619	7.50981	4.75264	6.27889e-05	0.00135144	1.11145
243312	Elfn1	leucine rich repeat and fibronectin type III, extracellular 1	0.8473	3.87225	4.72238	6.80442e-05	0.00143986	1.1152
14102	Fas	Fas (TNF receptor superfamily member 6)	0.817146	3.23714	4.72219	6.80771e-05	0.00143986	1.31571
14734	Gpc3	glypican 3	1.98005	4.06802	4.71262	6.98301e-05	0.00147312	1.1669
16495	Kcna7	potassium voltage-gated channel, shaker-related subfamily, member 7	1.32794	-0.572797	4.7113	7.00754e-05	0.00147638	1.69893
58998	Nectin3	nectin cell adhesion molecule 3	0.986006	2.20612	4.70041	7.21323e-05	0.00151385	1.36608
14187	Akr1b8	aldo-keto reductase family 1, member B8	0.561333	4.4833	4.69905	7.23934e-05	0.00151648	0.979188
11655	Alas1	aminolevulinic acid synthase 1	0.431078	6.08524	4.6983	7.25366e-05	0.00151648	0.917774
67710	Polr2g	polymerase (RNA) II (DNA directed) polypeptide G	0.315335	4.59436	4.69712	7.27646e-05	0.0015193	1.0022
269060	Dagla	diacylglycerol lipase, alpha	0.362968	4.88864	4.69094	7.39699e-05	0.00153855	0.946718
66111	Tmed3	transmembrane p24 trafficking protein 3	0.998364	8.16862	4.67806	7.65432e-05	0.00158601	0.958095
12927	Bcar1	breast cancer anti-estrogen resistance 1	0.51581	5.42319	4.67661	7.68376e-05	0.00159009	0.871003
26367	Ceacam2	carcinoembryonic antigen-related cell adhesion molecule 2	0.536173	9.77653	4.67609	7.69437e-05	0.00159027	1.16254
67903	Gipc1	GIPC PDZ domain containing family, member 1	0.660491	6.01213	4.67328	7.75205e-05	0.00159612	0.855974
14600	Ghr	growth hormone receptor	0.863988	5.33504	4.66826	7.856e-05	0.00161142	0.879716
330260	Pon2	paraoxonase 2	0.581793	6.66601	4.66706	7.88115e-05	0.00161455	0.865614
101985	Usb1	U6 snRNA biogenesis 1	0.337228	4.60803	4.65877	8.05664e-05	0.00164219	0.881337
67487	Dhx40	DEAH (Asp-Glu-Ala-His) box polypeptide 40	0.646487	6.05649	4.65457	8.14699e-05	0.00165652	0.805574
56700	Glmp	glycosylated lysosomal membrane protein	1.04511	7.41036	4.64441	8.36969e-05	0.00169546	0.840359
27973	Vkorc1	vitamin K epoxide reductase complex, subunit 1	0.7967	3.86784	4.63809	8.5112e-05	0.00172199	1.01223
66455	Cnpy4	canopy FGF signaling regulator 4	0.439472	3.50302	4.63752	8.52425e-05	0.00172205	0.981301
12575	Cdkn1a	cyclin-dependent kinase inhibitor 1A (P21)	0.804504	4.95487	4.62518	8.80799e-05	0.00176887	0.737814
19219	Ptger4	prostaglandin E receptor 4 (subtype EP4)	0.930241	2.30076	4.62069	8.9137e-05	0.00178789	1.14025
11883	Arsa	arylsulfatase A	0.557913	3.65389	4.61714	8.99819e-05	0.00180041	0.94881
103724	Tbc1d10a	TBC1 domain family, member 10a	0.434089	5.38284	4.61572	9.03218e-05	0.00180344	0.715709
67923	Eloc	elongin C	0.31496	5.20012	4.59896	9.44307e-05	0.00186201	0.681014
20196	S100a13	S100 calcium binding protein A13	0.939481	2.73257	4.59751	9.47929e-05	0.00186689	1.04112
211499	Tmem87a	transmembrane protein 87A	0.427795	6.24551	4.59581	9.52213e-05	0.0018722	0.654997
56199	Abcb10	ATP-binding cassette, sub-family B (MDR/TAP), member 10	0.434294	5.15465	4.59554	9.5292e-05	0.0018722	0.682608
27801	Zdhhc8	zinc finger, DHHC domain containing 8	0.4285	4.85915	4.59424	9.56207e-05	0.0018764	0.713339
319622	Itpripl2	inositol 1,4,5-triphosphate receptor interacting protein-like 2	1.20996	6.31792	4.59376	9.57417e-05	0.00187651	0.657489
224860	Plcl2	phospholipase C-like 2	0.851471	4.37835	4.58156	9.88929e-05	0.001929	0.697774
74245	Ctbs	chitobiase	0.662197	3.37109	4.57922	9.95089e-05	0.0019387	0.883308
20778	Scarb1	scavenger receptor class B, member 1	0.700613	5.24419	4.57453	0.000100755	0.0019583	0.63635
76113	Lpo	lactoperoxidase	1.58282	-1.03252	4.57338	0.000101063	0.00196195	1.32054
17174	Masp1	mannan-binding lectin serine peptidase 1	1.50191	3.2081	4.56907	0.000102225	0.0019791	0.792275
13819	Epas1	endothelial PAS domain protein 1	0.620676	5.81414	4.55718	0.000105502	0.002036	0.551198
69186	Tmem256	transmembrane protein 256	0.514319	4.84863	4.54704	0.000108381	0.0020817	0.587754
12945	Dmbt1	deleted in malignant brain tumors 1	2.28349	4.7946	4.53047	0.000113248	0.00216753	0.565092
11993	Aup1	ancient ubiquitous protein 1	0.333144	6.82423	4.51804	0.000117046	0.00222976	0.460543
14028	Evx1	even-skipped homeobox 1	2.24263	0.250863	4.51195	0.000118951	0.00226129	1.15872
68922	Dnaic1	dynein, axonemal, intermediate chain 1	1.81716	-0.773606	4.51186	0.000118979	0.00226129	1.21443
70495	Atp6ap2	ATPase, H+ transporting, lysosomal accessory protein 2	0.843759	7.03682	4.50952	0.00011972	0.00227046	0.474473
20515	Slc20a1	solute carrier family 20, member 1	0.850826	4.52825	4.50927	0.000119801	0.00227046	0.489817
14128	Fcer2a	Fc receptor, IgE, low affinity II, alpha polypeptide	3.19389	-0.407212	4.50088	0.000122495	0.00231291	1.14866
12228	Btg3	B cell translocation gene 3	0.40737	4.91464	4.49955	0.000122927	0.00231742	0.429243
20957	Sycp1	synaptonemal complex protein 1	3.50119	-3.32984	4.49709	0.000123731	0.0023272	1.16936
66089	Rmnd5b	required for meiotic nuclear division 5 homolog B	0.262387	5.00087	4.49598	0.000124096	0.00233137	0.43311
320332	Hist4h4	histone cluster 4, H4	1.59456	-1.02022	4.48997	0.00012609	0.00235517	1.14181
16681	Krt2	keratin 2	5.0888	-3.04178	4.48991	0.000126112	0.00235517	1.11781
54141	Spag5	sperm associated antigen 5	1.01827	2.46346	4.48795	0.000126769	0.00235602	0.64096
68159	Stx19	syntaxin 19	0.805013	0.866661	4.4877	0.000126853	0.00235602	0.86868
320183	Msrb3	methionine sulfoxide reductase B3	0.465275	5.7531	4.48654	0.000127244	0.00236009	0.365799
320404	Itpkb	inositol 1,4,5-trisphosphate 3-kinase B	0.615086	4.61386	4.48603	0.000127415	0.00236009	0.480582
66871	Cpne8	copine VIII	0.975744	3.20098	4.48479	0.000127834	0.00236081	0.62473
58206	Zbtb32	zinc finger and BTB domain containing 32	0.802658	1.6522	4.48264	0.000128564	0.00237161	0.91947
545947	Scgb2b19	secretoglobin, family 2B, member 19	3.21327	-0.580491	4.48161	0.000128917	0.00237541	1.0141
109229	Fam118b	family with sequence similarity 118, member B	0.376343	4.87214	4.48023	0.00012939	0.00238144	0.39357
14676	Gna15	guanine nucleotide binding protein, alpha 15	1.11999	0.96518	4.47577	0.000130929	0.00239895	0.995032
100604	Lrrc8c	leucine rich repeat containing 8 family, member C	1.10551	3.28707	4.46928	0.000133201	0.00242971	0.571158
16476	Jun	jun proto-oncogene	0.703804	5.74283	4.46777	0.000133732	0.00243662	0.317955
83431	Ndel1	nudE neurodevelopment protein 1 like 1	0.247563	5.59727	4.45312	0.000139029	0.00251626	0.281987
319179	Hist1h2be	histone cluster 1, H2be	1.05878	2.67642	4.45149	0.000139632	0.0025218	0.478306
214112	Nipal4	NIPA-like domain containing 4	2.18848	-1.22022	4.4472	0.000141228	0.0025434	1.05646
230824	Grhl3	grainyhead like transcription factor 3	2.27965	-0.729067	4.44698	0.000141308	0.0025434	1.01255
14391	Gabpb1	GA repeat binding protein, beta 1	0.357963	4.3299	4.44487	0.000142101	0.00255203	0.340641
21336	Tacr1	tachykinin receptor 1	2.24388	-1.60358	4.4422	0.000143111	0.00256733	1.03852
69305	Dcps	decapping enzyme, scavenger	0.463366	3.73743	4.43214	0.000146975	0.00261936	0.425504
78618	Acap2	ArfGAP with coiled-coil, ankyrin repeat and PH domains 2	0.325724	6.43013	4.42521	0.0001497	0.00265922	0.209923
17125	Smad1	SMAD family member 1	0.515037	5.74805	4.42	0.00015178	0.00268738	0.189225
13822	Epb41l2	erythrocyte membrane protein band 4.1 like 2	0.691693	5.2328	4.4176	0.000152748	0.00269915	0.206372
20293	Ccl12	chemokine (C-C motif) ligand 12	1.65417	0.355943	4.41662	0.000153144	0.00270273	0.822459
76976	Arxes2	adipocyte-related X-chromosome expressed sequence 2	1.45604	1.92944	4.41149	0.000155238	0.00272216	0.68396
84652	Fam126a	family with sequence similarity 126, member A	0.57602	3.67392	4.40434	0.000158205	0.00276216	0.363088
240672	Dusp5	dual specificity phosphatase 5	0.606611	2.98417	4.39572	0.000161861	0.00282296	0.412572
17254	Slc3a2	solute carrier family 3 (activators of dibasic and neutral amino acid transport), member 2	0.470092	6.77305	4.38719	0.000165556	0.00288432	0.112016
240047	Mmp25	matrix metallopeptidase 25	1.76049	-0.0495234	4.38351	0.000167177	0.00290325	0.800971
232371	C1rl	complement component 1, r subcomponent-like	1.2215	2.41168	4.38157	0.00016804	0.00291204	0.528846
22354	Vipr1	vasoactive intestinal peptide receptor 1	0.491361	6.15821	4.3801	0.000168695	0.00292029	0.0838427
66146	Maco1	macoilin 1	0.424348	6.39686	4.37947	0.000168975	0.00292203	0.0838885
110877	Slc18a1	solute carrier family 18 (vesicular monoamine), member 1	1.193	3.73749	4.37165	0.00017251	0.00296429	0.299856
11928	Atp1a1	ATPase, Na+/K+ transporting, alpha 1 polypeptide	1.45911	10.7288	4.37039	0.000173084	0.00297103	0.468292
319155	Hist1h4c	histone cluster 1, H4c	1.42477	-1.03971	4.36957	0.000173463	0.00297441	0.850788
69815	Krtcap3	keratinocyte associated protein 3	0.78085	4.92518	4.36626	0.000174987	0.00299739	0.0768561
238328	Vash1	vasohibin 1	1.08696	0.234171	4.35934	0.000178222	0.00303479	0.77566
68709	Cilp2	cartilage intermediate layer protein 2	2.20061	-1.61495	4.35537	0.000180101	0.0030561	0.836755
109136	Mmaa	methylmalonic aciduria (cobalamin deficiency) type A	0.513315	4.48742	4.35236	0.000181541	0.0030757	0.118528
52635	Esyt2	extended synaptotagmin-like protein 2	0.275116	6.95504	4.34719	0.000184044	0.00310684	0.0266482
78354	2210407C18Rik	RIKEN cDNA 2210407C18 gene	1.81814	0.107352	4.34044	0.000187358	0.00315299	0.563478
14464	Gata5	GATA binding protein 5	2.09312	-1.97346	4.33901	0.000188067	0.00316167	0.797979
21346	Tagln2	transgelin 2	0.898411	7.25897	4.33189	0.000191647	0.00321526	0.030692
212198	Wdr25	WD repeat domain 25	0.542528	3.35159	4.32604	0.00019463	0.0032619	0.261574
18719	Pip5k1b	phosphatidylinositol-4-phosphate 5-kinase, type 1 beta	0.451866	3.87753	4.32444	0.000195456	0.00326903	0.117826
22421	Wnt7a	wingless-type MMTV integration site family, member 7A	2.65464	-3.18197	4.32315	0.000196127	0.00327689	0.736054
229672	Bcl2l15	BCLl2-like 15	1.12346	1.37326	4.3217	0.00019688	0.00328349	0.415413
64704	Htra2	HtrA serine peptidase 2	0.635833	4.69392	4.31935	0.000198106	0.00329644	0.00254915
20354	Sema4d	sema domain, immunoglobulin domain (Ig), transmembrane domain (TM) and short cytoplasmic domain, (semaphorin) 4D	0.610526	5.13293	4.31467	0.000200575	0.00332396	-0.0663581
217698	Acot5	acyl-CoA thioesterase 5	2.96192	-0.956069	4.31204	0.000201973	0.00334373	0.733574
14422	B4galnt2	beta-1,4-N-acetyl-galactosaminyl transferase 2	0.810106	7.05331	4.31026	0.000202924	0.00335607	0.0101238
12896	Cpt2	carnitine palmitoyltransferase 2	0.587944	4.67676	4.30824	0.000204013	0.00337065	-0.0330435
18647	Cdk14	cyclin-dependent kinase 14	0.775765	5.0406	4.30306	0.000206825	0.00340333	-0.0919242
234199	Fgl1	fibrinogen-like protein 1	1.90405	1.03591	4.29876	0.000209185	0.00343272	0.532607
230721	Pabpc4	poly(A) binding protein, cytoplasmic 4	0.308896	5.88845	4.29866	0.000209243	0.00343272	-0.126311
67326	1700037H04Rik	RIKEN cDNA 1700037H04 gene	0.510557	3.87911	4.29663	0.000210368	0.00344425	0.0548521
65973	Asph	aspartate-beta-hydroxylase	0.891431	6.89558	4.29294	0.000212431	0.00347454	-0.10742
19347	Dennd5a	DENN/MADD domain containing 5A	0.306138	6.03542	4.29175	0.0002131	0.00347849	-0.148248
214505	Gnptg	N-acetylglucosamine-1-phosphotransferase, gamma subunit	0.464759	5.16155	4.28535	0.000216731	0.0035307	-0.125454
13197	Gadd45a	growth arrest and DNA-damage-inducible 45 alpha	0.417089	4.95993	4.27446	0.000223059	0.00360537	-0.165917
106672	AI413582	expressed sequence AI413582	0.572353	4.02594	4.2734	0.000223686	0.00360796	-0.0178482
20861	Stfa1	stefin A1	2.51068	0.780004	4.27286	0.000224002	0.00360949	0.468075
243864	Mill2	MHC I like leukocyte 2	0.553739	4.11312	4.27049	0.000225411	0.00362861	-0.0806168
74112	Usp16	ubiquitin specific peptidase 16	0.545435	7.24933	4.27009	0.000225648	0.00362883	-0.163339
75686	Nudt16	nudix (nucleoside diphosphate linked moiety X)-type motif 16	0.675087	2.6077	4.26787	0.000226977	0.00363985	0.185827
67434	Ankrd33b	ankyrin repeat domain 33B	2.04518	2.67573	4.25545	0.000234541	0.00372774	0.275521
11783	Apaf1	apoptotic peptidase activating factor 1	0.47051	4.26207	4.24631	0.000240274	0.00380141	-0.171324
72203	2610507I01Rik	RIKEN cDNA 2610507I01 gene	1.93432	2.36705	4.24323	0.000242232	0.00382452	0.205555
74762	Mdga1	MAM domain containing glycosylphosphatidylinositol anchor 1	1.56469	1.64187	4.23572	0.000247082	0.00388541	0.213918
64176	Sv2b	synaptic vesicle glycoprotein 2 b	1.80878	0.933091	4.23512	0.000247472	0.00388779	0.454244
11747	Anxa5	annexin A5	0.773797	6.67022	4.23357	0.000248488	0.00389999	-0.287866
15216	Hfe	homeostatic iron regulator	0.428033	4.0489	4.22995	0.000250873	0.00392583	-0.156715
230757	5730409E04Rik	RIKEN cDNA 5730409E04Rik gene	0.648929	4.88834	4.22603	0.000253484	0.00394724	-0.253536
232889	Pla2g4c	phospholipase A2, group IVC (cytosolic, calcium-independent)	0.793314	2.26121	4.22574	0.000253677	0.00394724	0.0533809
52696	Zwint	ZW10 interactor	0.40273	6.21824	4.22487	0.000254256	0.00395248	-0.319446
15468	Prmt2	protein arginine N-methyltransferase 2	0.363311	4.46164	4.21787	0.000258995	0.00402232	-0.251808
12215	Bsg	basigin	1.07335	9.58256	4.21479	0.000261112	0.00404749	-0.0720649
268739	Arhgef40	Rho guanine nucleotide exchange factor (GEF) 40	0.914686	6.00271	4.21429	0.000261456	0.00404897	-0.339898
78934	4930581F22Rik	RIKEN cDNA 4930581F22 gene	1.18479	2.28724	4.21248	0.000262708	0.0040568	0.0824929
74091	Npl	N-acetylneuraminate pyruvate lyase	1.4138	0.291302	4.20851	0.000265471	0.00408014	0.36831
17289	Mertk	MER proto-oncogene tyrosine kinase	1.00614	5.35618	4.20722	0.000266373	0.00408835	-0.313793
217149	Cisd3	CDGSH iron sulfur domain 3	0.597315	3.6514	4.20392	0.000268703	0.00411431	-0.106227
11927	Atox1	antioxidant 1 copper chaperone	0.525863	5.54057	4.20072	0.000270977	0.00414524	-0.367258
75746	Morc4	microrchidia 4	0.698714	4.14539	4.19921	0.000272062	0.00415793	-0.247621
319720	9630028I04Rik	RIKEN cDNA 9630028I04 gene	1.65611	-1.68215	4.19488	0.000275186	0.00419781	0.454004
20447	St6galnac3	ST6 (alpha-N-acetyl-neuraminyl-2,3-beta-galactosyl-1,3)-N-acetylgalactosaminide alpha-2,6-sialyltransferase 3	2.05116	-0.790692	4.19284	0.000276669	0.00421649	0.431662
105653	Phyhip	phytanoyl-CoA hydroxylase interacting protein	0.913912	1.6361	4.1907	0.000278232	0.0042324	0.117261
57279	Slc25a20	solute carrier family 25 (mitochondrial carnitine/acylcarnitine translocase), member 20	0.666099	5.15688	4.18224	0.000284505	0.00431977	-0.403486
270201	Klhl18	kelch-like 18	0.347108	4.95141	4.17751	0.000288079	0.00435376	-0.413818
109264	Me3	malic enzyme 3, NADP(+)-dependent, mitochondrial	0.953828	1.1992	4.1444	0.000314328	0.0047155	0.137572
140580	Elmo1	engulfment and cell motility 1	0.426235	4.92328	4.13707	0.000320451	0.00477659	-0.506473
70059	Degs2	delta(4)-desaturase, sphingolipid 2	1.45675	4.67337	4.13328	0.000323659	0.00481561	-0.397256
208795	Tmem63a	transmembrane protein 63a	0.610765	6.49053	4.13132	0.000325334	0.00483612	-0.550036
16779	Lamb2	laminin, beta 2	0.56152	7.92345	4.13084	0.000325742	0.00483778	-0.470513
20893	Bhlhe40	basic helix-loop-helix family, member e40	0.842943	5.74905	4.12364	0.000331975	0.00492138	-0.574316
110279	Bcr	breakpoint cluster region	0.397377	6.35347	4.1202	0.000334995	0.00496163	-0.589859
140721	Caskin2	CASK-interacting protein 2	0.440394	6.07989	4.11923	0.000335849	0.00496977	-0.594768
15926	Idh1	isocitrate dehydrogenase 1 (NADP+), soluble	0.942256	6.6348	4.11034	0.000343794	0.00506895	-0.574037
19255	Ptpn2	protein tyrosine phosphatase, non-receptor type 2	0.29922	4.49172	4.10975	0.000344329	0.00507224	-0.54252
56503	Ankrd49	ankyrin repeat domain 49	0.271819	4.26918	4.10906	0.000344955	0.00507687	-0.497435
100169874	Gm11110	predicted gene 11110	0.924283	0.123902	4.09431	0.000358592	0.00524916	0.0680449
106878	Smim3	small integral membrane protein 3	0.483057	3.99617	4.09139	0.000361354	0.00527537	-0.525309
72102	Dusp11	dual specificity phosphatase 11 (RNA/RNP complex 1-interacting)	0.295105	7.21185	4.0887	0.000363924	0.0053034	-0.632405
71532	Fam217b	family with sequence similarity 217, member B	0.922969	0.887817	4.08338	0.000369045	0.00536799	0.0352962
74152	Stra6l	STRA6-like	2.05314	0.583638	4.08263	0.000369773	0.00536799	0.143392
67967	Pold3	polymerase (DNA-directed), delta 3, accessory subunit	0.362241	4.93963	4.08255	0.00036985	0.00536799	-0.659525
26365	Ceacam1	carcinoembryonic antigen-related cell adhesion molecule 1	0.524158	10.8486	4.08239	0.000370002	0.00536799	-0.262417
14707	Gng5	guanine nucleotide binding protein (G protein), gamma 5	0.567226	6.6678	4.08166	0.000370711	0.0053735	-0.672758
50723	Icosl	icos ligand	0.67563	5.84516	4.07575	0.000376516	0.00544796	-0.70171
104009	Qsox1	quiescin Q6 sulfhydryl oxidase 1	1.35573	8.80443	4.06153	0.000390845	0.00561542	-0.445418
223864	Rapgef3	Rap guanine nucleotide exchange factor (GEF) 3	1.46546	4.65466	4.06013	0.000392282	0.00561605	-0.620539
67199	Pfdn1	prefoldin 1	0.382397	4.96572	4.06013	0.000392283	0.00561605	-0.700563
170770	Bbc3	BCL2 binding component 3	0.478173	2.67171	4.05948	0.000392954	0.00561605	-0.381619
14791	Emg1	EMG1 N1-specific pseudouridine methyltransferase	0.329849	5.27645	4.0507	0.00040211	0.00572682	-0.745112
668379	Scgb2b12	secretoglobin, family 2B, member 12	1.92013	2.79944	4.04702	0.000406013	0.00577736	-0.658506
229003	Helz2	helicase with zinc finger 2, transcriptional coactivator	0.883495	7.04975	4.03625	0.000417651	0.00591714	-0.739525
100034251	Wfdc17	WAP four-disulfide core domain 17	1.18713	2.44179	4.03573	0.000418223	0.0059201	-0.49023
14735	Gpc4	glypican 4	1.18406	5.11298	4.03016	0.000424376	0.00597607	-0.788387
14166	Fgf11	fibroblast growth factor 11	0.905971	1.67015	4.02917	0.000425483	0.00598649	-0.258514
14420	Galc	galactosylceramidase	0.407302	4.04055	4.02449	0.000430737	0.00604478	-0.731021
18769	Pkig	protein kinase inhibitor, gamma	2.11917	4.55669	4.02361	0.000431734	0.00604835	-0.71564
66220	Zdhhc12	zinc finger, DHHC domain containing 12	0.412994	3.87817	4.02209	0.000433459	0.00605899	-0.652336
68184	Denr	density-regulated protein	0.397875	5.74751	4.02195	0.000433608	0.00605899	-0.839525
11745	Anxa3	annexin A3	0.889361	7.32545	4.0214	0.000434235	0.00606255	-0.726998
14675	Gna14	guanine nucleotide binding protein, alpha 14	1.29295	4.35048	4.01565	0.000440832	0.00614414	-0.711563
245020	Slc35g2	solute carrier family 35, member G2	1.01782	1.18139	4.0119	0.000445185	0.00619422	-0.213675
330657	Prss53	protease, serine 53	1.50121	5.91579	4.01013	0.000447254	0.00621771	-0.852744
319801	Tigar	Trp53 induced glycolysis repulatory phosphatase	0.341801	3.94876	4.00934	0.000448183	0.00622531	-0.736192
72938	Hspb11	heat shock protein family B (small), member 11	0.504577	1.99671	4.00417	0.0004543	0.00627288	-0.337506
170658	BC002163	NADH dehydrogenase Fe-S protein 5 pseudogene	0.470454	3.92144	4.00135	0.000457667	0.00630868	-0.724264
13388	Dll1	delta like canonical Notch ligand 1	0.631046	2.70933	4.00002	0.000459262	0.00631999	-0.438867
271305	Phf21b	PHD finger protein 21B	1.02467	1.28991	3.99814	0.000461536	0.00633524	-0.303531
18950	Pnp	purine-nucleoside phosphorylase	0.499459	4.49907	3.99644	0.000463595	0.00635281	-0.800839
12390	Cav2	caveolin 2	0.953413	5.48197	3.99385	0.000466754	0.00639073	-0.899336
399570	Kank4os	KN motif and ankyrin repeat domains 4, opposite strand	2.27006	-1.2035	3.99222	0.00046875	0.00641268	-0.026387
20339	Sele	selectin, endothelial cell	2.36554	-2.1553	3.98956	0.000472023	0.00645203	-0.0281436
56738	Mocs1	molybdenum cofactor synthesis 1	0.441434	5.52081	3.98787	0.000474118	0.00646982	-0.925742
11853	Rhoc	ras homolog family member C	0.836356	5.77225	3.98234	0.000481031	0.00655148	-0.933952
12856	Cox17	cytochrome c oxidase assembly protein 17, copper chaperone	0.401291	5.0477	3.97805	0.000486459	0.00659957	-0.922561
208431	Shroom4	shroom family member 4	0.462177	4.02905	3.96183	0.000507558	0.00683464	-0.877684
170829	Tram2	translocating chain-associating membrane protein 2	0.411343	4.50639	3.95583	0.000515589	0.00692563	-0.933224
233489	Picalm	phosphatidylinositol binding clathrin assembly protein	0.261178	7.13052	3.95009	0.000523379	0.00701293	-0.988271
14257	Flt4	FMS-like tyrosine kinase 4	0.559386	3.51133	3.94597	0.000529044	0.00707721	-0.835994
20756	Sprr2b	small proline-rich protein 2B	1.79886	-2.09589	3.94251	0.00053385	0.00713565	-0.158042
320827	C530008M17Rik	RIKEN cDNA C530008M17 gene	0.935923	2.72471	3.9329	0.000547439	0.00728711	-0.908327
20674	Sox2	SRY (sex determining region Y)-box 2	1.00511	2.63706	3.93196	0.000548778	0.00728891	-0.656775
22234	Ugcg	UDP-glucose ceramide glucosyltransferase	0.547656	6.97277	3.9311	0.000550018	0.00729792	-1.05266
319149	Hist1h3d	histone cluster 1, H3d	0.738666	0.135157	3.92831	0.000554041	0.0073334	-0.408569
13196	Asap1	ArfGAP with SH3 domain, ankyrin repeat and PH domain1	0.68047	4.04053	3.9263	0.000556952	0.00735998	-0.921981
102637615	LOC102637615	major allergen I polypeptide chain 1-like	2.1438	-2.82156	3.9212	0.000564422	0.00745266	-0.187676
623121	Ifi213	interferon activated gene 213	2.52793	-0.0334584	3.91995	0.000566264	0.00745886	-0.305257
21816	Tgm1	transglutaminase 1, K polypeptide	0.923201	2.5646	3.91718	0.000570383	0.00750705	-0.689481
15116	Has1	hyaluronan synthase 1	2.40489	-0.138543	3.91449	0.000574397	0.00754162	-0.355043
102462	Imp3	IMP3, U3 small nucleolar ribonucleoprotein	0.635525	5.56544	3.91258	0.000577275	0.0075733	-1.10394
278279	Tmtc2	transmembrane and tetratricopeptide repeat containing 2	0.61842	3.63962	3.90631	0.000586795	0.00767044	-0.940383
20716	Serpina3n	serine (or cysteine) peptidase inhibitor, clade A, member 3N	1.47879	6.27278	3.90616	0.000587031	0.00767044	-1.03432
14254	Flt1	FMS-like tyrosine kinase 1	0.652654	2.99968	3.90488	0.000588985	0.00768366	-0.764082
237339	L3mbtl3	L3MBTL3 histone methyl-lysine binding protein	0.392021	4.18141	3.90386	0.000590557	0.00768391	-1.03004
67266	Dipk1a	divergent protein kinase domain 1A	0.563399	5.63664	3.90316	0.000591646	0.00768391	-1.14604
27049	Etv3	ets variant 3	0.2923	6.28658	3.90135	0.000594436	0.00771158	-1.15238
381356	Cacfd1	calcium channel flower domain containing 1	0.285329	6.48153	3.90006	0.000596447	0.0077302	-1.15387
103711	Pnpo	pyridoxine 5'-phosphate oxidase	0.575588	5.31778	3.89875	0.000598479	0.00773941	-1.12659
29863	Pde7b	phosphodiesterase 7B	1.17305	4.20013	3.89815	0.000599422	0.00774547	-0.990247
78373	Nudt17	nudix (nucleoside diphosphate linked moiety X)-type motif 17	1.08172	1.30074	3.89589	0.000602973	0.00777726	-0.514449
78943	Ern1	endoplasmic reticulum (ER) to nucleus signalling 1	0.594181	7.49279	3.89552	0.000603556	0.00777726	-1.11836
223693	Tmem184b	transmembrane protein 184b	0.382166	5.80079	3.8933	0.000607049	0.0078069	-1.17375
15397	Hoxa11os	homeobox A11, opposite strand	1.47567	7.4384	3.89218	0.000608831	0.00782365	-1.10835
15275	Hk1	hexokinase 1	0.913671	7.21871	3.88954	0.000613032	0.00786523	-1.12249
68763	1110038B12Rik	RIKEN cDNA 1110038B12 gene	0.613146	4.52685	3.885	0.000620342	0.00792698	-1.13289
69068	Tcim	transcriptional and immune response regulator	0.43861	6.23919	3.88299	0.000623596	0.00795073	-1.19057
66522	Pgpep1	pyroglutamyl-peptidase I	0.639567	5.29199	3.88157	0.00062591	0.007974	-1.18803
171486	Cd99l2	CD99 antigen-like 2	0.714694	6.35535	3.87521	0.000636377	0.00809469	-1.21211
69769	Tnfaip8l2	tumor necrosis factor, alpha-induced protein 8-like 2	1.0727	1.61714	3.86536	0.000652914	0.00826636	-0.657356
15077	Hist2h3c1	histone cluster 2, H3c1	0.530399	5.44451	3.86194	0.000658759	0.00832742	-1.2517
70893	Glb1l3	galactosidase, beta 1 like 3	3.6954	-2.61558	3.85833	0.000664985	0.00839963	-0.341586
12512	Cd63	CD63 antigen	0.418444	7.10495	3.84509	0.000688309	0.00863278	-1.26863
19039	Lgals3bp	lectin, galactoside-binding, soluble, 3 binding protein	1.37947	8.44607	3.84503	0.000688419	0.00863278	-1.06627
67905	Ppm1m	protein phosphatase 1M	0.508454	4.88892	3.84485	0.000688738	0.00863278	-1.23813
18985	Pou2af1	POU domain, class 2, associating factor 1	1.61438	1.53756	3.84201	0.000693843	0.0086582	-0.754712
226432	Ipo9	importin 9	0.2168	6.36571	3.84048	0.000696618	0.00867157	-1.30592
21912	Tspan7	tetraspanin 7	1.12952	4.74936	3.83949	0.000698404	0.00868054	-1.23266
225020	Fez2	fasciculation and elongation protein zeta 2 (zygin II)	0.380442	3.38645	3.83905	0.000699218	0.00868404	-1.01566
16950	Loxl3	lysyl oxidase-like 3	1.00761	3.43038	3.83592	0.00070493	0.00872839	-1.06153
16190	Il4ra	interleukin 4 receptor, alpha	1.16816	4.38128	3.83415	0.000708192	0.00875548	-1.26084
319162	Hist3h2a	histone cluster 3, H2a	0.517389	2.92281	3.83032	0.000715277	0.00882969	-1.00393
21950	Tnfsf9	tumor necrosis factor (ligand) superfamily, member 9	1.04261	0.391065	3.82301	0.000729009	0.00897204	-0.693158
226691	Ifi207	interferon activated gene 207	0.947996	3.36925	3.80203	0.000769838	0.00937547	-1.18653
17535	Mre11a	MRE11A homolog A, double strand break repair nuclease	0.433001	5.33686	3.80073	0.000772445	0.00940019	-1.3927
66894	Wwp2	WW domain containing E3 ubiquitin protein ligase 2	0.251715	5.99536	3.79903	0.000775869	0.00942865	-1.41543
69847	Wnk4	WNK lysine deficient protein kinase 4	0.669895	5.65176	3.79899	0.00077594	0.00942865	-1.40338
14544	Gda	guanine deaminase	1.04134	5.33272	3.79545	0.000783123	0.00946153	-1.41337
73915	4833419F23Rik	RIKEN cDNA 4833419F23 gene	0.649947	0.896588	3.79168	0.000790812	0.00951016	-0.71322
212114	Nhlrc3	NHL repeat containing 3	0.279849	5.53917	3.79131	0.000791581	0.00951203	-1.4307
11975	Atp6v0a1	ATPase, H+ transporting, lysosomal V0 subunit A1	0.474432	7.22625	3.79104	0.000792134	0.00951203	-1.38022
20442	St3gal1	ST3 beta-galactoside alpha-2,3-sialyltransferase 1	0.741673	4.29107	3.79052	0.0007932	0.00951782	-1.30586
67898	Pef1	penta-EF hand domain containing 1	0.625479	5.63865	3.7895	0.000795313	0.00953615	-1.42057
73822	Mfsd12	major facilitator superfamily domain containing 12	0.390383	5.13691	3.78799	0.000798432	0.00955949	-1.40136
14362	Fzd1	frizzled class receptor 1	0.755643	5.38643	3.78413	0.000806462	0.00963441	-1.42347
13498	Atn1	atrophin 1	0.23255	6.95858	3.78185	0.000811256	0.00967338	-1.43111
18146	Npdc1	neural proliferation, differentiation and control 1	0.399311	7.55907	3.78164	0.000811684	0.00967338	-1.41289
20306	Ccl7	chemokine (C-C motif) ligand 7	2.22258	0.283612	3.78145	0.000812096	0.00967338	-0.703578
64138	Ctsz	cathepsin Z	0.69885	5.8468	3.77607	0.000823497	0.00975624	-1.46738
216161	Sbno2	strawberry notch 2	0.685252	7.67403	3.77603	0.000823586	0.00975624	-1.37137
69638	Enho	energy homeostasis associated	1.64182	1.04957	3.77592	0.000823835	0.00975624	-0.687916
77864	Ypel2	yippee like 2	0.711088	5.65935	3.77387	0.00082821	0.00978185	-1.47438
60364	Donson	downstream neighbor of SON	0.52701	3.2717	3.77379	0.000828401	0.00978185	-1.20158
14055	Ezh1	enhancer of zeste 1 polycomb repressive complex 2 subunit	0.320973	6.66165	3.77025	0.000836036	0.0098435	-1.47367
319562	9630028B13Rik	RIKEN cDNA 9630028B13 gene	2.50451	-2.68006	3.76671	0.000843747	0.00992712	-0.557101
17698	Msn	moesin	0.896201	5.78599	3.76472	0.0008481	0.00997114	-1.4933
116873	Stim2	stromal interaction molecule 2	0.494661	5.52314	3.76301	0.000851882	0.0100084	-1.5006
17686	Msh3	mutS homolog 3	0.349521	3.44518	3.75634	0.000866734	0.0101253	-1.24352
330369	Fbxo41	F-box protein 41	2.37097	-2.74911	3.75631	0.000866799	0.0101253	-0.566632
101055731	Gm29719	predicted gene, 29719	0.861284	4.70041	3.75497	0.0008698	0.0101458	-1.48003
76448	Ppp1r18	protein phosphatase 1, regulatory subunit 18	0.901124	4.12448	3.74902	0.000883329	0.0102815	-1.41027
12527	Cd9	CD9 antigen	0.623142	7.43641	3.74652	0.000889064	0.0103409	-1.47905
30934	Tor1b	torsin family 1, member B	0.218373	6.62254	3.74466	0.000893352	0.010376	-1.54235
171388	Bnipl	BCL2/adenovirus E1B 19kD interacting protein like	0.463593	4.16236	3.74323	0.00089667	0.0104071	-1.34002
17313	Mgp	matrix Gla protein	0.823468	7.218	3.74192	0.00089972	0.0104129	-1.47614
104079	Nxph3	neurexophilin 3	0.96849	0.320249	3.74147	0.000900759	0.0104175	-0.700823
15251	Hif1a	hypoxia inducible factor 1, alpha subunit	0.593019	6.45302	3.74037	0.000903318	0.0104397	-1.54812
21815	Tgif1	TGFB-induced factor homeobox 1	0.470964	5.78485	3.73914	0.000906199	0.0104582	-1.56448
68262	Agpat4	1-acylglycerol-3-phosphate O-acyltransferase 4 (lysophosphatidic acid acyltransferase, delta)	0.765846	1.76283	3.73826	0.000908274	0.0104747	-0.924837
100043507	Gng5-ps	G protein subunit gamma 5, pseudogene	0.9237	0.00438032	3.73025	0.000927308	0.0106623	-0.741737
68833	Pdcl3	phosducin-like 3	0.339319	5.49887	3.725	0.000939985	0.0107643	-1.5866
217721	Flvcr2	feline leukemia virus subgroup C cellular receptor 2	1.14315	3.12862	3.7236	0.000943402	0.0107958	-1.14943
53415	Htatip2	HIV-1 Tat interactive protein 2	0.375476	5.11767	3.72055	0.00095087	0.0108508	-1.57869
73246	Rassf6	Ras association (RalGDS/AF-6) domain family member 6	0.521269	5.21066	3.71342	0.000968562	0.011027	-1.62483
234847	Spg7	SPG7, paraplegin matrix AAA peptidase subunit	0.469905	6.32682	3.71306	0.000969453	0.011027	-1.62822
66191	Ier3ip1	immediate early response 3 interacting protein 1	0.332156	5.46998	3.71248	0.000970922	0.0110333	-1.6223
213171	Prss27	protease, serine 27	1.4565	2.5885	3.70555	0.000988461	0.0112014	-1.33939
76527	Il34	interleukin 34	1.04494	1.35517	3.70165	0.000998458	0.011299	-0.967308
16535	Kcnq1	potassium voltage-gated channel, subfamily Q, member 1	0.578366	4.3234	3.69791	0.00100815	0.011385	-1.58933
64540	Tspan4	tetraspanin 4	0.663173	3.80659	3.69673	0.00101124	0.011412	-1.41799
66859	Slc16a9	solute carrier family 16 (monocarboxylic acid transporters), member 9	0.968915	3.39547	3.69596	0.00101324	0.0114188	-1.31719
226695	Ifi205	interferon activated gene 205	1.24753	2.92602	3.69427	0.00101769	0.011461	-1.36674
13371	Dio2	deiodinase, iodothyronine, type II	1.03235	2.51751	3.68898	0.00103169	0.0115786	-1.23152
228836	Dlgap4	DLG associated protein 4	0.445304	6.36717	3.68836	0.00103332	0.011589	-1.68604
19332	Rab20	RAB20, member RAS oncogene family	0.422582	4.20755	3.68698	0.00103703	0.0116151	-1.53783
114896	Afg3l1	AFG3-like AAA ATPase 1	0.220449	5.74151	3.68569	0.00104048	0.0116373	-1.69836
21885	Tle1	transducin-like enhancer of split 1	0.45905	5.56403	3.68134	0.00105223	0.0117354	-1.68904
93679	Trim8	tripartite motif-containing 8	0.235488	6.38987	3.67902	0.00105853	0.0117826	-1.7126
382038	Urb2	URB2 ribosome biogenesis 2 homolog (S. cerevisiae)	0.288176	4.90839	3.67208	0.00107767	0.0119467	-1.67846
59005	Trappc2l	trafficking protein particle complex 2-like	0.304079	4.56548	3.6707	0.0010815	0.011981	-1.63208
230126	Shb	src homology 2 domain-containing transforming protein B	0.314015	4.80255	3.66485	0.00109794	0.0121549	-1.68484
20536	Slc4a3	solute carrier family 4 (anion exchanger), member 3	0.764983	4.49869	3.66414	0.00109996	0.0121607	-1.64457
170780	Cd209e	CD209e antigen	1.72592	-1.71443	3.66067	0.00110984	0.0122367	-0.848991
16164	Il13ra1	interleukin 13 receptor, alpha 1	1.25543	5.35234	3.65547	0.00112481	0.0123517	-1.7469
319189	Hist2h2bb	histone cluster 2, H2bb	3.26947	-1.79558	3.65488	0.00112652	0.0123622	-0.872043
97114	Hist2h3c2	histone cluster 2, H3c2	0.551094	3.47301	3.65326	0.00113124	0.0123972	-1.57109
207818	Smagp	small cell adhesion glycoprotein	0.750764	5.58499	3.65273	0.00113278	0.0124058	-1.76613
78408	Fam131a	family with sequence similarity 131, member A	0.721058	2.21041	3.652	0.00113489	0.0124206	-1.30278
245631	Pwwp3b	PWWP domain containing 3B	1.23374	1.49376	3.65103	0.00113774	0.0124435	-1.05798
13870	Ercc1	excision repair cross-complementing rodent repair deficiency, complementation group 1	0.391532	3.82828	3.64986	0.00114117	0.0124469	-1.58298
217700	Acot6	acyl-CoA thioesterase 6	0.657588	4.59671	3.64937	0.00114263	0.0124469	-1.67714
17874	Myd88	myeloid differentiation primary response gene 88	0.399458	5.18467	3.64923	0.00114304	0.0124469	-1.76582
380713	Scarf1	scavenger receptor class F, member 1	0.875355	2.25219	3.64922	0.00114307	0.0124469	-1.33913
278725	E130310I04Rik	RIKEN cDNA E130310I04 gene	2.53651	-2.52991	3.64806	0.00114649	0.0124722	-0.809899
223601	Fam49b	family with sequence similarity 49, member B	0.346678	5.52268	3.64161	0.00116567	0.0126135	-1.80875
22027	Hsp90b1	heat shock protein 90, beta (Grp94), member 1	0.422946	9.48209	3.64018	0.00116998	0.0126517	-1.56248
67701	Wfdc2	WAP four-disulfide core domain 2	1.73904	8.06343	3.63948	0.0011721	0.0126663	-1.56601
235442	Rab8b	RAB8B, member RAS oncogene family	0.712012	4.18628	3.63651	0.0011811	0.0127382	-1.69781
66054	Cndp2	CNDP dipeptidase 2 (metallopeptidase M20 family)	0.446769	6.07755	3.63558	0.00118391	0.0127409	-1.82473
26427	Creb3l1	cAMP responsive element binding protein 3-like 1	1.28151	2.73865	3.63453	0.00118711	0.0127584	-1.35919
53902	Rcan3	regulator of calcineurin 3	0.450611	5.39085	3.63176	0.0011956	0.0128015	-1.8162
215798	Adgrg6	adhesion G protein-coupled receptor G6	0.64148	5.62761	3.62983	0.00120157	0.0128485	-1.83433
12765	Cxcr2	chemokine (C-X-C motif) receptor 2	1.83774	-0.527804	3.628	0.00120722	0.012892	-1.08235
11852	Rhob	ras homolog family member B	0.588156	5.87613	3.6254	0.00121534	0.0129533	-1.84718
227541	Camk1d	calcium/calmodulin-dependent protein kinase ID	0.498812	7.38443	3.6233	0.0012219	0.0129808	-1.80073
18807	Pld3	phospholipase D family, member 3	0.748237	7.33955	3.62062	0.00123037	0.0130368	-1.81452
20363	Selenop	selenoprotein P	1.29838	7.99407	3.62002	0.00123225	0.0130482	-1.72451
100039138	Gm2061	predicted gene 2061	2.54308	-2.01298	3.6141	0.00125114	0.0132311	-0.886573
140904	Caln1	calneuron 1	1.63125	4.24192	3.61316	0.00125417	0.0132546	-1.7822
14461	Gata2	GATA binding protein 2	1.40628	5.81012	3.6128	0.00125532	0.0132581	-1.86512
216856	Nlgn2	neuroligin 2	0.742509	5.59301	3.60161	0.00129194	0.0136008	-1.90437
234595	Slc38a7	solute carrier family 38, member 7	0.311134	5.23013	3.59161	0.00132553	0.0139006	-1.90775
19240	Tmsb10	thymosin, beta 10	0.831583	5.26014	3.58938	0.00133314	0.0139535	-1.90744
12496	Entpd2	ectonucleoside triphosphate diphosphohydrolase 2	0.504957	5.62042	3.58435	0.00135047	0.0140911	-1.94137
212733	Bicdl2	BICD family like cargo adaptor 2	0.379683	6.04428	3.5809	0.00136247	0.0141872	-1.95946
320159	Togaram2	TOG array regulator of axonemal microtubules 2	1.75789	-1.09996	3.57779	0.00137336	0.0142555	-1.07624
100034684	Cstdc5	cystatin domain containing 5	0.891609	2.62475	3.57682	0.00137681	0.0142822	-1.84669
170737	Znrf1	zinc and ring finger 1	0.785928	6.4139	3.57249	0.00139217	0.0144232	-1.95727
213449	Tent5d	terminal nucleotidyltransferase 5D	2.948	-2.30299	3.56986	0.00140158	0.0145023	-1.00223
67454	Ikbip	IKBKB interacting protein	0.661242	4.66515	3.56693	0.00141214	0.0145837	-1.91218
227737	Fam129b	family with sequence similarity 129, member B	0.399684	7.51787	3.56632	0.00141433	0.014596	-1.94417
19697	Rela	v-rel reticuloendotheliosis viral oncogene homolog A (avian)	0.310182	6.17376	3.56481	0.00141984	0.0146279	-2.00151
15951	Ifi204	interferon activated gene 204	1.04214	3.01655	3.55737	0.00144713	0.0148511	-1.7249
14042	Ext1	exostoses (multiple) 1	0.613217	5.40165	3.55574	0.00145319	0.0149039	-2.00854
20848	Stat3	signal transducer and activator of transcription 3	0.334716	7.82686	3.55442	0.00145812	0.014936	-1.92021
17069	Ly6e	lymphocyte antigen 6 complex, locus E	1.06218	10.9931	3.55236	0.00146583	0.0149705	-1.55283
16598	Klf2	Kruppel-like factor 2 (lung)	0.880938	2.98632	3.5478	0.00148304	0.0151149	-1.65386
14825	Cxcl1	chemokine (C-X-C motif) ligand 1	1.96282	2.21664	3.542	0.00150519	0.0153014	-1.75529
110351	Rap1gap	Rap1 GTPase-activating protein	0.900368	5.64195	3.54179	0.00150602	0.0153014	-2.05156
94191	Adarb2	adenosine deaminase, RNA-specific, B2	2.58528	-2.11328	3.53965	0.00151427	0.0153756	-1.05001
12752	Cln3	ceroid lipofuscinosis, neuronal 3, juvenile (Batten, Spielmeyer-Vogt disease)	0.337991	5.39094	3.53888	0.00151728	0.015394	-2.05021
20425	Shmt1	serine hydroxymethyltransferase 1 (soluble)	0.412118	5.77154	3.53505	0.00153217	0.0155091	-2.07402
17261	Mef2d	myocyte enhancer factor 2D	0.236668	6.73731	3.53378	0.00153718	0.0155501	-2.06754
18301	Fxyd5	FXYD domain-containing ion transport regulator 5	0.958586	4.40097	3.53172	0.00154527	0.0156029	-2.02073
279561	Wnk3	WNK lysine deficient protein kinase 3	1.1344	-0.171924	3.52702	0.00156395	0.0157186	-1.23396
226844	Flvcr1	feline leukemia virus subgroup C cellular receptor 1	0.404679	3.58227	3.527	0.00156404	0.0157186	-1.83472
66943	Pqlc1	PQ loop repeat containing 1	0.422404	5.66596	3.5269	0.00156444	0.0157186	-2.08879
66174	Nudt14	nudix (nucleoside diphosphate linked moiety X)-type motif 14	0.317205	4.43305	3.52614	0.00156748	0.0157297	-1.96683
18452	P4ha2	procollagen-proline, 2-oxoglutarate 4-dioxygenase (proline 4-hydroxylase), alpha II polypeptide	0.550233	5.49466	3.525	0.00157203	0.0157658	-2.0911
21646	Tcte2	t-complex-associated testis expressed 2	0.619492	1.35671	3.52201	0.0015841	0.0158576	-1.43558
67440	Mtpap	mitochondrial poly(A) polymerase	0.373065	4.44449	3.51795	0.00160062	0.0159934	-2.01143
12010	B2m	beta-2 microglobulin	0.654888	10.5416	3.51459	0.00161439	0.0160916	-1.72008
93842	Igsf9	immunoglobulin superfamily, member 9	0.739785	5.60735	3.50684	0.00164666	0.0163732	-2.14087
70701	Nipal1	NIPA-like domain containing 1	0.994423	2.28078	3.50397	0.00165874	0.0164632	-1.73693
74182	Gpcpd1	glycerophosphocholine phosphodiesterase 1	0.552129	5.04123	3.50276	0.0016639	0.0164925	-2.10409
240633	Lipk	lipase, family member K	1.46308	-2.0618	3.50261	0.00166453	0.0164925	-1.16225
74180	Muc5b	mucin 5, subtype B, tracheobronchial	1.95383	0.743797	3.50256	0.00166472	0.0164925	-1.69606
217737	Ahsa1	AHA1, activator of heat shock protein ATPase 1	0.277604	6.28089	3.5023	0.00166584	0.0164935	-2.15631
75788	Smurf1	SMAD specific E3 ubiquitin protein ligase 1	0.284687	5.85846	3.49991	0.00167603	0.0165592	-2.16241
66073	Txndc12	thioredoxin domain containing 12 (endoplasmic reticulum)	0.426181	4.70534	3.49869	0.00168126	0.0165722	-2.08752
18793	Plaur	plasminogen activator, urokinase receptor	0.857407	2.95921	3.49551	0.00169495	0.0166604	-1.95438
56336	B4galt5	UDP-Gal:betaGlcNAc beta 1,4-galactosyltransferase, polypeptide 5	0.879748	4.00044	3.49506	0.00169687	0.0166692	-2.02792
218885	Oxnad1	oxidoreductase NAD-binding domain containing 1	0.637813	4.1418	3.49383	0.0017022	0.0167115	-1.99481
74646	Spsb1	splA/ryanodine receptor domain and SOCS box containing 1	0.629143	3.24027	3.48796	0.00172785	0.0169023	-1.95153
16819	Lcn2	lipocalin 2	2.43927	6.47457	3.48551	0.00173871	0.0169983	-2.09536
76219	Arxes1	adipocyte-related X-chromosome expressed sequence 1	1.14564	1.73635	3.48299	0.00174988	0.0170768	-1.60269
14262	Fmo3	flavin containing monooxygenase 3	1.4677	2.79382	3.48183	0.00175509	0.0171071	-1.73392
271849	Shc4	SHC (Src homology 2 domain containing) family, member 4	0.537879	1.57779	3.48128	0.00175754	0.0171156	-1.56168
101056073	Zfp990	zinc finger protein 990	1.15651	0.227946	3.48116	0.00175805	0.0171156	-1.57462
11790	Speg	SPEG complex locus	0.744769	3.31563	3.47584	0.00178206	0.0173079	-1.84803
230576	Ttc22	tetratricopeptide repeat domain 22	0.647245	2.67512	3.47398	0.00179051	0.0173797	-1.87854
17695	Msmb	beta-microseminoprotein	3.01249	9.31166	3.47265	0.00179658	0.0174282	-2.06018
71707	Ubiad1	UbiA prenyltransferase domain containing 1	0.516748	3.86432	3.46893	0.00181365	0.0175624	-2.0706
83490	Pik3ap1	phosphoinositide-3-kinase adaptor protein 1	0.760473	6.36617	3.46744	0.00182056	0.0176189	-2.23487
216233	Socs2	suppressor of cytokine signaling 2	0.652143	3.75085	3.46568	0.00182873	0.017677	-2.05581
54354	Rassf5	Ras association (RalGDS/AF-6) domain family member 5	0.366801	4.00369	3.46044	0.00185325	0.0178611	-2.09459
67341	Ascl4	achaete-scute family bHLH transcription factor 4	1.00579	-0.513639	3.45977	0.00185642	0.0178636	-1.31873
216131	Trappc10	trafficking protein particle complex 10	0.265657	7.00038	3.45969	0.00185679	0.0178636	-2.23482
100210	Gpn2	GPN-loop GTPase 2	0.296972	3.82993	3.45933	0.00185848	0.0178652	-2.05083
57915	Tbc1d1	TBC1 domain family, member 1	0.44507	5.87883	3.45919	0.00185916	0.0178652	-2.26113
228543	Rhov	ras homolog family member V	0.512399	3.4349	3.45706	0.00186927	0.0179518	-2.08984
665119	Sec14l5	SEC14-like lipid binding 5	1.88466	-2.04757	3.45548	0.00187677	0.0179925	-1.24382
20344	Selp	selectin, platelet	1.06021	1.63648	3.45547	0.00187682	0.0179925	-1.69823
19141	Lgmn	legumain	0.830996	6.06942	3.45252	0.00189094	0.0180854	-2.26844
97064	Wwtr1	WW domain containing transcription regulator 1	0.618419	4.26572	3.45212	0.00189286	0.0180931	-2.12649
58178	Sorcs1	sortilin-related VPS10 domain containing receptor 1	1.54228	-0.650395	3.45152	0.00189575	0.0181097	-1.36537
80287	Apobec3	apolipoprotein B mRNA editing enzyme, catalytic polypeptide 3	0.69727	6.2671	3.44976	0.00190425	0.0181488	-2.27596
97130	C77080	expressed sequence C77080	0.36728	7.76969	3.44494	0.00192773	0.018319	-2.20411
12642	Ch25h	cholesterol 25-hydroxylase	1.37305	-0.15063	3.44395	0.00193256	0.0183329	-1.41967
105463053	Bloodlinc	Bloodlinc, erythroid developmental long intergenic non-protein coding transcript	1.69338	-2.84253	3.44109	0.00194666	0.0184345	-1.27251
108116	Slco3a1	solute carrier organic anion transporter family, member 3a1	0.367131	5.28977	3.43976	0.00195323	0.018486	-2.27637
667410	Gm8615	glucosamine-6-phosphate deaminase 1 pseudogene	0.738737	-0.347069	3.43612	0.00197136	0.0186067	-1.40032
71704	Arhgef3	Rho guanine nucleotide exchange factor (GEF) 3	0.361545	5.7427	3.43606	0.00197169	0.0186067	-2.31617
57319	Smpdl3a	sphingomyelin phosphodiesterase, acid-like 3A	1.06077	4.89974	3.429	0.00200734	0.0188775	-2.23613
74772	Atp13a2	ATPase type 13A2	0.401456	6.61357	3.42759	0.0020145	0.0189231	-2.3314
14824	Grn	granulin	0.916535	8.54701	3.4269	0.00201805	0.0189346	-2.16751
69187	Erp27	endoplasmic reticulum protein 27	1.35116	-2.01379	3.41842	0.00206192	0.0192797	-1.38492
14466	Gba	glucosidase, beta, acid	0.517841	5.8553	3.41736	0.00206748	0.0193205	-2.3629
13385	Dlg4	discs large MAGUK scaffold protein 4	0.868082	3.27247	3.41709	0.00206887	0.0193225	-2.04689
11433	Acp5	acid phosphatase 5, tartrate resistant	0.873987	5.02885	3.41253	0.0020929	0.0194883	-2.33893
12549	Arhgap31	Rho GTPase activating protein 31	0.940212	4.56906	3.40922	0.00211052	0.019577	-2.19099
319757	Smo	smoothened, frizzled class receptor	0.509406	6.00474	3.40669	0.00212413	0.0196788	-2.38809
11867	Arpc1b	actin related protein 2/3 complex, subunit 1B	0.341209	8.02573	3.4065	0.00212513	0.0196788	-2.25668
108960	Irak2	interleukin-1 receptor-associated kinase 2	0.399423	4.78012	3.40576	0.00212913	0.0197017	-2.33939
56758	Mbnl1	muscleblind like splicing factor 1	0.343447	6.67141	3.40542	0.00213095	0.0197017	-2.38403
223739	5031439G07Rik	RIKEN cDNA 5031439G07 gene	0.488568	5.17704	3.39598	0.0021825	0.020096	-2.39236
14972	H2-K1	histocompatibility 2, K1, K region	0.811917	10.3765	3.3946	0.00219014	0.0201549	-2.05068
68603	Pmvk	phosphomevalonate kinase	0.273397	4.47402	3.39379	0.00219459	0.0201731	-2.3248
66813	Bcl2l14	BCL2-like 14 (apoptosis facilitator)	0.356608	5.58009	3.38977	0.00221703	0.0203221	-2.43189
13030	Ctsb	cathepsin B	0.877768	8.63556	3.38804	0.00222678	0.0203544	-2.23718
233016	Blvrb	biliverdin reductase B (flavin reductase (NADPH))	0.644048	3.88131	3.38558	0.00224064	0.0204397	-2.22994
21944	Tnfsf12	tumor necrosis factor (ligand) superfamily, member 12	0.425381	3.17168	3.3855	0.00224114	0.0204397	-2.03951
66938	Sh3d21	SH3 domain containing 21	0.545393	2.53226	3.38181	0.00226215	0.0206083	-2.0235
209966	Pgbd5	piggyBac transposable element derived 5	2.17771	-0.957373	3.37956	0.002275	0.0206792	-1.45559
192216	Tmem47	transmembrane protein 47	0.970547	2.90314	3.37919	0.00227717	0.0206873	-1.97227
666060	Frmpd1	FERM and PDZ domain containing 1	0.927185	-0.42317	3.37369	0.00230898	0.0209181	-1.62153
66915	Cops9	COP9 signalosome subunit 9	0.475959	4.91931	3.37293	0.00231346	0.020947	-2.40801
19281	Ptprt	protein tyrosine phosphatase, receptor type, T	1.06171	5.50678	3.3718	0.00232004	0.0209833	-2.42466
73158	Larp1	La ribonucleoprotein domain family, member 1	0.185889	7.82261	3.37134	0.00232273	0.020996	-2.39345
67269	Agtpbp1	ATP/GTP binding protein 1	0.38513	4.26987	3.36853	0.00233929	0.0210872	-2.29675
68777	Tmem53	transmembrane protein 53	0.501519	2.07944	3.3644	0.00236379	0.0212963	-1.92332
71690	Esm1	endothelial cell-specific molecule 1	1.58931	-1.64764	3.36328	0.00237052	0.0213451	-1.50245
13347	Dffa	DNA fragmentation factor, alpha subunit	0.221502	4.85775	3.36165	0.00238028	0.0214094	-2.45108
211948	Pde12	phosphodiesterase 12	0.570499	4.26384	3.36118	0.00238309	0.0214098	-2.37915
319197	Gpr4	G protein-coupled receptor 4	0.729553	-0.042517	3.36104	0.00238393	0.0214098	-1.61478
23999	Twf2	twinfilin actin binding protein 2	0.444276	5.24975	3.35983	0.00239124	0.0214488	-2.48031
18145	Npc1	NPC intracellular cholesterol transporter 1	0.309635	5.26418	3.35937	0.00239404	0.0214551	-2.47961
214639	4930486L24Rik	RIKEN cDNA 4930486L24 gene	1.74714	-2.06335	3.35928	0.00239458	0.0214551	-1.46617
56744	Pf4	platelet factor 4	0.86129	1.5986	3.35834	0.00240026	0.0214943	-1.8773
19156	Psap	prosaposin	0.636999	10.2511	3.35672	0.00241008	0.0215585	-2.16998
22022	Tpst2	protein-tyrosine sulfotransferase 2	0.615051	3.28571	3.34794	0.00246403	0.0219227	-2.15327
226654	Tstd1	thiosulfate sulfurtransferase (rhodanese)-like domain containing 1	0.942591	2.5872	3.34791	0.00246421	0.0219227	-2.00856
73699	Ppp2r1b	protein phosphatase 2, regulatory subunit A, beta	0.51683	5.95135	3.3471	0.00246926	0.0219554	-2.53388
223701	Mrtfa	myocardin related transcription factor A	0.206592	5.86945	3.34565	0.00247829	0.0220237	-2.53955
269959	Adamtsl3	ADAMTS-like 3	0.812195	0.688664	3.34424	0.0024871	0.0220899	-1.83381
381680	Nxpe5	neurexophilin and PC-esterase domain family, member 5	1.12756	1.51498	3.33251	0.00256166	0.0225878	-2.11311
98878	Ehd4	EH-domain containing 4	0.389104	6.85394	3.32783	0.00259201	0.022786	-2.54029
75909	Vmp1	vacuole membrane protein 1	0.750939	8.1667	3.32671	0.00259936	0.0228383	-2.42467
225896	Ubxn1	UBX domain protein 1	0.254371	6.29456	3.32513	0.00260968	0.0229042	-2.58789
59287	Ncstn	nicastrin	0.744961	8.13153	3.31982	0.00264477	0.0231642	-2.45843
66294	Fam3a	family with sequence similarity 3, member A	0.355656	5.97719	3.31963	0.00264604	0.0231642	-2.601
224090	Tmem44	transmembrane protein 44	0.58356	4.06383	3.31936	0.00264782	0.0231642	-2.50677
67116	Cuedc2	CUE domain containing 2	0.249684	5.03215	3.31683	0.00266473	0.0232996	-2.55713
66314	Tpd52l2	tumor protein D52-like 2	0.183125	6.04257	3.31391	0.00268434	0.0234208	-2.6168
103534	Mgat4b	mannoside acetylglucosaminyltransferase 4, isoenzyme B	0.573364	4.59421	3.31099	0.00270414	0.0235432	-2.50711
69550	Bst2	bone marrow stromal cell antigen 2	0.672345	5.46282	3.30864	0.00272014	0.0236572	-2.61671
21427	Vps72	vacuolar protein sorting 72	0.228628	5.89483	3.30823	0.00272297	0.0236692	-2.62856
71952	Riox1	ribosomal oxygenase 1	0.609016	3.70925	3.30165	0.00276833	0.0240016	-2.38926
75475	Oplah	5-oxoprolinase (ATP-hydrolysing)	0.400252	3.97701	3.29663	0.00280343	0.0242536	-2.5132
70835	Prss22	protease, serine 22	0.841899	3.10326	3.29529	0.00281289	0.0243212	-2.35761
53602	Hpcal1	hippocalcin-like 1	0.45008	5.35158	3.29504	0.0028146	0.0243231	-2.61848
18008	Nes	nestin	0.722063	2.85974	3.29427	0.00282007	0.0243317	-2.29466
13836	Epha2	Eph receptor A2	0.880465	3.69779	3.29235	0.0028337	0.0243703	-2.48897
67397	Erp29	endoplasmic reticulum protein 29	0.482798	7.12116	3.29217	0.00283501	0.0243703	-2.6399
211770	Trib1	tribbles pseudokinase 1	0.587174	4.31439	3.28982	0.00285175	0.0244578	-2.56213
66701	Spryd4	SPRY domain containing 4	0.354309	3.17295	3.2896	0.00285329	0.0244578	-2.27355
381801	Tatdn2	TatD DNase domain containing 2	0.264136	5.78124	3.28945	0.0028544	0.0244578	-2.67425
12977	Csf1	colony stimulating factor 1 (macrophage)	0.639793	5.10297	3.289	0.00285758	0.0244612	-2.64901
56424	Stub1	STIP1 homology and U-Box containing protein 1	0.307078	5.18892	3.28747	0.00286858	0.0245251	-2.64672
217212	Pyy	peptide YY	1.35521	-1.04248	3.28744	0.00286878	0.0245251	-1.9013
14910	Gt(ROSA)26Sor	gene trap ROSA 26, Philippe Soriano	0.806302	3.15899	3.2866	0.00287488	0.0245577	-2.38025
101497	Plekhg2	pleckstrin homology domain containing, family G (with RhoGef domain) member 2	0.538987	5.1163	3.2846	0.00288929	0.024655	-2.66476
20229	Sat1	spermidine/spermine N1-acetyl transferase 1	0.538702	7.67993	3.28345	0.00289764	0.0246746	-2.58411
553127	Rtl8b	retrotransposon Gag like 8B	0.591594	3.36401	3.28103	0.00291528	0.0248118	-2.35449
319871	4732490B19Rik	RIKEN cDNA 4732490B19 gene	0.677247	2.26917	3.27972	0.00292486	0.0248525	-2.47987
17258	Mef2a	myocyte enhancer factor 2A	0.373816	6.08776	3.27954	0.00292616	0.0248525	-2.69851
232431	Gprc5a	G protein-coupled receptor, family C, group 5, member A	1.16428	6.3536	3.27671	0.00294702	0.0249777	-2.65851
66184	Rps4l	ribosomal protein S4-like	1.29982	2.06472	3.2763	0.00295002	0.0249901	-2.02985
66208	Nenf	neuron derived neurotrophic factor	0.510113	4.69918	3.27528	0.00295758	0.0250168	-2.60302
64103	Tnmd	tenomodulin	1.55624	-0.427997	3.27525	0.00295777	0.0250168	-1.77107
68519	Eml1	echinoderm microtubule associated protein like 1	0.793531	5.79307	3.27249	0.0029783	0.0251513	-2.71055
56620	Clec4n	C-type lectin domain family 4, member n	1.42516	-0.0321634	3.26967	0.00299945	0.0252906	-2.0144
213649	Arhgef19	Rho guanine nucleotide exchange factor (GEF) 19	0.800914	3.58117	3.26441	0.0030392	0.0255202	-2.41147
15476	Hs3st1	heparan sulfate (glucosamine) 3-O-sulfotransferase 1	0.718015	1.66051	3.26045	0.00306941	0.0257319	-2.06914
13830	Stom	stomatin	0.952275	5.08471	3.25867	0.00308314	0.0257962	-2.71906
12740	Cldn4	claudin 4	0.594551	8.45824	3.25744	0.00309263	0.0258623	-2.59064
100033459	Ifi208	interferon activated gene 208	1.52854	-1.25051	3.2569	0.00309683	0.0258841	-1.79515
237847	Rtn4rl1	reticulon 4 receptor-like 1	0.693669	4.9783	3.25666	0.00309866	0.025885	-2.68339
224109	Nrros	negative regulator of reactive oxygen species	1.00588	3.63572	3.25647	0.0031001	0.025885	-2.56832
110172	Slc35b1	solute carrier family 35, member B1	0.319446	6.09931	3.25476	0.00311338	0.0259825	-2.7582
19244	Ptp4a2	protein tyrosine phosphatase 4a2	0.740861	7.96867	3.25416	0.00311808	0.0260084	-2.63361
68842	Tulp4	tubby like protein 4	0.439196	7.13099	3.253	0.00312717	0.0260576	-2.7132
59308	Emcn	endomucin	0.679255	2.42711	3.25244	0.00313154	0.0260807	-2.28197
14792	Lpcat3	lysophosphatidylcholine acyltransferase 3	0.410114	5.71406	3.24879	0.00316019	0.0263059	-2.77038
19275	Ptprn	protein tyrosine phosphatase, receptor type, N	1.63296	0.633156	3.24649	0.00317841	0.0263902	-1.99814
54636	Wdr45	WD repeat domain 45	0.253499	4.40545	3.24434	0.00319555	0.0264921	-2.63024
16193	Il6	interleukin 6	2.42611	-2.58339	3.24354	0.00320197	0.0265318	-1.71004
16373	Irx3	Iroquois related homeobox 3	0.790612	1.53032	3.2338	0.00328075	0.0270608	-2.12741
13214	Defb1	defensin beta 1	2.14111	6.13429	3.23321	0.00328561	0.0270872	-2.70058
13076	Cyp1a1	cytochrome P450, family 1, subfamily a, polypeptide 1	2.17628	-2.89987	3.23222	0.0032937	0.0271402	-1.72028
230678	Tmem125	transmembrane protein 125	0.447854	4.46955	3.22966	0.00331483	0.0272542	-2.71288
217203	Tmem106a	transmembrane protein 106A	0.579903	3.85648	3.22819	0.00332699	0.0272903	-2.70387
13447	Doc2b	double C2, beta	0.864174	6.47306	3.22758	0.00333208	0.0273184	-2.81551
20499	Slc12a7	solute carrier family 12, member 7	0.51603	4.79423	3.22519	0.00335199	0.0274403	-2.76309
12700	Cish	cytokine inducible SH2-containing protein	0.388874	4.83824	3.21612	0.00342857	0.0279828	-2.79041
269823	Pon3	paraoxonase 3	0.613029	5.99771	3.21456	0.00344191	0.0280643	-2.84949
80982	Cemip	cell migration inducing protein, hyaluronan binding	0.946236	3.02555	3.21455	0.003442	0.0280643	-2.3855
21858	Timp2	tissue inhibitor of metalloproteinase 2	0.996046	8.93208	3.21308	0.00345467	0.0281395	-2.62564
54353	Skap2	src family associated phosphoprotein 2	0.289836	5.47966	3.21213	0.00346287	0.0281922	-2.85626
11419	Asic1	acid-sensing (proton-gated) ion channel 1	0.461885	2.31476	3.20693	0.00350801	0.0284563	-2.35863
80860	Ghdc	GH3 domain containing	0.320996	4.06845	3.20572	0.00351851	0.0284887	-2.66581
170625	Snx18	sorting nexin 18	0.505203	4.88308	3.20503	0.00352461	0.0285099	-2.81749
20193	S100a1	S100 calcium binding protein A1	0.704183	5.25478	3.20371	0.00353621	0.0285895	-2.85007
72033	Tsc22d2	TSC22 domain family, member 2	0.20428	5.4633	3.20171	0.00355379	0.0286747	-2.88138
56615	Mgst1	microsomal glutathione S-transferase 1	1.47671	6.39624	3.20068	0.00356294	0.0287344	-2.83978
72043	Sulf2	sulfatase 2	0.793261	5.44267	3.19851	0.00358225	0.0288188	-2.8858
14049	Eya2	EYA transcriptional coactivator and phosphatase 2	0.605004	5.10007	3.19816	0.00358539	0.0288298	-2.89062
11666	Abcd1	ATP-binding cassette, sub-family D (ALD), member 1	0.322451	4.87574	3.19705	0.00359522	0.0288804	-2.83782
99712	Cept1	choline/ethanolaminephosphotransferase 1	0.29541	5.69524	3.19608	0.00360392	0.0289361	-2.89811
16391	Irf9	interferon regulatory factor 9	0.495929	6.48553	3.1887	0.00367062	0.0293316	-2.89354
277753	Cyp4a12a	cytochrome P450, family 4, subfamily a, polypeptide 12a	1.62837	-2.84388	3.18864	0.00367117	0.0293316	-1.80803
18805	Pld1	phospholipase D1	0.504737	2.92046	3.18693	0.0036868	0.0293845	-2.54959
270084	Lpcat2	lysophosphatidylcholine acyltransferase 2	0.498554	5.40676	3.18273	0.00372553	0.0296497	-2.90326
11601	Angpt2	angiopoietin 2	1.31944	3.51109	3.18154	0.00373654	0.0297228	-2.68976
67246	Resf1	retroelement silencing factor 1	0.479923	5.31251	3.18032	0.00374786	0.0297693	-2.92933
59045	Stard3	START domain containing 3	0.328384	6.36505	3.1801	0.00374989	0.0297709	-2.92655
320782	Tmem154	transmembrane protein 154	0.649343	2.97817	3.17729	0.00377617	0.0298922	-2.59619
233199	Mybpc2	myosin binding protein C, fast-type	1.41621	0.0154697	3.17611	0.00378727	0.029951	-2.04899
18484	Pam	peptidylglycine alpha-amidating monooxygenase	0.784551	7.88635	3.17523	0.0037955	0.0300015	-2.84148
68024	Hist1h2bc	histone cluster 1, H2bc	0.53547	5.33009	3.17493	0.00379834	0.0300095	-2.9388
23849	Klf6	Kruppel-like factor 6	0.67627	6.59027	3.16871	0.00385741	0.0304172	-2.94098
20266	Scn1b	sodium channel, voltage-gated, type I, beta	0.593488	2.89204	3.16851	0.00385928	0.0304173	-2.57466
73449	1700066B19Rik	RIKEN cDNA 1700066B19 gene	0.901456	0.603896	3.1664	0.00387952	0.0305325	-2.23068
22329	Vcam1	vascular cell adhesion molecule 1	0.762879	3.26586	3.16597	0.00388366	0.0305503	-2.62886
16800	Arhgef2	rho/rac guanine nucleotide exchange factor (GEF) 2	0.677042	5.34644	3.16417	0.00390104	0.0306723	-2.96929
12759	Clu	clusterin	1.09312	11.1762	3.16261	0.00391616	0.0307277	-2.39317
74008	Arsg	arylsulfatase G	0.381525	3.43752	3.16184	0.00392361	0.0307607	-2.66429
72792	2810459M11Rik	RIKEN cDNA 2810459M11 gene	1.49447	-1.70467	3.16043	0.00393736	0.0308241	-1.99258
66753	Erlec1	endoplasmic reticulum lectin 1	0.487191	6.80108	3.15923	0.00394913	0.0308592	-2.96788
20211	Saa4	serum amyloid A 4	1.18511	0.795342	3.15825	0.00395875	0.0309173	-2.48172
24047	Ccl19	chemokine (C-C motif) ligand 19	1.46455	-1.37938	3.15544	0.00398637	0.0311032	-1.94296
75750	Slc10a6	solute carrier family 10 (sodium/bile acid cotransporter family), member 6	0.875886	0.328622	3.15391	0.00400152	0.0312065	-2.13807
244853	Nxpe4	neurexophilin and PC-esterase domain family, member 4	1.87742	6.78587	3.14932	0.00404724	0.0314854	-2.93643
12323	Camk2b	calcium/calmodulin-dependent protein kinase II, beta	5.29771	2.83932	3.14918	0.00404861	0.0314854	-2.27809
78520	C330022C24Rik	RIKEN cDNA C330022C24 gene	0.935081	-0.079504	3.14711	0.00406936	0.0316146	-2.17394
13052	Cxadr	coxsackie virus and adenovirus receptor	0.630768	6.62884	3.146	0.00408061	0.0316568	-2.98078
13010	Cst3	cystatin C	0.567199	7.28136	3.14093	0.00413205	0.0320253	-3.00417
14389	Gab2	growth factor receptor bound protein 2-associated protein 2	0.304957	5.10536	3.14035	0.00413806	0.0320567	-2.98798
17191	Mbd2	methyl-CpG binding domain protein 2	0.346432	6.51262	3.13984	0.00414324	0.0320816	-3.02088
78388	Mvp	major vault protein	0.35688	6.64742	3.13617	0.004181	0.0323126	-3.0247
54672	Adgrg3	adhesion G protein-coupled receptor G3	0.738469	2.11354	3.13534	0.00418962	0.0323638	-2.5836
50794	Klf13	Kruppel-like factor 13	0.270513	5.63237	3.13398	0.00420372	0.0324114	-3.04239
15211	Hexa	hexosaminidase A	0.710835	7.2715	3.13357	0.00420797	0.0324151	-2.97307
104346	Gas8	growth arrest specific 8	0.34285	4.31359	3.13355	0.00420818	0.0324151	-2.93816
64095	Gpr35	G protein-coupled receptor 35	1.06197	1.30401	3.13226	0.00422157	0.0325029	-2.44473
93737	Pard6g	par-6 family cell polarity regulator gamma	0.640763	3.39606	3.13042	0.00424083	0.0326204	-2.74225
270110	Irf2bp2	interferon regulatory factor 2 binding protein 2	0.349333	6.65598	3.12851	0.00426092	0.0327286	-3.04145
56878	Rbms1	RNA binding motif, single stranded interacting protein 1	0.452672	5.72546	3.12785	0.00426788	0.0327666	-3.05824
22142	Tuba1a	tubulin, alpha 1A	0.647232	4.84832	3.12559	0.00429171	0.0329031	-2.9785
70025	Acot7	acyl-CoA thioesterase 7	0.625097	3.85803	3.12407	0.00430785	0.0330113	-2.85444
17896	Myl4	myosin, light polypeptide 4	0.763475	-0.232559	3.12113	0.0043392	0.0332132	-2.15425
18550	Furin	furin (paired basic amino acid cleaving enzyme)	0.281109	6.75053	3.12007	0.00435057	0.0332606	-3.0716
21648	Dynlt1b	dynein light chain Tctex-type 1B	0.648261	4.58072	3.11819	0.00437081	0.0333996	-2.99569
70031	Cmtm8	CKLF-like MARVEL transmembrane domain containing 8	0.417935	5.38584	3.11567	0.00439806	0.0335764	-3.06917
56209	Gde1	glycerophosphodiester phosphodiesterase 1	0.719011	5.43088	3.11493	0.00440613	0.0336223	-3.08421
20733	Spint2	serine protease inhibitor, Kunitz type 2	0.823926	9.42335	3.1136	0.00442055	0.0337007	-2.82809
20210	Saa3	serum amyloid A 3	2.23753	3.15074	3.11149	0.00444361	0.0337976	-2.95781
18674	Slc25a3	solute carrier family 25 (mitochondrial carrier, phosphate carrier), member 3	0.173657	8.12889	3.1109	0.00445014	0.0338211	-2.99157
269116	Nfasc	neurofascin	1.09452	2.30403	3.10981	0.00446203	0.033864	-2.79906
26562	Ncdn	neurochondrin	0.389067	6.10523	3.10941	0.00446648	0.033864	-3.10296
26921	Map4k4	mitogen-activated protein kinase kinase kinase kinase 4	0.656111	5.67731	3.10834	0.00447827	0.033903	-3.10186
225579	Slc27a6	solute carrier family 27 (fatty acid transporter), member 6	1.56674	-2.70807	3.10509	0.00451424	0.0341103	-2.00102
56702	Hist1h1b	histone cluster 1, H1b	1.8817	-1.45642	3.10493	0.0045161	0.0341103	-2.12602
54373	Prss16	protease, serine 16 (thymus)	0.642146	2.25122	3.10045	0.00456616	0.0344246	-2.5968
17532	Mras	muscle and microspikes RAS	0.47659	3.35765	3.09993	0.00457201	0.0344528	-2.79801
319430	C5ar2	complement component 5a receptor 2	0.961261	0.414637	3.099	0.00458249	0.0345158	-2.32701
54325	Elovl1	elongation of very long chain fatty acids (FEN1/Elo2, SUR4/Elo3, yeast)-like 1	0.443313	5.97377	3.09766	0.00459759	0.0345925	-3.12924
12768	Ccr1	chemokine (C-C motif) receptor 1	1.06355	1.98022	3.09754	0.00459904	0.0345925	-2.67513
20970	Sdc3	syndecan 3	0.686007	5.81784	3.09321	0.00464827	0.0349145	-3.13571
53868	Rab25	RAB25, member RAS oncogene family	0.419642	6.61331	3.09193	0.00466294	0.0349845	-3.1344
13014	Cstb	cystatin B	0.400539	5.87167	3.09124	0.00467089	0.0350199	-3.14277
54483	Mefv	Mediterranean fever	1.75018	-0.874028	3.08965	0.00468915	0.0351315	-2.23177
665270	Plb1	phospholipase B1	0.964488	-0.532508	3.08957	0.00469008	0.0351315	-2.19686
67023	Use1	unconventional SNARE in the ER 1 homolog (S. cerevisiae)	0.290429	5.80304	3.08852	0.00470226	0.0351903	-3.13944
53608	Map3k6	mitogen-activated protein kinase kinase kinase 6	0.435337	3.96015	3.08666	0.00472382	0.0353193	-2.95806
58859	Efemp2	epidermal growth factor-containing fibulin-like extracellular matrix protein 2	0.698715	3.81605	3.08643	0.00472647	0.0353229	-2.95708
18645	Pfn2	profilin 2	0.553359	5.25813	3.08248	0.00477253	0.0356181	-3.16063
242700	Ifnlr1	interferon lambda receptor 1	0.385862	5.07071	3.08225	0.00477529	0.0356225	-3.13971
20481	Ski	ski sarcoma viral oncogene homolog (avian)	0.304048	6.49942	3.08084	0.00479183	0.0356805	-3.16536
223433	Otulinl	OTU deubiquitinase with linear linkage specificity like	0.735671	2.66358	3.07635	0.00484504	0.0359919	-2.74697
272551	Gins2	GINS complex subunit 2 (Psf2 homolog)	0.551003	2.17418	3.07631	0.0048455	0.0359919	-2.64218
11910	Atf3	activating transcription factor 3	0.536205	4.66181	3.07619	0.00484687	0.0359919	-3.15683
100038909	Gm14548	predicted gene 14548	1.1325	0.380704	3.07619	0.0048469	0.0359919	-2.5483
17395	Mmp9	matrix metallopeptidase 9	0.921564	3.25662	3.07129	0.00490556	0.0363448	-2.87242
238130	Dock4	dedicator of cytokinesis 4	0.369422	2.53265	3.06989	0.0049224	0.0364531	-2.75451
106347	Ildr1	immunoglobulin-like domain containing receptor 1	0.494627	6.5763	3.06318	0.00500413	0.0369408	-3.19888
67432	Hoga1	4-hydroxy-2-oxoglutarate aldolase 1	0.440671	3.71356	3.06107	0.00503009	0.0371157	-3.03785
97775	D930048N14Rik	RIKEN cDNA D930048N14 gene	0.859767	5.0253	3.05689	0.00508194	0.0373514	-3.19723
73720	Cst6	cystatin E/M	1.34071	-1.5668	3.05331	0.00512673	0.0376244	-2.13227
13437	Dnpep	aspartyl aminopeptidase	0.311992	6.54027	3.05209	0.00514213	0.0376925	-3.2261
75695	Rilpl1	Rab interacting lysosomal protein-like 1	0.413468	3.74764	3.05207	0.0051423	0.0376925	-2.94222
78785	Clip4	CAP-GLY domain containing linker protein family, member 4	0.847826	4.22287	3.05013	0.00516685	0.0378508	-3.21512
442801	Arhgef15	Rho guanine nucleotide exchange factor (GEF) 15	0.72292	1.77092	3.04911	0.00517977	0.0379113	-2.57475
75345	Slamf7	SLAM family member 7	0.96554	1.22189	3.04511	0.00523066	0.0382152	-2.53948
214239	Ccdc9b	coiled-coil domain containing 9B	0.657384	4.97199	3.04287	0.00525948	0.0383228	-3.2163
319181	Hist1h2bg	histone cluster 1, H2bg	0.498486	2.89341	3.04105	0.005283	0.0384597	-2.88458
320720	Fastkd1	FAST kinase domains 1	0.325167	3.42091	3.03568	0.00535276	0.0389105	-2.97192
224405	Cyyr1	cysteine and tyrosine-rich protein 1	0.680764	1.09579	3.03565	0.00535314	0.0389105	-2.51983
75530	Lyrm7	LYR motif containing 7	0.704659	0.804111	3.03505	0.00536104	0.0389262	-2.4675
270151	Nlrx1	NLR family member X1	0.364685	5.2111	3.03425	0.00537159	0.0389829	-3.24419
110829	Lims1	LIM and senescent cell antigen-like domains 1	0.309719	5.70249	3.03347	0.00538187	0.0390054	-3.27724
20698	Sphk1	sphingosine kinase 1	0.512012	3.32692	3.03228	0.00539745	0.0390836	-3.14726
219149	Xkr6	X-linked Kx blood group related 6	0.589872	3.4538	3.03039	0.00542251	0.0391954	-3.08915
13039	Ctsl	cathepsin L	0.470699	8.00072	3.02975	0.00543091	0.0392388	-3.18085
101543	Wtip	WT1-interacting protein	0.302744	4.58773	3.02879	0.00544371	0.0393138	-3.19565
210757	Themis	thymocyte selection associated	2.11872	-1.02529	3.0285	0.00544755	0.0393233	-2.26729
71733	Susd2	sushi domain containing 2	1.00103	6.0615	3.02667	0.00547202	0.0394484	-3.28435
103710	Slc35e4	solute carrier family 35, member E4	0.392609	3.80442	3.02609	0.00547978	0.0394869	-3.05639
71853	Pdia6	protein disulfide isomerase associated 6	0.539698	9.46845	3.02134	0.00554367	0.039912	-3.07979
68774	Ms4a6d	membrane-spanning 4-domains, subfamily A, member 6D	1.29182	1.26923	3.0205	0.005555	0.0399596	-2.70117
223272	Itgbl1	integrin, beta-like 1	0.78094	3.53102	3.01991	0.00556303	0.0399807	-3.04141
76306	Slc18b1	solute carrier family 18, subfamily B, member 1	0.291324	4.46375	3.01773	0.00559279	0.0401592	-3.20924
19074	Prg2	proteoglycan 2, bone marrow	1.65362	-1.17989	3.01743	0.00559686	0.0401708	-2.33847
268396	Sh3pxd2b	SH3 and PX domains 2B	0.770076	5.15269	3.01598	0.00561661	0.0402771	-3.30664
434325	Tmem221	transmembrane protein 221	0.956434	0.994317	3.01458	0.0056359	0.0403799	-2.44512
13132	Dab2	disabled 2, mitogen-responsive phosphoprotein	0.635327	5.00197	3.01219	0.00566889	0.0405806	-3.30716
75404	Arhgap36	Rho GTPase activating protein 36	1.74133	-2.72327	3.01129	0.00568128	0.0406368	-2.17554
12593	Cdyl	chromodomain protein, Y chromosome-like	0.318566	3.85748	3.0104	0.00569361	0.0406854	-3.13635
20623	Snrk	SNF related kinase	0.200637	5.94429	3.00896	0.00571368	0.0407759	-3.33816
19246	Ptpn1	protein tyrosine phosphatase, non-receptor type 1	0.545298	7.09942	3.00677	0.00574425	0.0409115	-3.29469
50524	Sall2	spalt like transcription factor 2	0.555144	3.28513	3.0067	0.00574522	0.0409115	-2.96533
20359	Sema6b	sema domain, transmembrane domain (TM), and cytoplasmic domain, (semaphorin) 6B	0.670189	2.0262	3.00597	0.00575551	0.0409669	-2.80858
20969	Sdc1	syndecan 1	0.993006	6.64244	3.00514	0.00576705	0.0410034	-3.31089
238803	Zfp366	zinc finger protein 366	0.730785	0.958546	3.00507	0.00576811	0.0410034	-2.53555
14924	Magi1	membrane associated guanylate kinase, WW and PDZ domain containing 1	0.283176	6.65304	3.00487	0.00577092	0.041005	-3.33467
54366	Ctnnal1	catenin (cadherin associated protein), alpha-like 1	0.526648	6.55809	3.00425	0.00577963	0.0410311	-3.34317
224829	Trerf1	transcriptional regulating factor 1	0.903813	4.03101	3.0028	0.00580002	0.041158	-3.12885
69064	Fuom	fucose mutarotase	0.355049	3.09092	2.99994	0.00584067	0.0413357	-2.9792
20201	S100a8	S100 calcium binding protein A8 (calgranulin A)	1.87647	-0.395522	2.99802	0.00586798	0.0414487	-2.54184
50874	Tmod4	tropomodulin 4	1.26509	0.87459	2.99795	0.00586895	0.0414487	-2.57594
105242658	Hotairm1	Hoxa transcript antisense RNA, myeloid-specific 1	1.37282	-1.49867	2.99755	0.00587479	0.041454	-2.28127
225870	Rin1	Ras and Rab interactor 1	0.623513	4.04647	2.9973	0.00587836	0.0414613	-3.21268
68991	Ssu72	Ssu72 RNA polymerase II CTD phosphatase homolog (yeast)	0.188709	5.70659	2.99675	0.00588615	0.0414957	-3.3608
69573	Hilpda	hypoxia inducible lipid droplet associated	0.388267	3.21514	2.99612	0.0058952	0.0415023	-3.04143
67009	Ttc23	tetratricopeptide repeat domain 23	0.510638	3.60025	2.99599	0.00589705	0.0415023	-3.04322
100087	Kti12	KTI12 homolog, chromatin associated	0.249404	3.85898	2.99555	0.00590344	0.0415023	-3.13204
54411	Atp6ap1	ATPase, H+ transporting, lysosomal accessory protein 1	0.827526	8.20715	2.99019	0.00598092	0.0419488	-3.23701
106052	Fbxo4	F-box protein 4	0.326331	3.44866	2.98962	0.00598914	0.0419746	-3.12486
212974	Pgghg	protein glucosylgalactosylhydroxylysine glucosidase	0.268246	5.68369	2.98958	0.00598975	0.0419746	-3.37548
11605	Gla	galactosidase, alpha	0.574292	4.33025	2.98805	0.00601219	0.0420811	-3.27403
26360	Angptl2	angiopoietin-like 2	0.745105	3.21301	2.98801	0.00601269	0.0420811	-3.09375
210762	Ppp1r36	protein phosphatase 1, regulatory subunit 36	1.00021	0.122802	2.98778	0.00601612	0.042087	-2.51132
435626	Rufy4	RUN and FYVE domain containing 4	0.991908	-0.306714	2.98731	0.00602302	0.0421172	-2.45508
100310872	Dynlt1a	dynein light chain Tctex-type 1A	0.491951	4.65938	2.98543	0.0060505	0.0422913	-3.32207
66775	Hacd4	3-hydroxyacyl-CoA dehydratase 4	0.650409	3.32144	2.98468	0.00606162	0.0423195	-3.09179
20680	Sox7	SRY (sex determining region Y)-box 7	0.867464	0.108985	2.9834	0.00608052	0.0423921	-2.48827
20585	Hltf	helicase-like transcription factor	0.187181	5.11378	2.98231	0.00609658	0.0424859	-3.36962
20817	Srpk2	serine/arginine-rich protein specific kinase 2	0.175552	6.18037	2.9809	0.00611756	0.0426139	-3.39873
110006	Gusb	glucuronidase, beta	0.609054	7.04006	2.97691	0.00617707	0.042955	-3.34029
12164	Bmp8b	bone morphogenetic protein 8b	1.08286	1.20263	2.97097	0.00626685	0.0434412	-2.59173
625098	Slc38a6	solute carrier family 38, member 6	0.38432	4.68115	2.97088	0.0062683	0.0434412	-3.38025
60406	Sap30	sin3 associated polypeptide	0.475813	2.65109	2.96915	0.00629455	0.0436046	-2.98765
54526	Syt10	synaptotagmin X	2.09847	0.618714	2.96856	0.00630363	0.0436305	-2.3956
227620	Uap1l1	UDP-N-acteylglucosamine pyrophosphorylase 1-like 1	0.282247	5.77514	2.96749	0.00631997	0.0436709	-3.43082
24051	Sgcb	sarcoglycan, beta (dystrophin-associated glycoprotein)	0.486652	2.63581	2.9673	0.00632295	0.0436709	-2.92769
69121	Chrdl2	chordin-like 2	1.6254	-2.48017	2.96718	0.00632476	0.0436709	-2.32218
54598	Calcrl	calcitonin receptor-like	0.653685	2.36684	2.96553	0.00635021	0.0437964	-2.92084
193813	Mcfd2	multiple coagulation factor deficiency 2	0.427148	6.67539	2.96542	0.00635177	0.0437964	-3.43179
12894	Cpt1a	carnitine palmitoyltransferase 1a, liver	0.350063	7.23812	2.96381	0.00637668	0.0439309	-3.40512
107476	Acaca	acetyl-Coenzyme A carboxylase alpha	0.480185	5.30629	2.96296	0.00638987	0.0440032	-3.42762
16658	Mafb	v-maf musculoaponeurotic fibrosarcoma oncogene family, protein B (avian)	0.505074	3.89549	2.96141	0.00641395	0.0441324	-3.27629
76252	Atp6v0e2	ATPase, H+ transporting, lysosomal V0 subunit E2	0.769297	5.18878	2.96123	0.00641675	0.0441324	-3.40379
100041379	Zfp980	zinc finger protein 980	1.44697	-2.55373	2.96052	0.0064277	0.0441534	-2.39112
75593	Malsu1	mitochondrial assembly of ribosomal large subunit 1	0.261938	3.07447	2.96051	0.00642792	0.0441534	-3.08643
23962	Oasl2	2'-5' oligoadenylate synthetase-like 2	1.37259	6.53762	2.95597	0.00649906	0.0444734	-3.39076
109674	Ampd2	adenosine monophosphate deaminase 2	0.359974	4.85863	2.95462	0.00652037	0.0446005	-3.39361
54383	Phc2	polyhomeotic 2	0.263625	6.40868	2.95301	0.00654577	0.0447185	-3.4627
29871	Scmh1	sex comb on midleg homolog 1	0.327596	6.30568	2.94915	0.00660727	0.0450438	-3.4739
102635661	LOC102635661	myosin light polypeptide 6-like	0.29661	3.47536	2.94788	0.00662753	0.0450891	-3.14224
94346	Tmem40	transmembrane protein 40	0.404964	3.36183	2.94788	0.00662768	0.0450891	-3.32855
226641	Atf6	activating transcription factor 6	0.451302	6.93955	2.94787	0.00662774	0.0450891	-3.45447
23789	Coro1b	coronin, actin binding protein 1B	0.198276	6.85172	2.94644	0.00665068	0.045193	-3.45714
100494	Zfand2a	zinc finger, AN1-type domain 2A	0.304512	4.89705	2.94606	0.00665688	0.045193	-3.44592
27059	Sh3d19	SH3 domain protein D19	0.353416	6.93554	2.94388	0.00669203	0.045375	-3.46115
64214	Rgs18	regulator of G-protein signaling 18	1.06325	-0.696517	2.94345	0.00669911	0.0454042	-2.5176
67267	Uqcc2	ubiquinol-cytochrome c reductase complex assembly factor 2	0.593748	4.34762	2.94296	0.00670702	0.04542	-3.33913
207474	Kctd12b	potassium channel tetramerisation domain containing 12b	0.547141	3.80175	2.94161	0.00672892	0.0455116	-3.37799
57816	Tesc	tescalcin	1.07504	3.29833	2.94005	0.0067544	0.0456087	-3.40243
215113	Slc43a2	solute carrier family 43, member 2	0.39499	7.42936	2.94004	0.00675446	0.0456087	-3.39222
71941	Cars2	cysteinyl-tRNA synthetase 2 (mitochondrial)(putative)	0.558005	4.92718	2.93926	0.00676731	0.0456765	-3.4301
432641	Gm17746	predicted gene, 17746	1.64688	-2.90724	2.93883	0.00677432	0.0457049	-2.39274
15507	Hspb1	heat shock protein 1	0.61474	6.16461	2.93683	0.00680709	0.0458691	-3.49565
381510	Dpy19l4	dpy-19-like 4 (C. elegans)	0.584884	5.45611	2.93622	0.00681726	0.0459068	-3.48895
216760	Mfap3	microfibrillar-associated protein 3	0.30798	5.53398	2.93598	0.00682112	0.0459068	-3.50156
22241	Ulk1	unc-51 like kinase 1	0.319337	6.61013	2.9338	0.00685716	0.0460732	-3.50062
15040	H2-T23	histocompatibility 2, T region locus 23	0.891818	7.20427	2.93233	0.0068816	0.0462184	-3.46076
16412	Itgb1	integrin beta 1 (fibronectin receptor beta)	0.495366	8.06212	2.93123	0.0068999	0.0463094	-3.39291
72999	Insig2	insulin induced gene 2	0.300077	6.31487	2.92868	0.00694252	0.046514	-3.50593
68047	Mpnd	MPN domain containing	0.240952	6.31452	2.92867	0.00694273	0.046514	-3.52228
11490	Adam15	a disintegrin and metallopeptidase domain 15 (metargidin)	0.258918	7.25564	2.92468	0.0070099	0.0469254	-3.4923
56350	Arl3	ADP-ribosylation factor-like 3	0.413309	3.50115	2.91958	0.00709665	0.0473176	-3.21304
16570	Kif3c	kinesin family member 3C	0.676566	2.18579	2.91865	0.00711268	0.047362	-2.97649
52882	Rgs7bp	regulator of G-protein signalling 7 binding protein	0.872863	4.38516	2.9178	0.00712716	0.0473994	-3.45642
13349	Ackr1	atypical chemokine receptor 1 (Duffy blood group)	0.818812	0.885941	2.91746	0.00713301	0.0473994	-2.78874
219134	Shisa2	shisa family member 2	1.17524	3.84989	2.9162	0.00715484	0.0475057	-3.26594
100503890	Pet100	PET100 homolog	0.385088	4.08336	2.91323	0.00720625	0.0478089	-3.38802
226866	Sbspon	somatomedin B and thrombospondin, type 1 domain containing	1.25042	1.84991	2.91322	0.00720637	0.0478089	-2.8516
11482	Acvrl1	activin A receptor, type II-like 1	0.565878	3.81276	2.91258	0.00721755	0.0478441	-3.32995
116701	Fgfrl1	fibroblast growth factor receptor-like 1	0.326635	4.17595	2.91155	0.00723535	0.0479231	-3.40656
14293	Fpr1	formyl peptide receptor 1	1.65736	-2.64625	2.91072	0.00724988	0.0479999	-2.44843
66607	Ms4a4d	membrane-spanning 4-domains, subfamily A, member 4D	0.639622	2.5119	2.91014	0.00726012	0.0480287	-3.09802
170786	Cd209a	CD209a antigen	0.924033	1.68773	2.90993	0.0072637	0.0480329	-2.97878
23936	Lynx1	Ly6/neurotoxin 1	0.597826	3.69678	2.90893	0.00728123	0.0481293	-3.33986
242235	Lrit3	leucine-rich repeat, immunoglobulin-like and transmembrane domains 3	1.19357	-0.793543	2.90593	0.00733406	0.0484196	-2.521
667728	Hist1h2al	histone cluster 1, H2al	0.602115	4.24433	2.90048	0.00743097	0.0489406	-3.46206
12505	Cd44	CD44 antigen	1.0442	6.48937	2.89786	0.00747785	0.0492095	-3.52924
242667	Dlgap3	DLG associated protein 3	1.30111	-0.781212	2.89649	0.00750258	0.0492927	-2.49442
67525	Trim62	tripartite motif-containing 62	0.4977	5.79034	2.89487	0.00753196	0.049432	-3.59603
22695	Zfp36	zinc finger protein 36	0.51621	6.04665	2.89053	0.00761084	0.0497834	-3.60627
232441	Rerg	RAS-like, estrogen-regulated, growth-inhibitor	1.08577	0.10728	2.88906	0.00763773	0.0499393	-2.67238
21927	Tnfaip1	tumor necrosis factor, alpha-induced protein 1 (endothelial)	0.363359	5.96269	2.88783	0.00766041	0.0499847	-3.61391
211187	Lrtm2	leucine-rich repeats and transmembrane domains 2	1.51404	-2.77748	2.88468	0.00771869	0.0503072	-2.47571
16447	Ivl	involucrin	1.70825	-2.12103	2.88081	0.00779062	0.050695	-2.54754
67704	1810037I17Rik	RIKEN cDNA 1810037I17 gene	0.399495	5.45263	2.88001	0.00780557	0.050772	-3.61773
237988	Cdr2l	cerebellar degeneration-related protein 2-like	0.571283	2.93753	2.87705	0.0078613	0.0510937	-3.30688
94245	Dtnbp1	dystrobrevin binding protein 1	0.262891	4.83789	2.87676	0.00786678	0.051109	-3.57563
102162	Taf5l	TATA-box binding protein associated factor 5 like	0.171499	5.10147	2.87597	0.00788166	0.0511649	-3.59509
22217	Usp12	ubiquitin specific peptidase 12	0.350349	5.18184	2.87322	0.00793384	0.0513809	-3.61439
20347	Sema3b	sema domain, immunoglobulin domain (Ig), short basic domain, secreted, (semaphorin) 3B	0.335806	4.21438	2.873	0.007938	0.0513875	-3.48558
100017	Ldlrap1	low density lipoprotein receptor adaptor protein 1	0.196523	5.44643	2.87152	0.00796617	0.0515493	-3.63144
13803	Enc1	ectodermal-neural cortex 1	0.511536	5.34461	2.87014	0.00799261	0.0516794	-3.64211
383491	Prdm14	PR domain containing 14	1.40528	-3.58676	2.86989	0.00799741	0.05169	-2.49503
74626	Tmem81	transmembrane protein 81	0.330526	2.1218	2.86744	0.00804448	0.051953	-3.07438
114249	Npnt	nephronectin	0.733184	4.41976	2.86714	0.00805037	0.0519705	-3.60955
66817	Tmem170	transmembrane protein 170	0.283636	4.27103	2.86473	0.00809702	0.0522302	-3.52092
69368	Wdfy1	WD repeat and FYVE domain containing 1	0.367692	5.43188	2.86167	0.00815659	0.0525275	-3.67115
241989	Pabpc4l	poly(A) binding protein, cytoplasmic 4-like	1.14956	-0.454409	2.85913	0.00820617	0.0527882	-2.67919
170711	Otud7a	OTU domain containing 7A	1.99735	1.96192	2.85858	0.00821698	0.0528264	-2.95798
228993	Slc17a9	solute carrier family 17, member 9	0.511213	4.44292	2.85794	0.00822966	0.0528638	-3.5542
171286	Slc12a8	solute carrier family 12 (potassium/chloride transporters), member 8	1.7338	2.31035	2.85788	0.00823089	0.0528638	-3.33176
68279	Mcoln2	mucolipin 2	0.535474	3.07055	2.85658	0.00825659	0.0529761	-3.39291
53322	Nucb2	nucleobindin 2	0.562792	9.4116	2.85656	0.00825694	0.0529761	-3.41986
434130	Ccdc8	coiled-coil domain containing 8	0.735908	2.76291	2.8565	0.00825812	0.0529761	-3.18104
70160	Vps36	vacuolar protein sorting 36	0.142532	5.5458	2.85448	0.00829815	0.053191	-3.68451
72461	Prcp	prolylcarboxypeptidase (angiotensinase C)	0.582847	4.41226	2.85405	0.00830665	0.0531984	-3.57259
213233	Tapbpl	TAP binding protein-like	0.252202	5.02247	2.85399	0.00830785	0.0531984	-3.65148
72575	C430049B03Rik	RIKEN cDNA C430049B03 gene	1.66759	-2.96771	2.85363	0.00831496	0.0532151	-2.53429
213990	Agap3	ArfGAP with GTPase domain, ankyrin repeat and PH domain 3	0.19031	6.11322	2.8534	0.0083196	0.0532239	-3.69315
14360	Fyn	Fyn proto-oncogene	0.522781	3.587	2.8524	0.00833941	0.0533174	-3.46098
68891	Cd177	CD177 antigen	1.67889	-2.72815	2.85203	0.00834688	0.0533174	-2.54966
102216272	Ak6	adenylate kinase 6	0.325611	2.34661	2.85201	0.00834729	0.0533174	-3.13544
13185	Vps26c	VPS26 endosomal protein sorting factor C	0.214676	5.43862	2.85121	0.0083633	0.0533778	-3.6748
381903	Alg8	asparagine-linked glycosylation 8 (alpha-1,3-glucosyltransferase)	0.247715	3.99585	2.8502	0.00838346	0.0534646	-3.5172
28250	Slco1a4	solute carrier organic anion transporter family, member 1a4	1.76899	-1.9817	2.84836	0.00842045	0.053607	-2.5818
19248	Ptpn12	protein tyrosine phosphatase, non-receptor type 12	0.29802	4.91388	2.84589	0.00847031	0.0538081	-3.67919
68177	Ebpl	emopamil binding protein-like	0.495588	3.88713	2.84541	0.00847995	0.0538483	-3.50103
109828	C7	complement component 7	0.979435	5.43762	2.84381	0.00851247	0.0539918	-3.7037
15288	Hmbs	hydroxymethylbilane synthase	0.272485	4.7807	2.84303	0.00852832	0.0540154	-3.63656
19752	Rnase1	ribonuclease, RNase A family, 1 (pancreatic)	2.25444	4.30105	2.8399	0.00859233	0.0543714	-3.3686
381308	Ifi211	interferon activated gene 211	0.835311	2.03235	2.83933	0.00860404	0.0544244	-3.19856
67912	1600012H06Rik	RIKEN cDNA 1600012H06 gene	0.209392	5.56203	2.83878	0.00861548	0.0544334	-3.71656
216543	Cep68	centrosomal protein 68	0.247175	5.52591	2.83826	0.0086261	0.0544692	-3.70688
17771	Tesmin	testis expressed metallothionein like	0.967884	-0.94008	2.83719	0.00864805	0.0545368	-2.73413
215632	Psd4	pleckstrin and Sec7 domain containing 4	0.300103	6.48161	2.83669	0.00865843	0.0545393	-3.72088
20620	Plk2	polo like kinase 2	0.428029	5.45087	2.83658	0.00866078	0.0545393	-3.7286
71881	Apmap	adipocyte plasma membrane associated protein	0.66649	5.78852	2.83652	0.00866196	0.0545393	-3.7222
100417829	Gm18852	GTPase, very large interferon inducible 1 pseudogene	1.42794	-1.41822	2.83528	0.00868773	0.0545432	-2.65981
71712	Dram1	DNA-damage regulated autophagy modulator 1	0.763464	3.43643	2.8351	0.00869147	0.0545432	-3.5007
100515	Zfp518b	zinc finger protein 518B	0.407337	2.46665	2.83439	0.00870621	0.0546047	-3.26116
15361	Hmga1	high mobility group AT-hook 1	0.596469	2.29825	2.83372	0.00872007	0.0546661	-3.20373
17913	Myo1c	myosin IC	0.340625	7.74388	2.83359	0.00872271	0.0546661	-3.64718
234911	Mmp27	matrix metallopeptidase 27	1.91458	-3.28165	2.8326	0.0087435	0.0547753	-2.53578
22381	Tceal9	transcription elongation factor A like 9	0.554251	7.34873	2.83114	0.0087738	0.0549019	-3.6853
96935	Susd4	sushi domain containing 4	0.449354	3.59835	2.83022	0.00879308	0.0549803	-3.5474
15139	Hc	hemolytic complement	1.22687	-2.21974	2.82865	0.00882621	0.0551275	-2.65182
98432	Phlpp1	PH domain and leucine rich repeat protein phosphatase 1	0.366707	5.36169	2.82831	0.00883321	0.0551467	-3.7342
18019	Nfatc2	nuclear factor of activated T cells, cytoplasmic, calcineurin dependent 2	0.790063	2.36257	2.82565	0.00888952	0.0554346	-3.24629
69719	Cad	carbamoyl-phosphate synthetase 2, aspartate transcarbamylase, and dihydroorotase	0.674748	8.67422	2.82509	0.00890147	0.0554879	-3.55362
56375	B4galt4	UDP-Gal:betaGlcNAc beta 1,4-galactosyltransferase, polypeptide 4	0.828237	4.53973	2.82452	0.00891341	0.0554991	-3.5555
12306	Anxa2	annexin A2	0.678883	8.37456	2.82452	0.00891348	0.0554991	-3.59711
210044	Adcy2	adenylate cyclase 2	1.42089	-1.00102	2.82393	0.008926	0.0555135	-2.67537
14790	Grcc10	gene rich cluster, C10 gene	0.324575	4.47344	2.82215	0.00896403	0.0556608	-3.6259
18624	Pepd	peptidase D	0.228391	5.23296	2.82187	0.00897001	0.0556608	-3.73329
17833	Muc5ac	mucin 5, subtypes A and C, tracheobronchial/gastric	1.59889	-2.93396	2.82143	0.00897934	0.0556753	-2.63123
654359	Gm12338	cytochrome c oxidase, subunit VIIc pseudogene	0.431604	3.49068	2.82122	0.0089839	0.0556824	-3.48881
232409	Clec2e	C-type lectin domain family 2, member e	0.971287	3.37843	2.82045	0.00900039	0.0557211	-3.69543
12508	Cd53	CD53 antigen	1.00092	3.25157	2.81983	0.00901361	0.0557818	-3.49817
110253	Triobp	TRIO and F-actin binding protein	0.258912	6.01999	2.81854	0.00904129	0.0559106	-3.77066
68839	Ankrd46	ankyrin repeat domain 46	0.211523	5.61317	2.8167	0.00908112	0.0560507	-3.75952
268706	Slc38a9	solute carrier family 38, member 9	0.364273	4.6537	2.81625	0.00909072	0.0560887	-3.68149
100101807	1700047I17Rik2	RIKEN cDNA 1700047I17 gene 2	0.384286	5.84166	2.81536	0.00911009	0.0561444	-3.77672
56470	Rgs19	regulator of G-protein signaling 19	0.372433	3.64372	2.8147	0.00912438	0.0561688	-3.53689
83409	Lamtor2	late endosomal/lysosomal adaptor, MAPK and MTOR activator 2	0.276383	5.72802	2.81392	0.00914139	0.0562311	-3.77134
12367	Casp3	caspase 3	0.437896	5.64917	2.81341	0.00915239	0.0562511	-3.77852
12579	Cdkn2b	cyclin dependent kinase inhibitor 2B	0.887278	1.91902	2.81302	0.00916089	0.0562661	-3.31533
235633	Als2cl	ALS2 C-terminal like	0.713451	5.50931	2.81103	0.00920442	0.0564273	-3.78176
94178	Mcoln1	mucolipin 1	0.438526	5.83113	2.81072	0.00921128	0.0564481	-3.78678
69563	Mrln	myoregulin	1.03209	-1.52863	2.81014	0.00922381	0.0564824	-2.68507
71673	Rnf215	ring finger protein 215	0.299275	4.65022	2.80884	0.00925256	0.0566267	-3.70628
21371	Tbca	tubulin cofactor A	0.273884	5.286	2.80876	0.00925432	0.0566267	-3.76813
13877	Erh	ERH mRNA splicing and mitosis factor	0.195871	5.78481	2.80821	0.00926633	0.0566789	-3.79276
668880	Stard9	START domain containing 9	0.734905	3.77462	2.80761	0.00927951	0.0567383	-3.62403
66225	Llph	LLP homolog, long-term synaptic facilitation (Aplysia)	0.253514	3.92222	2.80733	0.00928581	0.0567555	-3.59181
22402	Ccn4	cellular communication network factor 4	0.750721	1.82249	2.80657	0.00930255	0.0568365	-3.16159
623781	Gm14137	predicted gene 14137	0.608975	2.79648	2.80403	0.00935881	0.0570947	-3.46549
70317	Arl16	ADP-ribosylation factor-like 16	0.280993	3.61664	2.80299	0.00938192	0.0572143	-3.52807
22269	Upk2	uroplakin 2	0.767784	0.761789	2.80208	0.00940235	0.057296	-3.01903
71901	Fam219a	family with sequence similarity 219, member A	0.361578	3.62351	2.80181	0.00940834	0.0573111	-3.56448
21819	Tg	thyroglobulin	1.49378	-2.28963	2.80144	0.00941654	0.0573396	-2.61068
105513	Chmp7	charged multivesicular body protein 7	0.227083	5.84881	2.80034	0.00944136	0.057466	-3.81073
14251	Flot1	flotillin 1	0.364603	6.05989	2.79991	0.00945088	0.0574843	-3.81175
208228	Mob3a	MOB kinase activator 3A	0.361614	4.34575	2.79809	0.00949198	0.0576698	-3.68072
218121	Mboat1	membrane bound O-acyltransferase domain containing 1	0.409153	6.56541	2.79452	0.00957262	0.0579885	-3.81227
67896	Ccdc80	coiled-coil domain containing 80	0.845838	6.38923	2.79451	0.00957289	0.0579885	-3.80374
12869	Cox8b	cytochrome c oxidase subunit 8B	1.95635	-2.13116	2.79419	0.00958023	0.0580115	-2.67458
12877	Cpeb1	cytoplasmic polyadenylation element binding protein 1	0.671746	2.73324	2.79383	0.0095883	0.0580387	-3.38614
100503676	Gm38426	predicted gene, 38426	0.516358	3.91105	2.79299	0.00960742	0.0581114	-3.71738
56449	Ybx3	Y box protein 3	0.603471	6.40944	2.79219	0.00962581	0.0581794	-3.8211
54120	Gipc2	GIPC PDZ domain containing family, member 2	0.578526	4.905	2.79082	0.00965705	0.0583466	-3.79284
433801	Gm13212	predicted gene 13212	0.626062	1.94097	2.78987	0.00967882	0.0584348	-3.27948
22158	Tulp3	tubby-like protein 3	0.215662	5.17968	2.78547	0.00978046	0.0589628	-3.79707
244418	Prag1	PEAK1 related kinase activating pseudokinase 1	0.319208	5.32062	2.78542	0.00978163	0.0589628	-3.83249
381605	Tbc1d2	TBC1 domain family, member 2	0.377593	5.34809	2.78245	0.00985056	0.0592524	-3.83948
69038	Tmem258	transmembrane protein 258	0.255069	5.44459	2.78229	0.00985442	0.0592537	-3.82364
11625	Ahsg	alpha-2-HS-glycoprotein	1.54068	-3.3148	2.78201	0.00986078	0.0592701	-2.65018
320685	Dctd	dCMP deaminase	0.500802	2.27076	2.77927	0.00992504	0.0594979	-3.3322
110532	Adarb1	adenosine deaminase, RNA-specific, B1	0.490473	3.64423	2.7789	0.00993374	0.0595112	-3.56858
330721	Nek5	NIMA (never in mitosis gene a)-related expressed kinase 5	0.468375	1.58103	2.77716	0.00997478	0.0596694	-3.23615
13732	Emp3	epithelial membrane protein 3	0.725117	3.02633	2.7764	0.00999276	0.059755	-3.4318
17760	Map6	microtubule-associated protein 6	0.470403	3.17565	2.77553	0.0100135	0.0598069	-3.56703
67220	Plekho1	pleckstrin homology domain containing, family O member 1	0.457128	3.77616	2.76929	0.0101623	0.0604806	-3.65092
230673	Ipo13	importin 13	0.234598	7.23034	2.76768	0.0102012	0.0606677	-3.84726
67588	Rnf41	ring finger protein 41	0.278769	4.84129	2.76752	0.0102051	0.0606686	-3.8123
227867	Epc2	enhancer of polycomb homolog 2	0.25312	4.71084	2.76705	0.0102164	0.0607139	-3.81972
192970	Dhrs11	dehydrogenase/reductase (SDR family) member 11	0.267139	4.36219	2.76669	0.010225	0.0607171	-3.7689
12273	C5ar1	complement component 5a receptor 1	0.825928	2.31728	2.76668	0.0102252	0.0607171	-3.44861
27756	Lsm2	LSM2 homolog, U6 small nuclear RNA and mRNA degradation associated	0.283883	3.2256	2.76656	0.0102281	0.0607171	-3.52686
114255	Dok4	docking protein 4	0.446507	2.35167	2.76568	0.0102494	0.0607991	-3.31976
213696	Duoxa1	dual oxidase maturation factor 1	0.762345	2.42884	2.76476	0.0102719	0.0608883	-3.63572
56193	Plek	pleckstrin	0.809765	3.19946	2.76416	0.0102863	0.0609396	-3.63501
78405	Ntf5	neurotrophin 5	0.351089	2.45857	2.76409	0.010288	0.0609396	-3.34459
211612	Ptchd1	patched domain containing 1	0.822632	2.83888	2.76357	0.0103006	0.0609479	-3.45742
238323	Rps6kl1	ribosomal protein S6 kinase-like 1	0.609469	0.753404	2.76303	0.010314	0.0609604	-3.07151
74840	Manf	mesencephalic astrocyte-derived neurotrophic factor	0.437747	7.02125	2.76172	0.0103459	0.0611018	-3.8761
234964	Deup1	deuterosome assembly protein 1	0.948774	-0.37036	2.76159	0.0103491	0.0611018	-2.96762
71791	Cpa4	carboxypeptidase A4	1.74734	-3.34574	2.76139	0.0103539	0.0611036	-2.71576
13017	Ctbp2	C-terminal binding protein 2	0.175677	5.6257	2.76127	0.0103569	0.0611036	-3.89224
232943	Klc3	kinesin light chain 3	0.298897	3.96549	2.75998	0.0103885	0.0612216	-3.69681
15559	Htr2b	5-hydroxytryptamine (serotonin) receptor 2B	0.983456	-1.30231	2.75954	0.0103992	0.0612335	-2.88103
171508	Creld1	cysteine-rich with EGF-like domains 1	0.352263	4.0003	2.75945	0.0104015	0.0612335	-3.69991
94332	Cadm3	cell adhesion molecule 3	0.957297	2.70646	2.75591	0.0104887	0.0615912	-3.55122
333883	Cd59b	CD59b antigen	1.33846	-2.24011	2.75072	0.010618	0.0622383	-2.72469
14586	Gfra2	glial cell line derived neurotrophic factor family receptor alpha 2	0.80682	1.77414	2.74777	0.0106922	0.0625609	-3.24836
26373	Clcn7	chloride channel, voltage-sensitive 7	0.19899	6.22191	2.74684	0.0107157	0.0626763	-3.93017
108099	Prkag2	protein kinase, AMP-activated, gamma 2 non-catalytic subunit	0.281185	4.87125	2.74626	0.0107303	0.0627391	-3.87212
69582	Plekhm2	pleckstrin homology domain containing, family M (with RUN domain) member 2	0.24365	5.24635	2.7441	0.010785	0.062946	-3.91196
20555	Slfn1	schlafen 1	1.57966	0.939355	2.74362	0.0107973	0.0629771	-3.28435
68332	Sdhaf1	succinate dehydrogenase complex assembly factor 1	0.312872	3.62752	2.74353	0.0107995	0.0629771	-3.68833
17285	Meox1	mesenchyme homeobox 1	0.79867	0.58697	2.74344	0.0108019	0.0629771	-3.01059
67963	Npc2	NPC intracellular cholesterol transporter 2	0.645868	8.45507	2.74249	0.010826	0.0630501	-3.76808
76890	Memo1	mediator of cell motility 1	0.248026	5.29115	2.74232	0.0108304	0.0630531	-3.92828
228151	4833423E24Rik	RIKEN cDNA 4833423E24 gene	1.9418	-0.145401	2.73975	0.0108961	0.0633278	-2.98727
68512	Tomm5	translocase of outer mitochondrial membrane 5	0.204125	3.91164	2.73885	0.0109193	0.0634001	-3.6898
102632739	Gm19774	predicted gene, 19774	0.652209	0.0185697	2.73878	0.0109211	0.0634001	-2.96622
26445	Psmb2	proteasome (prosome, macropain) subunit, beta type 2	0.258531	6.3562	2.73858	0.0109263	0.0634077	-3.94596
319158	Hist1h4i	histone cluster 1, H4i	0.592395	2.79777	2.73827	0.0109343	0.0634316	-3.72733
26372	Clcn6	chloride channel, voltage-sensitive 6	0.423403	4.26836	2.73798	0.0109418	0.0634522	-3.84296
14190	Fgl2	fibrinogen-like protein 2	0.640723	4.32223	2.73671	0.0109745	0.0635706	-3.81009
257633	Acsf3	acyl-CoA synthetase family member 3	0.212063	4.53189	2.73664	0.0109763	0.0635706	-3.83877
620695	Gm13889	predicted gene 13889	0.76485	1.82785	2.73658	0.0109778	0.0635706	-3.27569
68585	Rtn4	reticulon 4	0.437431	6.85694	2.73346	0.0110588	0.0639486	-3.91849
319178	Hist1h2bb	histone cluster 1, H2bb	0.721233	0.107649	2.73237	0.0110872	0.0640448	-3.0483
268752	Wdfy2	WD repeat and FYVE domain containing 2	0.314887	6.38346	2.73202	0.0110961	0.0640739	-3.96145
20918	Eif1	eukaryotic translation initiation factor 1	0.195784	7.77451	2.73147	0.0111106	0.0641121	-3.8868
114868	Psg25	pregnancy-specific glycoprotein 25	1.75399	-2.80334	2.73123	0.011117	0.0641262	-2.77892
70333	Cd3eap	CD3E antigen, epsilon polypeptide associated protein	0.203808	4.11874	2.72766	0.0112106	0.0645977	-3.80174
74760	Rab3il1	RAB3A interacting protein (rabin3)-like 1	0.735342	3.60377	2.72549	0.0112679	0.0648588	-3.741
66566	Ntpcr	nucleoside-triphosphatase, cancer-related	0.248044	3.95016	2.72388	0.0113108	0.0649684	-3.76638
70428	Polr3b	polymerase (RNA) III (DNA directed) polypeptide B	0.191545	5.49062	2.71856	0.0114529	0.0656183	-3.97885
18457	Bloc1s6	biogenesis of lysosomal organelles complex-1, subunit 6, pallidin	0.191921	5.215	2.71814	0.0114642	0.0656183	-3.97151
16523	Kcnj8	potassium inwardly-rectifying channel, subfamily J, member 8	0.837816	1.84672	2.71287	0.011607	0.0662499	-3.32377
269295	Rtn4rl2	reticulon 4 receptor-like 2	1.45886	-1.25775	2.71216	0.0116264	0.0663371	-2.96267
18222	Numb	NUMB endocytic adaptor protein	0.166068	6.06618	2.71116	0.0116535	0.0664685	-4.00896
72720	Zfp248	zinc finger protein 248	0.405387	2.26095	2.71003	0.0116846	0.0666136	-3.42558
100504362	Gm1987	predicted gene 1987	0.784933	2.34052	2.70993	0.0116871	0.0666136	-3.45174
94179	Krt23	keratin 23	0.554779	4.86461	2.70767	0.0117493	0.0669233	-3.9959
327958	Pitpnm3	PITPNM family member 3	0.683052	1.9385	2.70753	0.0117533	0.0669233	-3.30474
13478	Dpagt1	dolichyl-phosphate (UDP-N-acetylglucosamine) acetylglucosaminephosphotransferase 1 (GlcNAc-1-P transferase)	0.345338	5.40336	2.70553	0.0118084	0.0671733	-3.99184
245403	Dcaf12l2	DDB1 and CUL4 associated factor 12-like 2	1.49079	-1.86014	2.70547	0.01181	0.0671733	-2.83851
225028	Map4k3	mitogen-activated protein kinase kinase kinase kinase 3	0.203144	5.68147	2.70446	0.011838	0.0672182	-4.01778
11833	Aqp8	aquaporin 8	1.95068	-1.1351	2.70402	0.0118502	0.0672591	-2.82826
75541	Nat8f4	N-acetyltransferase 8 (GCN5-related) family member 4	0.373401	2.13032	2.70389	0.011854	0.0672591	-3.46898
17229	Tpsb2	tryptase beta 2	1.4665	-0.0331691	2.70326	0.0118714	0.0673071	-3.11457
27426	Nagpa	N-acetylglucosamine-1-phosphodiester alpha-N-acetylglucosaminidase	0.219854	4.00279	2.70314	0.0118748	0.0673071	-3.80055
66477	Atp5md	ATP synthase membrane subunit DAPIT	0.189165	5.60746	2.7029	0.0118813	0.0673198	-4.01661
66350	Pla2g12a	phospholipase A2, group XIIA	0.662665	5.81719	2.70276	0.0118853	0.0673198	-4.01389
225742	St8sia5	ST8 alpha-N-acetyl-neuraminide alpha-2,8-sialyltransferase 5	1.41336	-2.21419	2.7026	0.0118899	0.0673222	-2.9058
268749	Rnf31	ring finger protein 31	0.280321	6.12324	2.7022	0.0119009	0.0673612	-4.02614
326618	Tpm4	tropomyosin 4	0.560195	6.39496	2.70087	0.011938	0.0675245	-4.02065
27999	Fam3c	family with sequence similarity 3, member C	0.263317	5.99183	2.69854	0.0120034	0.0678471	-4.03444
67883	Uxs1	UDP-glucuronate decarboxylase 1	0.375911	4.89519	2.6981	0.0120157	0.067893	-4.0031
228357	Lrp4	low density lipoprotein receptor-related protein 4	0.530482	4.08141	2.69751	0.0120323	0.0679163	-3.83872
73737	1110008P14Rik	RIKEN cDNA 1110008P14 gene	0.405664	5.06703	2.69673	0.0120542	0.0679931	-3.99088
13601	Ecm1	extracellular matrix protein 1	0.507338	5.78359	2.69628	0.0120671	0.0679956	-4.03689
66860	Tanc1	tetratricopeptide repeat, ankyrin repeat and coiled-coil containing 1	0.258537	6.27982	2.69435	0.0121216	0.0682553	-4.03859
52118	Pvr	poliovirus receptor	0.259086	4.75754	2.69187	0.0121922	0.0686051	-4.01312
22321	Vars	valyl-tRNA synthetase	0.432152	8.0776	2.69116	0.0122125	0.068696	-3.93076
433502	Wfdc6b	WAP four-disulfide core domain 6B	1.76482	-2.81174	2.69091	0.0122195	0.0687114	-2.82949
209131	Snx30	sorting nexin family member 30	0.266089	4.14693	2.69035	0.0122356	0.0687151	-3.88442
170743	Tlr7	toll-like receptor 7	0.77024	0.990304	2.68971	0.0122541	0.0687864	-3.2874
18613	Pecam1	platelet/endothelial cell adhesion molecule 1	0.409308	4.06583	2.68916	0.0122697	0.0688042	-3.86629
71268	Lrrfip2	leucine rich repeat (in FLII) interacting protein 2	0.206543	5.37839	2.68685	0.0123361	0.0690813	-4.04354
12774	Ccr5	chemokine (C-C motif) receptor 5	1.00756	2.5514	2.6865	0.0123462	0.0690906	-3.71177
107566	Arl2bp	ADP-ribosylation factor-like 2 binding protein	0.272408	6.2686	2.68478	0.012396	0.0693214	-4.06473
20668	Sox13	SRY (sex determining region Y)-box 13	0.386727	5.86556	2.684	0.0124187	0.0694246	-4.06648
26568	Slc27a3	solute carrier family 27 (fatty acid transporter), member 3	0.543128	2.49482	2.68351	0.0124328	0.0694796	-3.63645
18176	Nras	neuroblastoma ras oncogene	0.234742	6.42559	2.6812	0.0124999	0.0697353	-4.06663
213484	Nudt18	nudix (nucleoside diphosphate linked moiety X)-type motif 18	0.398047	5.35085	2.68047	0.0125214	0.0698314	-4.05785
108148	Galnt2	polypeptide N-acetylgalactosaminyltransferase 2	0.381465	6.4982	2.67916	0.0125597	0.0699969	-4.07326
18591	Pdgfb	platelet derived growth factor, B polypeptide	0.630479	3.05725	2.67529	0.0126736	0.0704459	-3.75376
105785	Kdelr3	KDEL (Lys-Asp-Glu-Leu) endoplasmic reticulum protein retention receptor 3	0.394878	4.72018	2.6751	0.0126792	0.0704465	-3.95946
14063	F2rl1	coagulation factor II (thrombin) receptor-like 1	0.558262	5.2378	2.67411	0.0127088	0.0705624	-4.06603
53878	Svs2	seminal vesicle secretory protein 2	2.0402	-2.70039	2.67282	0.0127469	0.0706819	-2.84605
14191	Fgr	FGR proto-oncogene, Src family tyrosine kinase	1.13398	1.8623	2.67155	0.0127848	0.0708639	-3.57897
170725	Capn8	calpain 8	0.854425	1.75091	2.67012	0.0128275	0.0710763	-3.82391
22166	Txn1	thioredoxin 1	0.221856	6.77255	2.66983	0.0128362	0.0711004	-4.0818
15242	Hhex	hematopoietically expressed homeobox	0.849375	0.750985	2.6694	0.012849	0.0711413	-3.28004
20375	Spi1	spleen focus forming virus (SFFV) proviral integration oncogene	0.812984	2.29405	2.66929	0.0128523	0.0711413	-3.61117
56459	Sae1	SUMO1 activating enzyme subunit 1	0.414017	6.39975	2.66817	0.0128858	0.0712593	-4.09273
627984	Nlrp1c-ps	NLR family, pyrin domain containing 1C, pseudogene	1.71218	-2.41314	2.6667	0.0129301	0.0714265	-2.89797
29877	Hdgfl3	HDGF like 3	0.629384	3.02688	2.6643	0.0130025	0.0717048	-3.63421
245684	Cnksr2	connector enhancer of kinase suppressor of Ras 2	1.20322	-0.0745927	2.6639	0.0130149	0.071749	-3.19767
13824	Epb41l4a	erythrocyte membrane protein band 4.1 like 4a	0.387225	5.02467	2.66171	0.0130814	0.0720184	-4.09174
56177	Olfm1	olfactomedin 1	0.742195	5.01926	2.65984	0.0131383	0.0722402	-4.05144
20021	Polr2c	polymerase (RNA) II (DNA directed) polypeptide C	0.145522	4.78351	2.65907	0.0131618	0.0723388	-4.03166
76238	Grhpr	glyoxylate reductase/hydroxypyruvate reductase	0.481465	5.4758	2.65889	0.0131675	0.0723459	-4.09802
12654	Chil1	chitinase-like 1	1.51332	0.163938	2.65816	0.0131898	0.0724198	-3.32368
80782	Klrb1b	killer cell lectin-like receptor subfamily B member 1B	1.3264	-0.34059	2.65765	0.0132056	0.072482	-3.22907
628308	Zfp970	zinc finger protein 970	0.398782	2.74865	2.65736	0.0132145	0.0725064	-3.72173
55950	Bri3	brain protein I3	0.502763	4.72489	2.65653	0.0132399	0.0726213	-4.03646
278097	Armcx6	armadillo repeat containing, X-linked 6	0.538532	1.31601	2.65631	0.0132467	0.0726342	-3.35364
228536	Bahd1	bromo adjacent homology domain containing 1	0.202595	5.48344	2.65554	0.0132705	0.0727323	-4.11066
21943	Tnfsf11	tumor necrosis factor (ligand) superfamily, member 11	1.67015	-2.86769	2.65543	0.0132738	0.0727323	-2.92423
13205	Ddx3x	DEAD/H (Asp-Glu-Ala-Asp/His) box polypeptide 3, X-linked	0.363075	8.69476	2.65478	0.013294	0.072771	-3.93994
67268	Myl12a	myosin, light chain 12A, regulatory, non-sarcomeric	0.444631	7.27613	2.65445	0.0133042	0.0728027	-4.07948
50785	Hs6st1	heparan sulfate 6-O-sulfotransferase 1	0.441473	6.55869	2.65373	0.0133263	0.0728504	-4.11846
170736	Parvb	parvin, beta	0.62557	1.99786	2.65316	0.0133443	0.0728805	-3.51382
12866	Cox7a2	cytochrome c oxidase subunit 7A2	0.220653	6.07558	2.65312	0.0133453	0.0728805	-4.13488
19335	Rab23	RAB23, member RAS oncogene family	0.23503	4.34679	2.6526	0.0133616	0.0728962	-4.00289
170776	Cd209c	CD209c antigen	1.17238	0.0713556	2.65061	0.0134234	0.0731601	-3.31797
66467	Gtf2h5	general transcription factor IIH, polypeptide 5	0.189209	5.80683	2.64998	0.0134433	0.0732189	-4.14028
68949	Zfas1	zinc finger, NFX1-type containing 1, antisense RNA 1	0.469284	4.7841	2.64984	0.0134476	0.0732189	-4.07719
76650	Srxn1	sulfiredoxin 1 homolog (S. cerevisiae)	0.328912	4.82162	2.64936	0.0134625	0.0732508	-4.09345
74155	Errfi1	ERBB receptor feedback inhibitor 1	0.349266	6.166	2.64911	0.0134703	0.0732687	-4.14109
17356	Afdn	afadin, adherens junction formation factor	0.273989	7.69681	2.64885	0.0134786	0.0732897	-4.04769
245847	Amdhd2	amidohydrolase domain containing 2	0.34267	5.60208	2.6479	0.0135083	0.0734265	-4.14403
52837	Tmx4	thioredoxin-related transmembrane protein 4	0.443095	3.57028	2.64398	0.0136318	0.0739746	-3.87304
66255	Hsbp1l1	heat shock factor binding protein 1-like 1	0.507362	3.29967	2.64156	0.0137085	0.0742675	-3.83218
266632	Irak4	interleukin-1 receptor-associated kinase 4	0.260815	4.70268	2.64125	0.0137185	0.074297	-4.09522
50762	Fbxo6	F-box protein 6	0.29828	5.14437	2.63961	0.0137707	0.07453	-4.12863
66355	Gmpr	guanosine monophosphate reductase	0.662928	5.96811	2.63943	0.0137766	0.0745372	-4.15916
791260	Tomt	transmembrane O-methyltransferase	0.874429	-0.449897	2.63897	0.0137915	0.0745681	-3.18473
76589	Unc5cl	unc-5 family C-terminal like	1.24574	-0.341576	2.63852	0.0138058	0.0745826	-3.2964
98365	Slamf9	SLAM family member 9	0.938157	1.86718	2.63845	0.0138079	0.0745826	-3.57528
666339	Muc3	mucin 3, intestinal	1.65907	-1.51389	2.63545	0.0139043	0.0750042	-3.26052
65116	Prrg2	proline-rich Gla (G-carboxyglutamic acid) polypeptide 2	0.236081	4.81649	2.63466	0.01393	0.0750568	-4.09198
22121	Rpl13a	ribosomal protein L13A	0.428237	6.58917	2.63458	0.0139325	0.0750568	-4.17251
16510	Kcnh1	potassium voltage-gated channel, subfamily H (eag-related), member 1	0.877088	0.934422	2.63421	0.0139445	0.0750965	-3.38056
211949	Spsb4	splA/ryanodine receptor domain and SOCS box containing 4	1.53808	-2.18873	2.62803	0.0141455	0.0760036	-2.95152
75668	Rasl10a	RAS-like, family 10, member A	0.75444	0.292065	2.62739	0.0141667	0.0760922	-3.44036
66836	Tmem223	transmembrane protein 223	0.301125	4.63519	2.62692	0.014182	0.0761347	-4.08431
230777	Hcrtr1	hypocretin (orexin) receptor 1	1.41479	-2.42674	2.62675	0.0141877	0.0761347	-2.97796
11750	Anxa7	annexin A7	0.327527	7.08116	2.62661	0.0141921	0.0761347	-4.16983
30949	Lcmt1	leucine carboxyl methyltransferase 1	0.284388	4.92171	2.62658	0.0141933	0.0761347	-4.1243
13244	Degs1	delta(4)-desaturase, sphingolipid 1	0.803453	7.18606	2.62545	0.0142305	0.0763095	-4.10649
22031	Traf3	TNF receptor-associated factor 3	0.301419	5.57257	2.62435	0.0142666	0.076478	-4.19552
665700	Hmcn2	hemicentin 2	0.881678	3.03768	2.62169	0.0143549	0.0767998	-3.88085
16453	Jak3	Janus kinase 3	0.813816	4.01592	2.61926	0.0144355	0.0772058	-4.1369
14038	Wfdc18	WAP four-disulfide core domain 18	1.68774	6.13606	2.61748	0.0144954	0.0775003	-4.00031
66645	Pspc1	paraspeckle protein 1	0.177775	4.08082	2.61601	0.0145445	0.0776865	-4.05615
16400	Itga3	integrin alpha 3	0.310297	6.71602	2.61488	0.0145827	0.0778651	-4.19694
17228	Cma1	chymase 1, mast cell	1.8907	-0.705355	2.61353	0.0146281	0.0780452	-3.19757
66152	Uqcr10	ubiquinol-cytochrome c reductase, complex III subunit X	0.290394	6.17593	2.61251	0.0146627	0.0781899	-4.22187
64294	Itm2c	integral membrane protein 2C	1.18555	7.63726	2.61163	0.0146925	0.0783233	-4.15282
102626	Mapkapk3	mitogen-activated protein kinase-activated protein kinase 3	0.364752	4.6186	2.61032	0.014737	0.0785346	-4.15621
22139	Ttr	transthyretin	0.988415	0.421524	2.60966	0.0147595	0.0785774	-3.33472
100465	Mob3c	MOB kinase activator 3C	0.418543	4.68554	2.60887	0.0147867	0.0786453	-4.15369
13137	Cd55b	CD55 molecule, decay accelerating factor for complement B	0.543585	0.677213	2.60825	0.0148079	0.0787294	-3.51291
100039795	Ildr2	immunoglobulin-like domain containing receptor 2	0.651708	3.03117	2.60742	0.0148363	0.0788061	-3.93127
214791	Sertad4	SERTA domain containing 4	0.412824	4.46919	2.60476	0.0149274	0.0791613	-4.11247
105120	AI197445	expressed sequence AI197445	1.1624	-1.98258	2.60386	0.0149587	0.0792599	-3.09936
54710	Hs3st3b1	heparan sulfate (glucosamine) 3-O-sulfotransferase 3B1	0.815395	2.78109	2.60156	0.015038	0.0795412	-3.61197
67705	1810058I24Rik	RIKEN cDNA 1810058I24 gene	0.426425	4.33212	2.6012	0.0150508	0.0795827	-4.08129
98999	Znfx1	zinc finger, NFX1-type containing 1	0.403028	6.81093	2.60043	0.0150775	0.0796973	-4.21604
320508	Cachd1	cache domain containing 1	0.281587	4.94187	2.60029	0.0150822	0.0796973	-4.20614
246707	Emilin2	elastin microfibril interfacer 2	0.826756	3.81845	2.59989	0.0150963	0.0797458	-4.09659
56613	Rps6ka4	ribosomal protein S6 kinase, polypeptide 4	0.34025	5.26417	2.5992	0.0151201	0.0798457	-4.2208
102641247	Gm12339	predicted gene 12339	0.955231	-1.00217	2.5982	0.0151552	0.079979	-3.15854
17857	Mx1	MX dynamin-like GTPase 1	0.799005	4.74755	2.59777	0.0151701	0.0800318	-4.21794
279572	Tlr13	toll-like receptor 13	1.01754	1.29483	2.59756	0.0151775	0.0800343	-3.65149
242819	Rundc3b	RUN domain containing 3B	0.63962	-0.260093	2.59731	0.0151865	0.0800406	-3.24686
56213	Htra1	HtrA serine peptidase 1	0.688939	3.08917	2.59558	0.015247	0.0802819	-3.78071
100034726	Gm15772	ribosomal protein L26 pseudogene	0.420628	1.7604	2.59527	0.0152579	0.0803021	-3.57778
54219	Cd320	CD320 antigen	0.579877	4.43649	2.59514	0.0152625	0.0803021	-4.07727
224840	Treml4	triggering receptor expressed on myeloid cells-like 4	1.34847	-1.97403	2.59381	0.0153095	0.0805067	-3.12813
22631	Ywhaz	tyrosine 3-monooxygenase/tryptophan 5-monooxygenase activation protein, zeta polypeptide	0.300724	8.40927	2.59024	0.0154357	0.0810131	-4.09991
668101	Sirpb1b	signal-regulatory protein beta 1B	1.06554	-0.950799	2.5901	0.0154405	0.0810131	-3.31932
56693	Crtap	cartilage associated protein	0.507516	3.73596	2.58977	0.0154524	0.0810491	-4.02901
67809	Rmdn3	regulator of microtubule dynamics 3	0.235292	5.44223	2.5884	0.0155012	0.0812679	-4.26036
12913	Creb3	cAMP responsive element binding protein 3	0.194291	5.63667	2.58832	0.015504	0.0812679	-4.26434
269181	Mgat4a	mannoside acetylglucosaminyltransferase 4, isoenzyme A	0.641816	5.68453	2.5878	0.0155228	0.0813392	-4.26418
101185	Pot1a	protection of telomeres 1A	0.254131	3.57484	2.58609	0.0155838	0.0815809	-3.99842
100039246	Plac9b	placenta specific 9b	0.824661	2.61778	2.58588	0.0155915	0.0815951	-3.71206
74194	Rnd3	Rho family GTPase 3	0.6521	3.28489	2.58464	0.015636	0.0817417	-3.92926
14289	Fpr2	formyl peptide receptor 2	1.5545	-1.89716	2.5804	0.015789	0.0823643	-3.18973
394435	Ugt1a6b	UDP glucuronosyltransferase 1 family, polypeptide A6B	0.944323	0.213719	2.58008	0.0158007	0.082399	-3.4211
11844	Arf5	ADP-ribosylation factor 5	0.373513	6.27091	2.57896	0.0158415	0.0825591	-4.29273
215723	Mfsd6l	major facilitator superfamily domain containing 6-like	0.750446	2.50128	2.57871	0.0158507	0.0825807	-3.73231
68190	Dubr	Dppa2 upstream binding RNA	0.711587	1.29325	2.57621	0.015942	0.0829239	-3.44672
67455	Klhl13	kelch-like 13	0.696904	1.39284	2.57381	0.0160301	0.0832494	-3.4978
207839	Galnt6	polypeptide N-acetylgalactosaminyltransferase 6	1.13853	1.78218	2.57283	0.0160661	0.083383	-3.67196
72183	Snx6	sorting nexin 6	0.209381	6.16782	2.5725	0.0160784	0.0834036	-4.30597
435965	Lrp3	low density lipoprotein receptor-related protein 3	0.544609	2.08279	2.57042	0.0161554	0.0837667	-3.68338
16783	Lamp1	lysosomal-associated membrane protein 1	0.80153	9.3928	2.56877	0.0162165	0.0840569	-4.04066
16451	Jak1	Janus kinase 1	0.433519	7.4661	2.566	0.0163199	0.0844851	-4.24474
320832	Sirpb1a	signal-regulatory protein beta 1A	1.19866	-0.751802	2.56519	0.0163502	0.0845713	-3.36035
380997	Cyp2d12	cytochrome P450, family 2, subfamily d, polypeptide 12	1.57416	-2.17533	2.56514	0.0163521	0.0845713	-3.18343
12986	Csf3r	colony stimulating factor 3 receptor (granulocyte)	1.06712	2.67295	2.56426	0.0163854	0.0847168	-4.07217
12807	Hps3	HPS3, biogenesis of lysosomal organelles complex 2 subunit 1	0.256509	4.53254	2.5618	0.0164777	0.0850077	-4.23922
17064	Cd93	CD93 antigen	0.526503	3.49939	2.56165	0.0164834	0.0850077	-4.0613
75766	Dcstamp	dendrocyte expressed seven transmembrane protein	1.46919	-0.972803	2.56118	0.0165012	0.085046	-3.20442
330790	Hapln4	hyaluronan and proteoglycan link protein 4	1.24854	2.03749	2.56066	0.0165209	0.0850644	-3.64084
76332	Cog2	component of oligomeric golgi complex 2	0.23596	5.52279	2.56061	0.0165228	0.0850644	-4.31886
66236	1500011B03Rik	RIKEN cDNA 1500011B03 gene	0.458265	5.32634	2.56045	0.0165288	0.0850644	-4.3254
16404	Itga7	integrin alpha 7	0.725552	2.78954	2.5604	0.0165309	0.0850644	-3.9283
12332	Capg	capping protein (actin filament), gelsolin-like	0.413895	5.76795	2.55943	0.0165678	0.0851737	-4.33057
207911	Mchr1	melanin-concentrating hormone receptor 1	1.2767	-1.17284	2.55902	0.0165834	0.0851783	-3.16716
73656	Ms4a6c	membrane-spanning 4-domains, subfamily A, member 6C	0.998607	2.25963	2.55864	0.0165978	0.085181	-3.88319
11571	Crisp1	cysteine-rich secretory protein 1	1.87456	-3.44849	2.55856	0.0166005	0.085181	-3.08435
252972	Tpcn1	two pore channel 1	0.235076	6.92344	2.55807	0.0166193	0.0852235	-4.30292
230734	Yrdc	yrdC domain containing (E.coli)	0.232585	4.56342	2.55791	0.0166253	0.0852275	-4.23333
29859	Sult4a1	sulfotransferase family 4A, member 1	2.29019	-2.50635	2.5569	0.016664	0.0853723	-3.11288
67916	Plpp3	phospholipid phosphatase 3	0.366795	5.45487	2.55645	0.0166813	0.0853893	-4.30266
20602	Ncor2	nuclear receptor co-repressor 2	0.293385	7.20848	2.55628	0.0166877	0.0853893	-4.29875
217826	Kcnk13	potassium channel, subfamily K, member 13	0.714982	-0.0993407	2.55456	0.0167535	0.0856411	-3.35474
16978	Lrrfip1	leucine rich repeat (in FLII) interacting protein 1	0.187831	7.90938	2.55443	0.0167585	0.0856411	-4.23066
54127	Rps28	ribosomal protein S28	0.452323	7.55218	2.55415	0.0167692	0.0856687	-4.31138
246728	Oas2	2'-5' oligoadenylate synthetase 2	1.35087	5.60149	2.55324	0.016804	0.0857931	-4.29047
76486	Ly6k	lymphocyte antigen 6 complex, locus K	1.29774	3.75031	2.55303	0.0168124	0.0858091	-4.29134
13198	Ddit3	DNA-damage inducible transcript 3	0.428719	3.76492	2.54854	0.0169859	0.086532	-4.14489
22340	Vegfb	vascular endothelial growth factor B	0.337293	4.2508	2.54773	0.0170174	0.0866653	-4.18159
29820	Tnfrsf19	tumor necrosis factor receptor superfamily, member 19	0.817333	3.85368	2.54695	0.0170476	0.0867922	-4.09712
140484	Pofut1	protein O-fucosyltransferase 1	0.147707	5.94447	2.54617	0.0170782	0.0869207	-4.36222
20928	Abcc9	ATP-binding cassette, sub-family C (CFTR/MRP), member 9	0.58781	3.8225	2.54572	0.0170957	0.0869827	-4.14405
12015	Bad	BCL2-associated agonist of cell death	0.257845	4.7412	2.54526	0.0171138	0.0870475	-4.28695
75212	Rnf121	ring finger protein 121	0.214645	5.01071	2.5449	0.0171279	0.0870923	-4.31895
69672	Txndc15	thioredoxin domain containing 15	0.362579	5.69965	2.54382	0.01717	0.0872145	-4.35982
244654	Mtss2	MTSS I-BAR domain containing 2	0.30601	4.56861	2.54374	0.0171734	0.0872145	-4.22278
27205	Podxl	podocalyxin-like	0.426685	5.09987	2.54299	0.0172026	0.0873085	-4.33254
64143	Ralb	v-ral simian leukemia viral oncogene B	0.273475	5.55316	2.54214	0.0172364	0.0874528	-4.36388
329575	Gm14325	predicted gene 14325	0.492642	2.92214	2.54146	0.017263	0.0875609	-3.96971
19288	Ptx3	pentraxin related gene	2.20836	-1.48664	2.53968	0.0173333	0.0878356	-3.32638
20472	Six2	sine oculis-related homeobox 2	0.988269	0.954895	2.53937	0.0173455	0.0878384	-3.5402
19935	Mrpl23	mitochondrial ribosomal protein L23	0.25346	3.24081	2.53912	0.0173554	0.0878384	-4.01872
16477	Junb	jun B proto-oncogene	0.483325	6.1585	2.53797	0.0174012	0.0880425	-4.37446
231430	Cox18	cytochrome c oxidase assembly protein 18	0.3369	3.78754	2.53574	0.0174898	0.0884361	-4.18164
80889	Tlnrd1	talin rod domain containing 1	0.326369	4.72164	2.53499	0.0175199	0.0885058	-4.31531
76787	Ppfia3	protein tyrosine phosphatase, receptor type, f polypeptide (PTPRF), interacting protein (liprin), alpha 3	0.443235	1.94064	2.53329	0.0175878	0.0887663	-3.8321
11820	App	amyloid beta (A4) precursor protein	0.764173	8.44994	2.53223	0.0176306	0.0889001	-4.22294
234582	Ccdc102a	coiled-coil domain containing 102A	0.382899	2.2609	2.53117	0.0176732	0.0890745	-3.8159
13024	Ctla2a	cytotoxic T lymphocyte-associated protein 2 alpha	0.641827	3.60373	2.53069	0.0176927	0.0891117	-4.25856
80987	Nckipsd	NCK interacting protein with SH3 domain	0.357672	5.14851	2.53064	0.0176945	0.0891117	-4.37146
16822	Lcp2	lymphocyte cytosolic protein 2	0.913837	2.38169	2.53017	0.0177137	0.0891689	-3.9408
67838	Dnajb11	DnaJ heat shock protein family (Hsp40) member B11	0.306198	6.74165	2.52856	0.0177785	0.089397	-4.38311
53325	Banp	BTG3 associated nuclear protein	0.465384	4.65023	2.52796	0.0178029	0.0894641	-4.33054
68845	Pih1d1	PIH1 domain containing 1	0.200519	3.94749	2.52773	0.0178124	0.0894847	-4.19223
74253	Klrg2	killer cell lectin-like receptor subfamily G, member 2	0.379399	3.54106	2.52691	0.0178456	0.0896236	-4.23143
57914	Crlf2	cytokine receptor-like factor 2	0.474422	3.90424	2.52628	0.0178713	0.0897199	-4.15843
52589	Ncald	neurocalcin delta	0.692517	5.38408	2.52602	0.0178818	0.0897224	-4.40063
211914	Asap2	ArfGAP with SH3 domain, ankyrin repeat and PH domain 2	0.426666	4.53565	2.52466	0.0179374	0.0899464	-4.33781
83814	Nedd4l	neural precursor cell expressed, developmentally down-regulated gene 4-like	0.253752	6.37644	2.52395	0.0179665	0.0900089	-4.40011
55963	Slc1a4	solute carrier family 1 (glutamate/neutral amino acid transporter), member 4	0.490983	3.56976	2.52342	0.0179881	0.0900465	-4.15931
12509	Cd59a	CD59a antigen	1.0146	2.43697	2.52337	0.0179901	0.0900465	-3.83347
58185	Rsad2	radical S-adenosyl methionine domain containing 2	0.803071	5.29026	2.52263	0.0180207	0.0901305	-4.40079
320997	Cyp4f39	cytochrome P450, family 4, subfamily f, polypeptide 39	1.27155	-1.94166	2.52234	0.0180326	0.0901305	-3.26409
73174	Tbkbp1	TBK1 binding protein 1	0.475276	2.8136	2.52217	0.0180393	0.0901305	-4.01599
15200	Hbegf	heparin-binding EGF-like growth factor	0.44049	3.61473	2.52171	0.0180582	0.0901637	-4.18507
14456	Gas6	growth arrest specific 6	0.381335	6.92098	2.51979	0.0181375	0.0905126	-4.40582
12988	Csk	c-src tyrosine kinase	0.283612	5.96615	2.51973	0.0181398	0.0905126	-4.41756
56554	Raet1d	retinoic acid early transcript delta	1.21574	-1.84903	2.51961	0.0181447	0.0905126	-3.17978
22710	Zfp52	zinc finger protein 52	0.409517	2.56186	2.51761	0.0182275	0.0908654	-3.96761
20288	Msr1	macrophage scavenger receptor 1	0.946554	0.867683	2.51739	0.0182368	0.0908654	-3.71353
17474	Clec4d	C-type lectin domain family 4, member d	1.57208	-0.781597	2.51721	0.0182443	0.0908703	-3.52036
13614	Edn1	endothelin 1	0.413027	5.07312	2.51694	0.0182553	0.0908972	-4.4117
319475	Zfp672	zinc finger protein 672	0.187076	4.77744	2.51494	0.0183385	0.0911724	-4.35025
17454	Mov10	Moloney leukemia virus 10	0.294846	5.43459	2.51331	0.0184068	0.091484	-4.41677
18671	Abcb1a	ATP-binding cassette, sub-family B (MDR/TAP), member 1A	0.544473	1.55051	2.51187	0.0184671	0.0916164	-3.70739
23988	Pin1	protein (peptidyl-prolyl cis/trans isomerase) NIMA-interacting 1	0.179451	5.03934	2.51152	0.0184818	0.0916616	-4.37693
19188	Psme2	proteasome (prosome, macropain) activator subunit 2 (PA28 beta)	0.324924	5.98212	2.51032	0.0185323	0.0918001	-4.43762
15166	Hcn2	hyperpolarization-activated, cyclic nucleotide-gated K+ 2	1.22153	0.173234	2.50942	0.0185702	0.0919321	-3.56323
66864	Clec14a	C-type lectin domain family 14, member a	0.708072	1.52905	2.50928	0.0185761	0.0919335	-3.72661
69660	Tmbim1	transmembrane BAX inhibitor motif containing 1	0.278523	6.94632	2.50815	0.0186238	0.0921413	-4.42802
20672	Sox18	SRY (sex determining region Y)-box 18	0.635414	1.08222	2.50734	0.0186583	0.092256	-3.62413
13170	Dbp	D site albumin promoter binding protein	0.567707	4.38458	2.50589	0.0187199	0.0925225	-4.28029
74257	Tspan17	tetraspanin 17	0.267201	3.81537	2.5058	0.0187235	0.0925225	-4.24549
16158	Il11ra2	interleukin 11 receptor, alpha chain 2	0.608096	0.0836326	2.5039	0.0188045	0.0928946	-3.41524
100042514	Sprr2a3	small proline-rich protein 2A3	1.25313	5.51584	2.50327	0.0188316	0.0930002	-4.32584
108096	Slco1a5	solute carrier organic anion transporter family, member 1a5	1.52462	1.81982	2.50186	0.0188917	0.0932294	-3.92544
13730	Emp1	epithelial membrane protein 1	0.60886	5.51304	2.49991	0.0189753	0.0935402	-4.44506
21802	Tgfa	transforming growth factor alpha	0.432717	4.75633	2.49802	0.0190571	0.0938297	-4.41015
217430	Pqlc3	PQ loop repeat containing	0.489108	3.26913	2.49487	0.0191935	0.0944445	-4.21568
14127	Fcer1g	Fc receptor, IgE, high affinity I, gamma polypeptide	0.748332	3.32385	2.49471	0.0192008	0.0944516	-4.22447
11761	Aox1	aldehyde oxidase 1	0.611113	3.88648	2.49435	0.0192164	0.0944999	-4.28588
50720	Sacs	sacsin	0.584811	0.608917	2.49333	0.0192606	0.0946603	-3.59568
74198	Dtx2	deltex 2, E3 ubiquitin ligase	0.210267	4.46176	2.49192	0.0193223	0.094849	-4.35335
12520	Cd81	CD81 antigen	0.599956	7.87431	2.49052	0.0193838	0.0950936	-4.36982
12028	Bax	BCL2-associated X protein	0.212636	5.48016	2.49002	0.0194055	0.0951718	-4.47384
240518	Peli3	pellino 3	0.317774	3.29172	2.48906	0.0194479	0.0953221	-4.12684
671535	Parp10	poly (ADP-ribose) polymerase family, member 10	0.339319	5.69638	2.48881	0.019459	0.095348	-4.48102
21952	Tnni1	troponin I, skeletal, slow 1	0.824628	-1.44795	2.48863	0.0194669	0.0953582	-3.32366
215449	Rap1b	RAS related protein 1b	0.422484	6.21477	2.48623	0.019573	0.0957341	-4.48482
20773	Sptlc2	serine palmitoyltransferase, long chain base subunit 2	0.365217	6.91576	2.48418	0.0196639	0.0961497	-4.45515
22259	Nr1h3	nuclear receptor subfamily 1, group H, member 3	0.368188	2.54237	2.48378	0.0196817	0.0962077	-3.96142
654309	Nrp	neural regeneration protein	0.9175	-0.887233	2.48345	0.0196966	0.0962517	-3.41473
623279	Dok6	docking protein 6	1.20405	-2.64093	2.48306	0.0197136	0.0962712	-3.31702
15566	Htr7	5-hydroxytryptamine (serotonin) receptor 7	1.55692	-1.73482	2.48296	0.0197183	0.0962712	-3.32255
13482	Dpp4	dipeptidylpeptidase 4	0.475614	6.29291	2.48009	0.0198465	0.096839	-4.48365
14129	Fcgr1	Fc receptor, IgG, high affinity I	0.901778	1.73338	2.47988	0.0198559	0.096856	-3.96692
76574	Mfsd2a	major facilitator superfamily domain containing 2A	0.598642	3.16058	2.47822	0.0199307	0.0971046	-4.13046
94254	Rcc1l	reculator of chromosome condensation 1 like	0.227915	4.22642	2.47785	0.0199476	0.0971579	-4.33936
68537	Mrpl13	mitochondrial ribosomal protein L13	0.221631	4.18703	2.47538	0.020059	0.0976422	-4.3425
12728	Clcn5	chloride channel, voltage-sensitive 5	0.313169	3.90325	2.47524	0.0200655	0.0976451	-4.33914
235505	Cd109	CD109 antigen	0.698847	0.892372	2.47498	0.0200772	0.0976729	-3.68046
18669	Abcb1b	ATP-binding cassette, sub-family B (MDR/TAP), member 1B	0.65473	1.70602	2.47438	0.0201045	0.0977764	-3.87889
20318	Sdf4	stromal cell derived factor 4	0.45915	8.2252	2.47282	0.0201753	0.0980621	-4.39949
319849	Plxna4os1	plexin A4, opposite strand 1	1.03094	-1.52882	2.47213	0.0202065	0.0981554	-3.39026
208117	Aph1b	aph1 homolog B, gamma secretase subunit	0.392256	4.00513	2.47173	0.0202251	0.0982166	-4.33844
217715	Eif2b2	eukaryotic translation initiation factor 2B, subunit 2 beta	0.212507	5.43179	2.47043	0.0202843	0.0984013	-4.50166
321000	Lrif1	ligand dependent nuclear receptor interacting factor 1	0.192499	4.00526	2.47035	0.0202879	0.0984013	-4.3486
353025	Caps2	calcyphosphine 2	1.58387	-1.93264	2.46982	0.0203125	0.0984013	-3.47358
236312	Ifi209	interferon activated gene 209	1.05698	1.03627	2.46973	0.0203167	0.0984013	-3.78317
117592	B3galt6	UDP-Gal:betaGal beta 1,3-galactosyltransferase, polypeptide 6	0.456457	3.07021	2.46971	0.0203172	0.0984013	-4.07813
94065	Mrpl34	mitochondrial ribosomal protein L34	0.350328	3.51784	2.46617	0.0204805	0.0989262	-4.21546
216961	Coro6	coronin 6	0.81801	3.33928	2.46596	0.0204902	0.0989441	-4.32444
18637	Pfdn2	prefoldin 2	0.199687	5.10374	2.46529	0.020521	0.0989514	-4.48699
100042173	Rps15a-ps6	ribosomal protein S15A, pseudogene 6	0.496314	3.71943	2.46527	0.0205221	0.0989514	-4.26387
58235	Nectin1	nectin cell adhesion molecule 1	0.357028	5.28931	2.46471	0.0205478	0.099046	-4.50469
20308	Ccl9	chemokine (C-C motif) ligand 9	0.814253	4.06147	2.46414	0.0205744	0.0991449	-4.42525
109934	Abr	active BCR-related gene	0.329217	6.44389	2.46286	0.0206337	0.0993719	-4.53183
213522	Plekhg6	pleckstrin homology domain containing, family G (with RhoGef domain) member 6	0.173626	4.44886	2.46235	0.0206574	0.0994493	-4.44878
209588	Sectm1a	secreted and transmembrane 1A	0.539542	2.00338	2.46217	0.0206657	0.0994493	-4.25306
13025	Ctla2b	cytotoxic T lymphocyte-associated protein 2 beta	0.769629	0.753809	2.46212	0.020668	0.0994493	-3.77103
76522	Lsm8	LSM8 homolog, U6 small nuclear RNA associated	0.206351	4.17139	2.46128	0.0207073	0.0995795	-4.36547
504193	Npcd	neuronal pentraxin chromo domain	0.619002	0.49644	2.46079	0.0207301	0.0996386	-3.67901
72075	Ogfr	opioid growth factor receptor	0.236493	6.11729	2.46076	0.0207318	0.0996386	-4.54113
243362	Stard13	StAR-related lipid transfer (START) domain containing 13	0.464868	3.34588	2.45998	0.0207682	0.0997254	-4.18461
83560	Tex14	testis expressed gene 14	0.788132	-0.742168	2.4597	0.020781	0.0997282	-3.472
83922	Cep41	centrosomal protein 41	0.283129	2.74194	2.4581	0.0208563	0.100031	-4.12658
16069	Jchain	immunoglobulin joining chain	1.2724	6.07268	2.45479	0.021012	0.10057	-4.50452
17087	Ly96	lymphocyte antigen 96	0.272308	2.55538	2.45392	0.0210531	0.100708	-4.11173
18300	Oit1	oncoprotein induced transcript 1	0.331333	8.74341	2.45263	0.0211147	0.100973	-4.37182
66861	Dnajc10	DnaJ heat shock protein family (Hsp40) member C10	0.469793	10.4948	2.45238	0.0211263	0.100999	-4.19746
14130	Fcgr2b	Fc receptor, IgG, low affinity IIb	0.871677	4.40453	2.45197	0.0211458	0.101062	-4.51158
545622	Ptpn3	protein tyrosine phosphatase, non-receptor type 3	0.252635	6.78912	2.45171	0.0211585	0.101065	-4.546
209760	Tmc7	transmembrane channel-like gene family 7	0.393202	4.62604	2.45136	0.0211752	0.101109	-4.48285
70297	Gcc2	GRIP and coiled-coil domain containing 2	0.196647	6.75539	2.44831	0.0213209	0.101601	-4.53628
319887	E030030I06Rik	RIKEN cDNA E030030I06 gene	0.584503	1.24588	2.44646	0.0214097	0.101928	-3.76593
14815	Nr3c1	nuclear receptor subfamily 3, group C, member 1	0.350029	5.33614	2.44552	0.0214549	0.102061	-4.54466
74450	Pank2	pantothenate kinase 2	0.178391	5.20585	2.44516	0.0214721	0.102113	-4.55283
52398	Septin11	septin 11	0.311634	5.31999	2.44269	0.0215916	0.102561	-4.56723
76933	Ifi27l2a	interferon, alpha-inducible protein 27 like 2A	0.903936	3.61125	2.44087	0.0216801	0.10284	-4.36754
14667	Gm2a	GM2 ganglioside activator protein	0.766333	6.19869	2.44084	0.0216816	0.10284	-4.57499
17904	Myl6	myosin, light polypeptide 6, alkali, smooth muscle and non-muscle	0.198582	8.79546	2.4399	0.0217272	0.102996	-4.40826
20529	Slc31a1	solute carrier family 31, member 1	0.495611	7.51895	2.43905	0.021769	0.103104	-4.50942
12475	Cd14	CD14 antigen	0.604221	4.77251	2.43824	0.0218082	0.10323	-4.56445
381633	Gm1673	predicted gene 1673	1.31073	-2.34698	2.43811	0.0218146	0.10323	-3.3093
22190	Ubc	ubiquitin C	0.98999	7.74136	2.43647	0.0218953	0.103522	-4.50862
217303	Cd300a	CD300A molecule	0.831718	1.38569	2.43597	0.0219196	0.103546	-3.94587
214601	Slc10a3	solute carrier family 10 (sodium/bile acid cotransporter family), member 3	0.467583	4.81527	2.43507	0.0219639	0.103597	-4.51903
66599	Rdm1	RAD52 motif 1	0.284669	3.03066	2.42698	0.0223661	0.105108	-4.16011
110606	Fntb	farnesyltransferase, CAAX box, beta	0.201432	4.61474	2.42522	0.0224542	0.1054	-4.52348
83492	Gsdmc	gasdermin C	0.850199	0.0560278	2.4251	0.0224603	0.1054	-3.9866
242425	Gabbr2	gamma-aminobutyric acid (GABA) B receptor, 2	1.16707	-2.71466	2.42509	0.0224606	0.1054	-3.35381
19139	Prps1	phosphoribosyl pyrophosphate synthetase 1	0.424506	4.4925	2.42372	0.0225298	0.105694	-4.50136
69903	Rasip1	Ras interacting protein 1	0.593183	1.92784	2.42323	0.0225543	0.105779	-3.98353
65972	Ifi30	interferon gamma inducible protein 30	0.430295	5.76788	2.42164	0.022635	0.106029	-4.61608
74486	Osbpl10	oxysterol binding protein-like 10	0.230241	4.00791	2.42154	0.0226401	0.106029	-4.47342
74568	Mlkl	mixed lineage kinase domain-like	0.424462	3.00831	2.42138	0.0226482	0.106036	-4.35718
102595	Plekho2	pleckstrin homology domain containing, family O member 2	0.533951	4.50121	2.41907	0.0227655	0.106494	-4.50966
72503	2610507B11Rik	RIKEN cDNA 2610507B11 gene	0.309556	8.72984	2.41583	0.022931	0.107084	-4.43235
72296	Rusc1	RUN and SH3 domain containing 1	0.191045	4.63158	2.41545	0.0229505	0.107144	-4.52461
231861	Tnrc18	trinucleotide repeat containing 18	0.177937	7.5617	2.41429	0.0230097	0.107359	-4.57122
276846	Pigs	phosphatidylinositol glycan anchor biosynthesis, class S	0.446511	5.8086	2.41381	0.0230348	0.107445	-4.6355
18438	P2rx4	purinergic receptor P2X, ligand-gated ion channel 4	0.29672	6.77948	2.41352	0.0230494	0.107483	-4.6283
100317	AU040320	expressed sequence AU040320	0.213435	6.70037	2.41259	0.0230972	0.107557	-4.63052
78935	Saal1	serum amyloid A-like 1	0.181636	3.73648	2.41257	0.0230983	0.107557	-4.40699
58182	Prokr1	prokineticin receptor 1	0.726415	0.23971	2.41198	0.023129	0.107669	-3.63052
230784	Sesn2	sestrin 2	0.283513	5.11213	2.4113	0.0231638	0.10774	-4.61604
74451	Pgs1	phosphatidylglycerophosphate synthase 1	0.291424	5.78014	2.4113	0.0231641	0.10774	-4.64211
78246	Phf23	PHD finger protein 23	0.178427	5.5268	2.41076	0.0231922	0.107779	-4.63601
15212	Hexb	hexosaminidase B	0.526777	5.33734	2.41058	0.0232012	0.107785	-4.6316
20556	Slfn2	schlafen 2	0.814206	4.54768	2.40999	0.0232321	0.107841	-4.60063
19671	Rce1	Ras converting CAAX endopeptidase 1	0.16131	4.28006	2.40973	0.0232453	0.107869	-4.50508
667034	Pnp2	purine-nucleoside phosphorylase 2	0.478367	1.95164	2.40914	0.0232763	0.107926	-4.04621
15081	H3f3b	H3 histone, family 3B	0.327293	8.90735	2.40872	0.0232978	0.107962	-4.45006
96979	Ptges2	prostaglandin E synthase 2	0.31509	3.56226	2.40595	0.0234421	0.108538	-4.34433
57316	C1d	C1D nuclear receptor co-repressor	0.286134	4.6059	2.40567	0.0234572	0.108577	-4.55666
13167	Dbi	diazepam binding inhibitor	0.262947	5.56195	2.40536	0.0234731	0.10862	-4.64959
53857	Tuba8	tubulin, alpha 8	0.871716	-0.343813	2.40242	0.0236278	0.109242	-3.73361
15064	Mr1	major histocompatibility complex, class I-related	0.292311	4.42706	2.40154	0.0236742	0.109395	-4.55306
100038614	Gm10791	predicted gene 10791	0.835092	-1.01648	2.39954	0.0237799	0.109728	-3.61265
76261	0610040J01Rik	RIKEN cDNA 0610040J01 gene	0.471379	6.47729	2.39798	0.0238627	0.110017	-4.65216
22364	Vpreb3	pre-B lymphocyte gene 3	1.44132	-2.90562	2.39689	0.0239207	0.110222	-3.41627
21824	Thbd	thrombomodulin	0.495333	4.43593	2.39655	0.0239389	0.110275	-4.54919
214854	Neurl3	neuralized E3 ubiquitin protein ligase 3	0.565006	4.43043	2.39586	0.0239754	0.110412	-4.64422
213582	Map9	microtubule-associated protein 9	0.646311	1.32222	2.39463	0.0240414	0.110653	-3.95947
100273	Osbpl9	oxysterol binding protein-like 9	0.224752	6.35969	2.39429	0.0240592	0.110672	-4.67379
16763	Lad1	ladinin	0.468865	6.46228	2.39339	0.0241076	0.110801	-4.65768
12348	Car11	carbonic anhydrase 11	0.592529	1.90059	2.39303	0.0241273	0.110803	-4.09615
664903	Rps15a-ps4	ribosomal protein S15A, pseudogene 4	0.621912	1.89346	2.39294	0.0241319	0.110803	-4.00661
75146	Mfsd13a	major facilitator superfamily domain containing 13a	0.33344	4.06264	2.38963	0.0243103	0.11151	-4.53914
57444	Isg20	interferon-stimulated protein	0.442771	5.09283	2.38573	0.0245219	0.112011	-4.65334
30945	Rnf19a	ring finger protein 19A	0.322376	5.20062	2.3853	0.0245457	0.112079	-4.67057
217342	Ube2o	ubiquitin-conjugating enzyme E2O	0.157234	5.06758	2.38479	0.0245733	0.112109	-4.65173
270162	Elmod1	ELMO/CED-12 domain containing 1	1.4567	-3.18802	2.38466	0.0245803	0.112109	-3.4018
12514	Cd68	CD68 antigen	0.557356	3.62786	2.38446	0.0245915	0.112109	-4.46888
107065	Lrrtm2	leucine rich repeat transmembrane neuronal 2	1.65611	-3.13316	2.38081	0.0247913	0.112862	-3.42954
29810	Bag3	BCL2-associated athanogene 3	0.350247	5.56635	2.37991	0.0248408	0.113056	-4.69625
12304	Pdia4	protein disulfide isomerase associated 4	0.50525	7.76095	2.37649	0.0250305	0.11376	-4.63716
20437	Siah1a	siah E3 ubiquitin protein ligase 1A	0.219808	3.86158	2.37633	0.025039	0.113768	-4.51072
224093	Fam43a	family with sequence similarity 43, member A	0.339836	2.57479	2.37435	0.0251492	0.11404	-4.26638
214253	Etnk2	ethanolamine kinase 2	0.55714	0.743376	2.37433	0.0251505	0.11404	-3.89132
22413	Wnt2	wingless-type MMTV integration site family, member 2	0.874185	0.960073	2.37425	0.025155	0.11404	-3.94693
18103	Nme2	NME/NM23 nucleoside diphosphate kinase 2	0.459844	7.09973	2.37321	0.0252128	0.114271	-4.70282
17758	Map4	microtubule-associated protein 4	0.164334	6.77147	2.37221	0.0252691	0.114399	-4.70203
320021	C430042M11Rik	RIKEN cDNA C430042M11 gene	1.03075	0.195109	2.37204	0.0252785	0.114409	-3.73561
72691	Calhm2	calcium homeostasis modulator family member 2	0.518717	1.45351	2.37095	0.0253397	0.114599	-3.97308
74413	Tc2n	tandem C2 domains, nuclear	0.747744	5.01666	2.37079	0.0253484	0.114599	-4.67676
68468	Ly6g6c	lymphocyte antigen 6 complex, locus G6C	0.692866	-0.343647	2.37062	0.0253581	0.11461	-3.70875
214305	Hhipl1	hedgehog interacting protein-like 1	0.712212	1.51502	2.37003	0.0253917	0.11473	-4.05999
67951	Tubb6	tubulin, beta 6 class V	0.726902	3.75186	2.36919	0.0254389	0.114859	-4.472
69816	Mzb1	marginal zone B and B1 cell-specific protein 1	1.00777	1.31728	2.36902	0.0254484	0.114859	-4.03247
50708	Hist1h1c	histone cluster 1, H1c	0.533966	6.60768	2.36843	0.0254818	0.114915	-4.70937
18038	Nfkbil1	nuclear factor of kappa light polypeptide gene enhancer in B cells inhibitor like 1	0.268595	3.75534	2.36816	0.0254966	0.11492	-4.46997
12398	Cbfa2t3	CBFA2/RUNX1 translocation partner 3	0.586789	2.74083	2.36734	0.0255433	0.115065	-4.32405
209558	Enpp3	ectonucleotide pyrophosphatase/phosphodiesterase 3	0.547332	5.1478	2.36449	0.0257047	0.115473	-4.69981
67197	Zcrb1	zinc finger CCHC-type and RNA binding motif 1	0.163937	4.8867	2.36343	0.0257655	0.115714	-4.69478
22272	Uqcrq	ubiquinol-cytochrome c reductase, complex III subunit VII	0.382958	5.91555	2.36246	0.0258207	0.115904	-4.73834
101359	Prrt4	proline-rich transmembrane protein 4	0.97235	-1.24953	2.36205	0.0258442	0.115972	-3.55717
613262	BC029722	cDNA sequence BC029722	0.291096	3.59807	2.35954	0.025988	0.116521	-4.45334
13180	Pcbd1	pterin 4 alpha carbinolamine dehydratase/dimerization cofactor of hepatocyte nuclear factor 1 alpha (TCF1) 1	0.415049	3.59343	2.3585	0.0260476	0.116706	-4.45484
68119	Cmtm3	CKLF-like MARVEL transmembrane domain containing 3	0.348353	4.28334	2.35845	0.0260507	0.116706	-4.65902
16178	Il1r2	interleukin 1 receptor, type II	0.753463	1.82435	2.35832	0.0260583	0.116708	-4.09817
21833	Thra	thyroid hormone receptor alpha	0.237107	5.54437	2.35707	0.0261305	0.116871	-4.72907
140546	Eri3	exoribonuclease 3	0.252949	5.67259	2.35648	0.0261643	0.116974	-4.74817
56722	Litaf	LPS-induced TN factor	0.402701	6.54728	2.35642	0.0261679	0.116974	-4.74375
381546	Ccdc24	coiled-coil domain containing 24	0.479281	0.565281	2.35593	0.0261961	0.117004	-3.88012
16410	Itgav	integrin alpha V	0.52495	6.02909	2.35555	0.0262181	0.117038	-4.75213
20305	Ccl6	chemokine (C-C motif) ligand 6	0.808951	4.98111	2.3544	0.026285	0.117304	-4.74161
79201	Tnfrsf23	tumor necrosis factor receptor superfamily, member 23	0.624642	3.31258	2.35322	0.0263533	0.117545	-4.58968
246256	Fcgr4	Fc receptor, IgG, low affinity IV	1.18426	0.920873	2.35224	0.0264109	0.11777	-4.03641
107022	Gramd3	GRAM domain containing 3	0.608402	5.37153	2.35161	0.0264476	0.117901	-4.70576
381404	Pabpc1l	poly(A) binding protein, cytoplasmic 1-like	0.682842	-0.37182	2.34959	0.0265656	0.11832	-3.77717
13511	Dsg2	desmoglein 2	0.531817	6.00751	2.3495	0.0265711	0.11832	-4.76451
211134	Lzts1	leucine zipper, putative tumor suppressor 1	0.368727	3.02635	2.34938	0.0265779	0.11832	-4.35701
381259	Tmem237	transmembrane protein 237	0.400513	1.60257	2.34855	0.0266265	0.118407	-4.05011
16784	Lamp2	lysosomal-associated membrane protein 2	0.47085	8.59363	2.34827	0.026643	0.118418	-4.593
231642	Alkbh2	alkB homolog 2, alpha-ketoglutarate-dependent dioxygenase	0.344238	1.37432	2.34803	0.0266572	0.118418	-4.03841
65113	Ndfip1	Nedd4 family interacting protein 1	0.372459	7.35724	2.34802	0.026658	0.118418	-4.7199
24110	Usp18	ubiquitin specific peptidase 18	0.756624	4.65468	2.3474	0.0266942	0.118526	-4.75824
18632	Pex11b	peroxisomal biogenesis factor 11 beta	0.232774	3.97583	2.34736	0.0266968	0.118526	-4.55095
66222	Serpinb1a	serine (or cysteine) peptidase inhibitor, clade B, member 1a	0.687237	5.46448	2.34661	0.0267412	0.118626	-4.76524
12632	Cfl2	cofilin 2, muscle	0.200856	5.36509	2.34644	0.0267511	0.118633	-4.75732
63986	Gmfg	glia maturation factor, gamma	0.531557	2.54742	2.34505	0.026833	0.118917	-4.26055
12873	Cpa3	carboxypeptidase A3, mast cell	1.4036	-0.0839841	2.34485	0.0268451	0.118925	-3.80977
107350	AW112010	expressed sequence AW112010	0.841895	3.98015	2.34404	0.0268932	0.119093	-4.68501
234740	Tmem231	transmembrane protein 231	0.56066	1.74145	2.34351	0.0269241	0.119161	-4.10213
18733	Pirb	paired Ig-like receptor B	0.88679	3.56683	2.34205	0.0270112	0.119441	-4.61265
20112	Rps6ka2	ribosomal protein S6 kinase, polypeptide 2	0.371134	2.95566	2.3408	0.0270855	0.119632	-4.346
231805	Pilra	paired immunoglobin-like type 2 receptor alpha	0.904156	0.675235	2.33921	0.0271805	0.11989	-3.98294
100502736	Gm19345	predicted gene, 19345	1.12251	-2.26858	2.33525	0.0274188	0.120745	-3.61318
102639598	Gm14296	predicted gene 14296	0.276306	3.76879	2.33452	0.0274632	0.120875	-4.55903
74393	Map10	microtubule-associated protein 10	0.573826	0.94391	2.33357	0.0275207	0.121015	-3.98135
19342	Rab4b	RAB4B, member RAS oncogene family	0.261249	5.75341	2.33355	0.0275218	0.121015	-4.79605
21356	Tapbp	TAP binding protein	0.581793	8.18198	2.33248	0.0275863	0.121165	-4.6634
320207	Pik3r5	phosphoinositide-3-kinase regulatory subunit 5	0.932172	2.28029	2.33245	0.0275884	0.121165	-4.35926
15395	Hoxa10	homeobox A10	0.490445	5.21074	2.32963	0.0277601	0.121815	-4.77351
246696	Slc25a28	solute carrier family 25, member 28	0.278594	5.32834	2.32953	0.0277663	0.121815	-4.77292
20257	Stmn2	stathmin-like 2	1.10289	1.25238	2.329	0.0277982	0.121922	-4.0438
195046	Nlrp1a	NLR family, pyrin domain containing 1A	1.57917	-2.56006	2.32823	0.0278453	0.122017	-3.53443
12859	Cox5b	cytochrome c oxidase subunit 5B	0.241776	6.28984	2.32783	0.0278703	0.122017	-4.81035
20729	Spin1	spindlin 1	0.268492	6.39096	2.32769	0.0278787	0.122017	-4.80637
332937	Tfap2e	transcription factor AP-2, epsilon	1.05938	-1.55885	2.3263	0.0279638	0.122286	-3.57774
64074	Smoc2	SPARC related modular calcium binding 2	0.604882	5.887	2.32518	0.028033	0.122523	-4.8106
58226	Cacna1h	calcium channel, voltage-dependent, T type, alpha 1H subunit	0.558102	2.27284	2.32458	0.0280698	0.12262	-4.23135
11487	Adam10	a disintegrin and metallopeptidase domain 10	0.379296	7.33624	2.32412	0.028098	0.122709	-4.73208
52502	Carhsp1	calcium regulated heat stable protein 1	0.297678	6.42448	2.32121	0.0282785	0.123332	-4.82135
101489	Ric8a	RIC8 guanine nucleotide exchange factor A	0.157383	6.47227	2.31996	0.0283562	0.123604	-4.82472
75202	Spaca6	sperm acrosome associated 6	0.681351	3.56955	2.3173	0.0285219	0.124128	-4.55795
100041433	Zfp981	zinc finger protein 981	0.942436	-1.97938	2.31682	0.0285518	0.124209	-3.74995
100038363	F630028O10Rik	RIKEN cDNA F630028O10 gene	1.04865	0.975414	2.31652	0.0285707	0.12422	-4.18894
15223	Foxj1	forkhead box J1	1.03233	-2.25204	2.31603	0.0286013	0.124274	-3.59748
68911	Pygo2	pygopus 2	0.170926	5.88131	2.31566	0.0286248	0.124322	-4.83369
76709	Arpc2	actin related protein 2/3 complex, subunit 2	0.373787	7.62536	2.31561	0.0286276	0.124322	-4.75049
20292	Ccl11	chemokine (C-C motif) ligand 11	0.760811	2.17276	2.31531	0.0286466	0.124339	-4.21396
72844	Kctd17	potassium channel tetramerisation domain containing 17	0.274373	4.98903	2.3139	0.0287355	0.124592	-4.77576
11566	Adss	adenylosuccinate synthetase, non muscle	0.290516	5.77236	2.31305	0.0287892	0.124713	-4.83951
13033	Ctsd	cathepsin D	0.649069	9.72411	2.31288	0.0287997	0.124713	-4.54463
14729	Gp5	glycoprotein 5 (platelet)	1.18993	-1.66862	2.31076	0.028934	0.12502	-3.55495
13805	Eng	endoglin	0.416119	4.51934	2.30988	0.0289898	0.125195	-4.71646
67223	Rrp15	ribosomal RNA processing 15 homolog (S. cerevisiae)	0.232287	3.15293	2.30957	0.0290094	0.125213	-4.4542
74528	Mgme1	mitochondrial genome maintenance exonuclease 1	0.258625	2.14834	2.30876	0.0290607	0.12536	-4.25536
14991	H2-M3	histocompatibility 2, M region locus 3	0.465353	2.49741	2.30867	0.0290664	0.12536	-4.35447
67573	Loxl4	lysyl oxidase-like 4	0.627121	1.6	2.3079	0.0291157	0.125539	-4.13237
29818	Hspb7	heat shock protein family, member 7 (cardiovascular)	0.518307	1.82229	2.30684	0.0291835	0.125723	-4.15999
67610	Rspry1	ring finger and SPRY domain containing 1	0.323291	4.81556	2.30671	0.0291916	0.125723	-4.79315
71780	Isyna1	myo-inositol 1-phosphate synthase A1	0.302052	5.14441	2.30368	0.0293856	0.126302	-4.83091
12334	Capn2	calpain 2	0.300602	6.65674	2.3028	0.0294426	0.126417	-4.84054
252870	Usp7	ubiquitin specific peptidase 7	0.155528	7.25392	2.30279	0.0294433	0.126417	-4.81514
14402	Gabrb3	gamma-aminobutyric acid (GABA) A receptor, subunit beta 3	1.46629	-2.07895	2.30081	0.0295711	0.126899	-3.63657
72825	Mon1a	MON1 homolog A, secretory traffciking associated	0.314624	5.22887	2.30067	0.0295797	0.126902	-4.82932
110542	Amhr2	anti-Mullerian hormone type 2 receptor	1.23692	-2.44995	2.30024	0.029608	0.12699	-3.58124
18611	Pea15a	phosphoprotein enriched in astrocytes 15A	0.293371	6.28301	2.298	0.0297528	0.127533	-4.86917
73690	Glipr1	GLI pathogenesis-related 1 (glioma)	0.79015	0.43349	2.29749	0.0297865	0.127622	-3.98302
100038570	Prcd	photoreceptor disc component	0.831256	-0.89277	2.29583	0.0298946	0.128051	-3.81178
12069	Bex2	brain expressed X-linked 2	0.807239	1.0048	2.29467	0.0299705	0.128222	-4.05757
16403	Itga6	integrin alpha 6	0.485816	6.39798	2.29462	0.0299739	0.128222	-4.87055
100504056	Gm20036	predicted gene, 20036	0.571274	-0.647878	2.29343	0.0300515	0.128487	-3.80327
19223	Ptgis	prostaglandin I2 (prostacyclin) synthase	0.601309	3.77019	2.29285	0.0300895	0.128561	-4.57958
12518	Cd79a	CD79A antigen (immunoglobulin-associated alpha)	1.28482	1.15741	2.29236	0.0301216	0.128646	-4.15726
622459	Gm12216	predicted gene 12216	0.569249	2.12076	2.29226	0.0301282	0.128646	-4.30424
19035	Ppib	peptidylprolyl isomerase B	0.305091	7.10116	2.29206	0.0301419	0.128671	-4.85591
100579147	Gm10619	predicted gene 10619	0.508786	1.26964	2.29167	0.0301672	0.128712	-4.13747
52637	Cisd1	CDGSH iron sulfur domain 1	0.287356	4.46336	2.29032	0.030256	0.129057	-4.75311
77675	5033406O09Rik	RIKEN cDNA 5033406O09 gene	0.588372	2.30999	2.28931	0.0303228	0.129228	-4.30861
68328	Rab13	RAB13, member RAS oncogene family	0.244203	3.49211	2.28924	0.0303278	0.129228	-4.59927
241624	Exd1	exonuclease 3'-5' domain containing 1	0.709158	3.70825	2.28884	0.0303543	0.129305	-4.6814
56743	Lat2	linker for activation of T cells family, member 2	0.704591	1.20987	2.28872	0.0303618	0.129305	-4.15558
18602	Padi4	peptidyl arginine deiminase, type IV	0.950581	4.4058	2.28802	0.0304087	0.129437	-4.87843
20360	Sema6c	sema domain, transmembrane domain (TM), and cytoplasmic domain, (semaphorin) 6C	0.410176	2.88019	2.2864	0.030516	0.129759	-4.44439
60455	Tmem8	transmembrane protein 8	0.215553	4.7895	2.28464	0.0306331	0.130157	-4.83426
75608	Chmp4b	charged multivesicular body protein 4B	0.165076	7.81307	2.28464	0.0306337	0.130157	-4.81151
22371	Vwf	Von Willebrand factor	0.390038	4.5695	2.28371	0.0306953	0.130317	-4.79917
57814	Kcne4	potassium voltage-gated channel, Isk-related subfamily, gene 4	0.487994	2.36114	2.28181	0.0308226	0.130697	-4.29409
77305	Wdr82	WD repeat domain containing 82	0.193212	5.85027	2.28178	0.0308249	0.130697	-4.90149
12567	Cdk4	cyclin-dependent kinase 4	0.185741	6.66768	2.28077	0.0308927	0.130888	-4.89209
212627	Prpsap2	phosphoribosyl pyrophosphate synthetase-associated protein 2	0.16731	4.26524	2.27959	0.0309725	0.131119	-4.77099
93706	Pcdhgc3	protocadherin gamma subfamily C, 3	0.54512	3.72661	2.27822	0.031065	0.131396	-4.68526
227933	Ccdc148	coiled-coil domain containing 148	0.859232	1.17659	2.27726	0.0311299	0.13158	-4.24024
100359413	AA413626	ribosomal protein L17 pseudogene	0.905551	-1.62091	2.27684	0.0311584	0.131666	-3.73256
18045	Nfyb	nuclear transcription factor-Y beta	0.167505	4.40391	2.27554	0.0312466	0.131834	-4.79409
26558	Homer3	homer scaffolding protein 3	0.30436	3.21835	2.27383	0.0313627	0.132255	-4.64407
216858	Kctd11	potassium channel tetramerisation domain containing 11	0.499127	3.22782	2.27353	0.0313835	0.132309	-4.56495
69961	Rpp25l	ribonuclease P/MRP 25 subunit-like	0.23922	3.87342	2.27238	0.0314621	0.132537	-4.67042
19092	Prkg2	protein kinase, cGMP-dependent, type II	0.760736	0.157566	2.27171	0.0315076	0.132695	-3.90333
14682	Gnaq	guanine nucleotide binding protein, alpha q polypeptide	0.216952	6.26562	2.27126	0.0315385	0.132791	-4.92175
70351	Ppp4r1	protein phosphatase 4, regulatory subunit 1	0.174362	6.2502	2.27107	0.0315515	0.132811	-4.92108
71920	Epgn	epithelial mitogen	0.873867	-2.77399	2.27092	0.0315618	0.13282	-3.65147
78651	Lsm6	LSM6 homolog, U6 small nuclear RNA and mRNA degradation associated	0.267632	4.58971	2.27069	0.0315775	0.132852	-4.84303
103694	Tmed4	transmembrane p24 trafficking protein 4	0.258449	6.51564	2.26955	0.0316558	0.133113	-4.92423
116748	Lsm10	U7 snRNP-specific Sm-like protein LSM10	0.31793	2.81136	2.26897	0.0316963	0.133249	-4.45323
67706	Tmem179b	transmembrane protein 179B	0.184507	4.34003	2.26848	0.0317297	0.13334	-4.77809
69666	Psmg4	proteasome (prosome, macropain) assembly chaperone 4	0.285133	2.654	2.26841	0.0317344	0.13334	-4.42844
68507	Ppfia4	protein tyrosine phosphatase, receptor type, f polypeptide (PTPRF), interacting protein (liprin), alpha 4	0.413633	3.03874	2.26619	0.031888	0.133779	-4.5793
80884	Maged2	melanoma antigen, family D, 2	0.339352	5.05814	2.26491	0.031977	0.134106	-4.85335
69101	Ydjc	YdjC homolog (bacterial)	0.377107	2.2019	2.26473	0.0319893	0.134106	-4.28613
215210	Tmem120a	transmembrane protein 120A	0.307789	3.88494	2.26307	0.0321047	0.134515	-4.70976
72137	Wdsub1	WD repeat, SAM and U-box domain containing 1	0.172299	4.79003	2.26194	0.0321831	0.134774	-4.86598
227699	Nup188	nucleoporin 188	0.163708	5.41001	2.25959	0.0323481	0.135243	-4.93008
66988	Lap3	leucine aminopeptidase 3	0.406393	7.23706	2.25872	0.0324092	0.135443	-4.9017
68349	Ndufs3	NADH:ubiquinone oxidoreductase core subunit S3	0.129499	5.59001	2.25818	0.0324469	0.135531	-4.93762
231507	Plac8	placenta-specific 8	0.794041	3.67505	2.25799	0.0324606	0.135553	-4.76811
66059	Krtcap2	keratinocyte associated protein 2	0.399932	5.66124	2.25753	0.0324927	0.135604	-4.9268
229524	Msto1	misato 1, mitochondrial distribution and morphology regulator	0.167886	4.48789	2.25734	0.0325061	0.135604	-4.85216
66406	Sac3d1	SAC3 domain containing 1	0.371039	2.6877	2.25674	0.0325485	0.135746	-4.44844
77669	Arhgef38	Rho guanine nucleotide exchange factor (GEF) 38	0.268615	4.08748	2.25547	0.0326379	0.136085	-4.87957
237860	Ssh2	slingshot protein phosphatase 2	0.242857	5.4027	2.25507	0.0326662	0.136168	-4.94533
69656	Pir	pirin	0.520114	0.766793	2.25183	0.0328965	0.136836	-4.06716
20600	Smr2	submaxillary gland androgen regulated protein 2	1.23377	-2.30944	2.25137	0.0329293	0.136879	-3.80377
243529	H1fx	H1 histone family, member X	0.522627	1.36757	2.25007	0.0330223	0.137147	-4.16486
100503704	Gm16861	predicted gene, 16861	0.370793	1.80934	2.25	0.0330273	0.137147	-4.29964
53858	Rwdd2b	RWD domain containing 2B	0.279837	3.56319	2.24745	0.03321	0.13773	-4.67158
14058	F10	coagulation factor X	1.11035	-0.109314	2.24665	0.0332675	0.137934	-4.11518
19702	Ren2	renin 2 tandem duplication of Ren1	1.22489	-1.14383	2.24433	0.0334346	0.138508	-3.94223
103712	6330403K07Rik	RIKEN cDNA 6330403K07 gene	1.3645	-2.09282	2.24418	0.033445	0.138508	-3.65759
14171	Fgf17	fibroblast growth factor 17	1.20246	-2.67133	2.24414	0.0334484	0.138508	-3.69372
14159	Fes	feline sarcoma oncogene	0.604193	4.55355	2.24395	0.0334621	0.13852	-4.9121
192166	Sardh	sarcosine dehydrogenase	0.314065	3.99088	2.24375	0.0334768	0.13852	-4.74953
18432	Mybbp1a	MYB binding protein (P160) 1a	0.157084	6.76171	2.24347	0.0334966	0.13854	-4.96807
57248	Ly6i	lymphocyte antigen 6 complex, locus I	1.20032	-2.20273	2.24344	0.0334987	0.13854	-3.74741
381484	Gm5150	predicted gene 5150	1.07186	-2.23481	2.24284	0.0335425	0.138686	-3.82483
69640	Fam83g	family with sequence similarity 83, member G	0.480476	2.74438	2.24073	0.0336953	0.139177	-4.50871
382062	AB124611	cDNA sequence AB124611	0.689548	1.65191	2.23824	0.0338775	0.139823	-4.35895
320174	A830082K12Rik	RIKEN cDNA A830082K12 gene	0.668096	0.688695	2.23532	0.0340913	0.140634	-4.02642
436440	Gpr31b	G protein-coupled receptor 31, D17Leh66b region	1.00101	-2.65775	2.23476	0.0341324	0.140703	-3.66648
667768	Gm11240	predicted gene 11240	0.801685	-0.9521	2.23474	0.0341339	0.140703	-3.82243
66242	Mrps16	mitochondrial ribosomal protein S16	0.201836	4.27703	2.23428	0.0341683	0.140703	-4.8161
13797	Emx2	empty spiracles homeobox 2	0.828492	-1.92909	2.23392	0.0341946	0.140775	-3.84774
53624	Cldn7	claudin 7	0.442135	6.77333	2.23301	0.0342621	0.140883	-4.97046
215690	Nav1	neuron navigator 1	0.499158	4.79347	2.23298	0.034264	0.140883	-4.95819
100043314	Tigit	T cell immunoreceptor with Ig and ITIM domains	1.57305	-1.70905	2.23263	0.03429	0.14093	-3.781
71764	C2cd2l	C2 calcium-dependent domain containing 2-like	0.2167	5.71584	2.23102	0.0344091	0.141337	-5.00094
27356	Insl6	insulin-like 6	0.350732	2.98346	2.23025	0.0344666	0.141538	-4.5665
13681	Eif4a1	eukaryotic translation initiation factor 4A1	0.137929	8.60747	2.23013	0.0344755	0.141539	-4.82853
60504	Il21r	interleukin 21 receptor	0.845753	1.59155	2.22961	0.034514	0.141643	-4.33679
59069	Tpm3	tropomyosin 3, gamma	0.258873	7.87869	2.2279	0.0346411	0.142032	-4.89278
381924	Itgad	integrin, alpha D	1.17697	-1.83734	2.22702	0.0347069	0.142159	-3.81903
12336	Capns1	calpain, small subunit 1	0.421608	8.19815	2.22697	0.0347104	0.142159	-4.8774
52392	D1Ertd622e	DNA segment, Chr 1, ERATO Doi 622, expressed	0.347987	4.37782	2.2267	0.0347311	0.142159	-4.88837
55990	Fmo2	flavin containing monooxygenase 2	0.30293	6.65843	2.22533	0.0348334	0.14247	-5.01165
68077	Nop53	NOP53 ribosome biogenesis factor	0.267965	6.58775	2.22458	0.0348901	0.14263	-5.01271
17128	Smad4	SMAD family member 4	0.360566	7.57163	2.22334	0.0349829	0.142868	-4.91268
215257	Il1f9	interleukin 1 family, member 9	1.51697	-2.60206	2.22334	0.0349833	0.142868	-3.84342
20202	S100a9	S100 calcium binding protein A9 (calgranulin B)	1.23395	0.185439	2.22168	0.0351083	0.143219	-4.27127
12257	Tspo	translocator protein	0.354209	5.63713	2.2206	0.0351897	0.143388	-5.00957
16364	Irf4	interferon regulatory factor 4	0.777069	2.07407	2.22023	0.0352181	0.143468	-4.48733
68428	Steap3	STEAP family member 3	0.747721	3.7318	2.21942	0.0352795	0.143656	-4.82683
192654	Pla2g15	phospholipase A2, group XV	0.279244	4.43854	2.21939	0.035282	0.143656	-4.88367
57265	Fzd2	frizzled class receptor 2	0.412946	3.48962	2.21805	0.0353832	0.143996	-4.71399
209630	Frmd4a	FERM domain containing 4A	0.372362	3.52671	2.21751	0.0354243	0.144092	-4.77981
56420	Ppp4c	protein phosphatase 4, catalytic subunit	0.144678	6.01133	2.21739	0.035434	0.144095	-5.02877
12369	Casp7	caspase 7	0.265956	4.9231	2.21538	0.035587	0.144537	-4.98875
100503460	Gm19705	predicted gene, 19705	0.715944	-0.574293	2.21471	0.035638	0.144639	-3.99789
64378	Gpr88	G-protein coupled receptor 88	0.880047	-0.253318	2.2147	0.0356388	0.144639	-3.99883
227929	Cytip	cytohesin 1 interacting protein	0.542211	2.9211	2.21448	0.0356563	0.144664	-4.73915
83813	Tnk1	tyrosine kinase, non-receptor, 1	0.225726	5.11056	2.21439	0.0356626	0.144664	-5.00012
244152	Tsku	tsukushi, small leucine rich proteoglycan	0.514053	2.15484	2.2133	0.0357463	0.144824	-4.41258
100038725	Cep85l	centrosomal protein 85-like	0.233039	3.29437	2.21242	0.035814	0.145062	-4.71954
93739	Gabarapl2	gamma-aminobutyric acid (GABA) A receptor-associated protein-like 2	0.296564	5.75892	2.21037	0.0359724	0.145555	-5.03444
16414	Itgb2	integrin beta 2	0.791928	3.74137	2.20849	0.0361173	0.145964	-4.86016
69863	Ttc39b	tetratricopeptide repeat domain 39B	0.290319	4.95468	2.20776	0.0361743	0.146134	-5.02435
29811	Ndrg2	N-myc downstream regulated gene 2	0.540992	5.42385	2.20724	0.0362143	0.146211	-4.9919
216150	Cdc34	cell division cycle 34	0.317606	5.29898	2.20695	0.0362369	0.14623	-5.02176
11499	Adam5	a disintegrin and metallopeptidase domain 5	1.01105	-1.41543	2.20574	0.0363312	0.146472	-3.86605
626802	Gm14322	predicted gene 14322	0.522767	1.45673	2.20556	0.0363449	0.146472	-4.30457
67765	5830432E09Rik	RIKEN cDNA 5830432E09 gene	1.18646	-1.4699	2.20307	0.0365394	0.147087	-3.88872
217304	Cd300lb	CD300 molecule like family member B	0.731368	1.28896	2.20202	0.0366217	0.147353	-4.38104
12477	Ctla4	cytotoxic T-lymphocyte-associated protein 4	1.60616	-1.40436	2.2014	0.0366708	0.147447	-3.90976
14056	Ezh2	enhancer of zeste 2 polycomb repressive complex 2 subunit	0.264136	4.64261	2.2011	0.0366946	0.147457	-5.01144
230279	Tmem268	transmembrane protein 268	0.647959	1.83193	2.20015	0.0367691	0.147589	-4.44029
54519	Apbb1ip	amyloid beta (A4) precursor protein-binding, family B, member 1 interacting protein	0.734018	2.56523	2.2001	0.0367728	0.147589	-4.64544
216438	Marchf9	membrane associated ring-CH-type finger 9	0.343774	4.09628	2.19965	0.0368081	0.147694	-4.87023
12013	Bach1	BTB and CNC homology 1, basic leucine zipper transcription factor 1	0.259407	5.37332	2.19942	0.0368269	0.147733	-5.05197
26366	Ceacam10	carcinoembryonic antigen-related cell adhesion molecule 10	0.65931	1.85718	2.198	0.0369386	0.148072	-4.59108
108927	Lhfp	lipoma HMGIC fusion partner	0.480789	4.18352	2.19668	0.0370436	0.14842	-4.9527
237387	Lrrc3	leucine rich repeat containing 3	0.438167	1.4099	2.1957	0.0371207	0.148657	-4.23618
102857	Slc6a8	solute carrier family 6 (neurotransmitter transporter, creatine), member 8	0.282011	6.53405	2.19558	0.0371301	0.148657	-5.04459
69309	Slc16a13	solute carrier family 16 (monocarboxylic acid transporters), member 13	0.182486	3.97254	2.19157	0.03745	0.149717	-4.89794
216864	Mgl2	macrophage galactose N-acetyl-galactosamine specific lectin 2	0.8244	3.14422	2.19124	0.0374767	0.149741	-4.78128
106564	Ppcs	phosphopantothenoylcysteine synthetase	0.212606	4.27048	2.19116	0.0374833	0.149741	-4.95915
68195	Rnaset2b	ribonuclease T2B	0.384851	4.81595	2.18976	0.0375957	0.150043	-5.02236
71927	Itfg1	integrin alpha FG-GAP repeat containing 1	0.494452	7.3405	2.18929	0.0376336	0.15012	-5.0201
12934	Dpysl2	dihydropyrimidinase-like 2	0.435365	3.07169	2.18856	0.0376919	0.150249	-4.69288
71566	Clmp	CXADR-like membrane protein	0.48603	2.52399	2.18701	0.0378171	0.150631	-4.58196
52076	Tmem38b	transmembrane protein 38B	0.283268	4.02221	2.18652	0.037857	0.150753	-4.86632
[truncated: 14,427 more rows]

## Sheet: 68 genes up ERG-OE down SND1-KO
Limma results in commonly regulated with FDR<0.05 and fold change>2 between ERG-OE up and SND1-KO down
[truncated: 70 more rows]

[truncated: 1 more sheets: 26 genes down ERG-OE up SND1-KO]
