# Supplementary material for: SND1 binds to ERG and promotes tumor growth in genetic mouse models of prostate cancer
Source: Nat Commun. 2023 Nov 16;14:7435. doi: 10.1038/s41467-023-43245-8 (PMC10654515; doi:10.1038/s41467-023-43245-8)
Supplement: Supplementary file 8 — Source Data [file 41467_2023_43245_MOESM8_ESM.xlsx]

## Sheet: Figure 1B
Protein IDs	Majority protein IDs	Peptide counts (all)	Peptide counts (razor+unique)	Peptide counts (unique)	Fasta headers	Number of proteins	Peptides	Razor + unique peptides	Unique peptides	Peptides 01_vaERG_VCAP	Peptides 03_vaGFP_VCAP	Peptides 05_vaYAP_VCAP	Peptides 11_ERGva_OK	Peptides 17_vaERG_OK	Peptides 23_ERGva_VCAP	Razor + unique peptides 01_vaERG_VCAP	Razor + unique peptides 03_vaGFP_VCAP	Razor + unique peptides 05_vaYAP_VCAP	Razor + unique peptides 11_ERGva_OK	Razor + unique peptides 17_vaERG_OK	Razor + unique peptides 23_ERGva_VCAP	Unique peptides 01_vaERG_VCAP	Unique peptides 03_vaGFP_VCAP	Unique peptides 05_vaYAP_VCAP	Unique peptides 11_ERGva_OK	Unique peptides 17_vaERG_OK	Unique peptides 23_ERGva_VCAP	Sequence coverage [%]	Unique + razor sequence coverage [%]	Unique sequence coverage [%]	Mol. weight [kDa]	Sequence length	Sequence lengths	Q-value	Score	Sequence coverage 01_vaERG_VCAP [%]	Sequence coverage 03_vaGFP_VCAP [%]	Sequence coverage 05_vaYAP_VCAP [%]	Sequence coverage 11_ERGva_OK [%]	Sequence coverage 17_vaERG_OK [%]	Sequence coverage 23_ERGva_VCAP [%]	Intensity	Intensity 01_vaERG_VCAP	Intensity 03_vaGFP_VCAP	Intensity 05_vaYAP_VCAP	Intensity 11_ERGva_OK	Intensity 17_vaERG_OK	Intensity 23_ERGva_VCAP	LFQ intensity 01_vaERG_VCAP
CON__P00761	CON__P00761	5	5	5		1	5	5	5	4	5	3	3	4	5	4	5	3	3	4	5	4	5	3	3	4	5	25.1	25.1	25.1	24.409	231	231	0	73.37	25.1	25.1	20.8	20.8	25.1	25.1	12241000000	3313300000	3436600000	1533900000	395240000	476270000	3086000000	960770000
CON__P02533;sp|P02533|K1C14_HUMAN;sp|Q04695|K1C17_HUMAN;CON__Q04695;CON__A2A4G1;CON__Q9QWL7;CON__P19012;sp|P19012|K1C15_HUMAN;CON__Q6IFX2;CON__P19001;sp|P08727|K1C19_HUMAN;CON__P08727;CON__Q9Z2K1;CON__Q3ZAW8;CON__Q148H6;sp|O76015|KRT38_HUMAN;CON__O76015;CON__Q61782;sp|Q8N1A0|KT222_HUMAN;sp|Q7Z3Y8|K1C27_HUMAN;sp|Q92764|KRT35_HUMAN;CON__O76013;sp|O76013|KRT36_HUMAN;CON__Q7Z3Y9;sp|Q7Z3Y9|K1C26_HUMAN…	CON__P02533;sp|P02533|K1C14_HUMAN;sp|Q04695|K1C17_HUMAN;CON__Q04695;CON__A2A4G1;CON__Q9QWL7;CON__P19012;sp|P19012|K1C15_HUMAN;CON__Q6IFX2;CON__P19001;sp|P08727|K1C19_HUMAN;CON__P08727	8;8;5;5;5;5;4;4;4;4;4;4;3;3;2;1;1;1;1;1;1;1;1;1;1;1;1;1;1;1;1;1;1;1;1;1;1;1;1;1;1;1;1;1;1;1	5;5;3;3;2;3;2;2;3;2;2;2;1;1;0;0;0;1;1;0;0;0;0;0;0;0;0;0;0;0;0;1;0;0;0;0;0;0;1;1;0;1;0;0;0;0	3;3;1;1;0;1;0;0;1;0;0;0;0;0;0;0;0;0;0;0;0;0;0;0;0;0;0;0;0;0;0;0;0;0;0;0;0;0;0;0;0;0;0;0;0;0	;sp|P02533|K1C14_HUMAN Keratin, type I cytoskeletal 14 OS=Homo sapiens OX=9606 GN=KRT14 PE=1 SV=4;sp|Q04695|K1C17_HUMAN Keratin, type I cytoskeletal 17 OS=Homo sapiens OX=9606 GN=KRT17 PE=1 SV=2;;;;;sp|P19012|K1C15_HUMAN Keratin, type I cytoskeletal 15 OS=	46	8	5	3	4	7	5	1	0	2	3	4	4	0	0	1	1	2	2	0	0	0	16.5	11.7	7.8	51.621	472	472;472;432;432;456;433;456;456;452;403;400;400;469;474;464;456;456;93;295;459;455;467;467;468;468;471;455;450;453;416;449;295;404;404;416;416;416;459;424;424;425;431;448;448;450;476	0	42.432	8.9	13.3	10.8	1.9	0	3.8	36057000	7830500	13609000	12434000	0	0	2183900	3984900
CON__P02662	CON__P02662	1	1	1		1	1	1	1	0	0	0	0	1	1	0	0	0	0	1	1	0	0	0	0	1	1	5	5	5	22.975	199	199	0.0030896	8.0857	0	0	0	0	5	5	4286700	0	0	0	0	2694400	1592300	0
CON__P02769;sp|P02768|ALBU_HUMAN;CON__P02768-1	CON__P02769	3;1;1	3;1;1	3;1;1		3	3	3	3	3	0	0	0	0	0	3	0	0	0	0	0	3	0	0	0	0	0	5.3	5.3	5.3	69.293	607	607;609;609	0	20.213	5.3	0	0	0	0	0	13725000	13725000	0	0	0	0	0	0
sp|P05787|K2C8_HUMAN;CON__P05787;CON__H-INV:HIT000292931;CON__Q9H552	sp|P05787|K2C8_HUMAN;CON__P05787;CON__H-INV:HIT000292931	10;10;5;4	6;6;4;2	6;6;4;2	sp|P05787|K2C8_HUMAN Keratin, type II cytoskeletal 8 OS=Homo sapiens OX=9606 GN=KRT8 PE=1 SV=7;;	4	10	6	6	1	3	1	7	1	1	0	0	0	5	1	0	0	0	0	5	1	0	18.6	13.3	13.3	53.704	483	483;483;443;499	0	47.419	2.1	3.5	2.1	15.3	1.9	2.1	35577000	0	0	0	33200000	2377000	0	0
sp|Q8NHM4|TRY6_HUMAN;sp|P07478|TRY2_HUMAN;sp|P07477|TRY1_HUMAN;CON__P07477	sp|Q8NHM4|TRY6_HUMAN;sp|P07478|TRY2_HUMAN;sp|P07477|TRY1_HUMAN;CON__P07477	1;1;1;1	1;1;1;1	1;1;1;1	sp|Q8NHM4|TRY6_HUMAN Putative trypsin-6 OS=Homo sapiens OX=9606 GN=PRSS3P2 PE=5 SV=2;sp|P07478|TRY2_HUMAN Trypsin-2 OS=Homo sapiens OX=9606 GN=PRSS2 PE=1 SV=1;sp|P07477|TRY1_HUMAN Trypsin-1 OS=Homo sapiens OX=9606 GN=PRSS1 PE=1 SV=1;	4	1	1	1	1	1	1	0	0	1	1	1	1	0	0	1	1	1	1	0	0	1	8.1	8.1	8.1	26.537	247	247;247;247;247	0.0029326	7.1131	8.1	8.1	8.1	0	0	8.1	1149700000	502900000	646840000	0	0	0	0	0
sp|P08779|K1C16_HUMAN;CON__P08779	sp|P08779|K1C16_HUMAN;CON__P08779	6;6	1;1	1;1	sp|P08779|K1C16_HUMAN Keratin, type I cytoskeletal 16 OS=Homo sapiens OX=9606 GN=KRT16 PE=1 SV=4;	2	6	1	1	4	5	3	1	0	2	1	0	0	0	0	0	1	0	0	0	0	0	11.2	2.5	2.5	51.267	473	473;473	0.0037106	6.5371	8.2	8.7	5.7	1.9	0	3.8	1515500	1515500	0	0	0	0	0	0
CON__P12763	CON__P12763	1	1	1		1	1	1	1	0	0	0	1	1	0	0	0	0	1	1	0	0	0	0	1	1	0	2.8	2.8	2.8	38.418	359	359	0.0028329	6.782	0	0	0	2.8	2.8	0	9516000	0	0	0	5899100	3616800	0	0
sp|P13645|K1C10_HUMAN;CON__P13645;CON__P02535-1;sp|Q7Z3Y7|K1C28_HUMAN;CON__Q7Z3Y7;sp|Q2M2I5|K1C24_HUMAN;CON__Q2M2I5	sp|P13645|K1C10_HUMAN;CON__P13645	25;25;7;3;3;2;2	25;25;7;3;3;2;2	21;21;4;1;1;0;0	sp|P13645|K1C10_HUMAN Keratin, type I cytoskeletal 10 OS=Homo sapiens OX=9606 GN=KRT10 PE=1 SV=6;	7	25	25	21	6	25	3	4	0	4	6	25	3	4	0	4	4	21	2	3	0	3	40.4	40.4	34.6	58.826	584	584;593;570;464;486;525;525	0	323.31	9.2	40.4	5.5	7.5	0	6.8	1844700000	59791000	1701800000	29813000	30077000	0	23199000	10304000
CON__P13647;sp|P13647|K2C5_HUMAN;CON__Q8VED5	CON__P13647;sp|P13647|K2C5_HUMAN	12;12;4	7;7;0	2;2;0	;sp|P13647|K2C5_HUMAN Keratin, type II cytoskeletal 5 OS=Homo sapiens OX=9606 GN=KRT5 PE=1 SV=3	3	12	7	2	3	11	4	1	0	2	1	6	3	0	0	0	0	1	1	0	0	0	18.3	11.5	3.2	62.378	590	590;590;531	0	60.711	5.4	16.8	6.6	1.7	0	3.7	59066000	6196200	41863000	11007000	0	0	0	0
CON__P35908v2;sp|P35908|K22E_HUMAN;CON__P35908;sp|Q01546|K22O_HUMAN;CON__Q01546;CON__P12035;sp|P12035|K2C3_HUMAN;sp|Q7Z794|K2C1B_HUMAN;CON__Q7Z794;CON__P19013;CON__Q6NXH9;CON__P07744;CON__Q9R0H5;sp|P19013|K2C4_HUMAN;CON__Q9DCV7;CON__Q9NSB2;CON__Q6ISB0;sp|Q9NSB2|KRT84_HUMAN;CON__P08729;CON__Q3KNV1;sp|P08729|K2C7_HUMAN;CON__REFSEQ:XP_932229	CON__P35908v2;sp|P35908|K22E_HUMAN;CON__P35908	34;34;33;5;4;4;4;2;2;2;2;2;2;2;1;1;1;1;1;1;1;1	34;34;33;5;4;4;4;2;2;2;2;2;2;2;1;1;1;1;1;1;1;1	25;25;24;0;0;0;0;0;0;0;0;0;0;0;0;0;0;0;0;0;0;0	;sp|P35908|K22E_HUMAN Keratin, type II cytoskeletal 2 epidermal OS=Homo sapiens OX=9606 GN=KRT2 PE=1 SV=2;	22	34	34	25	9	32	6	3	1	5	9	32	6	3	1	5	6	23	4	1	0	2	68.9	68.9	54.6	65.432	639	639;639;645;638;638;629;628;578;578;594;539;525;524;520;457;600;600;600;469;469;469;345	0	323.31	21.8	63.4	14.2	5	1.9	10.8	1978500000	58196000	1764300000	75218000	36761000	9440300	34588000	5702000
sp|Q14CN4|K2C72_HUMAN;CON__Q14CN4-1;CON__Q6IME9;sp|Q3SY84|K2C71_HUMAN;CON__Q3SY84;sp|Q7RTS7|K2C74_HUMAN;CON__Q7RTS7;sp|Q86Y46|K2C73_HUMAN;CON__Q32MB2	sp|Q14CN4|K2C72_HUMAN;CON__Q14CN4-1;CON__Q6IME9;sp|Q3SY84|K2C71_HUMAN;CON__Q3SY84;sp|Q7RTS7|K2C74_HUMAN;CON__Q7RTS7;sp|Q86Y46|K2C73_HUMAN;CON__Q32MB2	2;2;2;2;2;2;2;2;2	1;1;1;1;1;1;1;1;1	1;1;1;1;1;1;1;1;1	sp|Q14CN4|K2C72_HUMAN Keratin, type II cytoskeletal 72 OS=Homo sapiens OX=9606 GN=KRT72 PE=1 SV=2;;;sp|Q3SY84|K2C71_HUMAN Keratin, type II cytoskeletal 71 OS=Homo sapiens OX=9606 GN=KRT71 PE=1 SV=3;;sp|Q7RTS7|K2C74_HUMAN Keratin, type II cytoskeletal 74 OS	9	2	1	1	0	2	0	0	0	0	0	1	0	0	0	0	0	1	0	0	0	0	3.7	2.3	2.3	55.877	511	511;511;520;523;523;529;529;540;540	0.0030992	8.1329	0	3.7	0	0	0	0	7569000	0	7569000	0	0	0	0	0
sp|Q5D862|FILA2_HUMAN;CON__Q5D862	sp|Q5D862|FILA2_HUMAN;CON__Q5D862	3;3	3;3	3;3	sp|Q5D862|FILA2_HUMAN Filaggrin-2 OS=Homo sapiens OX=9606 GN=FLG2 PE=1 SV=1;	2	3	3	3	1	2	1	0	0	0	1	2	1	0	0	0	1	2	1	0	0	0	3.1	3.1	3.1	248.07	2391	2391;2391	0	26.964	2.1	1	0.5	0	0	0	4465800	172970	3722900	569910	0	0	0	0
CON__Q5XQN5;CON__Q922U2;CON__Q8BGZ7;CON__P50446	CON__Q5XQN5;CON__Q922U2	12;11;4;3	1;1;1;0	0;0;0;0	;	4	12	1	0	3	10	4	3	0	2	0	0	0	1	0	0	0	0	0	0	0	0	16.3	1.5	0	62.936	601	601;580;551;553	0.0029014	6.9739	5.3	14.6	6.8	4.8	0	3.2	6342200	0	0	0	6342200	0	0	0
sp|Q86YZ3|HORN_HUMAN;CON__Q86YZ3	sp|Q86YZ3|HORN_HUMAN;CON__Q86YZ3	5;5	5;5	5;5	sp|Q86YZ3|HORN_HUMAN Hornerin OS=Homo sapiens OX=9606 GN=HRNR PE=1 SV=2;	2	5	5	5	0	1	4	0	0	2	0	1	4	0	0	2	0	1	4	0	0	2	6.6	6.6	6.6	282.39	2850	2850;2850	0	31.376	0	1.7	4.9	0	0	4.5	6449500	0	2065700	2032600	0	0	2351200	0
CON__Q9U6Y5	CON__Q9U6Y5	8	8	8		1	8	8	8	0	8	0	0	0	0	0	8	0	0	0	0	0	8	0	0	0	0	51.8	51.8	51.8	28.106	249	249	0	78.721	0	51.8	0	0	0	0	2546100000	0	2546100000	0	0	0	0	0
REV__sp|O60312|AT10A_HUMAN	REV__sp|O60312|AT10A_HUMAN	1	1	1	sp|O60312|AT10A_HUMAN Probable phospholipid-transporting ATPase VA OS=Homo sapiens OX=9606 GN=ATP10A PE=2 SV=2	1	1	1	1	1	1	0	1	1	1	1	1	0	1	1	1	1	1	0	1	1	1	0	0	0	167.69	1499	1499	0.0069505	6.0133	0	0	0	0	0	0	126770000	20436000	31812000	0	19254000	32432000	22834000	0
REV__sp|O60641|AP180_HUMAN	REV__sp|O60641|AP180_HUMAN	2	2	2	sp|O60641|AP180_HUMAN Clathrin coat assembly protein AP180 OS=Homo sapiens OX=9606 GN=SNAP91 PE=1 SV=2	1	2	2	2	0	1	0	0	1	0	0	1	0	0	1	0	0	1	0	0	1	0	0	0	0	92.501	907	907	0.0022099	10.822	0	0	0	0	0	0	22846000	0	2759300	0	0	20087000	0	0
REV__sp|Q13705|AVR2B_HUMAN	REV__sp|Q13705|AVR2B_HUMAN	1	1	1	sp|Q13705|AVR2B_HUMAN Activin receptor type-2B OS=Homo sapiens OX=9606 GN=ACVR2B PE=1 SV=3	1	1	1	1	0	0	0	1	0	0	0	0	0	1	0	0	0	0	0	1	0	0	0	0	0	57.723	512	512	0.0076989	5.9298	0	0	0	0	0	0	3169000	0	0	0	3169000	0	0	0
REV__sp|Q15149|PLEC_HUMAN	REV__sp|Q15149|PLEC_HUMAN	1	1	1	sp|Q15149|PLEC_HUMAN Plectin OS=Homo sapiens OX=9606 GN=PLEC PE=1 SV=3	1	1	1	1	0	1	0	0	0	0	0	1	0	0	0	0	0	1	0	0	0	0	0	0	0	531.78	4684	4684	0.0037488	6.6583	0	0	0	0	0	0	53166000	0	53166000	0	0	0	0	0
REV__sp|Q86UK5|LBN_HUMAN	REV__sp|Q86UK5|LBN_HUMAN	1	1	1	sp|Q86UK5|LBN_HUMAN Limbin OS=Homo sapiens OX=9606 GN=EVC2 PE=1 SV=1	1	1	1	1	0	0	0	1	0	0	0	0	0	1	0	0	0	0	0	1	0	0	0	0	0	147.95	1308	1308	0.0061135	6.0487	0	0	0	0	0	0	22874000	0	0	0	22874000	0	0	0
REV__sp|Q8NA03|FSIP1_HUMAN	REV__sp|Q8NA03|FSIP1_HUMAN	1	1	1	sp|Q8NA03|FSIP1_HUMAN Fibrous sheath-interacting protein 1 OS=Homo sapiens OX=9606 GN=FSIP1 PE=2 SV=1	1	1	1	1	0	0	0	0	1	0	0	0	0	0	1	0	0	0	0	0	1	0	0	0	0	66.12	581	581	0.0093141	5.8873	0	0	0	0	0	0	12076000	0	0	0	0	12076000	0	0
REV__sp|Q8TED0|UTP15_HUMAN	REV__sp|Q8TED0|UTP15_HUMAN	1	1	1	sp|Q8TED0|UTP15_HUMAN U3 small nucleolar RNA-associated protein 15 homolog OS=Homo sapiens OX=9606 GN=UTP15 PE=1 SV=3	1	1	1	1	1	1	1	0	0	1	1	1	1	0	0	1	1	1	1	0	0	1	0	0	0	58.414	518	518	0.0045998	6.4801	0	0	0	0	0	0	42940000	10036000	9647400	7952500	0	0	15304000	0
REV__sp|Q96L91|EP400_HUMAN	REV__sp|Q96L91|EP400_HUMAN	1	1	1	sp|Q96L91|EP400_HUMAN E1A-binding protein p400 OS=Homo sapiens OX=9606 GN=EP400 PE=1 SV=4	1	1	1	1	1	0	1	1	0	1	1	0	1	1	0	1	1	0	1	1	0	1	0	0	0	343.48	3159	3159	0.0053667	6.2001	0	0	0	0	0	0	562400000	288240000	0	3678000	3208100	0	267280000	0
REV__sp|Q99996|AKAP9_HUMAN	REV__sp|Q99996|AKAP9_HUMAN	2	2	2	sp|Q99996|AKAP9_HUMAN A-kinase anchor protein 9 OS=Homo sapiens OX=9606 GN=AKAP9 PE=1 SV=4	1	2	2	2	0	0	0	0	2	0	0	0	0	0	2	0	0	0	0	0	2	0	0	0	0	452.98	3907	3907	0.0032895	10.592	0	0	0	0	0	0	0	0	0	0	0	0	0	0
REV__sp|Q9UFH2|DYH17_HUMAN	REV__sp|Q9UFH2|DYH17_HUMAN	2	2	2	sp|Q9UFH2|DYH17_HUMAN Dynein heavy chain 17, axonemal OS=Homo sapiens OX=9606 GN=DNAH17 PE=1 SV=3	1	2	2	2	0	2	0	0	0	0	0	2	0	0	0	0	0	2	0	0	0	0	0	0	0	509.31	4462	4462	0.0011111	10.896	0	0	0	0	0	0	1126700	0	1126700	0	0	0	0	0
REV__sp|Q9UHB7|AFF4_HUMAN	REV__sp|Q9UHB7|AFF4_HUMAN	1	1	1	sp|Q9UHB7|AFF4_HUMAN AF4/FMR2 family member 4 OS=Homo sapiens OX=9606 GN=AFF4 PE=1 SV=1	1	1	1	1	1	0	0	0	0	0	1	0	0	0	0	0	1	0	0	0	0	0	0	0	0	127.46	1163	1163	1	-2	0	0	0	0	0	0	248570	248570	0	0	0	0	0	0
REV__sp|Q9UJ83|HACL1_HUMAN	REV__sp|Q9UJ83|HACL1_HUMAN	1	1	1	sp|Q9UJ83|HACL1_HUMAN 2-hydroxyacyl-CoA lyase 1 OS=Homo sapiens OX=9606 GN=HACL1 PE=1 SV=2	1	1	1	1	0	0	1	0	0	0	0	0	1	0	0	0	0	0	1	0	0	0	0	0	0	63.728	578	578	1	-2	0	0	0	0	0	0	11188000	0	0	11188000	0	0	0	0
REV__sp|Q9UNN5|FAF1_HUMAN	REV__sp|Q9UNN5|FAF1_HUMAN	1	1	1	sp|Q9UNN5|FAF1_HUMAN FAS-associated factor 1 OS=Homo sapiens OX=9606 GN=FAF1 PE=1 SV=2	1	1	1	1	0	1	0	0	0	0	0	1	0	0	0	0	0	1	0	0	0	0	0	0	0	73.953	650	650	0.0085543	5.9296	0	0	0	0	0	0	16658000	0	16658000	0	0	0	0	0
sp|A0A075B6R9|KVD24_HUMAN	sp|A0A075B6R9|KVD24_HUMAN	2	2	2	sp|A0A075B6R9|KVD24_HUMAN Probable non-functional immunoglobulin kappa variable 2D-24 OS=Homo sapiens OX=9606 GN=IGKV2D-24 PE=1 SV=1	1	2	2	2	2	0	1	0	0	0	2	0	1	0	0	0	2	0	1	0	0	0	13.3	13.3	13.3	13.079	120	120	0	11.565	13.3	0	7.5	0	0	0	32065000	15387000	0	16677000	0	0	0	0
sp|A2NJV5|KV229_HUMAN;sp|A0A0A0MRZ7|KVD26_HUMAN;sp|A0A075B6S2|KVD29_HUMAN;sp|P06310|KV230_HUMAN;sp|P01615|KVD28_HUMAN;sp|A0A075B6S6|KVD30_HUMAN;sp|A0A075B6P5|KV228_HUMAN;sp|P01614|KVD40_HUMAN;sp|A0A087WW87|KV240_HUMAN	sp|A2NJV5|KV229_HUMAN;sp|A0A0A0MRZ7|KVD26_HUMAN;sp|A0A075B6S2|KVD29_HUMAN;sp|P06310|KV230_HUMAN;sp|P01615|KVD28_HUMAN;sp|A0A075B6S6|KVD30_HUMAN;sp|A0A075B6P5|KV228_HUMAN;sp|P01614|KVD40_HUMAN;sp|A0A087WW87|KV240_HUMAN	2;2;2;1;1;1;1;1;1	2;2;2;1;1;1;1;1;1	2;2;2;1;1;1;1;1;1	sp|A2NJV5|KV229_HUMAN Immunoglobulin kappa variable 2-29 OS=Homo sapiens OX=9606 GN=IGKV2-29 PE=3 SV=2;sp|A0A0A0MRZ7|KVD26_HUMAN Immunoglobulin kappa variable 2D-26 OS=Homo sapiens OX=9606 GN=IGKV2D-26 PE=3 SV=1;sp|A0A075B6S2|KVD29_HUMAN Immunoglobulin kap	9	2	2	2	2	1	1	2	1	1	2	1	1	2	1	1	2	1	1	2	1	1	16.7	16.7	16.7	13.085	120	120;120;120;120;120;120;120;121;121	0	32.808	16.7	10.8	10.8	16.7	10.8	10.8	5244100000	1279700000	1093300000	118470000	1081000000	527730000	1144000000	590660000
sp|P0DPI2|GAL3A_HUMAN;sp|A0A0B4J2D5|GAL3B_HUMAN	sp|P0DPI2|GAL3A_HUMAN;sp|A0A0B4J2D5|GAL3B_HUMAN	2;2	2;2	2;2	sp|P0DPI2|GAL3A_HUMAN Glutamine amidotransferase-like class 1 domain-containing protein 3A, mitochondrial OS=Homo sapiens OX=9606 GN=GATD3A PE=1 SV=1;sp|A0A0B4J2D5|GAL3B_HUMAN Glutamine amidotransferase-like class 1 domain-containing protein 3B, mitochondr	2	2	2	2	0	0	0	2	1	0	0	0	0	2	1	0	0	0	0	2	1	0	17.5	17.5	17.5	28.17	268	268;268	0	16.701	0	0	0	17.5	9.3	0	35894000	0	0	0	29281000	6612400	0	0
sp|A6NHL2|TBAL3_HUMAN	sp|A6NHL2|TBAL3_HUMAN	4	1	1	sp|A6NHL2|TBAL3_HUMAN Tubulin alpha chain-like 3 OS=Homo sapiens OX=9606 GN=TUBAL3 PE=1 SV=2	1	4	1	1	1	3	1	2	3	2	0	1	0	0	0	1	0	1	0	0	0	1	8.3	3.8	3.8	49.908	446	446	0.0032823	9.9669	1.6	7.4	1.6	2.5	4.5	5.4	9538500	0	6431900	0	0	0	3106700	0
sp|A6NHR9|SMHD1_HUMAN	sp|A6NHR9|SMHD1_HUMAN	1	1	1	sp|A6NHR9|SMHD1_HUMAN Structural maintenance of chromosomes flexible hinge domain-containing protein 1 OS=Homo sapiens OX=9606 GN=SMCHD1 PE=1 SV=2	1	1	1	1	0	0	1	0	0	0	0	0	1	0	0	0	0	0	1	0	0	0	0.6	0.6	0.6	226.37	2005	2005	0.0069324	5.9863	0	0	0.6	0	0	0	1884300	0	0	1884300	0	0	0	0
sp|A8MVX0|ARG33_HUMAN	sp|A8MVX0|ARG33_HUMAN	1	1	1	sp|A8MVX0|ARG33_HUMAN Rho guanine nucleotide exchange factor 33 OS=Homo sapiens OX=9606 GN=ARHGEF33 PE=2 SV=2	1	1	1	1	0	0	0	0	1	0	0	0	0	0	1	0	0	0	0	0	1	0	1.3	1.3	1.3	94.632	844	844	0.0028275	6.7682	0	0	0	0	1.3	0	0	0	0	0	0	0	0	0
sp|P62308|RUXG_HUMAN;sp|A8MWD9|RUXGL_HUMAN	sp|P62308|RUXG_HUMAN;sp|A8MWD9|RUXGL_HUMAN	2;2	2;2	2;2	sp|P62308|RUXG_HUMAN Small nuclear ribonucleoprotein G OS=Homo sapiens OX=9606 GN=SNRPG PE=1 SV=1;sp|A8MWD9|RUXGL_HUMAN Putative small nuclear ribonucleoprotein G-like protein 15 OS=Homo sapiens OX=9606 GN=SNRPGP15 PE=5 SV=2	2	2	2	2	1	2	0	1	2	1	1	2	0	1	2	1	1	2	0	1	2	1	25	25	25	8.496	76	76;76	0	33.982	15.8	25	0	15.8	25	15.8	95972000	10497000	36763000	0	7985800	22556000	18169000	0
sp|A8MZ36|EVPLL_HUMAN	sp|A8MZ36|EVPLL_HUMAN	1	1	1	sp|A8MZ36|EVPLL_HUMAN Envoplakin-like protein OS=Homo sapiens OX=9606 GN=EVPLL PE=2 SV=1	1	1	1	1	1	0	0	1	0	1	1	0	0	1	0	1	1	0	0	1	0	1	5.6	5.6	5.6	33.953	301	301	0.008547	5.9293	5.6	0	0	5.6	0	5.6	0	0	0	0	0	0	0	0
sp|Q13765|NACA_HUMAN;sp|E9PAV3|NACAM_HUMAN	sp|Q13765|NACA_HUMAN;sp|E9PAV3|NACAM_HUMAN	2;2	2;2	2;2	sp|Q13765|NACA_HUMAN Nascent polypeptide-associated complex subunit alpha OS=Homo sapiens OX=9606 GN=NACA PE=1 SV=1;sp|E9PAV3|NACAM_HUMAN Nascent polypeptide-associated complex subunit alpha, muscle-specific form OS=Homo sapiens OX=9606 GN=NACA PE=1 SV=1	2	2	2	2	0	0	0	1	2	0	0	0	0	1	2	0	0	0	0	1	2	0	13.5	13.5	13.5	23.384	215	215;2078	0	23.419	0	0	0	7	13.5	0	12672000	0	0	0	6518400	6153600	0	0
sp|O00139|KIF2A_HUMAN	sp|O00139|KIF2A_HUMAN	2	2	2	sp|O00139|KIF2A_HUMAN Kinesin-like protein KIF2A OS=Homo sapiens OX=9606 GN=KIF2A PE=1 SV=3	1	2	2	2	0	1	0	0	0	1	0	1	0	0	0	1	0	1	0	0	0	1	3	3	3	79.954	706	706	0	11.823	0	1.4	0	0	0	1.6	1549600	0	694100	0	0	0	855490	0
sp|O00148|DX39A_HUMAN;sp|Q13838|DX39B_HUMAN	sp|O00148|DX39A_HUMAN;sp|Q13838|DX39B_HUMAN	2;2	2;2	2;2	sp|O00148|DX39A_HUMAN ATP-dependent RNA helicase DDX39A OS=Homo sapiens OX=9606 GN=DDX39A PE=1 SV=2;sp|Q13838|DX39B_HUMAN Spliceosome RNA helicase DDX39B OS=Homo sapiens OX=9606 GN=DDX39B PE=1 SV=1	2	2	2	2	0	0	0	2	0	0	0	0	0	2	0	0	0	0	0	2	0	0	4.2	4.2	4.2	49.129	427	427;428	0	11.509	0	0	0	4.2	0	0	4021700	0	0	0	4021700	0	0	0
sp|O00159|MYO1C_HUMAN	sp|O00159|MYO1C_HUMAN	19	19	19	sp|O00159|MYO1C_HUMAN Unconventional myosin-Ic OS=Homo sapiens OX=9606 GN=MYO1C PE=1 SV=4	1	19	19	19	5	4	6	7	15	0	5	4	6	7	15	0	5	4	6	7	15	0	23	23	23	121.68	1063	1063	0	232.44	4.7	4	6.3	9.9	18.3	0	165530000	21885000	5994200	19561000	31474000	86619000	0	5859500
sp|O00217|NDUS8_HUMAN	sp|O00217|NDUS8_HUMAN	2	2	2	sp|O00217|NDUS8_HUMAN NADH dehydrogenase [ubiquinone] iron-sulfur protein 8, mitochondrial OS=Homo sapiens OX=9606 GN=NDUFS8 PE=1 SV=1	1	2	2	2	0	0	1	1	1	0	0	0	1	1	1	0	0	0	1	1	1	0	10.5	10.5	10.5	23.705	210	210	0	13.992	0	0	4.8	5.7	5.7	0	15896000	0	0	1865300	7114400	6916400	0	0
sp|O00231|PSD11_HUMAN	sp|O00231|PSD11_HUMAN	8	8	8	sp|O00231|PSD11_HUMAN 26S proteasome non-ATPase regulatory subunit 11 OS=Homo sapiens OX=9606 GN=PSMD11 PE=1 SV=3	1	8	8	8	0	2	0	4	6	0	0	2	0	4	6	0	0	2	0	4	6	0	24.6	24.6	24.6	47.463	422	422	0	107.97	0	5.9	0	11.4	19	0	39958000	0	3442100	0	19594000	16922000	0	0
sp|O00232|PSD12_HUMAN	sp|O00232|PSD12_HUMAN	4	4	4	sp|O00232|PSD12_HUMAN 26S proteasome non-ATPase regulatory subunit 12 OS=Homo sapiens OX=9606 GN=PSMD12 PE=1 SV=3	1	4	4	4	0	0	0	2	4	0	0	0	0	2	4	0	0	0	0	2	4	0	11.6	11.6	11.6	52.904	456	456	0	33.428	0	0	0	7.5	11.6	0	24681000	0	0	0	11914000	12767000	0	0
sp|O00255|MEN1_HUMAN	sp|O00255|MEN1_HUMAN	1	1	1	sp|O00255|MEN1_HUMAN Menin OS=Homo sapiens OX=9606 GN=MEN1 PE=1 SV=4	1	1	1	1	0	0	0	1	0	0	0	0	0	1	0	0	0	0	0	1	0	0	2	2	2	68.023	615	615	0.0045872	6.4497	0	0	0	2	0	0	650690	0	0	0	650690	0	0	0
sp|O00268|TAF4_HUMAN;sp|Q92750|TAF4B_HUMAN	sp|O00268|TAF4_HUMAN	9;1	9;1	9;1	sp|O00268|TAF4_HUMAN Transcription initiation factor TFIID subunit 4 OS=Homo sapiens OX=9606 GN=TAF4 PE=1 SV=2	2	9	9	9	0	1	0	4	7	0	0	1	0	4	7	0	0	1	0	4	7	0	12.5	12.5	12.5	110.11	1085	1085;862	0	79.122	0	1.1	0	5.3	10.8	0	66894000	0	1246000	0	32554000	33094000	0	0
sp|O00299|CLIC1_HUMAN	sp|O00299|CLIC1_HUMAN	1	1	1	sp|O00299|CLIC1_HUMAN Chloride intracellular channel protein 1 OS=Homo sapiens OX=9606 GN=CLIC1 PE=1 SV=4	1	1	1	1	0	0	0	1	1	0	0	0	0	1	1	0	0	0	0	1	1	0	7.5	7.5	7.5	26.922	241	241	0	24.643	0	0	0	7.5	7.5	0	8658900	0	0	0	6761700	1897300	0	0
sp|O00303|EIF3F_HUMAN	sp|O00303|EIF3F_HUMAN	12	12	12	sp|O00303|EIF3F_HUMAN Eukaryotic translation initiation factor 3 subunit F OS=Homo sapiens OX=9606 GN=EIF3F PE=1 SV=1	1	12	12	12	10	8	6	5	6	11	10	8	6	5	6	11	10	8	6	5	6	11	44.8	44.8	44.8	37.563	357	357	0	128.98	34.2	29.4	19.6	21.3	20.7	42.6	599140000	111800000	120040000	48093000	64772000	61907000	192530000	19105000
sp|O00330|ODPX_HUMAN	sp|O00330|ODPX_HUMAN	7	7	7	sp|O00330|ODPX_HUMAN Pyruvate dehydrogenase protein X component, mitochondrial OS=Homo sapiens OX=9606 GN=PDHX PE=1 SV=3	1	7	7	7	1	0	0	4	6	0	1	0	0	4	6	0	1	0	0	4	6	0	19.8	19.8	19.8	54.122	501	501	0	82.929	2.8	0	0	8.4	18	0	68712000	1278000	0	0	35056000	32378000	0	0
sp|O00483|NDUA4_HUMAN	sp|O00483|NDUA4_HUMAN	1	1	1	sp|O00483|NDUA4_HUMAN Cytochrome c oxidase subunit NDUFA4 OS=Homo sapiens OX=9606 GN=NDUFA4 PE=1 SV=1	1	1	1	1	0	0	0	0	1	0	0	0	0	0	1	0	0	0	0	0	1	0	12.3	12.3	12.3	9.3697	81	81	0.0031881	9.1179	0	0	0	0	12.3	0	5906600	0	0	0	0	5906600	0	0
sp|O00487|PSDE_HUMAN	sp|O00487|PSDE_HUMAN	2	2	2	sp|O00487|PSDE_HUMAN 26S proteasome non-ATPase regulatory subunit 14 OS=Homo sapiens OX=9606 GN=PSMD14 PE=1 SV=1	1	2	2	2	0	0	0	1	2	0	0	0	0	1	2	0	0	0	0	1	2	0	9.4	9.4	9.4	34.577	310	310	0	13.225	0	0	0	5.2	9.4	0	18327000	0	0	0	8651600	9675300	0	0
sp|O00560|SDCB1_HUMAN	sp|O00560|SDCB1_HUMAN	2	2	2	sp|O00560|SDCB1_HUMAN Syntenin-1 OS=Homo sapiens OX=9606 GN=SDCBP PE=1 SV=1	1	2	2	2	0	0	0	0	2	0	0	0	0	0	2	0	0	0	0	0	2	0	12.4	12.4	12.4	32.444	298	298	0	29.781	0	0	0	0	12.4	0	7507200	0	0	0	0	7507200	0	0
sp|O00567|NOP56_HUMAN	sp|O00567|NOP56_HUMAN	3	3	3	sp|O00567|NOP56_HUMAN Nucleolar protein 56 OS=Homo sapiens OX=9606 GN=NOP56 PE=1 SV=4	1	3	3	3	0	2	0	0	0	1	0	2	0	0	0	1	0	2	0	0	0	1	5.1	5.1	5.1	66.049	594	594	0	17.241	0	2.9	0	0	0	2.2	7436800	0	4936700	0	0	0	2500000	0
sp|O00571|DDX3X_HUMAN;sp|O15523|DDX3Y_HUMAN	sp|O00571|DDX3X_HUMAN;sp|O15523|DDX3Y_HUMAN	5;4	4;3	4;3	sp|O00571|DDX3X_HUMAN ATP-dependent RNA helicase DDX3X OS=Homo sapiens OX=9606 GN=DDX3X PE=1 SV=3;sp|O15523|DDX3Y_HUMAN ATP-dependent RNA helicase DDX3Y OS=Homo sapiens OX=9606 GN=DDX3Y PE=1 SV=2	2	5	4	4	3	1	2	2	1	4	3	1	1	2	1	4	3	1	1	2	1	4	9.5	7.9	7.9	73.243	662	662;660	0	33.473	5.3	1.7	3.3	4.1	1.5	7.9	42296000	8592800	3811000	4315600	11369000	3191100	11016000	6105600
sp|O00712|NFIB_HUMAN	sp|O00712|NFIB_HUMAN	1	1	1	sp|O00712|NFIB_HUMAN Nuclear factor 1 B-type OS=Homo sapiens OX=9606 GN=NFIB PE=1 SV=2	1	1	1	1	0	0	0	1	0	0	0	0	0	1	0	0	0	0	0	1	0	0	4.3	4.3	4.3	47.441	420	420	0.0028902	6.952	0	0	0	4.3	0	0	2397000	0	0	0	2397000	0	0	0
sp|O00767|ACOD_HUMAN	sp|O00767|ACOD_HUMAN	2	2	2	sp|O00767|ACOD_HUMAN Acyl-CoA desaturase OS=Homo sapiens OX=9606 GN=SCD PE=1 SV=2	1	2	2	2	0	0	0	0	2	0	0	0	0	0	2	0	0	0	0	0	2	0	7	7	7	41.522	359	359	0	12.633	0	0	0	0	7	0	3433100	0	0	0	0	3433100	0	0
sp|O14497|ARI1A_HUMAN	sp|O14497|ARI1A_HUMAN	2	2	2	sp|O14497|ARI1A_HUMAN AT-rich interactive domain-containing protein 1A OS=Homo sapiens OX=9606 GN=ARID1A PE=1 SV=3	1	2	2	2	0	0	0	0	0	2	0	0	0	0	0	2	0	0	0	0	0	2	1.3	1.3	1.3	242.04	2285	2285	0	16.765	0	0	0	0	0	1.3	2240400	0	0	0	0	0	2240400	0
sp|O14579|COPE_HUMAN	sp|O14579|COPE_HUMAN	2	2	2	sp|O14579|COPE_HUMAN Coatomer subunit epsilon OS=Homo sapiens OX=9606 GN=COPE PE=1 SV=3	1	2	2	2	0	0	0	0	2	0	0	0	0	0	2	0	0	0	0	0	2	0	13.6	13.6	13.6	34.482	308	308	0	15.789	0	0	0	0	13.6	0	3577500	0	0	0	0	3577500	0	0
sp|P47813|IF1AX_HUMAN;sp|O14602|IF1AY_HUMAN	sp|P47813|IF1AX_HUMAN;sp|O14602|IF1AY_HUMAN	2;2	2;2	2;2	sp|P47813|IF1AX_HUMAN Eukaryotic translation initiation factor 1A, X-chromosomal OS=Homo sapiens OX=9606 GN=EIF1AX PE=1 SV=2;sp|O14602|IF1AY_HUMAN Eukaryotic translation initiation factor 1A, Y-chromosomal OS=Homo sapiens OX=9606 GN=EIF1AY PE=1 SV=4	2	2	2	2	0	0	0	2	0	0	0	0	0	2	0	0	0	0	0	2	0	0	14.6	14.6	14.6	16.46	144	144;144	0	11.487	0	0	0	14.6	0	0	2417600	0	0	0	2417600	0	0	0
sp|O14737|PDCD5_HUMAN	sp|O14737|PDCD5_HUMAN	1	1	1	sp|O14737|PDCD5_HUMAN Programmed cell death protein 5 OS=Homo sapiens OX=9606 GN=PDCD5 PE=1 SV=3	1	1	1	1	0	0	0	1	1	0	0	0	0	1	1	0	0	0	0	1	1	0	10.4	10.4	10.4	14.285	125	125	0.003125	8.5659	0	0	0	10.4	10.4	0	6627800	0	0	0	5147000	1480900	0	0
sp|O14744|ANM5_HUMAN	sp|O14744|ANM5_HUMAN	27	27	27	sp|O14744|ANM5_HUMAN Protein arginine N-methyltransferase 5 OS=Homo sapiens OX=9606 GN=PRMT5 PE=1 SV=4	1	27	27	27	19	23	12	18	21	21	19	23	12	18	21	21	19	23	12	18	21	21	42.4	42.4	42.4	72.683	637	637	0	323.31	37.2	40.7	28.3	32.3	38.8	42.1	13737000000	2366600000	2766900000	1231500000	1918400000	2455700000	2997800000	354800000
sp|O14773|TPP1_HUMAN	sp|O14773|TPP1_HUMAN	1	1	1	sp|O14773|TPP1_HUMAN Tripeptidyl-peptidase 1 OS=Homo sapiens OX=9606 GN=TPP1 PE=1 SV=2	1	1	1	1	0	0	0	1	1	0	0	0	0	1	1	0	0	0	0	1	1	0	1.8	1.8	1.8	61.247	563	563	0.0045704	6.4371	0	0	0	1.8	1.8	0	4584300	0	0	0	2908700	1675600	0	0
sp|O14893|GEMI2_HUMAN	sp|O14893|GEMI2_HUMAN	1	1	1	sp|O14893|GEMI2_HUMAN Gem-associated protein 2 OS=Homo sapiens OX=9606 GN=GEMIN2 PE=1 SV=1	1	1	1	1	1	1	0	0	0	1	1	1	0	0	0	1	1	1	0	0	0	1	4.3	4.3	4.3	31.585	280	280	0	11.267	4.3	4.3	0	0	0	4.3	6919400	788030	4402300	0	0	0	1729100	0
sp|O14949|QCR8_HUMAN	sp|O14949|QCR8_HUMAN	1	1	1	sp|O14949|QCR8_HUMAN Cytochrome b-c1 complex subunit 8 OS=Homo sapiens OX=9606 GN=UQCRQ PE=1 SV=4	1	1	1	1	0	0	0	1	0	0	0	0	0	1	0	0	0	0	0	1	0	0	15.9	15.9	15.9	9.9062	82	82	0.0029644	7.3189	0	0	0	15.9	0	0	5447000	0	0	0	5447000	0	0	0
sp|P19105|ML12A_HUMAN;sp|O14950|ML12B_HUMAN;sp|P24844|MYL9_HUMAN	sp|P19105|ML12A_HUMAN;sp|O14950|ML12B_HUMAN;sp|P24844|MYL9_HUMAN	5;5;4	5;5;4	5;5;4	sp|P19105|ML12A_HUMAN Myosin regulatory light chain 12A OS=Homo sapiens OX=9606 GN=MYL12A PE=1 SV=2;sp|O14950|ML12B_HUMAN Myosin regulatory light chain 12B OS=Homo sapiens OX=9606 GN=MYL12B PE=1 SV=2;sp|P24844|MYL9_HUMAN Myosin regulatory light polypeptide	3	5	5	5	0	0	1	4	4	0	0	0	1	4	4	0	0	0	1	4	4	0	38.6	38.6	38.6	19.794	171	171;172;172	0	101.56	0	0	6.4	33.3	32.7	0	95028000	0	0	1071700	46695000	47262000	0	0
sp|O14979|HNRDL_HUMAN	sp|O14979|HNRDL_HUMAN	3	2	2	sp|O14979|HNRDL_HUMAN Heterogeneous nuclear ribonucleoprotein D-like OS=Homo sapiens OX=9606 GN=HNRNPDL PE=1 SV=3	1	3	2	2	1	1	2	1	3	1	0	0	1	1	2	0	0	0	1	1	2	0	7.6	5.7	5.7	46.437	420	420	0	15.119	1.9	1.9	3.8	1.9	7.6	1.9	7099500	0	0	674270	2909100	3516100	0	0
sp|O14980|XPO1_HUMAN	sp|O14980|XPO1_HUMAN	2	2	2	sp|O14980|XPO1_HUMAN Exportin-1 OS=Homo sapiens OX=9606 GN=XPO1 PE=1 SV=1	1	2	2	2	0	0	0	1	1	0	0	0	0	1	1	0	0	0	0	1	1	0	2.4	2.4	2.4	123.38	1071	1071	0	13.078	0	0	0	1.8	0.7	0	3718200	0	0	0	3398600	319610	0	0
sp|O15020|SPTN2_HUMAN	sp|O15020|SPTN2_HUMAN	38	33	33	sp|O15020|SPTN2_HUMAN Spectrin beta chain, non-erythrocytic 2 OS=Homo sapiens OX=9606 GN=SPTBN2 PE=1 SV=3	1	38	33	33	18	15	4	16	19	19	16	14	2	15	17	16	16	14	2	15	17	16	20.5	18	18	271.32	2390	2390	0	323.31	10.3	8.6	2.3	10.1	12.5	10.8	360170000	68930000	52888000	6506600	89482000	87166000	55200000	15151000
sp|O15027|SC16A_HUMAN	sp|O15027|SC16A_HUMAN	2	2	2	sp|O15027|SC16A_HUMAN Protein transport protein Sec16A OS=Homo sapiens OX=9606 GN=SEC16A PE=1 SV=4	1	2	2	2	1	1	0	1	0	0	1	1	0	1	0	0	1	1	0	1	0	0	1	1	1	251.89	2357	2357	0	11.87	0.5	0.5	0	0.5	0	0	6227300	834290	2534200	0	2858800	0	0	0
sp|O15042|SR140_HUMAN	sp|O15042|SR140_HUMAN	19	19	19	sp|O15042|SR140_HUMAN U2 snRNP-associated SURP motif-containing protein OS=Homo sapiens OX=9606 GN=U2SURP PE=1 SV=2	1	19	19	19	11	7	5	6	14	9	11	7	5	6	14	9	11	7	5	6	14	9	22	22	22	118.29	1029	1029	0	159.22	12.7	9.2	6.6	8.8	17.3	11.3	416950000	84358000	69976000	39049000	43102000	97641000	82829000	19477000
sp|O15084|ANR28_HUMAN	sp|O15084|ANR28_HUMAN	3	3	3	sp|O15084|ANR28_HUMAN Serine/threonine-protein phosphatase 6 regulatory ankyrin repeat subunit A OS=Homo sapiens OX=9606 GN=ANKRD28 PE=1 SV=5	1	3	3	3	1	1	1	0	0	1	1	1	1	0	0	1	1	1	1	0	0	1	3.7	3.7	3.7	112.96	1053	1053	0	16.858	0.9	1.8	1	0	0	1.8	7427100	1532100	2852400	0	0	0	3042600	0
sp|O15145|ARPC3_HUMAN	sp|O15145|ARPC3_HUMAN	1	1	1	sp|O15145|ARPC3_HUMAN Actin-related protein 2/3 complex subunit 3 OS=Homo sapiens OX=9606 GN=ARPC3 PE=1 SV=3	1	1	1	1	0	0	0	0	1	0	0	0	0	0	1	0	0	0	0	0	1	0	6.2	6.2	6.2	20.546	178	178	0.0029586	7.2901	0	0	0	0	6.2	0	1766100	0	0	0	0	1766100	0	0
sp|O15239|NDUA1_HUMAN	sp|O15239|NDUA1_HUMAN	1	1	1	sp|O15239|NDUA1_HUMAN NADH dehydrogenase [ubiquinone] 1 alpha subcomplex subunit 1 OS=Homo sapiens OX=9606 GN=NDUFA1 PE=1 SV=1	1	1	1	1	0	0	1	0	0	0	0	0	1	0	0	0	0	0	1	0	0	0	17.1	17.1	17.1	8.0723	70	70	1	-2	0	0	17.1	0	0	0	0	0	0	0	0	0	0	0
sp|O15294|OGT1_HUMAN	sp|O15294|OGT1_HUMAN	11	11	11	sp|O15294|OGT1_HUMAN UDP-N-acetylglucosamine--peptide N-acetylglucosaminyltransferase 110 kDa subunit OS=Homo sapiens OX=9606 GN=OGT PE=1 SV=3	1	11	11	11	1	6	0	4	6	6	1	6	0	4	6	6	1	6	0	4	6	6	13.8	13.8	13.8	116.92	1046	1046	0	91.992	1.1	7.1	0	6.5	8	7.3	75029000	2222600	13759000	0	20628000	17859000	20559000	0
sp|O15371|EIF3D_HUMAN	sp|O15371|EIF3D_HUMAN	12	12	12	sp|O15371|EIF3D_HUMAN Eukaryotic translation initiation factor 3 subunit D OS=Homo sapiens OX=9606 GN=EIF3D PE=1 SV=1	1	12	12	12	8	11	3	8	7	9	8	11	3	8	7	9	8	11	3	8	7	9	21.5	21.5	21.5	63.972	548	548	0	121.24	19.2	21.4	8.8	18.4	15	20.3	560580000	94056000	152890000	45239000	60159000	57572000	150670000	30915000
sp|O15372|EIF3H_HUMAN	sp|O15372|EIF3H_HUMAN	12	12	12	sp|O15372|EIF3H_HUMAN Eukaryotic translation initiation factor 3 subunit H OS=Homo sapiens OX=9606 GN=EIF3H PE=1 SV=1	1	12	12	12	8	12	3	7	7	9	8	12	3	7	7	9	8	12	3	7	7	9	36.9	36.9	36.9	39.93	352	352	0	155.22	25.3	36.9	11.6	23.9	20.7	29.3	736370000	109600000	205850000	14345000	122380000	80290000	203910000	47959000
sp|O15397|IPO8_HUMAN	sp|O15397|IPO8_HUMAN	2	2	2	sp|O15397|IPO8_HUMAN Importin-8 OS=Homo sapiens OX=9606 GN=IPO8 PE=1 SV=2	1	2	2	2	0	0	0	0	2	0	0	0	0	0	2	0	0	0	0	0	2	0	3.2	3.2	3.2	119.94	1037	1037	0	12.44	0	0	0	0	3.2	0	5770800	0	0	0	0	5770800	0	0
sp|O43143|DHX15_HUMAN;sp|O60231|DHX16_HUMAN;sp|Q14562|DHX8_HUMAN	sp|O43143|DHX15_HUMAN	25;1;1	25;1;1	25;1;1	sp|O43143|DHX15_HUMAN Pre-mRNA-splicing factor ATP-dependent RNA helicase DHX15 OS=Homo sapiens OX=9606 GN=DHX15 PE=1 SV=2	3	25	25	25	14	10	7	8	17	17	14	10	7	8	17	17	14	10	7	8	17	17	34.7	34.7	34.7	90.932	795	795;1041;1220	0	235.95	19	12.8	11.1	9.7	25	24.3	586410000	113740000	62217000	42295000	68192000	146700000	153270000	32815000
sp|O43172|PRP4_HUMAN	sp|O43172|PRP4_HUMAN	8	8	8	sp|O43172|PRP4_HUMAN U4/U6 small nuclear ribonucleoprotein Prp4 OS=Homo sapiens OX=9606 GN=PRPF4 PE=1 SV=2	1	8	8	8	2	5	2	4	2	6	2	5	2	4	2	6	2	5	2	4	2	6	18.8	18.8	18.8	58.449	522	522	0	55.204	5	12.3	4.2	10.2	5	13.8	82897000	11066000	21075000	2865500	14610000	6367700	26912000	0
sp|O43175|SERA_HUMAN	sp|O43175|SERA_HUMAN	1	1	1	sp|O43175|SERA_HUMAN D-3-phosphoglycerate dehydrogenase OS=Homo sapiens OX=9606 GN=PHGDH PE=1 SV=4	1	1	1	1	0	0	0	0	1	0	0	0	0	0	1	0	0	0	0	0	1	0	2.8	2.8	2.8	56.65	533	533	0	11.497	0	0	0	0	2.8	0	2801000	0	0	0	0	2801000	0	0
sp|O43181|NDUS4_HUMAN	sp|O43181|NDUS4_HUMAN	1	1	1	sp|O43181|NDUS4_HUMAN NADH dehydrogenase [ubiquinone] iron-sulfur protein 4, mitochondrial OS=Homo sapiens OX=9606 GN=NDUFS4 PE=1 SV=1	1	1	1	1	0	0	0	0	1	0	0	0	0	0	1	0	0	0	0	0	1	0	8.6	8.6	8.6	20.108	175	175	0.0028736	6.9125	0	0	0	0	8.6	0	7178000	0	0	0	0	7178000	0	0
sp|O43242|PSMD3_HUMAN	sp|O43242|PSMD3_HUMAN	4	4	4	sp|O43242|PSMD3_HUMAN 26S proteasome non-ATPase regulatory subunit 3 OS=Homo sapiens OX=9606 GN=PSMD3 PE=1 SV=2	1	4	4	4	0	0	0	1	3	0	0	0	0	1	3	0	0	0	0	1	3	0	9	9	9	60.977	534	534	0	28.647	0	0	0	2.8	6.2	0	9193900	0	0	0	2533200	6660700	0	0
sp|O43290|SNUT1_HUMAN	sp|O43290|SNUT1_HUMAN	15	15	15	sp|O43290|SNUT1_HUMAN U4/U6.U5 tri-snRNP-associated protein 1 OS=Homo sapiens OX=9606 GN=SART1 PE=1 SV=1	1	15	15	15	4	6	3	9	4	8	4	6	3	9	4	8	4	6	3	9	4	8	25.5	25.5	25.5	90.254	800	800	0	165.23	7.8	9.6	5.4	16.6	7.9	14	144420000	11350000	19016000	6260700	46880000	18263000	42649000	3311600
sp|O43318|M3K7_HUMAN	sp|O43318|M3K7_HUMAN	6	6	6	sp|O43318|M3K7_HUMAN Mitogen-activated protein kinase kinase kinase 7 OS=Homo sapiens OX=9606 GN=MAP3K7 PE=1 SV=1	1	6	6	6	0	2	1	3	6	0	0	2	1	3	6	0	0	2	1	3	6	0	15.8	15.8	15.8	67.195	606	606	0	106.95	0	5.4	2.3	8.7	15.8	0	51490000	0	4445300	1400100	14021000	31624000	0	0
sp|O43390|HNRPR_HUMAN	sp|O43390|HNRPR_HUMAN	14	11	11	sp|O43390|HNRPR_HUMAN Heterogeneous nuclear ribonucleoprotein R OS=Homo sapiens OX=9606 GN=HNRNPR PE=1 SV=1	1	14	11	11	7	8	5	10	10	7	5	5	5	8	9	5	5	5	5	8	9	5	25.9	21.5	21.5	70.942	633	633	0	118.95	12.5	14.1	7.7	21.8	19.9	13	280630000	27166000	32210000	12346000	98604000	85172000	25136000	8763900
sp|O43395|PRPF3_HUMAN	sp|O43395|PRPF3_HUMAN	3	3	3	sp|O43395|PRPF3_HUMAN U4/U6 small nuclear ribonucleoprotein Prp3 OS=Homo sapiens OX=9606 GN=PRPF3 PE=1 SV=2	1	3	3	3	0	1	1	2	1	1	0	1	1	2	1	1	0	1	1	2	1	1	6.4	6.4	6.4	77.528	683	683	0	17.779	0	1.8	1.8	4.7	1.5	1.8	13803000	0	2037200	1612100	4715700	2168900	3268900	0
sp|O43447|PPIH_HUMAN	sp|O43447|PPIH_HUMAN	3	3	3	sp|O43447|PPIH_HUMAN Peptidyl-prolyl cis-trans isomerase H OS=Homo sapiens OX=9606 GN=PPIH PE=1 SV=1	1	3	3	3	1	1	0	1	0	2	1	1	0	1	0	2	1	1	0	1	0	2	18.6	18.6	18.6	19.208	177	177	0	20.592	5.1	5.6	0	5.1	0	13	8825400	994830	923390	0	2246800	0	4660300	0
sp|O43592|XPOT_HUMAN	sp|O43592|XPOT_HUMAN	6	6	6	sp|O43592|XPOT_HUMAN Exportin-T OS=Homo sapiens OX=9606 GN=XPOT PE=1 SV=2	1	6	6	6	0	0	0	0	0	6	0	0	0	0	0	6	0	0	0	0	0	6	6.9	6.9	6.9	109.96	962	962	0	41.38	0	0	0	0	0	6.9	12961000	0	0	0	0	0	12961000	0
sp|O43678|NDUA2_HUMAN	sp|O43678|NDUA2_HUMAN	1	1	1	sp|O43678|NDUA2_HUMAN NADH dehydrogenase [ubiquinone] 1 alpha subcomplex subunit 2 OS=Homo sapiens OX=9606 GN=NDUFA2 PE=1 SV=3	1	1	1	1	0	0	0	0	1	0	0	0	0	0	1	0	0	0	0	0	1	0	21.2	21.2	21.2	10.921	99	99	0.0031381	8.7344	0	0	0	0	21.2	0	4021700	0	0	0	0	4021700	0	0
sp|O43707|ACTN4_HUMAN;sp|P12814|ACTN1_HUMAN	sp|O43707|ACTN4_HUMAN	7;2	7;2	7;2	sp|O43707|ACTN4_HUMAN Alpha-actinin-4 OS=Homo sapiens OX=9606 GN=ACTN4 PE=1 SV=2	2	7	7	7	0	0	0	5	4	0	0	0	0	5	4	0	0	0	0	5	4	0	10.8	10.8	10.8	104.85	911	911;892	0	56.681	0	0	0	7.8	5.4	0	32199000	0	0	0	23470000	8729100	0	0
sp|O43736|ITM2A_HUMAN	sp|O43736|ITM2A_HUMAN	1	1	1	sp|O43736|ITM2A_HUMAN Integral membrane protein 2A OS=Homo sapiens OX=9606 GN=ITM2A PE=1 SV=2	1	1	1	1	1	0	0	0	1	0	1	0	0	0	1	0	1	0	0	0	1	0	4.2	4.2	4.2	29.741	263	263	0	15.807	4.2	0	0	0	4.2	0	17713000	13285000	0	0	0	4428000	0	0
sp|O43776|SYNC_HUMAN	sp|O43776|SYNC_HUMAN	2	2	2	sp|O43776|SYNC_HUMAN Asparagine--tRNA ligase, cytoplasmic OS=Homo sapiens OX=9606 GN=NARS1 PE=1 SV=1	1	2	2	2	0	0	0	0	2	0	0	0	0	0	2	0	0	0	0	0	2	0	4.2	4.2	4.2	62.942	548	548	0	13.807	0	0	0	0	4.2	0	2047400	0	0	0	0	2047400	0	0
sp|O43795|MYO1B_HUMAN;sp|Q9UBC5|MYO1A_HUMAN	sp|O43795|MYO1B_HUMAN	3;1	3;1	3;1	sp|O43795|MYO1B_HUMAN Unconventional myosin-Ib OS=Homo sapiens OX=9606 GN=MYO1B PE=1 SV=3	2	3	3	3	0	2	0	0	1	0	0	2	0	0	1	0	0	2	0	0	1	0	3.5	3.5	3.5	131.98	1136	1136;1043	0	23.114	0	2.2	0	0	1.3	0	3512500	0	1879500	0	0	1633000	0	0
sp|O43809|CPSF5_HUMAN	sp|O43809|CPSF5_HUMAN	4	4	4	sp|O43809|CPSF5_HUMAN Cleavage and polyadenylation specificity factor subunit 5 OS=Homo sapiens OX=9606 GN=NUDT21 PE=1 SV=1	1	4	4	4	2	2	0	1	2	2	2	2	0	1	2	2	2	2	0	1	2	2	18.9	18.9	18.9	26.227	227	227	0	33.582	7.5	7.5	0	7.9	11.9	11.9	57766000	2430500	5787800	0	22237000	18489000	8822500	0
sp|O43896|KIF1C_HUMAN;sp|Q12756|KIF1A_HUMAN;sp|O60333|KIF1B_HUMAN	sp|O43896|KIF1C_HUMAN;sp|Q12756|KIF1A_HUMAN;sp|O60333|KIF1B_HUMAN	1;1;1	1;1;1	1;1;1	sp|O43896|KIF1C_HUMAN Kinesin-like protein KIF1C OS=Homo sapiens OX=9606 GN=KIF1C PE=1 SV=3;sp|Q12756|KIF1A_HUMAN Kinesin-like protein KIF1A OS=Homo sapiens OX=9606 GN=KIF1A PE=1 SV=2;sp|O60333|KIF1B_HUMAN Kinesin-like protein KIF1B OS=Homo sapiens OX=9606	3	1	1	1	1	0	0	0	0	0	1	0	0	0	0	0	1	0	0	0	0	0	1.2	1.2	1.2	122.95	1103	1103;1690;1816	0.0031283	8.5689	1.2	0	0	0	0	0	217760	217760	0	0	0	0	0	0
sp|O60216|RAD21_HUMAN;sp|Q9H4I0|RD21L_HUMAN	sp|O60216|RAD21_HUMAN;sp|Q9H4I0|RD21L_HUMAN	2;1	2;1	2;1	sp|O60216|RAD21_HUMAN Double-strand-break repair protein rad21 homolog OS=Homo sapiens OX=9606 GN=RAD21 PE=1 SV=2;sp|Q9H4I0|RD21L_HUMAN Double-strand-break repair protein rad21-like protein 1 OS=Homo sapiens OX=9606 GN=RAD21L1 PE=2 SV=3	2	2	2	2	0	2	0	0	0	0	0	2	0	0	0	0	0	2	0	0	0	0	2.9	2.9	2.9	71.689	631	631;556	0	11.79	0	2.9	0	0	0	0	501740	0	501740	0	0	0	0	0
sp|O60244|MED14_HUMAN	sp|O60244|MED14_HUMAN	1	1	1	sp|O60244|MED14_HUMAN Mediator of RNA polymerase II transcription subunit 14 OS=Homo sapiens OX=9606 GN=MED14 PE=1 SV=2	1	1	1	1	0	0	0	0	0	1	0	0	0	0	0	1	0	0	0	0	0	1	0.6	0.6	0.6	160.6	1454	1454	0.0060976	6.0411	0	0	0	0	0	0.6	775660	0	0	0	0	0	775660	0
sp|O60256|KPRB_HUMAN	sp|O60256|KPRB_HUMAN	11	11	10	sp|O60256|KPRB_HUMAN Phosphoribosyl pyrophosphate synthase-associated protein 2 OS=Homo sapiens OX=9606 GN=PRPSAP2 PE=1 SV=1	1	11	11	10	2	9	0	0	0	9	2	9	0	0	0	9	2	8	0	0	0	8	39.6	39.6	35.8	40.925	369	369	0	94.706	8.4	37.1	0	0	0	33.3	193000000	6765400	90721000	0	0	0	95510000	3782000
sp|O60281|ZN292_HUMAN	sp|O60281|ZN292_HUMAN	1	1	1	sp|O60281|ZN292_HUMAN Zinc finger protein 292 OS=Homo sapiens OX=9606 GN=ZNF292 PE=1 SV=3	1	1	1	1	0	1	0	0	0	0	0	1	0	0	0	0	0	1	0	0	0	0	0.3	0.3	0.3	304.81	2723	2723	0.0084674	5.8882	0	0.3	0	0	0	0	5165400	0	5165400	0	0	0	0	0
sp|O60282|KIF5C_HUMAN;sp|P33176|KINH_HUMAN;sp|Q12840|KIF5A_HUMAN	sp|O60282|KIF5C_HUMAN;sp|P33176|KINH_HUMAN;sp|Q12840|KIF5A_HUMAN	1;1;1	1;1;1	1;1;1	sp|O60282|KIF5C_HUMAN Kinesin heavy chain isoform 5C OS=Homo sapiens OX=9606 GN=KIF5C PE=1 SV=1;sp|P33176|KINH_HUMAN Kinesin-1 heavy chain OS=Homo sapiens OX=9606 GN=KIF5B PE=1 SV=1;sp|Q12840|KIF5A_HUMAN Kinesin heavy chain isoform 5A OS=Homo sapiens OX=96	3	1	1	1	1	0	0	1	0	0	1	0	0	1	0	0	1	0	0	1	0	0	1.4	1.4	1.4	109.49	957	957;963;1032	0.0030675	7.9157	1.4	0	0	1.4	0	0	639190	639190	0	0	0	0	0	0
sp|O60506|HNRPQ_HUMAN	sp|O60506|HNRPQ_HUMAN	20	20	17	sp|O60506|HNRPQ_HUMAN Heterogeneous nuclear ribonucleoprotein Q OS=Homo sapiens OX=9606 GN=SYNCRIP PE=1 SV=2	1	20	20	17	5	8	3	13	16	5	5	8	3	13	16	5	3	5	3	11	15	3	37.4	37.4	32.9	69.602	623	623	0	251.24	10.3	18	7.7	28.1	32.1	10.3	570700000	48912000	64294000	26250000	219200000	165850000	46193000	14282000
sp|O60583|CCNT2_HUMAN	sp|O60583|CCNT2_HUMAN	4	4	4	sp|O60583|CCNT2_HUMAN Cyclin-T2 OS=Homo sapiens OX=9606 GN=CCNT2 PE=1 SV=2	1	4	4	4	2	0	2	0	1	2	2	0	2	0	1	2	2	0	2	0	1	2	6.6	6.6	6.6	81.028	730	730	0	27.775	2.9	0	3	0	2.5	3	6354300	2593800	0	984710	0	1787900	987950	0
sp|O60637|TSN3_HUMAN	sp|O60637|TSN3_HUMAN	1	1	1	sp|O60637|TSN3_HUMAN Tetraspanin-3 OS=Homo sapiens OX=9606 GN=TSPAN3 PE=2 SV=1	1	1	1	1	0	0	0	1	1	0	0	0	0	1	1	0	0	0	0	1	1	0	2.8	2.8	2.8	28.017	253	253	0.0052539	6.0588	0	0	0	2.8	2.8	0	6022700	0	0	0	3495200	2527500	0	0
sp|O60701|UGDH_HUMAN	sp|O60701|UGDH_HUMAN	3	3	3	sp|O60701|UGDH_HUMAN UDP-glucose 6-dehydrogenase OS=Homo sapiens OX=9606 GN=UGDH PE=1 SV=1	1	3	3	3	0	0	0	2	1	0	0	0	0	2	1	0	0	0	0	2	1	0	9.1	9.1	9.1	55.023	494	494	0	24.478	0	0	0	5.7	3.4	0	8580300	0	0	0	6803300	1777000	0	0
sp|O60716|CTND1_HUMAN	sp|O60716|CTND1_HUMAN	2	2	2	sp|O60716|CTND1_HUMAN Catenin delta-1 OS=Homo sapiens OX=9606 GN=CTNND1 PE=1 SV=1	1	2	2	2	0	0	0	1	1	0	0	0	0	1	1	0	0	0	0	1	1	0	2.8	2.8	2.8	108.17	968	968	0	11.881	0	0	0	1.2	1.5	0	6890400	0	0	0	2900100	3990300	0	0
sp|O60763|USO1_HUMAN	sp|O60763|USO1_HUMAN	2	2	2	sp|O60763|USO1_HUMAN General vesicular transport factor p115 OS=Homo sapiens OX=9606 GN=USO1 PE=1 SV=2	1	2	2	2	0	0	0	2	0	0	0	0	0	2	0	0	0	0	0	2	0	0	3.1	3.1	3.1	107.89	962	962	0	24.501	0	0	0	3.1	0	0	7447000	0	0	0	7447000	0	0	0
sp|Q99880|H2B1L_HUMAN;sp|Q99879|H2B1M_HUMAN;sp|Q99877|H2B1N_HUMAN;sp|Q93079|H2B1H_HUMAN;sp|Q5QNW6|H2B2F_HUMAN;sp|P62807|H2B1C_HUMAN;sp|P58876|H2B1D_HUMAN;sp|P57053|H2BFS_HUMAN;sp|O60814|H2B1K_HUMAN;sp|Q16778|H2B2E_HUMAN;sp|P33778|H2B1B_HUMAN;sp|P23527|H2B1O_HUMAN;sp|P06899|H2B1J_HUMAN;sp|Q8N257|H2B3B_HUMAN;sp|Q96A08|H2B1A_HUMAN;sp|A0A2R8Y619|H2BE1_HUMAN	sp|Q99880|H2B1L_HUMAN;sp|Q99879|H2B1M_HUMAN;sp|Q99877|H2B1N_HUMAN;sp|Q93079|H2B1H_HUMAN;sp|Q5QNW6|H2B2F_HUMAN;sp|P62807|H2B1C_HUMAN;sp|P58876|H2B1D_HUMAN;sp|P57053|H2BFS_HUMAN;sp|O60814|H2B1K_HUMAN;sp|Q16778|H2B2E_HUMAN;sp|P33778|H2B1B_HUMAN;sp|P23527|H2B1O_HUMAN;sp|P06899|H2B1J_HUMAN;sp|Q8N257|H2B3B_HUMAN;sp|Q96A08|H2B1A_HUMAN	5;5;5;5;5;5;5;5;5;4;4;4;4;3;3;1	5;5;5;5;5;5;5;5;5;4;4;4;4;3;3;1	5;5;5;5;5;5;5;5;5;4;4;4;4;3;3;1	sp|Q99880|H2B1L_HUMAN Histone H2B type 1-L OS=Homo sapiens OX=9606 GN=H2BC13 PE=1 SV=3;sp|Q99879|H2B1M_HUMAN Histone H2B type 1-M OS=Homo sapiens OX=9606 GN=H2BC14 PE=1 SV=3;sp|Q99877|H2B1N_HUMAN Histone H2B type 1-N OS=Homo sapiens OX=9606 GN=H2BC15 PE=1	16	5	5	5	1	1	0	2	3	1	1	1	0	2	3	1	1	1	0	2	3	1	41.3	41.3	41.3	13.952	126	126;126;126;126;126;126;126;126;126;126;126;126;126;126;127;122	0	46.463	8.7	7.1	0	15.1	26.2	8.7	88449000	2376200	3710700	0	30109000	47768000	4484600	0
sp|O60832|DKC1_HUMAN	sp|O60832|DKC1_HUMAN	6	6	6	sp|O60832|DKC1_HUMAN H/ACA ribonucleoprotein complex subunit DKC1 OS=Homo sapiens OX=9606 GN=DKC1 PE=1 SV=3	1	6	6	6	0	2	1	1	4	3	0	2	1	1	4	3	0	2	1	1	4	3	17.5	17.5	17.5	57.673	514	514	0	37.802	0	6.4	1.9	3.9	12.5	8.9	31786000	0	5907400	3078700	4561100	10030000	8209500	0
sp|O60841|IF2P_HUMAN	sp|O60841|IF2P_HUMAN	14	14	14	sp|O60841|IF2P_HUMAN Eukaryotic translation initiation factor 5B OS=Homo sapiens OX=9606 GN=EIF5B PE=1 SV=4	1	14	14	14	2	6	1	8	6	4	2	6	1	8	6	4	2	6	1	8	6	4	16.5	16.5	16.5	138.83	1220	1220	0	100.76	2.5	6.9	1.6	11.2	7.9	4.3	151030000	6461300	27836000	4829900	58696000	41457000	11746000	3884200
sp|O60884|DNJA2_HUMAN	sp|O60884|DNJA2_HUMAN	4	4	4	sp|O60884|DNJA2_HUMAN DnaJ homolog subfamily A member 2 OS=Homo sapiens OX=9606 GN=DNAJA2 PE=1 SV=1	1	4	4	4	0	2	0	2	0	3	0	2	0	2	0	3	0	2	0	2	0	3	11.2	11.2	11.2	45.745	412	412	0	36.667	0	7	0	4.1	0	7.8	18080000	0	4805500	0	6532200	0	6741900	0
sp|Q9BZK7|TBL1R_HUMAN;sp|Q9BQ87|TBL1Y_HUMAN;sp|O60907|TBL1X_HUMAN	sp|Q9BZK7|TBL1R_HUMAN;sp|Q9BQ87|TBL1Y_HUMAN;sp|O60907|TBL1X_HUMAN	1;1;1	1;1;1	1;1;1	sp|Q9BZK7|TBL1R_HUMAN F-box-like/WD repeat-containing protein TBL1XR1 OS=Homo sapiens OX=9606 GN=TBL1XR1 PE=1 SV=1;sp|Q9BQ87|TBL1Y_HUMAN F-box-like/WD repeat-containing protein TBL1Y OS=Homo sapiens OX=9606 GN=TBL1Y PE=1 SV=1;sp|O60907|TBL1X_HUMAN F-box-li	3	1	1	1	0	0	0	1	1	1	0	0	0	1	1	1	0	0	0	1	1	1	2.5	2.5	2.5	55.594	514	514;522;577	0.003148	8.791	0	0	0	2.5	2.5	2.5	9530300	0	0	0	2847300	4421300	2261700	0
sp|O75122|CLAP2_HUMAN;sp|Q7Z460|CLAP1_HUMAN	sp|O75122|CLAP2_HUMAN;sp|Q7Z460|CLAP1_HUMAN	1;1	1;1	1;1	sp|O75122|CLAP2_HUMAN CLIP-associating protein 2 OS=Homo sapiens OX=9606 GN=CLASP2 PE=1 SV=3;sp|Q7Z460|CLAP1_HUMAN CLIP-associating protein 1 OS=Homo sapiens OX=9606 GN=CLASP1 PE=1 SV=1	2	1	1	1	0	0	0	1	1	0	0	0	0	1	1	0	0	0	0	1	1	0	0.9	0.9	0.9	141.06	1294	1294;1538	0.002849	6.8372	0	0	0	0.9	0.9	0	1279700	0	0	0	570710	709020	0	0
sp|O75251|NDUS7_HUMAN	sp|O75251|NDUS7_HUMAN	1	1	1	sp|O75251|NDUS7_HUMAN NADH dehydrogenase [ubiquinone] iron-sulfur protein 7, mitochondrial OS=Homo sapiens OX=9606 GN=NDUFS7 PE=1 SV=3	1	1	1	1	0	0	0	0	1	0	0	0	0	0	1	0	0	0	0	0	1	0	4.2	4.2	4.2	23.563	213	213	0.0037279	6.5668	0	0	0	0	4.2	0	2994800	0	0	0	0	2994800	0	0
sp|O75306|NDUS2_HUMAN	sp|O75306|NDUS2_HUMAN	5	5	5	sp|O75306|NDUS2_HUMAN NADH dehydrogenase [ubiquinone] iron-sulfur protein 2, mitochondrial OS=Homo sapiens OX=9606 GN=NDUFS2 PE=1 SV=2	1	5	5	5	0	0	0	2	5	0	0	0	0	2	5	0	0	0	0	2	5	0	12.3	12.3	12.3	52.545	463	463	0	38.348	0	0	0	4.5	12.3	0	26913000	0	0	0	9028700	17885000	0	0
sp|O75323|NIPS2_HUMAN	sp|O75323|NIPS2_HUMAN	3	3	3	sp|O75323|NIPS2_HUMAN Protein NipSnap homolog 2 OS=Homo sapiens OX=9606 GN=NIPSNAP2 PE=1 SV=1	1	3	3	3	0	0	0	2	2	0	0	0	0	2	2	0	0	0	0	2	2	0	14.3	14.3	14.3	33.742	286	286	0	21.476	0	0	0	8	9.4	0	11099000	0	0	0	6103000	4996400	0	0
sp|O75340|PDCD6_HUMAN	sp|O75340|PDCD6_HUMAN	2	2	2	sp|O75340|PDCD6_HUMAN Programmed cell death protein 6 OS=Homo sapiens OX=9606 GN=PDCD6 PE=1 SV=1	1	2	2	2	0	0	0	1	2	0	0	0	0	1	2	0	0	0	0	1	2	0	12.6	12.6	12.6	21.868	191	191	0	13.033	0	0	0	5.8	12.6	0	5675700	0	0	0	3814700	1860900	0	0
sp|O75369|FLNB_HUMAN	sp|O75369|FLNB_HUMAN	15	15	15	sp|O75369|FLNB_HUMAN Filamin-B OS=Homo sapiens OX=9606 GN=FLNB PE=1 SV=2	1	15	15	15	0	0	0	8	9	0	0	0	0	8	9	0	0	0	0	8	9	0	9	9	9	278.16	2602	2602	0	120.63	0	0	0	4.8	5.5	0	58369000	0	0	0	30258000	28112000	0	0
sp|O75390|CISY_HUMAN	sp|O75390|CISY_HUMAN	12	12	11	sp|O75390|CISY_HUMAN Citrate synthase, mitochondrial OS=Homo sapiens OX=9606 GN=CS PE=1 SV=2	1	12	12	11	5	8	0	4	1	4	5	8	0	4	1	4	5	8	0	4	1	4	24.9	24.9	23.8	51.712	466	466	0	78.372	10.7	17.8	0	8.2	1.9	8.6	213860000	58857000	82170000	0	25013000	819210	46998000	23559000
sp|O75396|SC22B_HUMAN	sp|O75396|SC22B_HUMAN	2	2	2	sp|O75396|SC22B_HUMAN Vesicle-trafficking protein SEC22b OS=Homo sapiens OX=9606 GN=SEC22B PE=1 SV=4	1	2	2	2	0	0	0	2	1	0	0	0	0	2	1	0	0	0	0	2	1	0	11.2	11.2	11.2	24.593	215	215	0	45.584	0	0	0	11.2	6.5	0	13320000	0	0	0	10459000	2860800	0	0
sp|O75400|PR40A_HUMAN	sp|O75400|PR40A_HUMAN	1	1	1	sp|O75400|PR40A_HUMAN Pre-mRNA-processing factor 40 homolog A OS=Homo sapiens OX=9606 GN=PRPF40A PE=1 SV=2	1	1	1	1	0	0	0	0	1	0	0	0	0	0	1	0	0	0	0	0	1	0	1.3	1.3	1.3	108.8	957	957	0.0030364	7.7188	0	0	0	0	1.3	0	4276100	0	0	0	0	4276100	0	0
sp|O75431|MTX2_HUMAN	sp|O75431|MTX2_HUMAN	3	3	3	sp|O75431|MTX2_HUMAN Metaxin-2 OS=Homo sapiens OX=9606 GN=MTX2 PE=1 SV=1	1	3	3	3	0	0	0	2	3	0	0	0	0	2	3	0	0	0	0	2	3	0	12.9	12.9	12.9	29.763	263	263	0	21.211	0	0	0	8.7	12.9	0	20814000	0	0	0	8991700	11822000	0	0
sp|O75489|NDUS3_HUMAN	sp|O75489|NDUS3_HUMAN	6	6	6	sp|O75489|NDUS3_HUMAN NADH dehydrogenase [ubiquinone] iron-sulfur protein 3, mitochondrial OS=Homo sapiens OX=9606 GN=NDUFS3 PE=1 SV=1	1	6	6	6	0	0	0	5	4	0	0	0	0	5	4	0	0	0	0	5	4	0	29.9	29.9	29.9	30.241	264	264	0	40.006	0	0	0	25	18.9	0	45776000	0	0	0	32214000	13562000	0	0
sp|O75531|BAF_HUMAN	sp|O75531|BAF_HUMAN	2	2	2	sp|O75531|BAF_HUMAN Barrier-to-autointegration factor OS=Homo sapiens OX=9606 GN=BANF1 PE=1 SV=1	1	2	2	2	0	0	0	2	0	0	0	0	0	2	0	0	0	0	0	2	0	0	34.8	34.8	34.8	10.058	89	89	0	13.719	0	0	0	34.8	0	0	19722000	0	0	0	19722000	0	0	0
sp|O75533|SF3B1_HUMAN	sp|O75533|SF3B1_HUMAN	35	35	35	sp|O75533|SF3B1_HUMAN Splicing factor 3B subunit 1 OS=Homo sapiens OX=9606 GN=SF3B1 PE=1 SV=3	1	35	35	35	18	15	15	16	25	16	18	15	15	16	25	16	18	15	15	16	25	16	36.3	36.3	36.3	145.83	1304	1304	0	323.31	19.2	17.3	15.3	19.2	26.8	16	759340000	120160000	86322000	75383000	183040000	204250000	90187000	12124000
sp|O75643|U520_HUMAN	sp|O75643|U520_HUMAN	47	47	47	sp|O75643|U520_HUMAN U5 small nuclear ribonucleoprotein 200 kDa helicase OS=Homo sapiens OX=9606 GN=SNRNP200 PE=1 SV=2	1	47	47	47	19	36	11	14	13	34	19	36	11	14	13	34	19	36	11	14	13	34	24.8	24.8	24.8	244.5	2136	2136	0	323.31	10.3	19.4	5.5	8	7.8	17.9	844630000	124880000	217550000	51558000	108500000	66206000	275940000	13448000
sp|O75688|PPM1B_HUMAN;sp|P35813|PPM1A_HUMAN	sp|O75688|PPM1B_HUMAN	11;1	11;1	11;1	sp|O75688|PPM1B_HUMAN Protein phosphatase 1B OS=Homo sapiens OX=9606 GN=PPM1B PE=1 SV=1	2	11	11	11	2	2	2	6	7	2	2	2	2	6	7	2	2	2	2	6	7	2	34.2	34.2	34.2	52.642	479	479;382	0	132.84	6.3	10.6	4.6	16.9	19.8	4.8	110750000	6334200	3303000	10134000	39473000	47117000	4391600	3354400
sp|O75821|EIF3G_HUMAN	sp|O75821|EIF3G_HUMAN	7	7	7	sp|O75821|EIF3G_HUMAN Eukaryotic translation initiation factor 3 subunit G OS=Homo sapiens OX=9606 GN=EIF3G PE=1 SV=2	1	7	7	7	3	5	2	4	4	6	3	5	2	4	4	6	3	5	2	4	4	6	25.3	25.3	25.3	35.611	320	320	0	82.041	7.8	14.7	7.2	11.9	15.6	17.5	167940000	13165000	33398000	8132700	23280000	31250000	58713000	8642800
sp|O75832|PSD10_HUMAN	sp|O75832|PSD10_HUMAN	1	1	1	sp|O75832|PSD10_HUMAN 26S proteasome non-ATPase regulatory subunit 10 OS=Homo sapiens OX=9606 GN=PSMD10 PE=1 SV=1	1	1	1	1	0	0	0	0	1	0	0	0	0	0	1	0	0	0	0	0	1	0	4.4	4.4	4.4	24.428	226	226	0.0036832	6.5002	0	0	0	0	4.4	0	1585800	0	0	0	0	1585800	0	0
sp|O75844|FACE1_HUMAN	sp|O75844|FACE1_HUMAN	2	2	2	sp|O75844|FACE1_HUMAN CAAX prenyl protease 1 homolog OS=Homo sapiens OX=9606 GN=ZMPSTE24 PE=1 SV=2	1	2	2	2	0	0	0	1	2	0	0	0	0	1	2	0	0	0	0	1	2	0	6.5	6.5	6.5	54.812	475	475	0	29.523	0	0	0	2.3	6.5	0	12349000	0	0	0	5254100	7095200	0	0
sp|O75874|IDHC_HUMAN	sp|O75874|IDHC_HUMAN	9	8	8	sp|O75874|IDHC_HUMAN Isocitrate dehydrogenase [NADP] cytoplasmic OS=Homo sapiens OX=9606 GN=IDH1 PE=1 SV=2	1	9	8	8	0	0	0	7	6	0	0	0	0	7	5	0	0	0	0	7	5	0	25.1	22.9	22.9	46.659	414	414	0	64.703	0	0	0	19.8	18.1	0	55550000	0	0	0	36644000	18906000	0	0
sp|O75909|CCNK_HUMAN	sp|O75909|CCNK_HUMAN	1	1	1	sp|O75909|CCNK_HUMAN Cyclin-K OS=Homo sapiens OX=9606 GN=CCNK PE=1 SV=2	1	1	1	1	1	1	0	1	0	1	1	1	0	1	0	1	1	1	0	1	0	1	2.8	2.8	2.8	64.239	580	580	0	29.251	2.8	2.8	0	2.8	0	2.8	8224600	1494300	1995300	0	2913000	0	1822000	0
sp|O75915|PRAF3_HUMAN	sp|O75915|PRAF3_HUMAN	2	2	2	sp|O75915|PRAF3_HUMAN PRA1 family protein 3 OS=Homo sapiens OX=9606 GN=ARL6IP5 PE=1 SV=1	1	2	2	2	0	0	0	0	2	0	0	0	0	0	2	0	0	0	0	0	2	0	10.6	10.6	10.6	21.614	188	188	0	11.454	0	0	0	0	10.6	0	3898800	0	0	0	0	3898800	0	0
sp|O75947|ATP5H_HUMAN	sp|O75947|ATP5H_HUMAN	5	5	5	sp|O75947|ATP5H_HUMAN ATP synthase subunit d, mitochondrial OS=Homo sapiens OX=9606 GN=ATP5PD PE=1 SV=3	1	5	5	5	0	0	0	5	4	0	0	0	0	5	4	0	0	0	0	5	4	0	43.5	43.5	43.5	18.491	161	161	0	40.501	0	0	0	43.5	35.4	0	121340000	0	0	0	77257000	44083000	0	0
sp|O75964|ATP5L_HUMAN	sp|O75964|ATP5L_HUMAN	3	3	3	sp|O75964|ATP5L_HUMAN ATP synthase subunit g, mitochondrial OS=Homo sapiens OX=9606 GN=ATP5MG PE=1 SV=3	1	3	3	3	0	0	0	3	2	0	0	0	0	3	2	0	0	0	0	3	2	0	26.2	26.2	26.2	11.428	103	103	0	22.381	0	0	0	26.2	25.2	0	60568000	0	0	0	41871000	18697000	0	0
sp|O75976|CBPD_HUMAN	sp|O75976|CBPD_HUMAN	2	2	2	sp|O75976|CBPD_HUMAN Carboxypeptidase D OS=Homo sapiens OX=9606 GN=CPD PE=1 SV=2	1	2	2	2	0	0	0	1	0	1	0	0	0	1	0	1	0	0	0	1	0	1	2.4	2.4	2.4	152.93	1380	1380	0	13.459	0	0	0	1.1	0	1.3	4045100	0	0	0	4045100	0	0	0
sp|O76021|RL1D1_HUMAN	sp|O76021|RL1D1_HUMAN	4	4	4	sp|O76021|RL1D1_HUMAN Ribosomal L1 domain-containing protein 1 OS=Homo sapiens OX=9606 GN=RSL1D1 PE=1 SV=3	1	4	4	4	1	0	1	1	3	2	1	0	1	1	3	2	1	0	1	1	3	2	9.4	9.4	9.4	54.972	490	490	0	29.869	2.4	0	2.4	2.4	7.8	4.1	24000000	1458100	0	1923000	5327000	7641500	7650900	0
sp|O76031|CLPX_HUMAN	sp|O76031|CLPX_HUMAN	1	1	1	sp|O76031|CLPX_HUMAN ATP-dependent Clp protease ATP-binding subunit clpX-like, mitochondrial OS=Homo sapiens OX=9606 GN=CLPX PE=1 SV=2	1	1	1	1	0	0	0	0	1	0	0	0	0	0	1	0	0	0	0	0	1	0	2.4	2.4	2.4	69.223	633	633	0.0029268	7.0914	0	0	0	0	2.4	0	1023500	0	0	0	0	1023500	0	0
sp|O76062|ERG24_HUMAN	sp|O76062|ERG24_HUMAN	1	1	1	sp|O76062|ERG24_HUMAN Delta(14)-sterol reductase TM7SF2 OS=Homo sapiens OX=9606 GN=TM7SF2 PE=1 SV=3	1	1	1	1	0	0	0	0	1	0	0	0	0	0	1	0	0	0	0	0	1	0	3.1	3.1	3.1	46.405	418	418	0.003212	9.2885	0	0	0	0	3.1	0	4764400	0	0	0	0	4764400	0	0
sp|O94776|MTA2_HUMAN	sp|O94776|MTA2_HUMAN	2	1	1	sp|O94776|MTA2_HUMAN Metastasis-associated protein MTA2 OS=Homo sapiens OX=9606 GN=MTA2 PE=1 SV=1	1	2	1	1	0	0	0	1	1	0	0	0	0	1	0	0	0	0	0	1	0	0	2.8	1.3	1.3	75.022	668	668	0.0084962	5.9056	0	0	0	1.3	1.5	0	1639200	0	0	0	1639200	0	0	0
sp|O94832|MYO1D_HUMAN	sp|O94832|MYO1D_HUMAN	3	3	3	sp|O94832|MYO1D_HUMAN Unconventional myosin-Id OS=Homo sapiens OX=9606 GN=MYO1D PE=1 SV=2	1	3	3	3	0	0	0	0	3	0	0	0	0	0	3	0	0	0	0	0	3	0	4.3	4.3	4.3	116.2	1006	1006	0	23.804	0	0	0	0	4.3	0	5540700	0	0	0	0	5540700	0	0
sp|O94906|PRP6_HUMAN	sp|O94906|PRP6_HUMAN	20	20	20	sp|O94906|PRP6_HUMAN Pre-mRNA-processing factor 6 OS=Homo sapiens OX=9606 GN=PRPF6 PE=1 SV=1	1	20	20	20	9	12	2	7	2	16	9	12	2	7	2	16	9	12	2	7	2	16	22.5	22.5	22.5	106.92	941	941	0	154.04	10	13.5	2.7	8.3	2.4	16.8	348840000	46418000	66504000	7344500	39741000	8936800	179900000	10872000
sp|O94915|FRYL_HUMAN	sp|O94915|FRYL_HUMAN	7	7	7	sp|O94915|FRYL_HUMAN Protein furry homolog-like OS=Homo sapiens OX=9606 GN=FRYL PE=1 SV=2	1	7	7	7	0	4	1	1	0	4	0	4	1	1	0	4	0	4	1	1	0	4	2.7	2.7	2.7	339.59	3013	3013	0	52.29	0	1.4	0.6	0.4	0	1.6	14561000	0	6274400	2701100	382330	0	5203100	0
sp|O94992|HEXI1_HUMAN	sp|O94992|HEXI1_HUMAN	1	1	1	sp|O94992|HEXI1_HUMAN Protein HEXIM1 OS=Homo sapiens OX=9606 GN=HEXIM1 PE=1 SV=1	1	1	1	1	1	0	1	0	0	0	1	0	1	0	0	0	1	0	1	0	0	0	3.1	3.1	3.1	40.623	359	359	0.0037453	6.6544	3.1	0	3.1	0	0	0	1447800	840550	0	607280	0	0	0	0
sp|O95071|UBR5_HUMAN	sp|O95071|UBR5_HUMAN	34	34	34	sp|O95071|UBR5_HUMAN E3 ubiquitin-protein ligase UBR5 OS=Homo sapiens OX=9606 GN=UBR5 PE=1 SV=2	1	34	34	34	11	23	6	4	3	23	11	23	6	4	3	23	11	23	6	4	3	23	14.9	14.9	14.9	309.35	2799	2799	0	315.61	5	9.5	2.7	2.3	1.5	10.8	271740000	43683000	89200000	14204000	10311000	4990300	109350000	4746700
sp|O95104|SCAF4_HUMAN;sp|Q9UPN6|SCAF8_HUMAN	sp|O95104|SCAF4_HUMAN	3;1	3;1	3;1	sp|O95104|SCAF4_HUMAN SR-related and CTD-associated factor 4 OS=Homo sapiens OX=9606 GN=SCAF4 PE=1 SV=3	2	3	3	3	1	1	0	0	2	1	1	1	0	0	2	1	1	1	0	0	2	1	3.2	3.2	3.2	125.87	1147	1147;1271	0	19.53	0.6	0.6	0	0	2.6	0.6	8886700	655720	927330	0	0	6204600	1099000	0
sp|O95182|NDUA7_HUMAN	sp|O95182|NDUA7_HUMAN	1	1	1	sp|O95182|NDUA7_HUMAN NADH dehydrogenase [ubiquinone] 1 alpha subcomplex subunit 7 OS=Homo sapiens OX=9606 GN=NDUFA7 PE=1 SV=3	1	1	1	1	0	0	0	1	1	0	0	0	0	1	1	0	0	0	0	1	1	0	15.9	15.9	15.9	12.551	113	113	0.003112	8.1765	0	0	0	15.9	15.9	0	15226000	0	0	0	6190000	9036200	0	0
sp|O95197|RTN3_HUMAN	sp|O95197|RTN3_HUMAN	1	1	1	sp|O95197|RTN3_HUMAN Reticulon-3 OS=Homo sapiens OX=9606 GN=RTN3 PE=1 SV=2	1	1	1	1	0	1	0	1	1	0	0	1	0	1	1	0	0	1	0	1	1	0	1.1	1.1	1.1	112.61	1032	1032	0.003006	7.5684	0	1.1	0	1.1	1.1	0	24175000	0	5032400	0	12892000	6250600	0	0
sp|O95202|LETM1_HUMAN	sp|O95202|LETM1_HUMAN	2	2	2	sp|O95202|LETM1_HUMAN Mitochondrial proton/calcium exchanger protein OS=Homo sapiens OX=9606 GN=LETM1 PE=1 SV=1	1	2	2	2	0	0	0	2	2	0	0	0	0	2	2	0	0	0	0	2	2	0	3.2	3.2	3.2	83.353	739	739	0	21.332	0	0	0	3.2	3.2	0	21366000	0	0	0	14153000	7213000	0	0
sp|O95218|ZRAB2_HUMAN	sp|O95218|ZRAB2_HUMAN	5	5	5	sp|O95218|ZRAB2_HUMAN Zinc finger Ran-binding domain-containing protein 2 OS=Homo sapiens OX=9606 GN=ZRANB2 PE=1 SV=2	1	5	5	5	2	2	1	1	2	2	2	2	1	1	2	2	2	2	1	1	2	2	18.8	18.8	18.8	37.404	330	330	0	62.144	7.9	7.6	3	2.4	7.3	7	46116000	5685000	8740100	3038900	7079900	5915700	15657000	0
sp|O95232|LC7L3_HUMAN	sp|O95232|LC7L3_HUMAN	3	3	3	sp|O95232|LC7L3_HUMAN Luc7-like protein 3 OS=Homo sapiens OX=9606 GN=LUC7L3 PE=1 SV=2	1	3	3	3	2	2	0	3	2	1	2	2	0	3	2	1	2	2	0	3	2	1	10	10	10	51.466	432	432	0	45.317	6.7	6.7	0	10	5.8	4.2	36777000	4849000	4287600	0	18759000	6092400	2789300	3186300
sp|O95292|VAPB_HUMAN	sp|O95292|VAPB_HUMAN	3	3	2	sp|O95292|VAPB_HUMAN Vesicle-associated membrane protein-associated protein B/C OS=Homo sapiens OX=9606 GN=VAPB PE=1 SV=3	1	3	3	2	0	0	0	3	1	0	0	0	0	3	1	0	0	0	0	2	1	0	14.8	14.8	9.9	27.228	243	243	0	19.708	0	0	0	14.8	5.3	0	11718000	0	0	0	9300800	2417600	0	0
sp|O95299|NDUAA_HUMAN	sp|O95299|NDUAA_HUMAN	4	4	4	sp|O95299|NDUAA_HUMAN NADH dehydrogenase [ubiquinone] 1 alpha subcomplex subunit 10, mitochondrial OS=Homo sapiens OX=9606 GN=NDUFA10 PE=1 SV=1	1	4	4	4	0	0	0	1	3	0	0	0	0	1	3	0	0	0	0	1	3	0	10.7	10.7	10.7	40.75	355	355	0	24.218	0	0	0	3.4	7.3	0	15708000	0	0	0	7992600	7715000	0	0
sp|O95400|CD2B2_HUMAN	sp|O95400|CD2B2_HUMAN	3	3	3	sp|O95400|CD2B2_HUMAN CD2 antigen cytoplasmic tail-binding protein 2 OS=Homo sapiens OX=9606 GN=CD2BP2 PE=1 SV=1	1	3	3	3	1	2	1	0	0	1	1	2	1	0	0	1	1	2	1	0	0	1	10.3	10.3	10.3	37.646	341	341	0	20.764	2.9	6.2	2.9	0	0	4.1	10624000	0	7965300	0	0	0	2659100	0
sp|O95425|SVIL_HUMAN	sp|O95425|SVIL_HUMAN	1	1	1	sp|O95425|SVIL_HUMAN Supervillin OS=Homo sapiens OX=9606 GN=SVIL PE=1 SV=2	1	1	1	1	1	0	1	0	0	0	1	0	1	0	0	0	1	0	1	0	0	0	0.6	0.6	0.6	247.74	2214	2214	0	11.658	0.6	0	0.6	0	0	0	385790	0	0	385790	0	0	0	0
sp|O95573|ACSL3_HUMAN;sp|O60488|ACSL4_HUMAN	sp|O95573|ACSL3_HUMAN	5;1	5;1	5;1	sp|O95573|ACSL3_HUMAN Long-chain-fatty-acid--CoA ligase 3 OS=Homo sapiens OX=9606 GN=ACSL3 PE=1 SV=3	2	5	5	5	0	0	0	2	4	0	0	0	0	2	4	0	0	0	0	2	4	0	11.8	11.8	11.8	80.419	720	720;711	0	38.506	0	0	0	4.4	9.7	0	25972000	0	0	0	10488000	15483000	0	0
sp|O95602|RPA1_HUMAN	sp|O95602|RPA1_HUMAN	1	1	1	sp|O95602|RPA1_HUMAN DNA-directed RNA polymerase I subunit RPA1 OS=Homo sapiens OX=9606 GN=POLR1A PE=1 SV=2	1	1	1	1	0	0	0	0	0	1	0	0	0	0	0	1	0	0	0	0	0	1	0.9	0.9	0.9	194.81	1720	1720	0.0045372	6.3537	0	0	0	0	0	0.9	129500	0	0	0	0	0	129500	0
sp|O95747|OXSR1_HUMAN	sp|O95747|OXSR1_HUMAN	1	1	1	sp|O95747|OXSR1_HUMAN Serine/threonine-protein kinase OSR1 OS=Homo sapiens OX=9606 GN=OXSR1 PE=1 SV=1	1	1	1	1	0	0	0	1	0	0	0	0	0	1	0	0	0	0	0	1	0	0	2.8	2.8	2.8	58.022	527	527	0	16.029	0	0	0	2.8	0	0	3444600	0	0	0	3444600	0	0	0
sp|O95777|LSM8_HUMAN	sp|O95777|LSM8_HUMAN	2	2	2	sp|O95777|LSM8_HUMAN U6 snRNA-associated Sm-like protein LSm8 OS=Homo sapiens OX=9606 GN=LSM8 PE=1 SV=3	1	2	2	2	0	1	1	1	0	2	0	1	1	1	0	2	0	1	1	1	0	2	27.1	27.1	27.1	10.403	96	96	0	13.754	0	16.7	10.4	16.7	0	27.1	17247000	0	1950000	698020	9087700	0	5511100	0
sp|O95782|AP2A1_HUMAN	sp|O95782|AP2A1_HUMAN	1	1	1	sp|O95782|AP2A1_HUMAN AP-2 complex subunit alpha-1 OS=Homo sapiens OX=9606 GN=AP2A1 PE=1 SV=3	1	1	1	1	0	0	0	1	0	0	0	0	0	1	0	0	0	0	0	1	0	0	1.5	1.5	1.5	107.54	977	977	0.006087	6.0309	0	0	0	1.5	0	0	948830	0	0	0	948830	0	0	0
sp|O95785|WIZ_HUMAN	sp|O95785|WIZ_HUMAN	1	1	1	sp|O95785|WIZ_HUMAN Protein Wiz OS=Homo sapiens OX=9606 GN=WIZ PE=1 SV=2	1	1	1	1	0	0	0	0	1	0	0	0	0	0	1	0	0	0	0	0	1	0	0.7	0.7	0.7	178.67	1651	1651	0.0032609	9.8792	0	0	0	0	0.7	0	1474400	0	0	0	0	1474400	0	0
sp|O95793|STAU1_HUMAN	sp|O95793|STAU1_HUMAN	1	1	1	sp|O95793|STAU1_HUMAN Double-stranded RNA-binding protein Staufen homolog 1 OS=Homo sapiens OX=9606 GN=STAU1 PE=1 SV=2	1	1	1	1	0	0	0	0	1	0	0	0	0	0	1	0	0	0	0	0	1	0	2.4	2.4	2.4	63.182	577	577	0	11.378	0	0	0	0	2.4	0	1778500	0	0	0	0	1778500	0	0
sp|O95831|AIFM1_HUMAN	sp|O95831|AIFM1_HUMAN	14	14	14	sp|O95831|AIFM1_HUMAN Apoptosis-inducing factor 1, mitochondrial OS=Homo sapiens OX=9606 GN=AIFM1 PE=1 SV=1	1	14	14	14	0	5	0	10	6	0	0	5	0	10	6	0	0	5	0	10	6	0	30.2	30.2	30.2	66.9	613	613	0	106.05	0	10	0	22	14.7	0	122820000	0	12190000	0	82142000	28484000	0	0
sp|O95881|TXD12_HUMAN	sp|O95881|TXD12_HUMAN	4	4	4	sp|O95881|TXD12_HUMAN Thioredoxin domain-containing protein 12 OS=Homo sapiens OX=9606 GN=TXNDC12 PE=1 SV=1	1	4	4	4	2	1	2	1	3	1	2	1	2	1	3	1	2	1	2	1	3	1	29.7	29.7	29.7	19.206	172	172	0	31.279	14	5.2	13.4	5.2	20.9	5.2	33269000	9028200	1650900	10680000	2351800	7915400	1642800	0
sp|O95994|AGR2_HUMAN;sp|Q8TD06|AGR3_HUMAN	sp|O95994|AGR2_HUMAN	4;1	4;1	4;1	sp|O95994|AGR2_HUMAN Anterior gradient protein 2 homolog OS=Homo sapiens OX=9606 GN=AGR2 PE=1 SV=1	2	4	4	4	0	0	0	3	3	0	0	0	0	3	3	0	0	0	0	3	3	0	22.9	22.9	22.9	19.979	175	175;166	0	31.82	0	0	0	22.3	16.6	0	35071000	0	0	0	17470000	17600000	0	0
sp|O96000|NDUBA_HUMAN	sp|O96000|NDUBA_HUMAN	2	2	2	sp|O96000|NDUBA_HUMAN NADH dehydrogenase [ubiquinone] 1 beta subcomplex subunit 10 OS=Homo sapiens OX=9606 GN=NDUFB10 PE=1 SV=3	1	2	2	2	0	0	0	1	2	0	0	0	0	1	2	0	0	0	0	1	2	0	16.9	16.9	16.9	20.776	172	172	0	12.467	0	0	0	8.1	16.9	0	9898600	0	0	0	4306000	5592600	0	0
sp|O96019|ACL6A_HUMAN	sp|O96019|ACL6A_HUMAN	5	5	5	sp|O96019|ACL6A_HUMAN Actin-like protein 6A OS=Homo sapiens OX=9606 GN=ACTL6A PE=1 SV=1	1	5	5	5	1	0	0	1	3	1	1	0	0	1	3	1	1	0	0	1	3	1	19.1	19.1	19.1	47.46	429	429	0	38.273	2.3	0	0	3.3	13.5	2.3	19530000	1978000	0	0	808080	14227000	2517100	0
sp|P00167|CYB5_HUMAN	sp|P00167|CYB5_HUMAN	3	3	3	sp|P00167|CYB5_HUMAN Cytochrome b5 OS=Homo sapiens OX=9606 GN=CYB5A PE=1 SV=2	1	3	3	3	0	0	0	3	3	0	0	0	0	3	3	0	0	0	0	3	3	0	35.8	35.8	35.8	15.33	134	134	0	19.995	0	0	0	35.8	35.8	0	94526000	0	0	0	54980000	39546000	0	0
sp|P00338|LDHA_HUMAN	sp|P00338|LDHA_HUMAN	7	7	7	sp|P00338|LDHA_HUMAN L-lactate dehydrogenase A chain OS=Homo sapiens OX=9606 GN=LDHA PE=1 SV=2	1	7	7	7	0	0	0	6	2	0	0	0	0	6	2	0	0	0	0	6	2	0	25.6	25.6	25.6	36.688	332	332	0	61.091	0	0	0	21.4	6.9	0	124140000	0	0	0	118450000	5691000	0	0
sp|P00367|DHE3_HUMAN;sp|P49448|DHE4_HUMAN	sp|P00367|DHE3_HUMAN;sp|P49448|DHE4_HUMAN	7;4	7;4	7;4	sp|P00367|DHE3_HUMAN Glutamate dehydrogenase 1, mitochondrial OS=Homo sapiens OX=9606 GN=GLUD1 PE=1 SV=2;sp|P49448|DHE4_HUMAN Glutamate dehydrogenase 2, mitochondrial OS=Homo sapiens OX=9606 GN=GLUD2 PE=1 SV=2	2	7	7	7	0	0	0	5	7	0	0	0	0	5	7	0	0	0	0	5	7	0	14.2	14.2	14.2	61.397	558	558;558	0	51.855	0	0	0	10.2	14.2	0	70707000	0	0	0	40440000	30267000	0	0
sp|P00387|NB5R3_HUMAN	sp|P00387|NB5R3_HUMAN	1	1	1	sp|P00387|NB5R3_HUMAN NADH-cytochrome b5 reductase 3 OS=Homo sapiens OX=9606 GN=CYB5R3 PE=1 SV=3	1	1	1	1	0	0	0	1	1	0	0	0	0	1	1	0	0	0	0	1	1	0	6.3	6.3	6.3	34.234	301	301	0	32.128	0	0	0	6.3	6.3	0	4557400	0	0	0	2988200	1569200	0	0
sp|P00403|COX2_HUMAN	sp|P00403|COX2_HUMAN	2	2	2	sp|P00403|COX2_HUMAN Cytochrome c oxidase subunit 2 OS=Homo sapiens OX=9606 GN=MT-CO2 PE=1 SV=1	1	2	2	2	0	0	0	2	2	0	0	0	0	2	2	0	0	0	0	2	2	0	13.2	13.2	13.2	25.565	227	227	0	16.212	0	0	0	13.2	13.2	0	17499000	0	0	0	12151000	5347500	0	0
sp|P00492|HPRT_HUMAN	sp|P00492|HPRT_HUMAN	2	2	2	sp|P00492|HPRT_HUMAN Hypoxanthine-guanine phosphoribosyltransferase OS=Homo sapiens OX=9606 GN=HPRT1 PE=1 SV=2	1	2	2	2	0	0	0	1	0	1	0	0	0	1	0	1	0	0	0	1	0	1	10.6	10.6	10.6	24.579	218	218	0	13.67	0	0	0	6	0	4.6	7304600	0	0	0	6684900	0	619690	0
sp|P00505|AATM_HUMAN	sp|P00505|AATM_HUMAN	3	3	3	sp|P00505|AATM_HUMAN Aspartate aminotransferase, mitochondrial OS=Homo sapiens OX=9606 GN=GOT2 PE=1 SV=3	1	3	3	3	0	0	0	3	0	0	0	0	0	3	0	0	0	0	0	3	0	0	8.6	8.6	8.6	47.517	430	430	0	38.242	0	0	0	8.6	0	0	27362000	0	0	0	27362000	0	0	0
sp|P00558|PGK1_HUMAN;sp|P07205|PGK2_HUMAN	sp|P00558|PGK1_HUMAN	11;3	11;3	11;3	sp|P00558|PGK1_HUMAN Phosphoglycerate kinase 1 OS=Homo sapiens OX=9606 GN=PGK1 PE=1 SV=3	2	11	11	11	0	0	0	11	4	0	0	0	0	11	4	0	0	0	0	11	4	0	37.2	37.2	37.2	44.614	417	417;417	0	109.19	0	0	0	37.2	12.5	0	160930000	0	0	0	144850000	16081000	0	0
sp|P00846|ATP6_HUMAN	sp|P00846|ATP6_HUMAN	1	1	1	sp|P00846|ATP6_HUMAN ATP synthase subunit a OS=Homo sapiens OX=9606 GN=MT-ATP6 PE=1 SV=1	1	1	1	1	0	0	0	0	1	0	0	0	0	0	1	0	0	0	0	0	1	0	4.4	4.4	4.4	24.817	226	226	0.0030519	7.7935	0	0	0	0	4.4	0	5384000	0	0	0	0	5384000	0	0
sp|P01859|IGHG2_HUMAN	sp|P01859|IGHG2_HUMAN	1	1	1	sp|P01859|IGHG2_HUMAN Immunoglobulin heavy constant gamma 2 OS=Homo sapiens OX=9606 GN=IGHG2 PE=1 SV=2	1	1	1	1	1	1	0	1	1	1	1	1	0	1	1	1	1	1	0	1	1	1	2.8	2.8	2.8	35.9	326	326	0.0030769	8.031	2.8	2.8	0	2.8	2.8	2.8	265720000	92374000	84427000	0	16078000	2521500	70323000	0
sp|P02760|AMBP_HUMAN	sp|P02760|AMBP_HUMAN	1	1	1	sp|P02760|AMBP_HUMAN Protein AMBP OS=Homo sapiens OX=9606 GN=AMBP PE=1 SV=1	1	1	1	1	0	1	0	0	0	0	0	1	0	0	0	0	0	1	0	0	0	0	3.4	3.4	3.4	38.999	352	352	0.0068788	5.9529	0	3.4	0	0	0	0	0	0	0	0	0	0	0	0
sp|P02786|TFR1_HUMAN	sp|P02786|TFR1_HUMAN	12	12	12	sp|P02786|TFR1_HUMAN Transferrin receptor protein 1 OS=Homo sapiens OX=9606 GN=TFRC PE=1 SV=2	1	12	12	12	0	0	0	5	12	0	0	0	0	5	12	0	0	0	0	5	12	0	21.8	21.8	21.8	84.87	760	760	0	131.89	0	0	0	8.3	21.8	0	60813000	0	0	0	18066000	42747000	0	0
sp|P04066|FUCO_HUMAN	sp|P04066|FUCO_HUMAN	2	2	2	sp|P04066|FUCO_HUMAN Tissue alpha-L-fucosidase OS=Homo sapiens OX=9606 GN=FUCA1 PE=1 SV=4	1	2	2	2	0	1	0	1	0	0	0	1	0	1	0	0	0	1	0	1	0	0	3.9	3.9	3.9	53.688	466	466	0	12.016	0	1.5	0	2.4	0	0	1391200	0	0	0	1391200	0	0	0
sp|P04075|ALDOA_HUMAN	sp|P04075|ALDOA_HUMAN	6	6	6	sp|P04075|ALDOA_HUMAN Fructose-bisphosphate aldolase A OS=Homo sapiens OX=9606 GN=ALDOA PE=1 SV=2	1	6	6	6	0	0	0	6	2	0	0	0	0	6	2	0	0	0	0	6	2	0	20.9	20.9	20.9	39.42	364	364	0	40.91	0	0	0	20.9	9.3	0	65458000	0	0	0	60040000	5418600	0	0
sp|P04080|CYTB_HUMAN	sp|P04080|CYTB_HUMAN	2	2	2	sp|P04080|CYTB_HUMAN Cystatin-B OS=Homo sapiens OX=9606 GN=CSTB PE=1 SV=2	1	2	2	2	1	1	1	0	0	2	1	1	1	0	0	2	1	1	1	0	0	2	33.7	33.7	33.7	11.139	98	98	0	15.231	12.2	12.2	12.2	0	0	33.7	26039000	4414800	4801600	3503500	0	0	13319000	0
sp|P04141|CSF2_HUMAN	sp|P04141|CSF2_HUMAN	1	1	1	sp|P04141|CSF2_HUMAN Granulocyte-macrophage colony-stimulating factor OS=Homo sapiens OX=9606 GN=CSF2 PE=1 SV=1	1	1	1	1	0	1	0	0	0	0	0	1	0	0	0	0	0	1	0	0	0	0	7.6	7.6	7.6	16.295	144	144	1	-2	0	7.6	0	0	0	0	0	0	0	0	0	0	0	0
sp|P04264|K2C1_HUMAN;CON__P04264;CON__H-INV:HIT000016045	sp|P04264|K2C1_HUMAN;CON__P04264	32;31;2	30;29;2	21;20;0	sp|P04264|K2C1_HUMAN Keratin, type II cytoskeletal 1 OS=Homo sapiens OX=9606 GN=KRT1 PE=1 SV=6;	3	32	30	21	17	25	11	13	5	11	16	23	10	11	4	10	11	15	6	7	3	7	48.6	45.5	34.3	66.038	644	644;644;99	0	323.31	32.1	42.4	20.7	25.6	11.5	24.1	1049900000	98546000	667380000	121650000	72741000	10824000	78725000	10245000
sp|P04406|G3P_HUMAN	sp|P04406|G3P_HUMAN	10	10	10	sp|P04406|G3P_HUMAN Glyceraldehyde-3-phosphate dehydrogenase OS=Homo sapiens OX=9606 GN=GAPDH PE=1 SV=3	1	10	10	10	0	0	0	10	9	0	0	0	0	10	9	0	0	0	0	10	9	0	39.4	39.4	39.4	36.053	335	335	0	132.2	0	0	0	39.4	39.1	0	787650000	0	0	0	596810000	190840000	0	0
sp|P04843|RPN1_HUMAN	sp|P04843|RPN1_HUMAN	12	12	12	sp|P04843|RPN1_HUMAN Dolichyl-diphosphooligosaccharide--protein glycosyltransferase subunit 1 OS=Homo sapiens OX=9606 GN=RPN1 PE=1 SV=1	1	12	12	12	0	1	0	9	11	0	0	1	0	9	11	0	0	1	0	9	11	0	27.5	27.5	27.5	68.569	607	607	0	102.08	0	1.3	0	19.4	26	0	161920000	0	532520	0	96659000	64729000	0	0
sp|P04844|RPN2_HUMAN	sp|P04844|RPN2_HUMAN	6	6	6	sp|P04844|RPN2_HUMAN Dolichyl-diphosphooligosaccharide--protein glycosyltransferase subunit 2 OS=Homo sapiens OX=9606 GN=RPN2 PE=1 SV=3	1	6	6	6	0	0	0	3	5	0	0	0	0	3	5	0	0	0	0	3	5	0	18.7	18.7	18.7	69.283	631	631	0	68.607	0	0	0	10.1	15.1	0	50084000	0	0	0	26559000	23525000	0	0
sp|Q99878|H2A1J_HUMAN;sp|Q96KK5|H2A1H_HUMAN;sp|Q9BTM1|H2AJ_HUMAN;sp|Q16777|H2A2C_HUMAN;sp|Q93077|H2A1C_HUMAN;sp|Q7L7L0|H2A3_HUMAN;sp|Q6FI13|H2A2A_HUMAN;sp|P20671|H2A1D_HUMAN;sp|P0C0S8|H2A1_HUMAN;sp|P04908|H2A1B_HUMAN;sp|Q8IUE6|H2A2B_HUMAN;sp|Q96QV6|H2A1A_HUMAN;sp|Q71UI9|H2AV_HUMAN;sp|P0C0S5|H2AZ_HUMAN;sp|P16104|H2AX_HUMAN	sp|Q99878|H2A1J_HUMAN;sp|Q96KK5|H2A1H_HUMAN;sp|Q9BTM1|H2AJ_HUMAN;sp|Q16777|H2A2C_HUMAN;sp|Q93077|H2A1C_HUMAN;sp|Q7L7L0|H2A3_HUMAN;sp|Q6FI13|H2A2A_HUMAN;sp|P20671|H2A1D_HUMAN;sp|P0C0S8|H2A1_HUMAN;sp|P04908|H2A1B_HUMAN;sp|Q8IUE6|H2A2B_HUMAN;sp|Q96QV6|H2A1A_HUMAN	3;3;3;3;3;3;3;3;3;3;2;2;1;1;1	3;3;3;3;3;3;3;3;3;3;2;2;1;1;1	3;3;3;3;3;3;3;3;3;3;2;2;1;1;1	sp|Q99878|H2A1J_HUMAN Histone H2A type 1-J OS=Homo sapiens OX=9606 GN=H2AC14 PE=1 SV=3;sp|Q96KK5|H2A1H_HUMAN Histone H2A type 1-H OS=Homo sapiens OX=9606 GN=H2AC12 PE=1 SV=3;sp|Q9BTM1|H2AJ_HUMAN Histone H2A.J OS=Homo sapiens OX=9606 GN=H2AJ PE=1 SV=1;sp|Q1	15	3	3	3	1	1	0	3	2	0	1	1	0	3	2	0	1	1	0	3	2	0	28.9	28.9	28.9	13.936	128	128;128;129;129;130;130;130;130;130;130;130;131;128;128;143	0	21.067	7	7	0	28.9	21.9	0	113230000	4239000	5580500	0	34778000	68633000	0	0
sp|P05023|AT1A1_HUMAN;sp|P13637|AT1A3_HUMAN;sp|P50993|AT1A2_HUMAN;sp|P20648|ATP4A_HUMAN;sp|Q13733|AT1A4_HUMAN;sp|P54707|AT12A_HUMAN	sp|P05023|AT1A1_HUMAN	9;4;3;2;1;1	9;4;3;2;1;1	9;4;3;2;1;1	sp|P05023|AT1A1_HUMAN Sodium/potassium-transporting ATPase subunit alpha-1 OS=Homo sapiens OX=9606 GN=ATP1A1 PE=1 SV=1	6	9	9	9	0	0	0	7	4	0	0	0	0	7	4	0	0	0	0	7	4	0	12.3	12.3	12.3	112.89	1023	1023;1013;1020;1035;1029;1039	0	81.438	0	0	0	9.8	5.1	0	87638000	0	0	0	69114000	18523000	0	0
sp|P05067|A4_HUMAN	sp|P05067|A4_HUMAN	1	1	1	sp|P05067|A4_HUMAN Amyloid-beta precursor protein OS=Homo sapiens OX=9606 GN=APP PE=1 SV=3	1	1	1	1	0	0	0	1	0	0	0	0	0	1	0	0	0	0	0	1	0	0	1.6	1.6	1.6	86.942	770	770	0.0030151	7.5941	0	0	0	1.6	0	0	5111300	0	0	0	5111300	0	0	0
sp|P05090|APOD_HUMAN	sp|P05090|APOD_HUMAN	2	2	2	sp|P05090|APOD_HUMAN Apolipoprotein D OS=Homo sapiens OX=9606 GN=APOD PE=1 SV=1	1	2	2	2	0	0	0	2	0	0	0	0	0	2	0	0	0	0	0	2	0	0	9.5	9.5	9.5	21.275	189	189	0	11.259	0	0	0	9.5	0	0	28548000	0	0	0	28548000	0	0	0
sp|P05109|S10A8_HUMAN	sp|P05109|S10A8_HUMAN	2	2	2	sp|P05109|S10A8_HUMAN Protein S100-A8 OS=Homo sapiens OX=9606 GN=S100A8 PE=1 SV=1	1	2	2	2	2	0	0	0	0	0	2	0	0	0	0	0	2	0	0	0	0	0	20.4	20.4	20.4	10.834	93	93	0	11.7	20.4	0	0	0	0	0	10499000	10499000	0	0	0	0	0	0
sp|P05114|HMGN1_HUMAN	sp|P05114|HMGN1_HUMAN	1	1	1	sp|P05114|HMGN1_HUMAN Non-histone chromosomal protein HMG-14 OS=Homo sapiens OX=9606 GN=HMGN1 PE=1 SV=3	1	1	1	1	0	0	0	1	0	0	0	0	0	1	0	0	0	0	0	1	0	0	13	13	13	10.659	100	100	0.0028626	6.8936	0	0	0	13	0	0	2540400	0	0	0	2540400	0	0	0
sp|P05141|ADT2_HUMAN;sp|P12235|ADT1_HUMAN;sp|Q9H0C2|ADT4_HUMAN	sp|P05141|ADT2_HUMAN;sp|P12235|ADT1_HUMAN	8;4;1	8;4;1	2;0;0	sp|P05141|ADT2_HUMAN ADP/ATP translocase 2 OS=Homo sapiens OX=9606 GN=SLC25A5 PE=1 SV=7;sp|P12235|ADT1_HUMAN ADP/ATP translocase 1 OS=Homo sapiens OX=9606 GN=SLC25A4 PE=1 SV=4	3	8	8	2	0	0	0	4	7	0	0	0	0	4	7	0	0	0	0	0	2	0	25.8	25.8	7.4	32.852	298	298;298;315	0	51.14	0	0	0	12.8	22.8	0	105390000	0	0	0	42077000	63310000	0	0
sp|P05166|PCCB_HUMAN	sp|P05166|PCCB_HUMAN	1	1	1	sp|P05166|PCCB_HUMAN Propionyl-CoA carboxylase beta chain, mitochondrial OS=Homo sapiens OX=9606 GN=PCCB PE=1 SV=3	1	1	1	1	0	0	0	1	1	0	0	0	0	1	1	0	0	0	0	1	1	0	2.8	2.8	2.8	58.215	539	539	0.0028818	6.9368	0	0	0	2.8	2.8	0	1649000	0	0	0	1145100	503840	0	0
sp|P05198|IF2A_HUMAN	sp|P05198|IF2A_HUMAN	7	7	7	sp|P05198|IF2A_HUMAN Eukaryotic translation initiation factor 2 subunit 1 OS=Homo sapiens OX=9606 GN=EIF2S1 PE=1 SV=3	1	7	7	7	0	3	0	3	3	4	0	3	0	3	3	4	0	3	0	3	3	4	22.9	22.9	22.9	36.112	315	315	0	57.446	0	8.9	0	11.1	9.2	13	63183000	0	12704000	0	32124000	7350000	11005000	0
sp|P05204|HMGN2_HUMAN;sp|Q15651|HMGN3_HUMAN	sp|P05204|HMGN2_HUMAN;sp|Q15651|HMGN3_HUMAN	1;1	1;1	1;1	sp|P05204|HMGN2_HUMAN Non-histone chromosomal protein HMG-17 OS=Homo sapiens OX=9606 GN=HMGN2 PE=1 SV=3;sp|Q15651|HMGN3_HUMAN High mobility group nucleosome-binding domain-containing protein 3 OS=Homo sapiens OX=9606 GN=HMGN3 PE=1 SV=2	2	1	1	1	0	0	0	1	0	0	0	0	0	1	0	0	0	0	0	1	0	0	14.4	14.4	14.4	9.3926	90	90;99	0.0092984	5.8844	0	0	0	14.4	0	0	5719600	0	0	0	5719600	0	0	0
sp|P05386|RLA1_HUMAN	sp|P05386|RLA1_HUMAN	2	1	1	sp|P05386|RLA1_HUMAN 60S acidic ribosomal protein P1 OS=Homo sapiens OX=9606 GN=RPLP1 PE=1 SV=1	1	2	1	1	1	1	0	2	2	1	1	1	0	1	1	1	1	1	0	1	1	1	28.9	14	14	11.514	114	114	0	12.462	14	14	0	28.9	28.9	14	188640000	6109900	27962000	0	63665000	76370000	14536000	0
sp|P05387|RLA2_HUMAN	sp|P05387|RLA2_HUMAN	6	6	5	sp|P05387|RLA2_HUMAN 60S acidic ribosomal protein P2 OS=Homo sapiens OX=9606 GN=RPLP2 PE=1 SV=1	1	6	6	5	1	2	2	5	6	3	1	2	2	5	6	3	1	2	2	4	5	3	85.2	85.2	70.4	11.665	115	115	0	85.391	28.7	27	39.1	84.3	85.2	55.7	975770000	15102000	18081000	17662000	501100000	368590000	55233000	4709300
sp|P05388|RLA0_HUMAN;sp|Q8NHW5|RLA0L_HUMAN	sp|P05388|RLA0_HUMAN;sp|Q8NHW5|RLA0L_HUMAN	9;5	9;5	9;5	sp|P05388|RLA0_HUMAN 60S acidic ribosomal protein P0 OS=Homo sapiens OX=9606 GN=RPLP0 PE=1 SV=1;sp|Q8NHW5|RLA0L_HUMAN 60S acidic ribosomal protein P0-like OS=Homo sapiens OX=9606 GN=RPLP0P6 PE=5 SV=1	2	9	9	9	6	8	1	7	8	7	6	8	1	7	8	7	6	8	1	7	8	7	36.9	36.9	36.9	34.273	317	317;317	0	110.22	26.5	34.7	9.8	32.5	34.7	31.2	768140000	55937000	170470000	6947000	246660000	181840000	106280000	21737000
sp|P05455|LA_HUMAN	sp|P05455|LA_HUMAN	8	8	8	sp|P05455|LA_HUMAN Lupus La protein OS=Homo sapiens OX=9606 GN=SSB PE=1 SV=2	1	8	8	8	0	0	0	7	2	1	0	0	0	7	2	1	0	0	0	7	2	1	22.1	22.1	22.1	46.836	408	408	0	66.629	0	0	0	22.1	6.4	2.2	70827000	0	0	0	65118000	5008800	700370	0
sp|P05783|K1C18_HUMAN;CON__H-INV:HIT000015463	sp|P05783|K1C18_HUMAN	3;1	2;1	1;1	sp|P05783|K1C18_HUMAN Keratin, type I cytoskeletal 18 OS=Homo sapiens OX=9606 GN=KRT18 PE=1 SV=2	2	3	2	1	0	1	0	2	0	0	0	0	0	2	0	0	0	0	0	1	0	0	7.4	5.8	3	48.057	430	430;295	0	15.59	0	1.6	0	5.8	0	0	3597900	0	0	0	3597900	0	0	0
sp|P06241|FYN_HUMAN;sp|P07947|YES_HUMAN;sp|P12931|SRC_HUMAN;sp|P06239|LCK_HUMAN;sp|P07948|LYN_HUMAN;sp|P08631|HCK_HUMAN	sp|P06241|FYN_HUMAN;sp|P07947|YES_HUMAN;sp|P12931|SRC_HUMAN	3;3;2;1;1;1	3;3;2;1;1;1	3;3;2;1;1;1	sp|P06241|FYN_HUMAN Tyrosine-protein kinase Fyn OS=Homo sapiens OX=9606 GN=FYN PE=1 SV=3;sp|P07947|YES_HUMAN Tyrosine-protein kinase Yes OS=Homo sapiens OX=9606 GN=YES1 PE=1 SV=3;sp|P12931|SRC_HUMAN Proto-oncogene tyrosine-protein kinase Src OS=Homo sapien	6	3	3	3	0	1	0	1	2	0	0	1	0	1	2	0	0	1	0	1	2	0	5.6	5.6	5.6	60.761	537	537;543;536;509;512;526	0	17.876	0	2.2	0	1.5	3.4	0	4425700	0	0	0	537280	3888400	0	0
sp|P06312|KV401_HUMAN	sp|P06312|KV401_HUMAN	2	2	2	sp|P06312|KV401_HUMAN Immunoglobulin kappa variable 4-1 OS=Homo sapiens OX=9606 GN=IGKV4-1 PE=1 SV=1	1	2	2	2	2	2	1	0	0	2	2	2	1	0	0	2	2	2	1	0	0	2	14.9	14.9	14.9	13.38	121	121	0	23.158	14.9	14.9	7.4	0	0	14.9	21399000	7083900	6908000	0	0	0	7407400	4299500
sp|P06454|PTMA_HUMAN	sp|P06454|PTMA_HUMAN	3	3	3	sp|P06454|PTMA_HUMAN Prothymosin alpha OS=Homo sapiens OX=9606 GN=PTMA PE=1 SV=2	1	3	3	3	0	0	0	2	3	0	0	0	0	2	3	0	0	0	0	2	3	0	26.1	26.1	26.1	12.203	111	111	0	71.93	0	0	0	13.5	26.1	0	203510000	0	0	0	154190000	49322000	0	0
sp|P06576|ATPB_HUMAN	sp|P06576|ATPB_HUMAN	24	24	24	sp|P06576|ATPB_HUMAN ATP synthase subunit beta, mitochondrial OS=Homo sapiens OX=9606 GN=ATP5F1B PE=1 SV=3	1	24	24	24	0	0	0	21	21	0	0	0	0	21	21	0	0	0	0	21	21	0	66	66	66	56.559	529	529	0	323.31	0	0	0	58.2	58.4	0	3722600000	0	0	0	2150600000	1572100000	0	0
sp|P06702|S10A9_HUMAN	sp|P06702|S10A9_HUMAN	3	3	3	sp|P06702|S10A9_HUMAN Protein S100-A9 OS=Homo sapiens OX=9606 GN=S100A9 PE=1 SV=1	1	3	3	3	3	0	0	0	0	0	3	0	0	0	0	0	3	0	0	0	0	0	30.7	30.7	30.7	13.242	114	114	0	49.367	30.7	0	0	0	0	0	14839000	14839000	0	0	0	0	0	0
sp|P06730|IF4E_HUMAN	sp|P06730|IF4E_HUMAN	1	1	1	sp|P06730|IF4E_HUMAN Eukaryotic translation initiation factor 4E OS=Homo sapiens OX=9606 GN=EIF4E PE=1 SV=2	1	1	1	1	0	0	0	0	0	1	0	0	0	0	0	1	0	0	0	0	0	1	3.2	3.2	3.2	25.097	217	217	0.006867	5.9521	0	0	0	0	0	3.2	881800	0	0	0	0	0	881800	0
sp|P06733|ENOA_HUMAN;sp|P13929|ENOB_HUMAN;sp|P09104|ENOG_HUMAN	sp|P06733|ENOA_HUMAN	12;1;1	12;1;1	12;1;1	sp|P06733|ENOA_HUMAN Alpha-enolase OS=Homo sapiens OX=9606 GN=ENO1 PE=1 SV=2	3	12	12	12	0	0	0	12	8	0	0	0	0	12	8	0	0	0	0	12	8	0	35.9	35.9	35.9	47.168	434	434;434;434	0	164.91	0	0	0	35.9	24.7	0	293340000	0	0	0	243390000	49947000	0	0
sp|P06744|G6PI_HUMAN;CON__Q3ZBD7;sp|Q8N196|SIX5_HUMAN	sp|P06744|G6PI_HUMAN	7;2;1	7;2;1	7;2;1	sp|P06744|G6PI_HUMAN Glucose-6-phosphate isomerase OS=Homo sapiens OX=9606 GN=GPI PE=1 SV=4	3	7	7	7	0	0	0	7	5	0	0	0	0	7	5	0	0	0	0	7	5	0	14.7	14.7	14.7	63.146	558	558;557;739	0	123.34	0	0	0	14.7	12	0	103860000	0	0	0	86863000	16997000	0	0
sp|P06748|NPM_HUMAN	sp|P06748|NPM_HUMAN	7	7	7	sp|P06748|NPM_HUMAN Nucleophosmin OS=Homo sapiens OX=9606 GN=NPM1 PE=1 SV=2	1	7	7	7	0	3	2	6	6	5	0	3	2	6	6	5	0	3	2	6	6	5	31.3	31.3	31.3	32.575	294	294	0	111.02	0	13.9	7.8	24.1	24.1	23.8	717330000	0	37338000	12429000	285690000	337910000	43962000	0
sp|P06753|TPM3_HUMAN	sp|P06753|TPM3_HUMAN	3	3	3	sp|P06753|TPM3_HUMAN Tropomyosin alpha-3 chain OS=Homo sapiens OX=9606 GN=TPM3 PE=1 SV=2	1	3	3	3	0	0	1	2	2	0	0	0	1	2	2	0	0	0	1	2	2	0	12.3	12.3	12.3	32.95	285	285	0	35.683	0	0	3.2	7.7	9.1	0	21055000	0	0	609810	13775000	6670500	0	0
sp|P07099|HYEP_HUMAN	sp|P07099|HYEP_HUMAN	2	2	2	sp|P07099|HYEP_HUMAN Epoxide hydrolase 1 OS=Homo sapiens OX=9606 GN=EPHX1 PE=1 SV=1	1	2	2	2	0	0	0	0	2	0	0	0	0	0	2	0	0	0	0	0	2	0	6.2	6.2	6.2	52.948	455	455	0	12.588	0	0	0	0	6.2	0	6193100	0	0	0	0	6193100	0	0
sp|P07108|ACBP_HUMAN	sp|P07108|ACBP_HUMAN	1	1	1	sp|P07108|ACBP_HUMAN Acyl-CoA-binding protein OS=Homo sapiens OX=9606 GN=DBI PE=1 SV=2	1	1	1	1	0	0	0	1	1	0	0	0	0	1	1	0	0	0	0	1	1	0	18.4	18.4	18.4	10.044	87	87	0.0028681	6.9066	0	0	0	18.4	18.4	0	17756000	0	0	0	11926000	5830000	0	0
sp|P07195|LDHB_HUMAN	sp|P07195|LDHB_HUMAN	7	7	7	sp|P07195|LDHB_HUMAN L-lactate dehydrogenase B chain OS=Homo sapiens OX=9606 GN=LDHB PE=1 SV=2	1	7	7	7	0	0	0	7	5	0	0	0	0	7	5	0	0	0	0	7	5	0	24	24	24	36.638	334	334	0	61.696	0	0	0	24	20.1	0	186550000	0	0	0	133850000	52703000	0	0
sp|P07237|PDIA1_HUMAN	sp|P07237|PDIA1_HUMAN	22	22	22	sp|P07237|PDIA1_HUMAN Protein disulfide-isomerase OS=Homo sapiens OX=9606 GN=P4HB PE=1 SV=3	1	22	22	22	6	6	2	20	16	6	6	6	2	20	16	6	6	6	2	20	16	6	46.3	46.3	46.3	57.116	508	508	0	221.16	12.6	12.2	3.3	45.1	31.9	12.2	628080000	19430000	13107000	2873200	346560000	236520000	9592300	2820500
sp|P07305|H10_HUMAN	sp|P07305|H10_HUMAN	3	3	3	sp|P07305|H10_HUMAN Histone H1.0 OS=Homo sapiens OX=9606 GN=H1-0 PE=1 SV=3	1	3	3	3	1	0	0	2	1	0	1	0	0	2	1	0	1	0	0	2	1	0	18.6	18.6	18.6	20.863	194	194	0	22.221	6.7	0	0	11.9	6.7	0	26460000	729460	0	0	21532000	4198300	0	0
sp|P07339|CATD_HUMAN	sp|P07339|CATD_HUMAN	2	2	2	sp|P07339|CATD_HUMAN Cathepsin D OS=Homo sapiens OX=9606 GN=CTSD PE=1 SV=1	1	2	2	2	0	1	0	2	1	1	0	1	0	2	1	1	0	1	0	2	1	1	4.6	4.6	4.6	44.552	412	412	0	15.049	0	2.7	0	4.6	2.7	2.7	13945000	0	1256300	0	8470000	3404200	814530	0
sp|P07437|TBB5_HUMAN;sp|Q9BVA1|TBB2B_HUMAN;sp|Q13885|TBB2A_HUMAN;sp|A6NNZ2|TBB8B_HUMAN;sp|Q9BUF5|TBB6_HUMAN;sp|Q9H4B7|TBB1_HUMAN;CON__ENSEMBL:ENSBTAP00000025008	sp|P07437|TBB5_HUMAN;sp|Q9BVA1|TBB2B_HUMAN;sp|Q13885|TBB2A_HUMAN	18;12;12;5;5;4;4	18;12;12;5;5;4;4	4;0;0;0;0;0;0	sp|P07437|TBB5_HUMAN Tubulin beta chain OS=Homo sapiens OX=9606 GN=TUBB PE=1 SV=2;sp|Q9BVA1|TBB2B_HUMAN Tubulin beta-2B chain OS=Homo sapiens OX=9606 GN=TUBB2B PE=1 SV=1;sp|Q13885|TBB2A_HUMAN Tubulin beta-2A chain OS=Homo sapiens OX=9606 GN=TUBB2A PE=1 SV=	7	18	18	4	13	15	5	17	16	15	13	15	5	17	16	15	2	4	1	4	3	4	52	52	16	49.67	444	444;445;445;444;446;451;536	0	323.31	39.9	49.8	12.8	48.9	45.9	49.8	2749100000	124100000	818510000	22196000	865260000	522710000	396300000	16352000
sp|P07737|PROF1_HUMAN;CON__P02584	sp|P07737|PROF1_HUMAN	3;1	3;1	3;1	sp|P07737|PROF1_HUMAN Profilin-1 OS=Homo sapiens OX=9606 GN=PFN1 PE=1 SV=2	2	3	3	3	0	0	0	2	2	0	0	0	0	2	2	0	0	0	0	2	2	0	30	30	30	15.054	140	140;140	0	20.805	0	0	0	20	21.4	0	28944000	0	0	0	18733000	10211000	0	0
sp|P07814|SYEP_HUMAN	sp|P07814|SYEP_HUMAN	10	10	10	sp|P07814|SYEP_HUMAN Bifunctional glutamate/proline--tRNA ligase OS=Homo sapiens OX=9606 GN=EPRS1 PE=1 SV=5	1	10	10	10	1	5	2	4	5	1	1	5	2	4	5	1	1	5	2	4	5	1	8.8	8.8	8.8	170.59	1512	1512	0	83.272	0.6	5.4	1.8	3.3	4.8	1.2	78179000	1246800	19310000	3384800	26626000	22950000	4661900	0
sp|P07900|HS90A_HUMAN;sp|Q58FG0|HS905_HUMAN;sp|Q14568|HS902_HUMAN;sp|Q58FF6|H90B4_HUMAN	sp|P07900|HS90A_HUMAN	20;4;4;3	10;2;1;0	10;2;1;0	sp|P07900|HS90A_HUMAN Heat shock protein HSP 90-alpha OS=Homo sapiens OX=9606 GN=HSP90AA1 PE=1 SV=5	4	20	10	10	0	9	0	20	12	1	0	4	0	10	6	0	0	4	0	10	6	0	26.5	14.5	14.5	84.659	732	732;334;343;505	0	99.427	0	13.3	0	26.5	19.1	1.4	209460000	0	13070000	0	154190000	42198000	0	0
sp|P07910|HNRPC_HUMAN;sp|P0DMR1|HNRC4_HUMAN;sp|O60812|HNRC1_HUMAN;sp|B7ZW38|HNRC3_HUMAN;sp|B2RXH8|HNRC2_HUMAN	sp|P07910|HNRPC_HUMAN	3;1;1;1;1	3;1;1;1;1	3;1;1;1;1	sp|P07910|HNRPC_HUMAN Heterogeneous nuclear ribonucleoproteins C1/C2 OS=Homo sapiens OX=9606 GN=HNRNPC PE=1 SV=4	5	3	3	3	2	1	1	0	1	2	2	1	1	0	1	2	2	1	1	0	1	2	9.8	9.8	9.8	33.67	306	306;293;293;293;293	0	22.771	5.9	3.6	3.6	0	3.9	7.5	24384000	8138900	2524300	4261500	0	5320100	4139300	0
sp|P07954|FUMH_HUMAN	sp|P07954|FUMH_HUMAN	4	4	4	sp|P07954|FUMH_HUMAN Fumarate hydratase, mitochondrial OS=Homo sapiens OX=9606 GN=FH PE=1 SV=3	1	4	4	4	0	0	0	3	2	0	0	0	0	3	2	0	0	0	0	3	2	0	16.1	16.1	16.1	54.636	510	510	0	26.933	0	0	0	11.6	8.4	0	12698000	0	0	0	8454500	4243700	0	0
sp|P07996|TSP1_HUMAN;CON__Q28194;sp|P35442|TSP2_HUMAN;sp|P49746|TSP3_HUMAN	sp|P07996|TSP1_HUMAN;CON__Q28194	11;9;2;1	11;9;2;1	11;9;2;1	sp|P07996|TSP1_HUMAN Thrombospondin-1 OS=Homo sapiens OX=9606 GN=THBS1 PE=1 SV=2;	4	11	11	11	1	8	1	2	1	8	1	8	1	2	1	8	1	8	1	2	1	8	10.5	10.5	10.5	129.38	1170	1170;1170;1172;956	0	109.94	1.5	7.7	1.2	2.8	1	8.7	82615000	4081100	31222000	1924000	12424000	1671400	31293000	0
sp|P08123|CO1A2_HUMAN	sp|P08123|CO1A2_HUMAN	1	1	1	sp|P08123|CO1A2_HUMAN Collagen alpha-2(I) chain OS=Homo sapiens OX=9606 GN=COL1A2 PE=1 SV=7	1	1	1	1	1	0	0	0	0	0	1	0	0	0	0	0	1	0	0	0	0	0	0.7	0.7	0.7	129.31	1366	1366	0.0085179	5.9235	0.7	0	0	0	0	0	1025500	1025500	0	0	0	0	0	0
sp|P08195|4F2_HUMAN	sp|P08195|4F2_HUMAN	1	1	1	sp|P08195|4F2_HUMAN 4F2 cell-surface antigen heavy chain OS=Homo sapiens OX=9606 GN=SLC3A2 PE=1 SV=3	1	1	1	1	0	0	0	0	1	0	0	0	0	0	1	0	0	0	0	0	1	0	2.1	2.1	2.1	67.993	630	630	0.002893	6.9555	0	0	0	0	2.1	0	2184400	0	0	0	0	2184400	0	0
sp|P08237|PFKAM_HUMAN	sp|P08237|PFKAM_HUMAN	2	2	2	sp|P08237|PFKAM_HUMAN ATP-dependent 6-phosphofructokinase, muscle type OS=Homo sapiens OX=9606 GN=PFKM PE=1 SV=2	1	2	2	2	0	0	0	2	1	0	0	0	0	2	1	0	0	0	0	2	1	0	3.7	3.7	3.7	85.182	780	780	0	11.28	0	0	0	3.7	1.4	0	7936900	0	0	0	5657400	2279500	0	0
sp|P08238|HS90B_HUMAN;sp|Q58FF7|H90B3_HUMAN	sp|P08238|HS90B_HUMAN	23;7	22;7	10;2	sp|P08238|HS90B_HUMAN Heat shock protein HSP 90-beta OS=Homo sapiens OX=9606 GN=HSP90AB1 PE=1 SV=4	2	23	22	10	0	13	0	22	15	1	0	13	0	21	14	1	0	7	0	9	6	0	31.5	29.8	14	83.263	724	724;597	0	323.31	0	21	0	30.2	26.1	1.4	1046600000	0	104930000	0	722530000	217850000	1321300	0
sp|P08559|ODPA_HUMAN;sp|P29803|ODPAT_HUMAN	sp|P08559|ODPA_HUMAN	10;3	10;3	10;3	sp|P08559|ODPA_HUMAN Pyruvate dehydrogenase E1 component subunit alpha, somatic form, mitochondrial OS=Homo sapiens OX=9606 GN=PDHA1 PE=1 SV=3	2	10	10	10	1	0	0	9	6	0	1	0	0	9	6	0	1	0	0	9	6	0	26.4	26.4	26.4	43.295	390	390;388	0	68.817	2.3	0	0	24.1	17.2	0	148220000	2162800	0	0	101320000	44743000	0	0
sp|P08574|CY1_HUMAN	sp|P08574|CY1_HUMAN	3	3	3	sp|P08574|CY1_HUMAN Cytochrome c1, heme protein, mitochondrial OS=Homo sapiens OX=9606 GN=CYC1 PE=1 SV=3	1	3	3	3	0	0	0	3	1	0	0	0	0	3	1	0	0	0	0	3	1	0	11.7	11.7	11.7	35.422	325	325	0	16.338	0	0	0	11.7	3.7	0	17495000	0	0	0	13230000	4265100	0	0
sp|P08579|RU2B_HUMAN	sp|P08579|RU2B_HUMAN	2	2	1	sp|P08579|RU2B_HUMAN U2 small nuclear ribonucleoprotein B OS=Homo sapiens OX=9606 GN=SNRPB2 PE=1 SV=1	1	2	2	1	2	1	1	2	2	2	2	1	1	2	2	2	1	1	0	1	1	1	8.4	8.4	4.9	25.486	225	225	0	22.72	8.4	4.9	3.6	8.4	8.4	8.4	99301000	4459100	8656400	1877000	35532000	28974000	19801000	4370300
sp|P08621|RU17_HUMAN	sp|P08621|RU17_HUMAN	2	2	2	sp|P08621|RU17_HUMAN U1 small nuclear ribonucleoprotein 70 kDa OS=Homo sapiens OX=9606 GN=SNRNP70 PE=1 SV=2	1	2	2	2	0	0	0	2	1	1	0	0	0	2	1	1	0	0	0	2	1	1	4.6	4.6	4.6	51.556	437	437	0	11.984	0	0	0	4.6	2.5	2.5	20165000	0	0	0	14326000	1466900	4371900	0
sp|P08708|RS17_HUMAN	sp|P08708|RS17_HUMAN	5	5	5	sp|P08708|RS17_HUMAN 40S ribosomal protein S17 OS=Homo sapiens OX=9606 GN=RPS17 PE=1 SV=2	1	5	5	5	1	3	1	1	2	1	1	3	1	1	2	1	1	3	1	1	2	1	47.4	47.4	47.4	15.55	135	135	0	40.068	7.4	30.4	6.7	7.4	23.7	7.4	137510000	37797000	46963000	9232500	5816700	2754800	34950000	31895000
sp|P08865|RSSA_HUMAN	sp|P08865|RSSA_HUMAN	12	12	12	sp|P08865|RSSA_HUMAN 40S ribosomal protein SA OS=Homo sapiens OX=9606 GN=RPSA PE=1 SV=4	1	12	12	12	6	10	6	8	10	7	6	10	6	8	10	7	6	10	6	8	10	7	44.7	44.7	44.7	32.854	295	295	0	144.26	26.1	42.7	26.8	38	39.7	33.9	419260000	64693000	92859000	34670000	53027000	81944000	92065000	22248000
sp|P09001|RM03_HUMAN	sp|P09001|RM03_HUMAN	1	1	1	sp|P09001|RM03_HUMAN 39S ribosomal protein L3, mitochondrial OS=Homo sapiens OX=9606 GN=MRPL3 PE=1 SV=1	1	1	1	1	0	0	0	1	1	0	0	0	0	1	1	0	0	0	0	1	1	0	5.2	5.2	5.2	38.632	348	348	0.003	7.5226	0	0	0	5.2	5.2	0	6903500	0	0	0	3384500	3519000	0	0
sp|P09234|RU1C_HUMAN	sp|P09234|RU1C_HUMAN	2	2	2	sp|P09234|RU1C_HUMAN U1 small nuclear ribonucleoprotein C OS=Homo sapiens OX=9606 GN=SNRPC PE=1 SV=1	1	2	2	2	0	1	0	0	1	0	0	1	0	0	1	0	0	1	0	0	1	0	13.2	13.2	13.2	17.394	159	159	0	17.646	0	5.7	0	0	7.5	0	4684800	0	1252900	0	0	3431900	0	0
sp|P09429|HMGB1_HUMAN;sp|B2RPK0|HGB1A_HUMAN	sp|P09429|HMGB1_HUMAN	4;1	4;1	4;1	sp|P09429|HMGB1_HUMAN High mobility group protein B1 OS=Homo sapiens OX=9606 GN=HMGB1 PE=1 SV=3	2	4	4	4	0	0	0	4	2	0	0	0	0	4	2	0	0	0	0	4	2	0	22.3	22.3	22.3	24.893	215	215;211	0	33.194	0	0	0	22.3	13.5	0	99552000	0	0	0	78352000	21200000	0	0
sp|P09622|DLDH_HUMAN	sp|P09622|DLDH_HUMAN	7	7	7	sp|P09622|DLDH_HUMAN Dihydrolipoyl dehydrogenase, mitochondrial OS=Homo sapiens OX=9606 GN=DLD PE=1 SV=2	1	7	7	7	0	0	0	5	6	0	0	0	0	5	6	0	0	0	0	5	6	0	17.1	17.1	17.1	54.177	509	509	0	72.584	0	0	0	12.6	15.5	0	98844000	0	0	0	71886000	26958000	0	0
sp|P09651|ROA1_HUMAN;sp|Q32P51|RA1L2_HUMAN	sp|P09651|ROA1_HUMAN;sp|Q32P51|RA1L2_HUMAN	14;9	13;8	13;8	sp|P09651|ROA1_HUMAN Heterogeneous nuclear ribonucleoprotein A1 OS=Homo sapiens OX=9606 GN=HNRNPA1 PE=1 SV=5;sp|Q32P51|RA1L2_HUMAN Heterogeneous nuclear ribonucleoprotein A1-like 2 OS=Homo sapiens OX=9606 GN=HNRNPA1L2 PE=2 SV=2	2	14	13	13	5	7	1	11	9	5	5	7	1	10	9	5	5	7	1	10	9	5	37.9	35.5	35.5	38.746	372	372;320	0	158.91	17.2	25.3	3.5	37.4	23.7	18.8	484840000	39685000	70818000	4476800	185880000	145760000	38216000	11266000
sp|P09661|RU2A_HUMAN	sp|P09661|RU2A_HUMAN	3	3	3	sp|P09661|RU2A_HUMAN U2 small nuclear ribonucleoprotein A OS=Homo sapiens OX=9606 GN=SNRPA1 PE=1 SV=2	1	3	3	3	2	0	1	2	2	2	2	0	1	2	2	2	2	0	1	2	2	2	15.7	15.7	15.7	28.415	255	255	0	47.76	9	0	3.5	12.2	12.2	12.2	51963000	6208700	0	1582400	23553000	14613000	6005500	0
sp|P09874|PARP1_HUMAN	sp|P09874|PARP1_HUMAN	19	19	19	sp|P09874|PARP1_HUMAN Poly [ADP-ribose] polymerase 1 OS=Homo sapiens OX=9606 GN=PARP1 PE=1 SV=4	1	19	19	19	0	0	0	12	12	1	0	0	0	12	12	1	0	0	0	12	12	1	26	26	26	113.08	1014	1014	0	129.72	0	0	0	16.2	16	1.4	158490000	0	0	0	100300000	58188000	0	0
sp|P09972|ALDOC_HUMAN	sp|P09972|ALDOC_HUMAN	1	1	1	sp|P09972|ALDOC_HUMAN Fructose-bisphosphate aldolase C OS=Homo sapiens OX=9606 GN=ALDOC PE=1 SV=2	1	1	1	1	0	0	0	1	0	0	0	0	0	1	0	0	0	0	0	1	0	0	6.3	6.3	6.3	39.455	364	364	0	13.816	0	0	0	6.3	0	0	7427900	0	0	0	7427900	0	0	0
sp|P62987|RL40_HUMAN;sp|P62979|RS27A_HUMAN;sp|P0CG47|UBB_HUMAN;sp|P0CG48|UBC_HUMAN	sp|P62987|RL40_HUMAN;sp|P62979|RS27A_HUMAN;sp|P0CG47|UBB_HUMAN;sp|P0CG48|UBC_HUMAN	3;3;3;3	3;3;3;3	3;3;3;3	sp|P62987|RL40_HUMAN Ubiquitin-60S ribosomal protein L40 OS=Homo sapiens OX=9606 GN=UBA52 PE=1 SV=2;sp|P62979|RS27A_HUMAN Ubiquitin-40S ribosomal protein S27a OS=Homo sapiens OX=9606 GN=RPS27A PE=1 SV=2;sp|P0CG47|UBB_HUMAN Polyubiquitin-B OS=Homo sapiens O	4	3	3	3	2	3	1	3	3	2	2	3	1	3	3	2	2	3	1	3	3	2	26.6	26.6	26.6	14.728	128	128;156;229;685	0	45.194	19.5	26.6	7	26.6	26.6	19.5	363830000	46501000	132520000	22217000	57199000	39748000	65643000	24631000
sp|Q01105|SET_HUMAN;sp|P0DME0|SETLP_HUMAN	sp|Q01105|SET_HUMAN;sp|P0DME0|SETLP_HUMAN	3;3	3;3	3;3	sp|Q01105|SET_HUMAN Protein SET OS=Homo sapiens OX=9606 GN=SET PE=1 SV=3;sp|P0DME0|SETLP_HUMAN Protein SETSIP OS=Homo sapiens OX=9606 GN=SETSIP PE=1 SV=1	2	3	3	3	0	0	0	3	3	0	0	0	0	3	3	0	0	0	0	3	3	0	12.8	12.8	12.8	33.488	290	290;302	0	59.442	0	0	0	12.8	12.8	0	146560000	0	0	0	117320000	29236000	0	0
sp|P0DMV9|HS71B_HUMAN;sp|P0DMV8|HS71A_HUMAN	sp|P0DMV9|HS71B_HUMAN;sp|P0DMV8|HS71A_HUMAN	13;13	12;12	7;7	sp|P0DMV9|HS71B_HUMAN Heat shock 70 kDa protein 1B OS=Homo sapiens OX=9606 GN=HSPA1B PE=1 SV=1;sp|P0DMV8|HS71A_HUMAN Heat shock 70 kDa protein 1A OS=Homo sapiens OX=9606 GN=HSPA1A PE=1 SV=1	2	13	12	7	2	10	2	11	8	10	1	9	1	10	7	9	1	4	1	5	4	5	22.3	20.3	9.5	70.051	641	641;641	0	123.06	4.2	20.3	4.2	20.9	15.9	18.6	328320000	7437500	72750000	3322500	129990000	34173000	80641000	0
sp|P0DN76|U2AF5_HUMAN;sp|Q01081|U2AF1_HUMAN;sp|Q8WU68|U2AF4_HUMAN	sp|P0DN76|U2AF5_HUMAN;sp|Q01081|U2AF1_HUMAN;sp|Q8WU68|U2AF4_HUMAN	2;2;1	2;2;1	2;2;1	sp|P0DN76|U2AF5_HUMAN Splicing factor U2AF 35 kDa subunit-like protein OS=Homo sapiens OX=9606 GN=U2AF1L5 PE=1 SV=1;sp|Q01081|U2AF1_HUMAN Splicing factor U2AF 35 kDa subunit OS=Homo sapiens OX=9606 GN=U2AF1 PE=1 SV=3;sp|Q8WU68|U2AF4_HUMAN Splicing factor U	3	2	2	2	2	2	0	2	2	2	2	2	0	2	2	2	2	2	0	2	2	2	10.4	10.4	10.4	27.872	240	240;240;220	0	49.78	10.4	10.4	0	10.4	10.4	10.4	163160000	38600000	32583000	0	34591000	27368000	30016000	24435000
sp|P0DP25|CALM3_HUMAN;sp|P0DP24|CALM2_HUMAN;sp|P0DP23|CALM1_HUMAN	sp|P0DP25|CALM3_HUMAN;sp|P0DP24|CALM2_HUMAN;sp|P0DP23|CALM1_HUMAN	4;4;4	4;4;4	4;4;4	sp|P0DP25|CALM3_HUMAN Calmodulin-3 OS=Homo sapiens OX=9606 GN=CALM3 PE=1 SV=1;sp|P0DP24|CALM2_HUMAN Calmodulin-2 OS=Homo sapiens OX=9606 GN=CALM2 PE=1 SV=1;sp|P0DP23|CALM1_HUMAN Calmodulin-1 OS=Homo sapiens OX=9606 GN=CALM1 PE=1 SV=1	3	4	4	4	1	0	1	4	3	1	1	0	1	4	3	1	1	0	1	4	3	1	38.3	38.3	38.3	16.837	149	149;149;149	0	76.081	10.7	0	10.7	38.3	29.5	10.7	231490000	6279000	0	4549100	150600000	67079000	2986200	0
sp|P10155|RO60_HUMAN	sp|P10155|RO60_HUMAN	1	1	1	sp|P10155|RO60_HUMAN 60 kDa SS-A/Ro ribonucleoprotein OS=Homo sapiens OX=9606 GN=RO60 PE=1 SV=2	1	1	1	1	0	0	0	1	0	0	0	0	0	1	0	0	0	0	0	1	0	0	2	2	2	60.67	538	538	0.0029762	7.3741	0	0	0	2	0	0	2950900	0	0	0	2950900	0	0	0
sp|P10253|LYAG_HUMAN	sp|P10253|LYAG_HUMAN	1	1	1	sp|P10253|LYAG_HUMAN Lysosomal alpha-glucosidase OS=Homo sapiens OX=9606 GN=GAA PE=1 SV=4	1	1	1	1	0	0	0	1	0	0	0	0	0	1	0	0	0	0	0	1	0	0	1.9	1.9	1.9	105.32	952	952	0.0053619	6.1963	0	0	0	1.9	0	0	5570000	0	0	0	5570000	0	0	0
sp|P10275|ANDR_HUMAN	sp|P10275|ANDR_HUMAN	5	5	5	sp|P10275|ANDR_HUMAN Androgen receptor OS=Homo sapiens OX=9606 GN=AR PE=1 SV=3	1	5	5	5	0	1	0	5	0	1	0	1	0	5	0	1	0	1	0	5	0	1	7.4	7.4	7.4	99.187	920	920	0	49.03	0	1.4	0	7.4	0	1.7	14530000	0	2758200	0	11663000	0	108010	0
sp|P10412|H14_HUMAN;sp|P16402|H13_HUMAN;sp|P22492|H1T_HUMAN;sp|Q02539|H11_HUMAN	sp|P10412|H14_HUMAN;sp|P16402|H13_HUMAN	6;5;1;1	6;5;1;1	0;0;0;0	sp|P10412|H14_HUMAN Histone H1.4 OS=Homo sapiens OX=9606 GN=H1-4 PE=1 SV=2;sp|P16402|H13_HUMAN Histone H1.3 OS=Homo sapiens OX=9606 GN=H1-3 PE=1 SV=2	4	6	6	0	3	0	2	3	5	2	3	0	2	3	5	2	0	0	0	0	0	0	22.8	22.8	0	21.865	219	219;221;207;215	0	40.879	14.6	0	10	10	15.5	9.6	206110000	20158000	0	14092000	44137000	121090000	6637900	9953200
sp|P10515|ODP2_HUMAN	sp|P10515|ODP2_HUMAN	8	8	8	sp|P10515|ODP2_HUMAN Dihydrolipoyllysine-residue acetyltransferase component of pyruvate dehydrogenase complex, mitochondrial OS=Homo sapiens OX=9606 GN=DLAT PE=1 SV=3	1	8	8	8	1	0	1	8	7	1	1	0	1	8	7	1	1	0	1	8	7	1	17.2	17.2	17.2	68.996	647	647	0	116.48	1.4	0	1.4	17.2	15.6	1.4	217950000	3759900	0	2208200	119530000	90642000	1802900	0
sp|P10586|PTPRF_HUMAN	sp|P10586|PTPRF_HUMAN	1	1	1	sp|P10586|PTPRF_HUMAN Receptor-type tyrosine-protein phosphatase F OS=Homo sapiens OX=9606 GN=PTPRF PE=1 SV=2	1	1	1	1	0	0	0	1	0	0	0	0	0	1	0	0	0	0	0	1	0	0	0.7	0.7	0.7	212.88	1907	1907	0.0060923	6.0311	0	0	0	0.7	0	0	3076600	0	0	0	3076600	0	0	0
sp|P10599|THIO_HUMAN	sp|P10599|THIO_HUMAN	4	4	4	sp|P10599|THIO_HUMAN Thioredoxin OS=Homo sapiens OX=9606 GN=TXN PE=1 SV=3	1	4	4	4	2	4	1	2	2	4	2	4	1	2	2	4	2	4	1	2	2	4	34.3	34.3	34.3	11.737	105	105	0	40.172	22.9	34.3	12.4	23.8	23.8	34.3	323590000	16744000	84267000	0	100520000	32114000	89946000	13521000
sp|P10644|KAP0_HUMAN	sp|P10644|KAP0_HUMAN	1	1	1	sp|P10644|KAP0_HUMAN cAMP-dependent protein kinase type I-alpha regulatory subunit OS=Homo sapiens OX=9606 GN=PRKAR1A PE=1 SV=1	1	1	1	1	0	1	0	0	0	0	0	1	0	0	0	0	0	1	0	0	0	0	4.5	4.5	4.5	42.981	381	381	0.0030457	7.7485	0	4.5	0	0	0	0	1091400	0	1091400	0	0	0	0	0
sp|P10809|CH60_HUMAN	sp|P10809|CH60_HUMAN	29	29	29	sp|P10809|CH60_HUMAN 60 kDa heat shock protein, mitochondrial OS=Homo sapiens OX=9606 GN=HSPD1 PE=1 SV=2	1	29	29	29	3	4	2	27	21	5	3	4	2	27	21	5	3	4	2	27	21	5	51.8	51.8	51.8	61.054	573	573	0	323.31	5.2	6.8	3	48.2	49.9	13.4	1485900000	8340400	11092000	4537100	936240000	498630000	27031000	1135600
sp|P11021|BIP_HUMAN	sp|P11021|BIP_HUMAN	34	34	33	sp|P11021|BIP_HUMAN Endoplasmic reticulum chaperone BiP OS=Homo sapiens OX=9606 GN=HSPA5 PE=1 SV=2	1	34	34	33	14	22	8	30	29	15	14	22	8	30	29	15	13	21	7	29	28	14	50.8	50.8	50.8	72.332	654	654	0	323.31	27.7	43.9	15.6	48	48.2	32.3	3282900000	264090000	518180000	156780000	1180000000	924070000	239770000	72475000
sp|P11142|HSP7C_HUMAN;sp|P54652|HSP72_HUMAN	sp|P11142|HSP7C_HUMAN	25;6	24;5	23;4	sp|P11142|HSP7C_HUMAN Heat shock cognate 71 kDa protein OS=Homo sapiens OX=9606 GN=HSPA8 PE=1 SV=1	2	25	24	23	16	20	9	21	23	16	15	19	8	20	22	15	14	18	7	19	21	14	42.9	42.9	40.9	70.897	646	646;639	0	313.02	31	37.6	18.3	39.9	42.7	34.5	4871200000	247230000	1456900000	147240000	1522800000	845530000	651550000	42795000
sp|P11177|ODPB_HUMAN	sp|P11177|ODPB_HUMAN	10	10	10	sp|P11177|ODPB_HUMAN Pyruvate dehydrogenase E1 component subunit beta, mitochondrial OS=Homo sapiens OX=9606 GN=PDHB PE=1 SV=3	1	10	10	10	1	0	0	9	10	0	1	0	0	9	10	0	1	0	0	9	10	0	32.9	32.9	32.9	39.233	359	359	0	113.13	2.2	0	0	32.9	32.9	0	292090000	1192300	0	0	156570000	134330000	0	0
sp|P11233|RALA_HUMAN;sp|P11234|RALB_HUMAN	sp|P11233|RALA_HUMAN;sp|P11234|RALB_HUMAN	4;2	4;2	4;2	sp|P11233|RALA_HUMAN Ras-related protein Ral-A OS=Homo sapiens OX=9606 GN=RALA PE=1 SV=1;sp|P11234|RALB_HUMAN Ras-related protein Ral-B OS=Homo sapiens OX=9606 GN=RALB PE=1 SV=1	2	4	4	4	0	0	0	3	2	0	0	0	0	3	2	0	0	0	0	3	2	0	22.8	22.8	22.8	23.567	206	206;206	0	25.263	0	0	0	19.4	8.7	0	19446000	0	0	0	15840000	3606300	0	0
sp|P11308|ERG_HUMAN;sp|Q01543|FLI1_HUMAN;sp|Q99581|FEV_HUMAN	sp|P11308|ERG_HUMAN	21;3;2	21;3;2	21;3;2	sp|P11308|ERG_HUMAN Transcriptional regulator ERG OS=Homo sapiens OX=9606 GN=ERG PE=1 SV=3	3	21	21	21	3	0	0	16	5	18	3	0	0	16	5	18	3	0	0	16	5	18	61	61	61	53.837	479	479;452;238	0	258.84	8.6	0	0	55.3	19.4	52.6	1813800000	6996900	0	0	1038000000	28083000	740750000	784260
sp|P11387|TOP1_HUMAN;sp|Q969P6|TOP1M_HUMAN	sp|P11387|TOP1_HUMAN	8;2	8;2	8;2	sp|P11387|TOP1_HUMAN DNA topoisomerase 1 OS=Homo sapiens OX=9606 GN=TOP1 PE=1 SV=2	2	8	8	8	2	1	2	2	6	1	2	1	2	2	6	1	2	1	2	2	6	1	11.6	11.6	11.6	90.725	765	765;601	0	57.711	2.5	1.2	2.5	3	9.2	1.3	40308000	1199000	719490	3828200	8439100	24632000	1490300	0
sp|P11532|DMD_HUMAN	sp|P11532|DMD_HUMAN	1	1	1	sp|P11532|DMD_HUMAN Dystrophin OS=Homo sapiens OX=9606 GN=DMD PE=1 SV=3	1	1	1	1	0	1	0	0	0	0	0	1	0	0	0	0	0	1	0	0	0	0	0.3	0.3	0.3	426.74	3685	3685	0.0069264	5.9805	0	0.3	0	0	0	0	9993900	0	9993900	0	0	0	0	0
sp|P11908|PRPS2_HUMAN	sp|P11908|PRPS2_HUMAN	10	10	5	sp|P11908|PRPS2_HUMAN Ribose-phosphate pyrophosphokinase 2 OS=Homo sapiens OX=9606 GN=PRPS2 PE=1 SV=2	1	10	10	5	1	10	0	0	0	5	1	10	0	0	0	5	0	5	0	0	0	1	39.9	39.9	19.8	34.769	318	318	0	166.67	5.3	39.9	0	0	0	22.3	301150000	8163000	203520000	0	0	0	89475000	0
sp|P11940|PABP1_HUMAN;sp|Q9H361|PABP3_HUMAN;sp|Q4VXU2|PAP1L_HUMAN;sp|Q13310|PABP4_HUMAN;sp|Q5JQF8|PAP1M_HUMAN;sp|Q96DU9|PABP5_HUMAN	sp|P11940|PABP1_HUMAN	21;10;4;4;1;1	21;10;4;4;1;1	21;10;4;4;1;1	sp|P11940|PABP1_HUMAN Polyadenylate-binding protein 1 OS=Homo sapiens OX=9606 GN=PABPC1 PE=1 SV=2	6	21	21	21	8	11	5	9	13	6	8	11	5	9	13	6	8	11	5	9	13	6	35.8	35.8	35.8	70.67	636	636;631;614;644;200;382	0	199.25	11.8	18.1	9.4	16.4	26.7	11.9	346690000	51721000	54258000	40090000	62144000	105920000	32559000	17523000
sp|P12004|PCNA_HUMAN	sp|P12004|PCNA_HUMAN	1	1	1	sp|P12004|PCNA_HUMAN Proliferating cell nuclear antigen OS=Homo sapiens OX=9606 GN=PCNA PE=1 SV=1	1	1	1	1	0	0	0	1	1	0	0	0	0	1	1	0	0	0	0	1	1	0	7.3	7.3	7.3	28.768	261	261	0	31.54	0	0	0	7.3	7.3	0	6559600	0	0	0	4721000	1838700	0	0
sp|P12236|ADT3_HUMAN	sp|P12236|ADT3_HUMAN	7	1	1	sp|P12236|ADT3_HUMAN ADP/ATP translocase 3 OS=Homo sapiens OX=9606 GN=SLC25A6 PE=1 SV=4	1	7	1	1	0	0	0	5	6	0	0	0	0	1	1	0	0	0	0	1	1	0	22.8	4.4	4.4	32.866	298	298	0.002947	7.2399	0	0	0	17.1	19.8	0	12029000	0	0	0	4901600	7127800	0	0
sp|P12268|IMDH2_HUMAN;sp|P20839|IMDH1_HUMAN	sp|P12268|IMDH2_HUMAN	7;1	7;1	7;1	sp|P12268|IMDH2_HUMAN Inosine-5-monophosphate dehydrogenase 2 OS=Homo sapiens OX=9606 GN=IMPDH2 PE=1 SV=2	2	7	7	7	2	3	1	3	7	2	2	3	1	3	7	2	2	3	1	3	7	2	20	20	20	55.804	514	514;514	0	64.102	4.5	8.4	2.3	8.4	20	4.5	87542000	9405600	8249900	6824400	20573000	37631000	4857500	4994400
sp|P12270|TPR_HUMAN	sp|P12270|TPR_HUMAN	1	1	1	sp|P12270|TPR_HUMAN Nucleoprotein TPR OS=Homo sapiens OX=9606 GN=TPR PE=1 SV=3	1	1	1	1	0	0	0	0	1	0	0	0	0	0	1	0	0	0	0	0	1	0	0.5	0.5	0.5	267.29	2363	2363	0.0031646	8.8497	0	0	0	0	0.5	0	1962400	0	0	0	0	1962400	0	0
sp|P12277|KCRB_HUMAN	sp|P12277|KCRB_HUMAN	10	10	10	sp|P12277|KCRB_HUMAN Creatine kinase B-type OS=Homo sapiens OX=9606 GN=CKB PE=1 SV=1	1	10	10	10	0	0	0	10	6	0	0	0	0	10	6	0	0	0	0	10	6	0	35.2	35.2	35.2	42.644	381	381	0	134.78	0	0	0	35.2	24.1	0	184250000	0	0	0	139930000	44318000	0	0
sp|P12532|KCRU_HUMAN;sp|P17540|KCRS_HUMAN	sp|P12532|KCRU_HUMAN	4;1	4;1	4;1	sp|P12532|KCRU_HUMAN Creatine kinase U-type, mitochondrial OS=Homo sapiens OX=9606 GN=CKMT1A PE=1 SV=1	2	4	4	4	0	0	0	4	3	0	0	0	0	4	3	0	0	0	0	4	3	0	12.7	12.7	12.7	47.036	417	417;419	0	64.475	0	0	0	12.7	9.6	0	51399000	0	0	0	35756000	15643000	0	0
sp|P12694|ODBA_HUMAN	sp|P12694|ODBA_HUMAN	2	2	2	sp|P12694|ODBA_HUMAN 2-oxoisovalerate dehydrogenase subunit alpha, mitochondrial OS=Homo sapiens OX=9606 GN=BCKDHA PE=1 SV=2	1	2	2	2	0	1	1	2	1	0	0	1	1	2	1	0	0	1	1	2	1	0	6.3	6.3	6.3	50.47	445	445	0	21.04	0	3.1	3.1	6.3	3.1	0	15409000	0	1342200	1498500	7947100	4621600	0	0
sp|P12830|CADH1_HUMAN	sp|P12830|CADH1_HUMAN	5	5	5	sp|P12830|CADH1_HUMAN Cadherin-1 OS=Homo sapiens OX=9606 GN=CDH1 PE=1 SV=3	1	5	5	5	0	0	0	5	3	0	0	0	0	5	3	0	0	0	0	5	3	0	8.3	8.3	8.3	97.455	882	882	0	65.786	0	0	0	8.3	5.4	0	53934000	0	0	0	41242000	12692000	0	0
sp|P12956|XRCC6_HUMAN	sp|P12956|XRCC6_HUMAN	33	33	33	sp|P12956|XRCC6_HUMAN X-ray repair cross-complementing protein 6 OS=Homo sapiens OX=9606 GN=XRCC6 PE=1 SV=2	1	33	33	33	4	14	3	26	32	16	4	14	3	26	32	16	4	14	3	26	32	16	55.5	55.5	55.5	69.842	609	609	0	323.31	6.6	28.2	4.4	51.1	55.5	31.9	2711900000	8558200	76413000	6124900	994650000	1551200000	74921000	1470900
sp|P13010|XRCC5_HUMAN	sp|P13010|XRCC5_HUMAN	27	27	27	sp|P13010|XRCC5_HUMAN X-ray repair cross-complementing protein 5 OS=Homo sapiens OX=9606 GN=XRCC5 PE=1 SV=3	1	27	27	27	2	10	1	21	25	7	2	10	1	21	25	7	2	10	1	21	25	7	44.8	44.8	44.8	82.704	732	732	0	297.69	3.4	14.8	1.2	38.1	40.8	11.1	2139900000	5172800	50101000	2671800	918690000	1116900000	46389000	1432300
sp|P13639|EF2_HUMAN	sp|P13639|EF2_HUMAN	5	5	5	sp|P13639|EF2_HUMAN Elongation factor 2 OS=Homo sapiens OX=9606 GN=EEF2 PE=1 SV=4	1	5	5	5	1	1	0	3	2	0	1	1	0	3	2	0	1	1	0	3	2	0	7.8	7.8	7.8	95.337	858	858	0	28.475	1	1	0	5.5	3.6	0	17587000	1492900	2834400	0	9489600	3770500	0	0
sp|P13667|PDIA4_HUMAN	sp|P13667|PDIA4_HUMAN	9	9	9	sp|P13667|PDIA4_HUMAN Protein disulfide-isomerase A4 OS=Homo sapiens OX=9606 GN=PDIA4 PE=1 SV=2	1	9	9	9	0	0	0	8	7	0	0	0	0	8	7	0	0	0	0	8	7	0	19.7	19.7	19.7	72.932	645	645	0	75.643	0	0	0	17.7	15	0	82642000	0	0	0	57463000	25179000	0	0
sp|P13693|TCTP_HUMAN	sp|P13693|TCTP_HUMAN	1	1	1	sp|P13693|TCTP_HUMAN Translationally-controlled tumor protein OS=Homo sapiens OX=9606 GN=TPT1 PE=1 SV=1	1	1	1	1	0	0	0	1	0	0	0	0	0	1	0	0	0	0	0	1	0	0	8.1	8.1	8.1	19.595	172	172	0.0069444	6	0	0	0	8.1	0	0	3769500	0	0	0	3769500	0	0	0
sp|P13804|ETFA_HUMAN	sp|P13804|ETFA_HUMAN	2	2	2	sp|P13804|ETFA_HUMAN Electron transfer flavoprotein subunit alpha, mitochondrial OS=Homo sapiens OX=9606 GN=ETFA PE=1 SV=1	1	2	2	2	0	0	0	2	2	0	0	0	0	2	2	0	0	0	0	2	2	0	10.5	10.5	10.5	35.079	333	333	0	32.801	0	0	0	10.5	10.5	0	22017000	0	0	0	17432000	4585800	0	0
sp|P13861|KAP2_HUMAN;sp|P31323|KAP3_HUMAN	sp|P13861|KAP2_HUMAN	6;2	6;2	6;2	sp|P13861|KAP2_HUMAN cAMP-dependent protein kinase type II-alpha regulatory subunit OS=Homo sapiens OX=9606 GN=PRKAR2A PE=1 SV=2	2	6	6	6	0	2	1	4	3	3	0	2	1	4	3	3	0	2	1	4	3	3	22.8	22.8	22.8	45.518	404	404;418	0	43.351	0	7.2	3	15.8	11.6	10.1	63667000	0	6382400	2225800	33082000	11646000	10331000	0
sp|P14174|MIF_HUMAN	sp|P14174|MIF_HUMAN	1	1	1	sp|P14174|MIF_HUMAN Macrophage migration inhibitory factor OS=Homo sapiens OX=9606 GN=MIF PE=1 SV=4	1	1	1	1	0	0	0	1	1	0	0	0	0	1	1	0	0	0	0	1	1	0	9.6	9.6	9.6	12.476	115	115	0.0032644	9.8792	0	0	0	9.6	9.6	0	93071000	0	0	0	75620000	17451000	0	0
sp|P14314|GLU2B_HUMAN	sp|P14314|GLU2B_HUMAN	3	3	3	sp|P14314|GLU2B_HUMAN Glucosidase 2 subunit beta OS=Homo sapiens OX=9606 GN=PRKCSH PE=1 SV=2	1	3	3	3	0	0	0	3	0	0	0	0	0	3	0	0	0	0	0	3	0	0	5.9	5.9	5.9	59.425	528	528	0	18.265	0	0	0	5.9	0	0	13823000	0	0	0	13823000	0	0	0
sp|P14618|KPYM_HUMAN;sp|P30613|KPYR_HUMAN	sp|P14618|KPYM_HUMAN	17;1	17;1	17;1	sp|P14618|KPYM_HUMAN Pyruvate kinase PKM OS=Homo sapiens OX=9606 GN=PKM PE=1 SV=4	2	17	17	17	0	0	0	16	8	0	0	0	0	16	8	0	0	0	0	16	8	0	45.2	45.2	45.2	57.936	531	531;574	0	171.6	0	0	0	41.8	25.2	0	242600000	0	0	0	199910000	42694000	0	0
sp|P14625|ENPL_HUMAN;sp|Q58FF3|ENPLL_HUMAN	sp|P14625|ENPL_HUMAN	24;2	24;2	23;2	sp|P14625|ENPL_HUMAN Endoplasmin OS=Homo sapiens OX=9606 GN=HSP90B1 PE=1 SV=1	2	24	24	23	1	0	0	23	18	0	1	0	0	23	18	0	1	0	0	22	17	0	34.5	34.5	33	92.468	803	803;399	0	247.73	1.4	0	0	33.3	26.7	0	860150000	1740300	0	0	575900000	282510000	0	0
sp|P14678|RSMB_HUMAN;sp|P63162|RSMN_HUMAN	sp|P14678|RSMB_HUMAN;sp|P63162|RSMN_HUMAN	7;5	7;5	7;5	sp|P14678|RSMB_HUMAN Small nuclear ribonucleoprotein-associated proteins B and B OS=Homo sapiens OX=9606 GN=SNRPB PE=1 SV=2;sp|P63162|RSMN_HUMAN Small nuclear ribonucleoprotein-associated protein N OS=Homo sapiens OX=9606 GN=SNRPN PE=1 SV=1	2	7	7	7	4	5	5	3	5	5	4	5	5	3	5	5	4	5	5	3	5	5	30.4	30.4	30.4	24.61	240	240;240	0	58.217	15.8	18.8	21.7	12.5	21.2	21.7	517470000	88511000	120770000	66049000	48873000	53049000	140220000	41558000
sp|P14866|HNRPL_HUMAN	sp|P14866|HNRPL_HUMAN	12	12	12	sp|P14866|HNRPL_HUMAN Heterogeneous nuclear ribonucleoprotein L OS=Homo sapiens OX=9606 GN=HNRNPL PE=1 SV=2	1	12	12	12	10	7	7	6	10	6	10	7	7	6	10	6	10	7	7	6	10	6	35	35	35	64.132	589	589	0	126.73	27.3	15.3	20.9	16.3	31.7	15.3	716160000	123850000	60617000	63376000	221690000	211110000	35511000	25458000
sp|P14868|SYDC_HUMAN	sp|P14868|SYDC_HUMAN	9	9	9	sp|P14868|SYDC_HUMAN Aspartate--tRNA ligase, cytoplasmic OS=Homo sapiens OX=9606 GN=DARS1 PE=1 SV=2	1	9	9	9	2	4	1	3	3	2	2	4	1	3	3	2	2	4	1	3	3	2	20.8	20.8	20.8	57.136	501	501	0	60.192	3.6	7.2	1.4	8.8	6.8	5.8	52358000	1784700	13563000	735290	20414000	9286300	6574000	0
sp|P14927|QCR7_HUMAN	sp|P14927|QCR7_HUMAN	1	1	1	sp|P14927|QCR7_HUMAN Cytochrome b-c1 complex subunit 7 OS=Homo sapiens OX=9606 GN=UQCRB PE=1 SV=2	1	1	1	1	0	0	0	1	0	0	0	0	0	1	0	0	0	0	0	1	0	0	11.7	11.7	11.7	13.53	111	111	0	11.376	0	0	0	11.7	0	0	9075400	0	0	0	9075400	0	0	0
sp|P15151|PVR_HUMAN	sp|P15151|PVR_HUMAN	1	1	1	sp|P15151|PVR_HUMAN Poliovirus receptor OS=Homo sapiens OX=9606 GN=PVR PE=1 SV=2	1	1	1	1	0	0	0	1	0	0	0	0	0	1	0	0	0	0	0	1	0	0	3.4	3.4	3.4	45.302	417	417	0	28.65	0	0	0	3.4	0	0	2684000	0	0	0	2684000	0	0	0
sp|P15309|PPAP_HUMAN	sp|P15309|PPAP_HUMAN	14	14	14	sp|P15309|PPAP_HUMAN Prostatic acid phosphatase OS=Homo sapiens OX=9606 GN=ACP3 PE=1 SV=3	1	14	14	14	1	3	0	12	11	0	1	3	0	12	11	0	1	3	0	12	11	0	38.1	38.1	38.1	44.566	386	386	0	153.22	3.9	9.8	0	33.7	28	0	686850000	1608600	10635000	0	515530000	159080000	0	0
sp|P15311|EZRI_HUMAN;sp|P26038|MOES_HUMAN;sp|P35241|RADI_HUMAN	sp|P15311|EZRI_HUMAN	3;1;1	3;1;1	3;1;1	sp|P15311|EZRI_HUMAN Ezrin OS=Homo sapiens OX=9606 GN=EZR PE=1 SV=4	3	3	3	3	0	0	0	3	1	0	0	0	0	3	1	0	0	0	0	3	1	0	6.1	6.1	6.1	69.412	586	586;577;583	0	20.432	0	0	0	6.1	1.5	0	10541000	0	0	0	9274200	1266600	0	0
sp|P15531|NDKA_HUMAN	sp|P15531|NDKA_HUMAN	7	7	3	sp|P15531|NDKA_HUMAN Nucleoside diphosphate kinase A OS=Homo sapiens OX=9606 GN=NME1 PE=1 SV=1	1	7	7	3	0	2	0	6	6	0	0	2	0	6	6	0	0	0	0	3	2	0	53.3	53.3	28.3	17.149	152	152	0	72.751	0	13.2	0	52.6	40.8	0	382800000	0	10436000	0	277590000	94772000	0	0
sp|P15586|GNS_HUMAN	sp|P15586|GNS_HUMAN	3	3	3	sp|P15586|GNS_HUMAN N-acetylglucosamine-6-sulfatase OS=Homo sapiens OX=9606 GN=GNS PE=1 SV=3	1	3	3	3	0	0	0	2	1	0	0	0	0	2	1	0	0	0	0	2	1	0	6.9	6.9	6.9	62.081	552	552	0	20.279	0	0	0	4.5	2.4	0	6639000	0	0	0	5718700	920220	0	0
sp|P15880|RS2_HUMAN	sp|P15880|RS2_HUMAN	10	10	10	sp|P15880|RS2_HUMAN 40S ribosomal protein S2 OS=Homo sapiens OX=9606 GN=RPS2 PE=1 SV=2	1	10	10	10	5	7	2	5	7	9	5	7	2	5	7	9	5	7	2	5	7	9	34.8	34.8	34.8	31.324	293	293	0	108.17	20.1	30.4	8.9	21.2	28.3	32.1	707000000	75206000	129780000	24060000	209120000	141750000	127090000	26226000
sp|P15927|RFA2_HUMAN	sp|P15927|RFA2_HUMAN	1	1	1	sp|P15927|RFA2_HUMAN Replication protein A 32 kDa subunit OS=Homo sapiens OX=9606 GN=RPA2 PE=1 SV=1	1	1	1	1	0	0	0	0	1	0	0	0	0	0	1	0	0	0	0	0	1	0	4.4	4.4	4.4	29.247	270	270	0.002991	7.4552	0	0	0	0	4.4	0	4371900	0	0	0	0	4371900	0	0
sp|P16112|PGCA_HUMAN	sp|P16112|PGCA_HUMAN	1	1	1	sp|P16112|PGCA_HUMAN Aggrecan core protein OS=Homo sapiens OX=9606 GN=ACAN PE=1 SV=3	1	1	1	1	0	0	0	0	0	1	0	0	0	0	0	1	0	0	0	0	0	1	0.4	0.4	0.4	261.33	2530	2530	1	-2	0	0	0	0	0	0.4	0	0	0	0	0	0	0	0
sp|P16152|CBR1_HUMAN;sp|O75828|CBR3_HUMAN	sp|P16152|CBR1_HUMAN;sp|O75828|CBR3_HUMAN	3;2	3;2	3;2	sp|P16152|CBR1_HUMAN Carbonyl reductase [NADPH] 1 OS=Homo sapiens OX=9606 GN=CBR1 PE=1 SV=3;sp|O75828|CBR3_HUMAN Carbonyl reductase [NADPH] 3 OS=Homo sapiens OX=9606 GN=CBR3 PE=1 SV=3	2	3	3	3	0	0	0	2	2	0	0	0	0	2	2	0	0	0	0	2	2	0	15.9	15.9	15.9	30.375	277	277;277	0	42.144	0	0	0	10.5	10.1	0	14381000	0	0	0	11266000	3114900	0	0
sp|P16422|EPCAM_HUMAN	sp|P16422|EPCAM_HUMAN	1	1	1	sp|P16422|EPCAM_HUMAN Epithelial cell adhesion molecule OS=Homo sapiens OX=9606 GN=EPCAM PE=1 SV=2	1	1	1	1	0	0	0	1	1	0	0	0	0	1	1	0	0	0	0	1	1	0	5.1	5.1	5.1	34.932	314	314	0	39.517	0	0	0	5.1	5.1	0	10629000	0	0	0	7133700	3494800	0	0
sp|P16615|AT2A2_HUMAN;sp|O14983|AT2A1_HUMAN;sp|Q93084|AT2A3_HUMAN	sp|P16615|AT2A2_HUMAN	6;2;1	6;2;1	6;2;1	sp|P16615|AT2A2_HUMAN Sarcoplasmic/endoplasmic reticulum calcium ATPase 2 OS=Homo sapiens OX=9606 GN=ATP2A2 PE=1 SV=1	3	6	6	6	0	0	0	3	4	0	0	0	0	3	4	0	0	0	0	3	4	0	7	7	7	114.76	1042	1042;1001;1043	0	45.763	0	0	0	3.1	5.1	0	23551000	0	0	0	11770000	11781000	0	0
sp|P16989|YBOX3_HUMAN;sp|Q9Y2T7|YBOX2_HUMAN	sp|P16989|YBOX3_HUMAN	8;3	4;0	4;0	sp|P16989|YBOX3_HUMAN Y-box-binding protein 3 OS=Homo sapiens OX=9606 GN=YBX3 PE=1 SV=4	2	8	4	4	2	4	0	6	5	1	1	3	0	3	3	0	1	3	0	3	3	0	24.5	15.6	15.6	40.089	372	372;364	0	43.549	6.5	15.1	0	24.5	19.9	3	67448000	526470	7391000	0	36433000	23098000	0	0
sp|P17066|HSP76_HUMAN;sp|P48741|HSP77_HUMAN	sp|P17066|HSP76_HUMAN;sp|P48741|HSP77_HUMAN	4;3	1;1	1;1	sp|P17066|HSP76_HUMAN Heat shock 70 kDa protein 6 OS=Homo sapiens OX=9606 GN=HSPA6 PE=1 SV=2;sp|P48741|HSP77_HUMAN Putative heat shock 70 kDa protein 7 OS=Homo sapiens OX=9606 GN=HSPA7 PE=5 SV=2	2	4	1	1	2	4	2	4	3	4	1	1	1	1	1	1	1	1	1	1	1	1	8.7	1.7	1.7	71.027	643	643;367	0.0032573	9.7776	3.7	8.7	3.7	8.7	6.2	8.7	447720000	29186000	104590000	19106000	145360000	104620000	44868000	0
sp|P22694|KAPCB_HUMAN;sp|P17612|KAPCA_HUMAN	sp|P22694|KAPCB_HUMAN;sp|P17612|KAPCA_HUMAN	1;1	1;1	1;1	sp|P22694|KAPCB_HUMAN cAMP-dependent protein kinase catalytic subunit beta OS=Homo sapiens OX=9606 GN=PRKACB PE=1 SV=2;sp|P17612|KAPCA_HUMAN cAMP-dependent protein kinase catalytic subunit alpha OS=Homo sapiens OX=9606 GN=PRKACA PE=1 SV=2	2	1	1	1	1	1	0	0	0	0	1	1	0	0	0	0	1	1	0	0	0	0	2.6	2.6	2.6	40.622	351	351;351	0.0028143	6.6871	2.6	2.6	0	0	0	0	2840300	1726400	1114000	0	0	0	0	0
sp|P17707|DCAM_HUMAN	sp|P17707|DCAM_HUMAN	2	2	2	sp|P17707|DCAM_HUMAN S-adenosylmethionine decarboxylase proenzyme OS=Homo sapiens OX=9606 GN=AMD1 PE=1 SV=2	1	2	2	2	0	0	0	0	2	0	0	0	0	0	2	0	0	0	0	0	2	0	6	6	6	38.339	334	334	0	14.462	0	0	0	0	6	0	2838600	0	0	0	0	2838600	0	0
sp|P17752|TPH1_HUMAN	sp|P17752|TPH1_HUMAN	1	1	1	sp|P17752|TPH1_HUMAN Tryptophan 5-hydroxylase 1 OS=Homo sapiens OX=9606 GN=TPH1 PE=1 SV=4	1	1	1	1	0	0	0	0	1	0	0	0	0	0	1	0	0	0	0	0	1	0	2.5	2.5	2.5	50.985	444	444	1	-2	0	0	0	0	2.5	0	0	0	0	0	0	0	0	0
sp|P17844|DDX5_HUMAN	sp|P17844|DDX5_HUMAN	11	8	8	sp|P17844|DDX5_HUMAN Probable ATP-dependent RNA helicase DDX5 OS=Homo sapiens OX=9606 GN=DDX5 PE=1 SV=1	1	11	8	8	2	5	1	6	9	4	1	4	0	5	7	3	1	4	0	5	7	3	20.4	14.8	14.8	69.147	614	614	0	51.911	3.3	8.1	1.8	9.3	17.1	7.8	81946000	2230200	10104000	0	27173000	33643000	8794700	0
sp|P17980|PRS6A_HUMAN	sp|P17980|PRS6A_HUMAN	4	4	4	sp|P17980|PRS6A_HUMAN 26S proteasome regulatory subunit 6A OS=Homo sapiens OX=9606 GN=PSMC3 PE=1 SV=3	1	4	4	4	0	1	0	4	2	0	0	1	0	4	2	0	0	1	0	4	2	0	13	13	13	49.203	439	439	0	34.421	0	2.3	0	13	6.8	0	29336000	0	1811300	0	16943000	10582000	0	0
sp|P17987|TCPA_HUMAN	sp|P17987|TCPA_HUMAN	13	13	13	sp|P17987|TCPA_HUMAN T-complex protein 1 subunit alpha OS=Homo sapiens OX=9606 GN=TCP1 PE=1 SV=1	1	13	13	13	0	6	0	8	7	1	0	6	0	8	7	1	0	6	0	8	7	1	32	32	32	60.343	556	556	0	183.53	0	14.4	0	19.8	16.9	1.8	110990000	0	31828000	0	48665000	29125000	1373900	0
sp|P18077|RL35A_HUMAN	sp|P18077|RL35A_HUMAN	2	2	2	sp|P18077|RL35A_HUMAN 60S ribosomal protein L35a OS=Homo sapiens OX=9606 GN=RPL35A PE=1 SV=2	1	2	2	2	0	1	0	1	1	2	0	1	0	1	1	2	0	1	0	1	1	2	14.5	14.5	14.5	12.538	110	110	0	11.608	0	6.4	0	8.2	6.4	14.5	42122000	0	8589000	0	7391600	8827800	17314000	0
sp|P18085|ARF4_HUMAN	sp|P18085|ARF4_HUMAN	3	2	2	sp|P18085|ARF4_HUMAN ADP-ribosylation factor 4 OS=Homo sapiens OX=9606 GN=ARF4 PE=1 SV=3	1	3	2	2	0	0	0	2	2	0	0	0	0	1	1	0	0	0	0	1	1	0	21.1	10	10	20.511	180	180	0	11.936	0	0	0	15.6	16.7	0	10580000	0	0	0	5936000	4643600	0	0
sp|P18124|RL7_HUMAN	sp|P18124|RL7_HUMAN	10	10	10	sp|P18124|RL7_HUMAN 60S ribosomal protein L7 OS=Homo sapiens OX=9606 GN=RPL7 PE=1 SV=1	1	10	10	10	2	4	2	7	8	4	2	4	2	7	8	4	2	4	2	7	8	4	33.9	33.9	33.9	29.225	248	248	0	80.481	11.7	19.4	11.7	29.4	30.2	15.3	412140000	12751000	26045000	10679000	177540000	132670000	52456000	8716700
sp|P18206|VINC_HUMAN	sp|P18206|VINC_HUMAN	1	1	1	sp|P18206|VINC_HUMAN Vinculin OS=Homo sapiens OX=9606 GN=VCL PE=1 SV=4	1	1	1	1	0	0	0	0	1	0	0	0	0	0	1	0	0	0	0	0	1	0	1.4	1.4	1.4	123.8	1134	1134	1	-2	0	0	0	0	1.4	0	0	0	0	0	0	0	0	0
sp|P18621|RL17_HUMAN	sp|P18621|RL17_HUMAN	8	8	8	sp|P18621|RL17_HUMAN 60S ribosomal protein L17 OS=Homo sapiens OX=9606 GN=RPL17 PE=1 SV=3	1	8	8	8	4	5	0	4	5	4	4	5	0	4	5	4	4	5	0	4	5	4	37.5	37.5	37.5	21.397	184	184	0	76.544	27.2	32.1	0	19	24.5	27.7	205800000	24170000	47854000	0	65911000	36804000	31062000	8105100
sp|P18669|PGAM1_HUMAN;sp|Q8N0Y7|PGAM4_HUMAN	sp|P18669|PGAM1_HUMAN;sp|Q8N0Y7|PGAM4_HUMAN	2;1	2;1	2;1	sp|P18669|PGAM1_HUMAN Phosphoglycerate mutase 1 OS=Homo sapiens OX=9606 GN=PGAM1 PE=1 SV=2;sp|Q8N0Y7|PGAM4_HUMAN Probable phosphoglycerate mutase 4 OS=Homo sapiens OX=9606 GN=PGAM4 PE=3 SV=1	2	2	2	2	0	0	0	2	0	0	0	0	0	2	0	0	0	0	0	2	0	0	12.6	12.6	12.6	28.804	254	254;254	0	14.449	0	0	0	12.6	0	0	18549000	0	0	0	18549000	0	0	0
sp|P18859|ATP5J_HUMAN	sp|P18859|ATP5J_HUMAN	4	4	4	sp|P18859|ATP5J_HUMAN ATP synthase-coupling factor 6, mitochondrial OS=Homo sapiens OX=9606 GN=ATP5PF PE=1 SV=1	1	4	4	4	0	0	0	4	3	0	0	0	0	4	3	0	0	0	0	4	3	0	44.4	44.4	44.4	12.587	108	108	0	48.832	0	0	0	44.4	44.4	0	146540000	0	0	0	92916000	53619000	0	0
sp|P19338|NUCL_HUMAN	sp|P19338|NUCL_HUMAN	23	23	23	sp|P19338|NUCL_HUMAN Nucleolin OS=Homo sapiens OX=9606 GN=NCL PE=1 SV=3	1	23	23	23	5	15	1	20	21	14	5	15	1	20	21	14	5	15	1	20	21	14	33.7	33.7	33.7	76.613	710	710	0	315.22	6.8	21.3	1.7	28.5	32.7	22.7	1558500000	28486000	204640000	2841300	564480000	561530000	196500000	6158000
sp|P19367|HXK1_HUMAN	sp|P19367|HXK1_HUMAN	2	2	2	sp|P19367|HXK1_HUMAN Hexokinase-1 OS=Homo sapiens OX=9606 GN=HK1 PE=1 SV=3	1	2	2	2	0	0	0	2	0	0	0	0	0	2	0	0	0	0	0	2	0	0	2.8	2.8	2.8	102.48	917	917	0	13.132	0	0	0	2.8	0	0	5905300	0	0	0	5905300	0	0	0
sp|P19404|NDUV2_HUMAN	sp|P19404|NDUV2_HUMAN	1	1	1	sp|P19404|NDUV2_HUMAN NADH dehydrogenase [ubiquinone] flavoprotein 2, mitochondrial OS=Homo sapiens OX=9606 GN=NDUFV2 PE=1 SV=2	1	1	1	1	0	0	0	1	0	0	0	0	0	1	0	0	0	0	0	1	0	0	4.4	4.4	4.4	27.391	249	249	0.0037383	6.6136	0	0	0	4.4	0	0	5033100	0	0	0	5033100	0	0	0
sp|P19474|RO52_HUMAN	sp|P19474|RO52_HUMAN	16	16	16	sp|P19474|RO52_HUMAN E3 ubiquitin-protein ligase TRIM21 OS=Homo sapiens OX=9606 GN=TRIM21 PE=1 SV=1	1	16	16	16	7	12	3	9	11	12	7	12	3	9	11	12	7	12	3	9	11	12	34.7	34.7	34.7	54.169	475	475	0	198.08	14.7	26.3	8.6	20.6	24.2	29.7	1212400000	125090000	349320000	61534000	202500000	197250000	276750000	42862000
sp|P20042|IF2B_HUMAN	sp|P20042|IF2B_HUMAN	5	5	5	sp|P20042|IF2B_HUMAN Eukaryotic translation initiation factor 2 subunit 2 OS=Homo sapiens OX=9606 GN=EIF2S2 PE=1 SV=2	1	5	5	5	1	2	1	4	3	1	1	2	1	4	3	1	1	2	1	4	3	1	18.6	18.6	18.6	38.388	333	333	0	37.21	2.7	5.7	2.7	15.9	12.3	2.7	57608000	1071400	6614000	651930	26884000	19483000	2904100	0
sp|P20073|ANXA7_HUMAN	sp|P20073|ANXA7_HUMAN	2	2	2	sp|P20073|ANXA7_HUMAN Annexin A7 OS=Homo sapiens OX=9606 GN=ANXA7 PE=1 SV=3	1	2	2	2	0	0	0	1	1	0	0	0	0	1	1	0	0	0	0	1	1	0	4.9	4.9	4.9	52.739	488	488	0	17.033	0	0	0	1.6	3.3	0	4953400	0	0	0	4953400	0	0	0
sp|P20151|KLK2_HUMAN	sp|P20151|KLK2_HUMAN	2	2	2	sp|P20151|KLK2_HUMAN Kallikrein-2 OS=Homo sapiens OX=9606 GN=KLK2 PE=1 SV=1	1	2	2	2	0	1	0	2	1	0	0	1	0	2	1	0	0	1	0	2	1	0	11.5	11.5	11.5	28.671	261	261	0	15.604	0	4.6	0	11.5	6.9	0	13382000	0	2018100	0	8111900	3252000	0	0
sp|P20340|RAB6A_HUMAN;sp|Q9NRW1|RAB6B_HUMAN;sp|Q14964|RB39A_HUMAN	sp|P20340|RAB6A_HUMAN;sp|Q9NRW1|RAB6B_HUMAN;sp|Q14964|RB39A_HUMAN	2;2;1	2;2;1	2;2;1	sp|P20340|RAB6A_HUMAN Ras-related protein Rab-6A OS=Homo sapiens OX=9606 GN=RAB6A PE=1 SV=3;sp|Q9NRW1|RAB6B_HUMAN Ras-related protein Rab-6B OS=Homo sapiens OX=9606 GN=RAB6B PE=1 SV=1;sp|Q14964|RB39A_HUMAN Ras-related protein Rab-39A OS=Homo sapiens OX=960	3	2	2	2	0	0	0	2	1	0	0	0	0	2	1	0	0	0	0	2	1	0	10.6	10.6	10.6	23.593	208	208;208;217	0	21.478	0	0	0	10.6	5.3	0	68951000	0	0	0	42561000	26390000	0	0
sp|P20618|PSB1_HUMAN	sp|P20618|PSB1_HUMAN	2	2	2	sp|P20618|PSB1_HUMAN Proteasome subunit beta type-1 OS=Homo sapiens OX=9606 GN=PSMB1 PE=1 SV=2	1	2	2	2	0	1	0	1	0	0	0	1	0	1	0	0	0	1	0	1	0	0	14.1	14.1	14.1	26.489	241	241	0	20.345	0	5.8	0	8.3	0	0	5814800	0	1454500	0	4360300	0	0	0
sp|P20674|COX5A_HUMAN	sp|P20674|COX5A_HUMAN	1	1	1	sp|P20674|COX5A_HUMAN Cytochrome c oxidase subunit 5A, mitochondrial OS=Homo sapiens OX=9606 GN=COX5A PE=1 SV=2	1	1	1	1	0	0	0	1	1	0	0	0	0	1	1	0	0	0	0	1	1	0	10.7	10.7	10.7	16.762	150	150	0.0044883	6.2292	0	0	0	10.7	10.7	0	6332900	0	0	0	3281500	3051400	0	0
sp|P20929|NEBU_HUMAN	sp|P20929|NEBU_HUMAN	4	4	4	sp|P20929|NEBU_HUMAN Nebulin OS=Homo sapiens OX=9606 GN=NEB PE=1 SV=5	1	4	4	4	0	1	0	2	1	0	0	1	0	2	1	0	0	1	0	2	1	0	0.7	0.7	0.7	772.91	6669	6669	0	21.891	0	0.1	0	0.4	0.1	0	0	0	0	0	0	0	0	0
sp|P20962|PTMS_HUMAN	sp|P20962|PTMS_HUMAN	2	2	2	sp|P20962|PTMS_HUMAN Parathymosin OS=Homo sapiens OX=9606 GN=PTMS PE=1 SV=2	1	2	2	2	0	0	0	2	1	0	0	0	0	2	1	0	0	0	0	2	1	0	22.5	22.5	22.5	11.53	102	102	0	15.088	0	0	0	22.5	11.8	0	58265000	0	0	0	49895000	8369500	0	0
sp|P21291|CSRP1_HUMAN	sp|P21291|CSRP1_HUMAN	1	1	1	sp|P21291|CSRP1_HUMAN Cysteine and glycine-rich protein 1 OS=Homo sapiens OX=9606 GN=CSRP1 PE=1 SV=3	1	1	1	1	0	0	0	1	0	0	0	0	0	1	0	0	0	0	0	1	0	0	8.8	8.8	8.8	20.567	193	193	0.0045086	6.2844	0	0	0	8.8	0	0	934420	0	0	0	934420	0	0	0
sp|P21397|AOFA_HUMAN	sp|P21397|AOFA_HUMAN	3	3	3	sp|P21397|AOFA_HUMAN Amine oxidase [flavin-containing] A OS=Homo sapiens OX=9606 GN=MAOA PE=1 SV=1	1	3	3	3	0	0	0	3	1	0	0	0	0	3	1	0	0	0	0	3	1	0	7.8	7.8	7.8	59.681	527	527	0	18.148	0	0	0	7.8	1.9	0	14282000	0	0	0	11181000	3100700	0	0
sp|P21453|S1PR1_HUMAN	sp|P21453|S1PR1_HUMAN	1	1	1	sp|P21453|S1PR1_HUMAN Sphingosine 1-phosphate receptor 1 OS=Homo sapiens OX=9606 GN=S1PR1 PE=1 SV=2	1	1	1	1	0	1	0	0	0	0	0	1	0	0	0	0	0	1	0	0	0	0	2.6	2.6	2.6	42.81	382	382	1	-2	0	2.6	0	0	0	0	0	0	0	0	0	0	0	0
sp|P21796|VDAC1_HUMAN	sp|P21796|VDAC1_HUMAN	7	7	7	sp|P21796|VDAC1_HUMAN Voltage-dependent anion-selective channel protein 1 OS=Homo sapiens OX=9606 GN=VDAC1 PE=1 SV=2	1	7	7	7	0	0	0	5	6	0	0	0	0	5	6	0	0	0	0	5	6	0	32.2	32.2	32.2	30.772	283	283	0	81.751	0	0	0	19.1	27.2	0	90755000	0	0	0	40873000	49882000	0	0
sp|P21912|SDHB_HUMAN	sp|P21912|SDHB_HUMAN	1	1	1	sp|P21912|SDHB_HUMAN Succinate dehydrogenase [ubiquinone] iron-sulfur subunit, mitochondrial OS=Homo sapiens OX=9606 GN=SDHB PE=1 SV=3	1	1	1	1	0	0	0	1	0	0	0	0	0	1	0	0	0	0	0	1	0	0	5.7	5.7	5.7	31.629	280	280	0.002997	7.503	0	0	0	5.7	0	0	8243300	0	0	0	8243300	0	0	0
sp|P21926|CD9_HUMAN	sp|P21926|CD9_HUMAN	1	1	1	sp|P21926|CD9_HUMAN CD9 antigen OS=Homo sapiens OX=9606 GN=CD9 PE=1 SV=4	1	1	1	1	0	0	0	1	0	0	0	0	0	1	0	0	0	0	0	1	0	0	4.4	4.4	4.4	25.416	228	228	0.005291	6.0928	0	0	0	4.4	0	0	4780400	0	0	0	4780400	0	0	0
sp|P21964|COMT_HUMAN	sp|P21964|COMT_HUMAN	6	6	6	sp|P21964|COMT_HUMAN Catechol O-methyltransferase OS=Homo sapiens OX=9606 GN=COMT PE=1 SV=2	1	6	6	6	0	4	0	3	3	4	0	4	0	3	3	4	0	4	0	3	3	4	18.5	18.5	18.5	30.037	271	271	0	63.975	0	15.1	0	12.2	12.2	18.1	135550000	0	20909000	0	60156000	23025000	31456000	0
sp|P22061|PIMT_HUMAN	sp|P22061|PIMT_HUMAN	1	1	1	sp|P22061|PIMT_HUMAN Protein-L-isoaspartate(D-aspartate) O-methyltransferase OS=Homo sapiens OX=9606 GN=PCMT1 PE=1 SV=4	1	1	1	1	0	0	0	1	1	0	0	0	0	1	1	0	0	0	0	1	1	0	8.4	8.4	8.4	24.636	227	227	0.002924	7.0849	0	0	0	8.4	8.4	0	10438000	0	0	0	5587000	4851000	0	0
sp|P22087|FBRL_HUMAN	sp|P22087|FBRL_HUMAN	3	3	3	sp|P22087|FBRL_HUMAN rRNA 2-O-methyltransferase fibrillarin OS=Homo sapiens OX=9606 GN=FBL PE=1 SV=2	1	3	3	3	0	3	0	1	1	0	0	3	0	1	1	0	0	3	0	1	1	0	13.1	13.1	13.1	33.784	321	321	0	19.916	0	13.1	0	5.9	4.4	0	23840000	0	11891000	0	6115700	5832800	0	0
sp|P22102|PUR2_HUMAN	sp|P22102|PUR2_HUMAN	5	5	5	sp|P22102|PUR2_HUMAN Trifunctional purine biosynthetic protein adenosine-3 OS=Homo sapiens OX=9606 GN=GART PE=1 SV=1	1	5	5	5	0	5	0	1	0	0	0	5	0	1	0	0	0	5	0	1	0	0	6.3	6.3	6.3	107.77	1010	1010	0	31.672	0	6.3	0	1.6	0	0	15805000	0	13623000	0	2182000	0	0	0
sp|P22234|PUR6_HUMAN	sp|P22234|PUR6_HUMAN	3	3	3	sp|P22234|PUR6_HUMAN Multifunctional protein ADE2 OS=Homo sapiens OX=9606 GN=PAICS PE=1 SV=3	1	3	3	3	0	0	0	3	1	0	0	0	0	3	1	0	0	0	0	3	1	0	7.5	7.5	7.5	47.079	425	425	0	17.13	0	0	0	7.5	2.6	0	9414900	0	0	0	8885300	529550	0	0
sp|P22307|NLTP_HUMAN	sp|P22307|NLTP_HUMAN	1	1	1	sp|P22307|NLTP_HUMAN Non-specific lipid-transfer protein OS=Homo sapiens OX=9606 GN=SCP2 PE=1 SV=2	1	1	1	1	0	0	0	1	0	0	0	0	0	1	0	0	0	0	0	1	0	0	2	2	2	58.993	547	547	0.0031088	8.1527	0	0	0	2	0	0	3719400	0	0	0	3719400	0	0	0
sp|P22314|UBA1_HUMAN	sp|P22314|UBA1_HUMAN	4	4	4	sp|P22314|UBA1_HUMAN Ubiquitin-like modifier-activating enzyme 1 OS=Homo sapiens OX=9606 GN=UBA1 PE=1 SV=3	1	4	4	4	0	0	0	3	1	0	0	0	0	3	1	0	0	0	0	3	1	0	6	6	6	117.85	1058	1058	0	35.235	0	0	0	4.3	1.7	0	16148000	0	0	0	14548000	1599300	0	0
sp|P22392|NDKB_HUMAN;sp|O60361|NDK8_HUMAN	sp|P22392|NDKB_HUMAN	6;2	2;1	2;1	sp|P22392|NDKB_HUMAN Nucleoside diphosphate kinase B OS=Homo sapiens OX=9606 GN=NME2 PE=1 SV=1	2	6	2	2	0	3	0	5	4	0	0	1	0	2	0	0	0	1	0	2	0	0	36.2	11.2	11.2	17.298	152	152;137	0	12.136	0	19.7	0	35.5	25	0	27046000	0	2003900	0	25042000	0	0	0
sp|P22626|ROA2_HUMAN	sp|P22626|ROA2_HUMAN	17	17	16	sp|P22626|ROA2_HUMAN Heterogeneous nuclear ribonucleoproteins A2/B1 OS=Homo sapiens OX=9606 GN=HNRNPA2B1 PE=1 SV=2	1	17	17	16	11	7	2	14	16	8	11	7	2	14	16	8	11	7	2	13	16	8	48.2	48.2	48.2	37.429	353	353	0	164.94	41.4	27.2	7.1	43.9	48.2	26.1	790460000	123440000	37690000	15694000	254370000	272760000	86508000	29583000
sp|P22695|QCR2_HUMAN	sp|P22695|QCR2_HUMAN	10	10	10	sp|P22695|QCR2_HUMAN Cytochrome b-c1 complex subunit 2, mitochondrial OS=Homo sapiens OX=9606 GN=UQCRC2 PE=1 SV=3	1	10	10	10	0	0	0	7	9	0	0	0	0	7	9	0	0	0	0	7	9	0	32.5	32.5	32.5	48.442	453	453	0	73.672	0	0	0	24.1	28.5	0	103210000	0	0	0	52162000	51045000	0	0
sp|P23141|EST1_HUMAN	sp|P23141|EST1_HUMAN	1	1	1	sp|P23141|EST1_HUMAN Liver carboxylesterase 1 OS=Homo sapiens OX=9606 GN=CES1 PE=1 SV=2	1	1	1	1	1	0	1	0	0	0	1	0	1	0	0	0	1	0	1	0	0	0	1.2	1.2	1.2	62.52	567	567	0.005277	6.0685	1.2	0	1.2	0	0	0	2081800	868150	0	1213600	0	0	0	0
sp|P23246|SFPQ_HUMAN	sp|P23246|SFPQ_HUMAN	13	13	12	sp|P23246|SFPQ_HUMAN Splicing factor, proline- and glutamine-rich OS=Homo sapiens OX=9606 GN=SFPQ PE=1 SV=2	1	13	13	12	2	6	2	7	9	2	2	6	2	7	9	2	2	5	2	6	8	2	21.5	21.5	20.4	76.149	707	707	0	123.16	3.8	11.9	4	11.6	12.9	2.8	223000000	8187600	23785000	4808100	104320000	77955000	3947900	4261300
sp|P23284|PPIB_HUMAN	sp|P23284|PPIB_HUMAN	8	8	8	sp|P23284|PPIB_HUMAN Peptidyl-prolyl cis-trans isomerase B OS=Homo sapiens OX=9606 GN=PPIB PE=1 SV=2	1	8	8	8	0	0	0	3	8	0	0	0	0	3	8	0	0	0	0	3	8	0	35.6	35.6	35.6	23.742	216	216	0	59.41	0	0	0	15.3	35.6	0	125120000	0	0	0	61098000	64021000	0	0
sp|P23396|RS3_HUMAN	sp|P23396|RS3_HUMAN	13	13	13	sp|P23396|RS3_HUMAN 40S ribosomal protein S3 OS=Homo sapiens OX=9606 GN=RPS3 PE=1 SV=2	1	13	13	13	9	10	5	11	10	12	9	10	5	11	10	12	9	10	5	11	10	12	59.3	59.3	59.3	26.688	243	243	0	114.59	45.3	46.5	19.8	55.6	52.3	59.3	1394800000	146950000	263310000	64554000	346590000	241890000	331480000	41822000
sp|P23434|GCSH_HUMAN	sp|P23434|GCSH_HUMAN	1	1	1	sp|P23434|GCSH_HUMAN Glycine cleavage system H protein, mitochondrial OS=Homo sapiens OX=9606 GN=GCSH PE=1 SV=2	1	1	1	1	0	0	0	1	1	0	0	0	0	1	1	0	0	0	0	1	1	0	11.6	11.6	11.6	18.884	173	173	0	19.359	0	0	0	11.6	11.6	0	7473600	0	0	0	4941100	2532500	0	0
sp|P23526|SAHH_HUMAN	sp|P23526|SAHH_HUMAN	3	3	3	sp|P23526|SAHH_HUMAN Adenosylhomocysteinase OS=Homo sapiens OX=9606 GN=AHCY PE=1 SV=4	1	3	3	3	0	0	0	3	2	0	0	0	0	3	2	0	0	0	0	3	2	0	9.3	9.3	9.3	47.716	432	432	0	19.101	0	0	0	9.3	6.5	0	37112000	0	0	0	30670000	6442600	0	0
sp|P23528|COF1_HUMAN;sp|Q9Y281|COF2_HUMAN	sp|P23528|COF1_HUMAN	7;3	7;3	7;3	sp|P23528|COF1_HUMAN Cofilin-1 OS=Homo sapiens OX=9606 GN=CFL1 PE=1 SV=3	2	7	7	7	0	3	1	7	5	4	0	3	1	7	5	4	0	3	1	7	5	4	51.2	51.2	51.2	18.502	166	166;166	0	114.98	0	25.9	6.6	51.2	44.6	36.1	664680000	0	28605000	7944400	489920000	107180000	31029000	0
sp|P23588|IF4B_HUMAN;REV__sp|P23588|IF4B_HUMAN	sp|P23588|IF4B_HUMAN	30;1	30;1	30;1	sp|P23588|IF4B_HUMAN Eukaryotic translation initiation factor 4B OS=Homo sapiens OX=9606 GN=EIF4B PE=1 SV=2	2	30	30	30	13	15	8	23	23	16	13	15	8	23	23	16	13	15	8	23	23	16	48.8	48.8	48.8	69.15	611	611;611	0	323.31	21.1	30.1	15.2	44.2	42.9	26.7	3434700000	225550000	340510000	68532000	1138200000	1292600000	369370000	66042000
sp|P24534|EF1B_HUMAN	sp|P24534|EF1B_HUMAN	5	5	5	sp|P24534|EF1B_HUMAN Elongation factor 1-beta OS=Homo sapiens OX=9606 GN=EEF1B2 PE=1 SV=3	1	5	5	5	2	5	1	3	3	4	2	5	1	3	3	4	2	5	1	3	3	4	32.4	32.4	32.4	24.763	225	225	0	111.04	16	32.4	8	20.4	20.4	28.4	613730000	26800000	175520000	16654000	152610000	108600000	133550000	28971000
sp|P24539|AT5F1_HUMAN	sp|P24539|AT5F1_HUMAN	8	8	8	sp|P24539|AT5F1_HUMAN ATP synthase F(0) complex subunit B1, mitochondrial OS=Homo sapiens OX=9606 GN=ATP5PB PE=1 SV=2	1	8	8	8	0	0	0	6	5	0	0	0	0	6	5	0	0	0	0	6	5	0	32.4	32.4	32.4	28.908	256	256	0	89.868	0	0	0	27	20.3	0	186410000	0	0	0	137200000	49215000	0	0
sp|P24752|THIL_HUMAN	sp|P24752|THIL_HUMAN	6	6	6	sp|P24752|THIL_HUMAN Acetyl-CoA acetyltransferase, mitochondrial OS=Homo sapiens OX=9606 GN=ACAT1 PE=1 SV=1	1	6	6	6	0	0	0	5	3	0	0	0	0	5	3	0	0	0	0	5	3	0	17.8	17.8	17.8	45.199	427	427	0	101.23	0	0	0	14.8	7.7	0	95627000	0	0	0	85456000	10171000	0	0
sp|P25205|MCM3_HUMAN	sp|P25205|MCM3_HUMAN	1	1	1	sp|P25205|MCM3_HUMAN DNA replication licensing factor MCM3 OS=Homo sapiens OX=9606 GN=MCM3 PE=1 SV=3	1	1	1	1	0	0	0	1	1	0	0	0	0	1	1	0	0	0	0	1	1	0	1	1	1	90.98	808	808	0.0053333	6.1501	0	0	0	1	1	0	1632400	0	0	0	997660	634760	0	0
sp|P25398|RS12_HUMAN	sp|P25398|RS12_HUMAN	2	2	2	sp|P25398|RS12_HUMAN 40S ribosomal protein S12 OS=Homo sapiens OX=9606 GN=RPS12 PE=1 SV=3	1	2	2	2	1	2	2	2	2	2	1	2	2	2	2	2	1	2	2	2	2	2	22.7	22.7	22.7	14.515	132	132	0	122.96	6.1	22.7	22.7	22.7	22.7	22.7	177990000	6192700	27827000	6630800	51314000	45901000	40123000	0
sp|P25705|ATPA_HUMAN	sp|P25705|ATPA_HUMAN	24	24	24	sp|P25705|ATPA_HUMAN ATP synthase subunit alpha, mitochondrial OS=Homo sapiens OX=9606 GN=ATP5F1A PE=1 SV=1	1	24	24	24	0	0	0	22	23	0	0	0	0	22	23	0	0	0	0	22	23	0	52.1	52.1	52.1	59.75	553	553	0	315.45	0	0	0	49.4	48.3	0	2175400000	0	0	0	1273200000	902220000	0	0
sp|P25789|PSA4_HUMAN	sp|P25789|PSA4_HUMAN	1	1	1	sp|P25789|PSA4_HUMAN Proteasome subunit alpha type-4 OS=Homo sapiens OX=9606 GN=PSMA4 PE=1 SV=1	1	1	1	1	0	1	0	1	1	0	0	1	0	1	1	0	0	1	0	1	1	0	3.8	3.8	3.8	29.483	261	261	0.0032538	9.7422	0	3.8	0	3.8	3.8	0	10855000	0	1121700	0	4876100	4857600	0	0
sp|P26196|DDX6_HUMAN	sp|P26196|DDX6_HUMAN	2	2	2	sp|P26196|DDX6_HUMAN Probable ATP-dependent RNA helicase DDX6 OS=Homo sapiens OX=9606 GN=DDX6 PE=1 SV=2	1	2	2	2	0	1	0	1	0	0	0	1	0	1	0	0	0	1	0	1	0	0	7.2	7.2	7.2	54.416	483	483	0	20.914	0	2.3	0	5	0	0	13432000	0	480310	0	12951000	0	0	0
sp|P26232|CTNA2_HUMAN	sp|P26232|CTNA2_HUMAN	4	1	1	sp|P26232|CTNA2_HUMAN Catenin alpha-2 OS=Homo sapiens OX=9606 GN=CTNNA2 PE=1 SV=5	1	4	1	1	0	0	0	3	4	0	0	0	0	0	1	0	0	0	0	0	1	0	5.9	1.9	1.9	105.31	953	953	0.0011062	10.865	0	0	0	4	5.9	0	6057900	0	0	0	0	6057900	0	0
sp|P26368|U2AF2_HUMAN	sp|P26368|U2AF2_HUMAN	7	7	7	sp|P26368|U2AF2_HUMAN Splicing factor U2AF 65 kDa subunit OS=Homo sapiens OX=9606 GN=U2AF2 PE=1 SV=4	1	7	7	7	3	3	1	3	5	4	3	3	1	3	5	4	3	3	1	3	5	4	24.8	24.8	24.8	53.5	475	475	0	93.838	7.8	9.5	1.7	9.9	16.2	16.4	149800000	22691000	19306000	3644300	44548000	35317000	24292000	10284000
sp|P26373|RL13_HUMAN	sp|P26373|RL13_HUMAN	4	4	4	sp|P26373|RL13_HUMAN 60S ribosomal protein L13 OS=Homo sapiens OX=9606 GN=RPL13 PE=1 SV=4	1	4	4	4	2	3	1	3	3	3	2	3	1	3	3	3	2	3	1	3	3	3	19.4	19.4	19.4	24.261	211	211	0	33.436	10	15.2	3.8	14.2	14.2	14.2	252660000	9012900	33641000	3934200	94235000	70315000	41521000	6310500
sp|P26583|HMGB2_HUMAN	sp|P26583|HMGB2_HUMAN	5	5	5	sp|P26583|HMGB2_HUMAN High mobility group protein B2 OS=Homo sapiens OX=9606 GN=HMGB2 PE=1 SV=2	1	5	5	5	0	0	0	5	3	0	0	0	0	5	3	0	0	0	0	5	3	0	19.6	19.6	19.6	24.033	209	209	0	33.238	0	0	0	19.6	19.1	0	51166000	0	0	0	42275000	8890300	0	0
sp|P26599|PTBP1_HUMAN;sp|O95758|PTBP3_HUMAN	sp|P26599|PTBP1_HUMAN	12;2	12;2	12;2	sp|P26599|PTBP1_HUMAN Polypyrimidine tract-binding protein 1 OS=Homo sapiens OX=9606 GN=PTBP1 PE=1 SV=1	2	12	12	12	3	2	6	11	7	5	3	2	6	11	7	5	3	2	6	11	7	5	36	36	36	57.221	531	531;552	0	102.64	6.8	5.6	16.6	33.9	20.5	14.5	357250000	33633000	5543300	35334000	170360000	84076000	28296000	14976000
sp|P26640|SYVC_HUMAN	sp|P26640|SYVC_HUMAN	25	25	25	sp|P26640|SYVC_HUMAN Valine--tRNA ligase OS=Homo sapiens OX=9606 GN=VARS1 PE=1 SV=4	1	25	25	25	13	20	6	13	11	14	13	20	6	13	11	14	13	20	6	13	11	14	25.9	25.9	25.9	140.47	1264	1264	0	213.88	13.2	21.1	6.8	13.9	11.6	14.8	593740000	68769000	134390000	27767000	143450000	92579000	126790000	12902000
sp|P26641|EF1G_HUMAN	sp|P26641|EF1G_HUMAN	18	18	18	sp|P26641|EF1G_HUMAN Elongation factor 1-gamma OS=Homo sapiens OX=9606 GN=EEF1G PE=1 SV=3	1	18	18	18	12	11	6	8	13	15	12	11	6	8	13	15	12	11	6	8	13	15	37.1	37.1	37.1	50.118	437	437	0	152.69	24	24.7	12.6	18.1	28.8	34.6	1771600000	314280000	416340000	85679000	284360000	276110000	394830000	46377000
sp|P27348|1433T_HUMAN	sp|P27348|1433T_HUMAN	6	2	2	sp|P27348|1433T_HUMAN 14-3-3 protein theta OS=Homo sapiens OX=9606 GN=YWHAQ PE=1 SV=1	1	6	2	2	0	2	1	5	3	1	0	0	0	2	2	0	0	0	0	2	2	0	24.5	10.6	10.6	27.764	245	245	0	20.892	0	7.3	4.1	21.2	14.7	4.1	35740000	0	0	0	23076000	12665000	0	0
sp|P27635|RL10_HUMAN;sp|Q96L21|RL10L_HUMAN	sp|P27635|RL10_HUMAN;sp|Q96L21|RL10L_HUMAN	3;2	3;2	3;2	sp|P27635|RL10_HUMAN 60S ribosomal protein L10 OS=Homo sapiens OX=9606 GN=RPL10 PE=1 SV=4;sp|Q96L21|RL10L_HUMAN 60S ribosomal protein L10-like OS=Homo sapiens OX=9606 GN=RPL10L PE=1 SV=3	2	3	3	3	1	3	1	0	3	3	1	3	1	0	3	3	1	3	1	0	3	3	16.8	16.8	16.8	24.604	214	214;214	0	31.132	6.1	16.8	6.1	0	16.8	16.8	76440000	3384200	21738000	1181900	0	27052000	23084000	0
sp|P27694|RFA1_HUMAN	sp|P27694|RFA1_HUMAN	5	5	5	sp|P27694|RFA1_HUMAN Replication protein A 70 kDa DNA-binding subunit OS=Homo sapiens OX=9606 GN=RPA1 PE=1 SV=2	1	5	5	5	0	1	0	2	2	0	0	1	0	2	2	0	0	1	0	2	2	0	11.4	11.4	11.4	68.137	616	616	0	44.948	0	1.9	0	5.4	4.1	0	9434400	0	568480	0	4445700	4420300	0	0
sp|P27695|APEX1_HUMAN	sp|P27695|APEX1_HUMAN	2	2	2	sp|P27695|APEX1_HUMAN DNA-(apurinic or apyrimidinic site) endonuclease OS=Homo sapiens OX=9606 GN=APEX1 PE=1 SV=2	1	2	2	2	0	0	0	2	0	0	0	0	0	2	0	0	0	0	0	2	0	0	11	11	11	35.554	318	318	0	15.12	0	0	0	11	0	0	8103500	0	0	0	8103500	0	0	0
sp|P27708|PYR1_HUMAN	sp|P27708|PYR1_HUMAN	13	13	13	sp|P27708|PYR1_HUMAN CAD protein OS=Homo sapiens OX=9606 GN=CAD PE=1 SV=3	1	13	13	13	0	7	0	4	0	12	0	7	0	4	0	12	0	7	0	4	0	12	7.2	7.2	7.2	242.98	2225	2225	0	116.15	0	3.7	0	2.3	0	6.7	104300000	0	22337000	0	16115000	0	65851000	0
sp|P27797|CALR_HUMAN	sp|P27797|CALR_HUMAN	9	9	9	sp|P27797|CALR_HUMAN Calreticulin OS=Homo sapiens OX=9606 GN=CALR PE=1 SV=1	1	9	9	9	0	0	0	8	8	0	0	0	0	8	8	0	0	0	0	8	8	0	33.1	33.1	33.1	48.141	417	417	0	89.903	0	0	0	33.1	30.9	0	379910000	0	0	0	243780000	136120000	0	0
sp|P27816|MAP4_HUMAN	sp|P27816|MAP4_HUMAN	8	8	8	sp|P27816|MAP4_HUMAN Microtubule-associated protein 4 OS=Homo sapiens OX=9606 GN=MAP4 PE=1 SV=3	1	8	8	8	0	2	0	5	5	1	0	2	0	5	5	1	0	2	0	5	5	1	11.2	11.2	11.2	121	1152	1152	0	54.318	0	2.3	0	8.1	6.2	1.1	54445000	0	3282900	0	26622000	20507000	4032500	0
sp|P27824|CALX_HUMAN	sp|P27824|CALX_HUMAN	17	17	17	sp|P27824|CALX_HUMAN Calnexin OS=Homo sapiens OX=9606 GN=CANX PE=1 SV=2	1	17	17	17	2	0	1	16	14	2	2	0	1	16	14	2	2	0	1	16	14	2	30.2	30.2	30.2	67.567	592	592	0	157.76	3.7	0	2	28.4	26	3.5	579960000	8307000	0	4066600	361360000	201330000	4898700	805330
sp|P28074|PSB5_HUMAN	sp|P28074|PSB5_HUMAN	1	1	1	sp|P28074|PSB5_HUMAN Proteasome subunit beta type-5 OS=Homo sapiens OX=9606 GN=PSMB5 PE=1 SV=3	1	1	1	1	0	1	0	0	0	0	0	1	0	0	0	0	0	1	0	0	0	0	3.8	3.8	3.8	28.48	263	263	0.0029732	7.3424	0	3.8	0	0	0	0	3037000	0	3037000	0	0	0	0	0
sp|P28331|NDUS1_HUMAN	sp|P28331|NDUS1_HUMAN	13	13	13	sp|P28331|NDUS1_HUMAN NADH-ubiquinone oxidoreductase 75 kDa subunit, mitochondrial OS=Homo sapiens OX=9606 GN=NDUFS1 PE=1 SV=3	1	13	13	13	0	0	0	9	11	0	0	0	0	9	11	0	0	0	0	9	11	0	26.5	26.5	26.5	79.467	727	727	0	139.89	0	0	0	19.8	22.8	0	112360000	0	0	0	61622000	50743000	0	0
sp|P29144|TPP2_HUMAN	sp|P29144|TPP2_HUMAN	17	17	17	sp|P29144|TPP2_HUMAN Tripeptidyl-peptidase 2 OS=Homo sapiens OX=9606 GN=TPP2 PE=1 SV=4	1	17	17	17	2	10	1	1	2	11	2	10	1	1	2	11	2	10	1	1	2	11	17.5	17.5	17.5	138.35	1249	1249	0	160.43	1.8	10.9	1	1.4	1.8	11.8	97781000	4930800	37560000	2566100	3412600	4098500	45213000	1653300
sp|P29401|TKT_HUMAN	sp|P29401|TKT_HUMAN	8	8	8	sp|P29401|TKT_HUMAN Transketolase OS=Homo sapiens OX=9606 GN=TKT PE=1 SV=3	1	8	8	8	0	0	0	8	6	0	0	0	0	8	6	0	0	0	0	8	6	0	20.7	20.7	20.7	67.877	623	623	0	83.038	0	0	0	20.7	16.1	0	153970000	0	0	0	123130000	30844000	0	0
sp|P48594|SPB4_HUMAN;sp|P29508|SPB3_HUMAN	sp|P48594|SPB4_HUMAN;sp|P29508|SPB3_HUMAN	1;1	1;1	1;1	sp|P48594|SPB4_HUMAN Serpin B4 OS=Homo sapiens OX=9606 GN=SERPINB4 PE=1 SV=2;sp|P29508|SPB3_HUMAN Serpin B3 OS=Homo sapiens OX=9606 GN=SERPINB3 PE=1 SV=2	2	1	1	1	1	0	0	0	0	0	1	0	0	0	0	0	1	0	0	0	0	0	3.1	3.1	3.1	44.853	390	390;390	0.0068552	5.9504	3.1	0	0	0	0	0	2253100	2253100	0	0	0	0	0	0
sp|P29692|EF1D_HUMAN	sp|P29692|EF1D_HUMAN	8	8	8	sp|P29692|EF1D_HUMAN Elongation factor 1-delta OS=Homo sapiens OX=9606 GN=EEF1D PE=1 SV=5	1	8	8	8	5	6	5	5	6	6	5	6	5	5	6	6	5	6	5	5	6	6	38.8	38.8	38.8	31.121	281	281	0	110.04	26.7	29.5	26.7	24.9	29.5	29.9	356550000	46749000	46217000	33221000	86194000	84132000	60036000	16558000
sp|P29966|MARCS_HUMAN	sp|P29966|MARCS_HUMAN	4	4	4	sp|P29966|MARCS_HUMAN Myristoylated alanine-rich C-kinase substrate OS=Homo sapiens OX=9606 GN=MARCKS PE=1 SV=4	1	4	4	4	0	0	0	4	3	0	0	0	0	4	3	0	0	0	0	4	3	0	25.3	25.3	25.3	31.554	332	332	0	43.46	0	0	0	25.3	15.7	0	56621000	0	0	0	45535000	11087000	0	0
sp|P30040|ERP29_HUMAN	sp|P30040|ERP29_HUMAN	1	1	1	sp|P30040|ERP29_HUMAN Endoplasmic reticulum resident protein 29 OS=Homo sapiens OX=9606 GN=ERP29 PE=1 SV=4	1	1	1	1	0	0	0	1	1	0	0	0	0	1	1	0	0	0	0	1	1	0	4.6	4.6	4.6	28.993	261	261	0.0029354	7.1801	0	0	0	4.6	4.6	0	9899400	0	0	0	5831000	4068500	0	0
sp|P30041|PRDX6_HUMAN	sp|P30041|PRDX6_HUMAN	5	5	5	sp|P30041|PRDX6_HUMAN Peroxiredoxin-6 OS=Homo sapiens OX=9606 GN=PRDX6 PE=1 SV=3	1	5	5	5	0	0	0	5	2	0	0	0	0	5	2	0	0	0	0	5	2	0	31.7	31.7	31.7	25.035	224	224	0	51.588	0	0	0	31.7	11.6	0	63177000	0	0	0	54271000	8906300	0	0
sp|P30044|PRDX5_HUMAN	sp|P30044|PRDX5_HUMAN	6	6	6	sp|P30044|PRDX5_HUMAN Peroxiredoxin-5, mitochondrial OS=Homo sapiens OX=9606 GN=PRDX5 PE=1 SV=4	1	6	6	6	0	0	0	6	4	0	0	0	0	6	4	0	0	0	0	6	4	0	36.9	36.9	36.9	22.086	214	214	0	82.052	0	0	0	36.9	23.8	0	149190000	0	0	0	113650000	35539000	0	0
sp|P30048|PRDX3_HUMAN	sp|P30048|PRDX3_HUMAN	4	4	4	sp|P30048|PRDX3_HUMAN Thioredoxin-dependent peroxide reductase, mitochondrial OS=Homo sapiens OX=9606 GN=PRDX3 PE=1 SV=3	1	4	4	4	0	2	0	4	3	0	0	2	0	4	3	0	0	2	0	4	3	0	17.6	17.6	17.6	27.692	256	256	0	38.647	0	10.2	0	17.6	14.5	0	99198000	0	4362600	0	72638000	22197000	0	0
sp|P30049|ATPD_HUMAN	sp|P30049|ATPD_HUMAN	3	3	3	sp|P30049|ATPD_HUMAN ATP synthase subunit delta, mitochondrial OS=Homo sapiens OX=9606 GN=ATP5F1D PE=1 SV=2	1	3	3	3	0	0	0	3	3	0	0	0	0	3	3	0	0	0	0	3	3	0	22.6	22.6	22.6	17.49	168	168	0	22.184	0	0	0	22.6	22.6	0	82964000	0	0	0	43825000	39139000	0	0
sp|P30050|RL12_HUMAN	sp|P30050|RL12_HUMAN	3	3	3	sp|P30050|RL12_HUMAN 60S ribosomal protein L12 OS=Homo sapiens OX=9606 GN=RPL12 PE=1 SV=1	1	3	3	3	2	3	1	2	2	3	2	3	1	2	2	3	2	3	1	2	2	3	24.2	24.2	24.2	17.818	165	165	0	34.58	14.5	24.2	5.5	18.8	18.8	24.2	164060000	9261000	34490000	5404800	40893000	40123000	33885000	7013200
sp|P30084|ECHM_HUMAN	sp|P30084|ECHM_HUMAN	1	1	1	sp|P30084|ECHM_HUMAN Enoyl-CoA hydratase, mitochondrial OS=Homo sapiens OX=9606 GN=ECHS1 PE=1 SV=4	1	1	1	1	0	0	0	1	1	0	0	0	0	1	1	0	0	0	0	1	1	0	7.2	7.2	7.2	31.387	290	290	0	18.674	0	0	0	7.2	7.2	0	8657600	0	0	0	5164400	3493200	0	0
sp|P30086|PEBP1_HUMAN	sp|P30086|PEBP1_HUMAN	6	6	6	sp|P30086|PEBP1_HUMAN Phosphatidylethanolamine-binding protein 1 OS=Homo sapiens OX=9606 GN=PEBP1 PE=1 SV=3	1	6	6	6	0	0	0	6	3	0	0	0	0	6	3	0	0	0	0	6	3	0	54.5	54.5	54.5	21.057	187	187	0	84.732	0	0	0	54.5	26.2	0	89920000	0	0	0	78455000	11465000	0	0
sp|P30101|PDIA3_HUMAN	sp|P30101|PDIA3_HUMAN	15	15	15	sp|P30101|PDIA3_HUMAN Protein disulfide-isomerase A3 OS=Homo sapiens OX=9606 GN=PDIA3 PE=1 SV=4	1	15	15	15	0	0	0	14	11	0	0	0	0	14	11	0	0	0	0	14	11	0	38	38	38	56.782	505	505	0	160.9	0	0	0	34.9	26.3	0	244160000	0	0	0	169250000	74909000	0	0
sp|P30153|2AAA_HUMAN	sp|P30153|2AAA_HUMAN	4	4	4	sp|P30153|2AAA_HUMAN Serine/threonine-protein phosphatase 2A 65 kDa regulatory subunit A alpha isoform OS=Homo sapiens OX=9606 GN=PPP2R1A PE=1 SV=4	1	4	4	4	0	1	1	1	2	0	0	1	1	1	2	0	0	1	1	1	2	0	9	9	9	65.308	589	589	0	25.499	0	1.7	2.2	3.4	5.1	0	22613000	0	2955300	0	10446000	9211800	0	0
sp|P30876|RPB2_HUMAN	sp|P30876|RPB2_HUMAN	2	2	2	sp|P30876|RPB2_HUMAN DNA-directed RNA polymerase II subunit RPB2 OS=Homo sapiens OX=9606 GN=POLR2B PE=1 SV=1	1	2	2	2	0	1	0	0	0	1	0	1	0	0	0	1	0	1	0	0	0	1	1.7	1.7	1.7	133.9	1174	1174	0	17.22	0	1	0	0	0	0.7	279370	0	279370	0	0	0	0	0
sp|P31040|SDHA_HUMAN	sp|P31040|SDHA_HUMAN	4	4	4	sp|P31040|SDHA_HUMAN Succinate dehydrogenase [ubiquinone] flavoprotein subunit, mitochondrial OS=Homo sapiens OX=9606 GN=SDHA PE=1 SV=2	1	4	4	4	0	0	0	2	3	0	0	0	0	2	3	0	0	0	0	2	3	0	10.2	10.2	10.2	72.691	664	664	0	35.403	0	0	0	3.6	8.3	0	25056000	0	0	0	15085000	9971700	0	0
sp|P31689|DNJA1_HUMAN	sp|P31689|DNJA1_HUMAN	5	5	5	sp|P31689|DNJA1_HUMAN DnaJ homolog subfamily A member 1 OS=Homo sapiens OX=9606 GN=DNAJA1 PE=1 SV=2	1	5	5	5	0	3	0	1	2	2	0	3	0	1	2	2	0	3	0	1	2	2	15.4	15.4	15.4	44.868	397	397	0	36.579	0	9.1	0	3	5	6.5	31817000	0	16120000	0	62920	2668500	12966000	0
sp|P31930|QCR1_HUMAN	sp|P31930|QCR1_HUMAN	5	5	5	sp|P31930|QCR1_HUMAN Cytochrome b-c1 complex subunit 1, mitochondrial OS=Homo sapiens OX=9606 GN=UQCRC1 PE=1 SV=3	1	5	5	5	0	0	0	4	5	0	0	0	0	4	5	0	0	0	0	4	5	0	14	14	14	52.645	480	480	0	40.935	0	0	0	10.8	14	0	68299000	0	0	0	35626000	32673000	0	0
sp|P31942|HNRH3_HUMAN	sp|P31942|HNRH3_HUMAN	1	1	1	sp|P31942|HNRH3_HUMAN Heterogeneous nuclear ribonucleoprotein H3 OS=Homo sapiens OX=9606 GN=HNRNPH3 PE=1 SV=2	1	1	1	1	0	0	0	0	1	0	0	0	0	0	1	0	0	0	0	0	1	0	4	4	4	36.926	346	346	0.0028986	6.9658	0	0	0	0	4	0	1824600	0	0	0	0	1824600	0	0
sp|P31943|HNRH1_HUMAN	sp|P31943|HNRH1_HUMAN	11	11	7	sp|P31943|HNRH1_HUMAN Heterogeneous nuclear ribonucleoprotein H OS=Homo sapiens OX=9606 GN=HNRNPH1 PE=1 SV=4	1	11	11	7	6	7	3	6	10	6	6	7	3	6	10	6	3	5	1	2	6	3	34.3	34.3	20.9	49.229	449	449	0	190.89	18.5	19.4	9.8	18.9	29.8	18.5	798890000	70129000	74210000	18376000	177370000	373430000	85378000	29221000
sp|P31946|1433B_HUMAN	sp|P31946|1433B_HUMAN	8	4	3	sp|P31946|1433B_HUMAN 14-3-3 protein beta/alpha OS=Homo sapiens OX=9606 GN=YWHAB PE=1 SV=3	1	8	4	3	0	2	1	7	4	1	0	0	0	4	3	0	0	0	0	3	3	0	35.4	21.5	17.9	28.082	246	246	0	54.006	0	7.3	4.1	32.1	22	4.1	44562000	0	0	0	35803000	8758400	0	0
sp|P31948|STIP1_HUMAN	sp|P31948|STIP1_HUMAN	13	13	13	sp|P31948|STIP1_HUMAN Stress-induced-phosphoprotein 1 OS=Homo sapiens OX=9606 GN=STIP1 PE=1 SV=1	1	13	13	13	0	1	0	9	11	1	0	1	0	9	11	1	0	1	0	9	11	1	27.1	27.1	27.1	62.639	543	543	0	95.82	0	1.8	0	19.9	23.9	1.8	258320000	0	10068000	0	167600000	80647000	0	0
sp|P32119|PRDX2_HUMAN	sp|P32119|PRDX2_HUMAN	4	3	3	sp|P32119|PRDX2_HUMAN Peroxiredoxin-2 OS=Homo sapiens OX=9606 GN=PRDX2 PE=1 SV=5	1	4	3	3	1	1	0	4	3	0	0	0	0	3	2	0	0	0	0	3	2	0	23.7	18.2	18.2	21.892	198	198	0	18.346	5.6	5.6	0	23.7	18.7	0	49306000	0	0	0	38318000	10989000	0	0
sp|P32322|P5CR1_HUMAN	sp|P32322|P5CR1_HUMAN	3	3	3	sp|P32322|P5CR1_HUMAN Pyrroline-5-carboxylate reductase 1, mitochondrial OS=Homo sapiens OX=9606 GN=PYCR1 PE=1 SV=2	1	3	3	3	1	1	0	3	2	0	1	1	0	3	2	0	1	1	0	3	2	0	13.2	13.2	13.2	33.36	319	319	0	37.179	4.1	5.6	0	13.2	9.1	0	30789000	1228800	2192100	0	19617000	7751700	0	0
sp|P32969|RL9_HUMAN	sp|P32969|RL9_HUMAN	4	4	4	sp|P32969|RL9_HUMAN 60S ribosomal protein L9 OS=Homo sapiens OX=9606 GN=RPL9 PE=1 SV=1	1	4	4	4	2	2	2	3	3	2	2	2	2	3	3	2	2	2	2	3	3	2	13.5	13.5	13.5	21.863	192	192	0	32.707	13	13	13.5	13	13	13	102020000	5141200	21074000	3932700	30150000	22441000	19278000	4860500
sp|P33121|ACSL1_HUMAN;sp|Q9ULC5|ACSL5_HUMAN	sp|P33121|ACSL1_HUMAN	3;1	3;1	3;1	sp|P33121|ACSL1_HUMAN Long-chain-fatty-acid--CoA ligase 1 OS=Homo sapiens OX=9606 GN=ACSL1 PE=1 SV=1	2	3	3	3	0	0	0	2	1	0	0	0	0	2	1	0	0	0	0	2	1	0	4.4	4.4	4.4	77.942	698	698;683	0	18.107	0	0	0	2.9	1.6	0	12174000	0	0	0	8735400	3438500	0	0
sp|P33316|DUT_HUMAN	sp|P33316|DUT_HUMAN	2	2	2	sp|P33316|DUT_HUMAN Deoxyuridine 5-triphosphate nucleotidohydrolase, mitochondrial OS=Homo sapiens OX=9606 GN=DUT PE=1 SV=4	1	2	2	2	0	0	0	1	1	0	0	0	0	1	1	0	0	0	0	1	1	0	11.5	11.5	11.5	26.563	252	252	0	21.54	0	0	0	6.7	4.8	0	5670200	0	0	0	5110100	560170	0	0
sp|P33993|MCM7_HUMAN	sp|P33993|MCM7_HUMAN	1	1	1	sp|P33993|MCM7_HUMAN DNA replication licensing factor MCM7 OS=Homo sapiens OX=9606 GN=MCM7 PE=1 SV=4	1	1	1	1	0	0	0	1	1	0	0	0	0	1	1	0	0	0	0	1	1	0	2.6	2.6	2.6	81.307	719	719	0.0031983	9.1765	0	0	0	2.6	2.6	0	3884300	0	0	0	2401900	1482400	0	0
sp|P34896|GLYC_HUMAN;sp|P34897|GLYM_HUMAN	sp|P34896|GLYC_HUMAN;sp|P34897|GLYM_HUMAN	1;1	1;1	1;1	sp|P34896|GLYC_HUMAN Serine hydroxymethyltransferase, cytosolic OS=Homo sapiens OX=9606 GN=SHMT1 PE=1 SV=1;sp|P34897|GLYM_HUMAN Serine hydroxymethyltransferase, mitochondrial OS=Homo sapiens OX=9606 GN=SHMT2 PE=1 SV=3	2	1	1	1	0	0	0	1	0	0	0	0	0	1	0	0	0	0	0	1	0	0	2.9	2.9	2.9	53.082	483	483;504	0.0031915	9.1425	0	0	0	2.9	0	0	1983900	0	0	0	1983900	0	0	0
sp|P34932|HSP74_HUMAN	sp|P34932|HSP74_HUMAN	9	9	9	sp|P34932|HSP74_HUMAN Heat shock 70 kDa protein 4 OS=Homo sapiens OX=9606 GN=HSPA4 PE=1 SV=4	1	9	9	9	0	0	0	9	5	0	0	0	0	9	5	0	0	0	0	9	5	0	13.3	13.3	13.3	94.33	840	840	0	85.841	0	0	0	13.3	7.1	0	67003000	0	0	0	54951000	12052000	0	0
sp|P35030|TRY3_HUMAN	sp|P35030|TRY3_HUMAN	1	1	1	sp|P35030|TRY3_HUMAN Trypsin-3 OS=Homo sapiens OX=9606 GN=PRSS3 PE=1 SV=2	1	1	1	1	1	0	1	0	0	0	1	0	1	0	0	0	1	0	1	0	0	0	4.3	4.3	4.3	32.528	304	304	0	11.869	4.3	0	4.3	0	0	0	9121100	4574100	0	4547100	0	0	0	0
sp|P35080|PROF2_HUMAN	sp|P35080|PROF2_HUMAN	1	1	1	sp|P35080|PROF2_HUMAN Profilin-2 OS=Homo sapiens OX=9606 GN=PFN2 PE=1 SV=3	1	1	1	1	1	1	0	0	0	1	1	1	0	0	0	1	1	1	0	0	0	1	10	10	10	15.046	140	140	0.0031679	8.8582	10	10	0	0	0	10	4735300	1169700	1831200	0	0	0	1734400	0
sp|P35221|CTNA1_HUMAN;sp|Q9UI47|CTNA3_HUMAN	sp|P35221|CTNA1_HUMAN	18;1	18;1	15;1	sp|P35221|CTNA1_HUMAN Catenin alpha-1 OS=Homo sapiens OX=9606 GN=CTNNA1 PE=1 SV=1	2	18	18	15	0	0	0	13	16	0	0	0	0	13	16	0	0	0	0	10	13	0	27.2	27.2	23	100.07	906	906;895	0	204.86	0	0	0	20.4	24.1	0	257950000	0	0	0	146240000	111710000	0	0
sp|P35222|CTNB1_HUMAN;sp|P14923|PLAK_HUMAN	sp|P35222|CTNB1_HUMAN	14;1	14;1	14;1	sp|P35222|CTNB1_HUMAN Catenin beta-1 OS=Homo sapiens OX=9606 GN=CTNNB1 PE=1 SV=1	2	14	14	14	0	0	0	11	10	0	0	0	0	11	10	0	0	0	0	11	10	0	25.5	25.5	25.5	85.496	781	781;745	0	118.69	0	0	0	20.9	14.7	0	159050000	0	0	0	92852000	66201000	0	0
sp|P35232|PHB_HUMAN	sp|P35232|PHB_HUMAN	7	7	7	sp|P35232|PHB_HUMAN Prohibitin OS=Homo sapiens OX=9606 GN=PHB PE=1 SV=1	1	7	7	7	0	0	0	6	6	0	0	0	0	6	6	0	0	0	0	6	6	0	28.7	28.7	28.7	29.804	272	272	0	63.972	0	0	0	23.5	25.4	0	106580000	0	0	0	52182000	54399000	0	0
sp|P35237|SPB6_HUMAN	sp|P35237|SPB6_HUMAN	1	1	1	sp|P35237|SPB6_HUMAN Serpin B6 OS=Homo sapiens OX=9606 GN=SERPINB6 PE=1 SV=3	1	1	1	1	0	1	0	0	0	0	0	1	0	0	0	0	0	1	0	0	0	0	5.3	5.3	5.3	42.621	376	376	0.0028463	6.8273	0	5.3	0	0	0	0	1025200	0	1025200	0	0	0	0	0
sp|P35244|RFA3_HUMAN	sp|P35244|RFA3_HUMAN	4	4	4	sp|P35244|RFA3_HUMAN Replication protein A 14 kDa subunit OS=Homo sapiens OX=9606 GN=RPA3 PE=1 SV=1	1	4	4	4	0	0	0	2	4	0	0	0	0	2	4	0	0	0	0	2	4	0	42.1	42.1	42.1	13.569	121	121	0	28.444	0	0	0	20.7	42.1	0	20995000	0	0	0	8641100	12354000	0	0
sp|P35251|RFC1_HUMAN	sp|P35251|RFC1_HUMAN	3	3	3	sp|P35251|RFC1_HUMAN Replication factor C subunit 1 OS=Homo sapiens OX=9606 GN=RFC1 PE=1 SV=4	1	3	3	3	0	0	1	1	1	0	0	0	1	1	1	0	0	0	1	1	1	0	2.9	2.9	2.9	128.25	1148	1148	0	20.711	0	0	0.9	1	1	0	4654300	0	0	0	1210900	3443400	0	0
sp|P35268|RL22_HUMAN	sp|P35268|RL22_HUMAN	1	1	1	sp|P35268|RL22_HUMAN 60S ribosomal protein L22 OS=Homo sapiens OX=9606 GN=RPL22 PE=1 SV=2	1	1	1	1	1	1	0	0	0	1	1	1	0	0	0	1	1	1	0	0	0	1	8.6	8.6	8.6	14.787	128	128	0	15.726	8.6	8.6	0	0	0	8.6	73177000	12906000	20773000	0	0	0	39498000	0
sp|P35269|T2FA_HUMAN	sp|P35269|T2FA_HUMAN	1	1	1	sp|P35269|T2FA_HUMAN General transcription factor IIF subunit 1 OS=Homo sapiens OX=9606 GN=GTF2F1 PE=1 SV=2	1	1	1	1	0	0	0	1	0	0	0	0	0	1	0	0	0	0	0	1	0	0	2.9	2.9	2.9	58.24	517	517	0.0028763	6.917	0	0	0	2.9	0	0	476510	0	0	0	476510	0	0	0
sp|P35527|K1C9_HUMAN;CON__P35527;sp|Q99456|K1C12_HUMAN;CON__Q99456	sp|P35527|K1C9_HUMAN;CON__P35527	15;14;1;1	14;13;0;0	14;13;0;0	sp|P35527|K1C9_HUMAN Keratin, type I cytoskeletal 9 OS=Homo sapiens OX=9606 GN=KRT9 PE=1 SV=3;	4	15	14	14	3	9	9	5	2	7	3	8	9	5	2	7	3	8	9	5	2	7	28.1	27	27	62.064	623	623;623;494;494	0	141.15	6.3	17.8	17.2	13.3	7.4	14.3	296000000	22278000	74512000	114700000	27493000	13331000	43689000	8504200
sp|P35579|MYH9_HUMAN;sp|P35749|MYH11_HUMAN;sp|Q7Z406|MYH14_HUMAN	sp|P35579|MYH9_HUMAN	41;7;4	41;7;4	34;3;2	sp|P35579|MYH9_HUMAN Myosin-9 OS=Homo sapiens OX=9606 GN=MYH9 PE=1 SV=4	3	41	41	34	7	0	6	23	35	0	7	0	6	23	35	0	6	0	4	20	28	0	26.6	26.6	22.8	226.53	1960	1960;1972;1995	0	323.31	4.1	0	3.5	16.5	23	0	421080000	18350000	0	22598000	160710000	219420000	0	3594600
sp|P35580|MYH10_HUMAN	sp|P35580|MYH10_HUMAN	22	15	15	sp|P35580|MYH10_HUMAN Myosin-10 OS=Homo sapiens OX=9606 GN=MYH10 PE=1 SV=3	1	22	15	15	1	0	2	8	19	0	0	0	0	5	12	0	0	0	0	5	12	0	15.5	11.7	11.7	229	1976	1976	0	137.9	0.6	0	1.1	5.7	13.3	0	52403000	0	0	0	19750000	32652000	0	0
sp|P35606|COPB2_HUMAN	sp|P35606|COPB2_HUMAN	6	6	6	sp|P35606|COPB2_HUMAN Coatomer subunit beta OS=Homo sapiens OX=9606 GN=COPB2 PE=1 SV=2	1	6	6	6	0	1	0	1	5	0	0	1	0	1	5	0	0	1	0	1	5	0	8.5	8.5	8.5	102.49	906	906	0	44.43	0	1.1	0	1.1	7.4	0	25292000	0	4191500	0	2485700	18615000	0	0
sp|P35611|ADDA_HUMAN	sp|P35611|ADDA_HUMAN	1	1	1	sp|P35611|ADDA_HUMAN Alpha-adducin OS=Homo sapiens OX=9606 GN=ADD1 PE=1 SV=2	1	1	1	1	0	0	0	0	1	0	0	0	0	0	1	0	0	0	0	0	1	0	2.4	2.4	2.4	80.954	737	737	0.0084818	5.8961	0	0	0	0	2.4	0	2106100	0	0	0	0	2106100	0	0
sp|P35613|BASI_HUMAN	sp|P35613|BASI_HUMAN	1	1	1	sp|P35613|BASI_HUMAN Basigin OS=Homo sapiens OX=9606 GN=BSG PE=1 SV=2	1	1	1	1	0	0	0	1	0	0	0	0	0	1	0	0	0	0	0	1	0	0	3.6	3.6	3.6	42.2	385	385	0.0028249	6.7592	0	0	0	3.6	0	0	8481300	0	0	0	8481300	0	0	0
sp|P35637|FUS_HUMAN;sp|Q92804|RBP56_HUMAN	sp|P35637|FUS_HUMAN;sp|Q92804|RBP56_HUMAN	3;2	3;2	3;2	sp|P35637|FUS_HUMAN RNA-binding protein FUS OS=Homo sapiens OX=9606 GN=FUS PE=1 SV=1;sp|Q92804|RBP56_HUMAN TATA-binding protein-associated factor 2N OS=Homo sapiens OX=9606 GN=TAF15 PE=1 SV=1	2	3	3	3	0	0	0	2	1	2	0	0	0	2	1	2	0	0	0	2	1	2	8.9	8.9	8.9	53.425	526	526;592	0	23.138	0	0	0	7.2	2.7	6.3	17088000	0	0	0	11056000	3696700	2335600	0
sp|P35998|PRS7_HUMAN	sp|P35998|PRS7_HUMAN	5	5	5	sp|P35998|PRS7_HUMAN 26S proteasome regulatory subunit 7 OS=Homo sapiens OX=9606 GN=PSMC2 PE=1 SV=3	1	5	5	5	2	1	2	2	5	0	2	1	2	2	5	0	2	1	2	2	5	0	12.9	12.9	12.9	48.633	433	433	0	36.913	5.5	3	5.5	6	12.9	0	39800000	4482400	3609300	2566400	9604300	19537000	0	2599500
sp|P36542|ATPG_HUMAN	sp|P36542|ATPG_HUMAN	8	8	8	sp|P36542|ATPG_HUMAN ATP synthase subunit gamma, mitochondrial OS=Homo sapiens OX=9606 GN=ATP5F1C PE=1 SV=1	1	8	8	8	0	0	0	7	7	0	0	0	0	7	7	0	0	0	0	7	7	0	27.2	27.2	27.2	32.996	298	298	0	56.114	0	0	0	23.5	23.8	0	120790000	0	0	0	64990000	55800000	0	0
sp|P36578|RL4_HUMAN	sp|P36578|RL4_HUMAN	12	12	12	sp|P36578|RL4_HUMAN 60S ribosomal protein L4 OS=Homo sapiens OX=9606 GN=RPL4 PE=1 SV=5	1	12	12	12	2	6	1	8	8	9	2	6	1	8	8	9	2	6	1	8	8	9	29.5	29.5	29.5	47.697	427	427	0	91.434	4	15.2	1.9	20.8	22.7	20.4	461760000	16926000	87198000	5309800	125600000	115120000	111600000	9617100
sp|P36776|LONM_HUMAN	sp|P36776|LONM_HUMAN	1	1	1	sp|P36776|LONM_HUMAN Lon protease homolog, mitochondrial OS=Homo sapiens OX=9606 GN=LONP1 PE=1 SV=2	1	1	1	1	0	0	0	1	0	0	0	0	0	1	0	0	0	0	0	1	0	0	1.1	1.1	1.1	106.49	959	959	0.0032258	9.3471	0	0	0	1.1	0	0	1119300	0	0	0	1119300	0	0	0
sp|P36957|ODO2_HUMAN	sp|P36957|ODO2_HUMAN	2	2	2	sp|P36957|ODO2_HUMAN Dihydrolipoyllysine-residue succinyltransferase component of 2-oxoglutarate dehydrogenase complex, mitochondrial OS=Homo sapiens OX=9606 GN=DLST PE=1 SV=4	1	2	2	2	0	0	0	2	2	0	0	0	0	2	2	0	0	0	0	2	2	0	5.7	5.7	5.7	48.755	453	453	0	16.645	0	0	0	5.7	5.7	0	25717000	0	0	0	13456000	12260000	0	0
sp|P37108|SRP14_HUMAN	sp|P37108|SRP14_HUMAN	4	4	4	sp|P37108|SRP14_HUMAN Signal recognition particle 14 kDa protein OS=Homo sapiens OX=9606 GN=SRP14 PE=1 SV=2	1	4	4	4	1	1	0	2	4	2	1	1	0	2	4	2	1	1	0	2	4	2	48.5	48.5	48.5	14.57	136	136	0	97.15	9.6	9.6	0	19.9	48.5	19.9	118260000	1380000	3525500	0	58310000	44498000	10543000	0
sp|P37837|TALDO_HUMAN	sp|P37837|TALDO_HUMAN	4	4	4	sp|P37837|TALDO_HUMAN Transaldolase OS=Homo sapiens OX=9606 GN=TALDO1 PE=1 SV=2	1	4	4	4	0	0	0	4	0	0	0	0	0	4	0	0	0	0	0	4	0	0	12.5	12.5	12.5	37.54	337	337	0	23.951	0	0	0	12.5	0	0	31779000	0	0	0	31779000	0	0	0
sp|P38117|ETFB_HUMAN	sp|P38117|ETFB_HUMAN	1	1	1	sp|P38117|ETFB_HUMAN Electron transfer flavoprotein subunit beta OS=Homo sapiens OX=9606 GN=ETFB PE=1 SV=3	1	1	1	1	0	0	0	1	1	0	0	0	0	1	1	0	0	0	0	1	1	0	6.3	6.3	6.3	27.843	255	255	0.0028653	6.8998	0	0	0	6.3	6.3	0	9492900	0	0	0	6667200	2825600	0	0
sp|P38159|RBMX_HUMAN;sp|Q96E39|RMXL1_HUMAN;sp|O75526|RMXL2_HUMAN;sp|Q8N7X1|RMXL3_HUMAN	sp|P38159|RBMX_HUMAN;sp|Q96E39|RMXL1_HUMAN	8;5;2;1	8;5;2;1	8;5;2;1	sp|P38159|RBMX_HUMAN RNA-binding motif protein, X chromosome OS=Homo sapiens OX=9606 GN=RBMX PE=1 SV=3;sp|Q96E39|RMXL1_HUMAN RNA binding motif protein, X-linked-like-1 OS=Homo sapiens OX=9606 GN=RBMXL1 PE=1 SV=1	4	8	8	8	3	3	2	2	5	3	3	3	2	2	5	3	3	3	2	2	5	3	22.8	22.8	22.8	42.331	391	391;390;392;1067	0	67.52	7.4	9	5.4	6.9	14.3	9.7	105740000	21796000	5753200	25339000	10447000	22685000	19724000	10792000
sp|P38606|VATA_HUMAN	sp|P38606|VATA_HUMAN	1	1	1	sp|P38606|VATA_HUMAN V-type proton ATPase catalytic subunit A OS=Homo sapiens OX=9606 GN=ATP6V1A PE=1 SV=2	1	1	1	1	0	0	0	1	0	0	0	0	0	1	0	0	0	0	0	1	0	0	3.4	3.4	3.4	68.303	617	617	0.0037418	6.6298	0	0	0	3.4	0	0	4105800	0	0	0	4105800	0	0	0
sp|P38646|GRP75_HUMAN	sp|P38646|GRP75_HUMAN	27	27	27	sp|P38646|GRP75_HUMAN Stress-70 protein, mitochondrial OS=Homo sapiens OX=9606 GN=HSPA9 PE=1 SV=2	1	27	27	27	13	15	7	24	24	14	13	15	7	24	24	14	13	15	7	24	24	14	46.4	46.4	46.4	73.68	679	679	0	323.31	23.1	29.9	14	43.4	42.4	26.4	2618700000	101410000	166860000	55812000	1358900000	830940000	104740000	17673000
sp|P38919|IF4A3_HUMAN	sp|P38919|IF4A3_HUMAN	3	1	1	sp|P38919|IF4A3_HUMAN Eukaryotic initiation factor 4A-III OS=Homo sapiens OX=9606 GN=EIF4A3 PE=1 SV=4	1	3	1	1	2	2	0	1	1	1	1	0	0	0	0	0	1	0	0	0	0	0	8.8	2.9	2.9	46.871	411	411	0.0036866	6.5048	4.9	5.8	0	3.9	3.9	1.9	1248700	1248700	0	0	0	0	0	0
sp|P39019|RS19_HUMAN	sp|P39019|RS19_HUMAN	8	8	8	sp|P39019|RS19_HUMAN 40S ribosomal protein S19 OS=Homo sapiens OX=9606 GN=RPS19 PE=1 SV=2	1	8	8	8	3	5	2	7	7	3	3	5	2	7	7	3	3	5	2	7	7	3	44.1	44.1	44.1	16.06	145	145	0	63.836	19.3	35.9	12.4	37.2	37.2	20	454340000	36849000	31254000	27162000	204630000	142970000	11471000	13442000
sp|P39023|RL3_HUMAN;sp|Q92901|RL3L_HUMAN	sp|P39023|RL3_HUMAN	9;1	9;1	9;1	sp|P39023|RL3_HUMAN 60S ribosomal protein L3 OS=Homo sapiens OX=9606 GN=RPL3 PE=1 SV=2	2	9	9	9	1	5	1	6	5	5	1	5	1	6	5	5	1	5	1	6	5	5	26.8	26.8	26.8	46.108	403	403;407	0	75.466	1.7	14.4	5.5	18.1	17.6	14.4	386570000	9845600	69804000	4053700	116430000	114800000	71646000	0
sp|P39656|OST48_HUMAN	sp|P39656|OST48_HUMAN	5	5	5	sp|P39656|OST48_HUMAN Dolichyl-diphosphooligosaccharide--protein glycosyltransferase 48 kDa subunit OS=Homo sapiens OX=9606 GN=DDOST PE=1 SV=4	1	5	5	5	0	0	0	1	5	0	0	0	0	1	5	0	0	0	0	1	5	0	11	11	11	50.8	456	456	0	33.778	0	0	0	2.4	11	0	16715000	0	0	0	3526400	13188000	0	0
sp|P39687|AN32A_HUMAN;sp|O95626|AN32D_HUMAN;sp|O43423|AN32C_HUMAN	sp|P39687|AN32A_HUMAN;sp|O95626|AN32D_HUMAN;sp|O43423|AN32C_HUMAN	2;1;1	2;1;1	2;1;1	sp|P39687|AN32A_HUMAN Acidic leucine-rich nuclear phosphoprotein 32 family member A OS=Homo sapiens OX=9606 GN=ANP32A PE=1 SV=1;sp|O95626|AN32D_HUMAN Acidic leucine-rich nuclear phosphoprotein 32 family member D OS=Homo sapiens OX=9606 GN=ANP32D PE=2 SV=2;	3	2	2	2	0	0	0	2	0	0	0	0	0	2	0	0	0	0	0	2	0	0	6.8	6.8	6.8	28.585	249	249;131;234	0	11.586	0	0	0	6.8	0	0	24630000	0	0	0	24630000	0	0	0
sp|P40227|TCPZ_HUMAN;sp|Q92526|TCPW_HUMAN	sp|P40227|TCPZ_HUMAN	14;3	14;3	14;3	sp|P40227|TCPZ_HUMAN T-complex protein 1 subunit zeta OS=Homo sapiens OX=9606 GN=CCT6A PE=1 SV=3	2	14	14	14	0	8	0	10	7	0	0	8	0	10	7	0	0	8	0	10	7	0	28.4	28.4	28.4	58.024	531	531;530	0	105.32	0	17.1	0	22.4	17.7	0	221970000	0	33568000	0	139540000	48864000	0	0
sp|P40429|RL13A_HUMAN;sp|Q6NVV1|R13P3_HUMAN	sp|P40429|RL13A_HUMAN;sp|Q6NVV1|R13P3_HUMAN	4;3	4;3	4;3	sp|P40429|RL13A_HUMAN 60S ribosomal protein L13a OS=Homo sapiens OX=9606 GN=RPL13A PE=1 SV=2;sp|Q6NVV1|R13P3_HUMAN Putative 60S ribosomal protein L13a protein RPL13AP3 OS=Homo sapiens OX=9606 GN=RPL13AP3 PE=5 SV=1	2	4	4	4	2	3	1	1	3	3	2	3	1	1	3	3	2	3	1	1	3	3	20.7	20.7	20.7	23.577	203	203;102	0	28.573	9.4	14.8	5.4	5.4	16.7	14.8	97305000	12299000	17505000	9626500	1712300	28525000	27637000	10175000
sp|P40818|UBP8_HUMAN	sp|P40818|UBP8_HUMAN	1	1	1	sp|P40818|UBP8_HUMAN Ubiquitin carboxyl-terminal hydrolase 8 OS=Homo sapiens OX=9606 GN=USP8 PE=1 SV=1	1	1	1	1	0	0	0	0	1	0	0	0	0	0	1	0	0	0	0	0	1	0	1.4	1.4	1.4	127.52	1118	1118	0.0037313	6.5757	0	0	0	0	1.4	0	0	0	0	0	0	0	0	0
sp|P40925|MDHC_HUMAN	sp|P40925|MDHC_HUMAN	2	2	2	sp|P40925|MDHC_HUMAN Malate dehydrogenase, cytoplasmic OS=Homo sapiens OX=9606 GN=MDH1 PE=1 SV=4	1	2	2	2	0	0	0	2	0	0	0	0	0	2	0	0	0	0	0	2	0	0	8.7	8.7	8.7	36.426	334	334	0	12.9	0	0	0	8.7	0	0	16052000	0	0	0	16052000	0	0	0
sp|P40926|MDHM_HUMAN	sp|P40926|MDHM_HUMAN	7	7	7	sp|P40926|MDHM_HUMAN Malate dehydrogenase, mitochondrial OS=Homo sapiens OX=9606 GN=MDH2 PE=1 SV=3	1	7	7	7	0	1	0	7	6	0	0	1	0	7	6	0	0	1	0	7	6	0	28.7	28.7	28.7	35.503	338	338	0	92.414	0	3.3	0	28.7	25.4	0	229340000	0	499020	0	166430000	62404000	0	0
sp|P40938|RFC3_HUMAN	sp|P40938|RFC3_HUMAN	1	1	1	sp|P40938|RFC3_HUMAN Replication factor C subunit 3 OS=Homo sapiens OX=9606 GN=RFC3 PE=1 SV=2	1	1	1	1	0	1	0	0	0	1	0	1	0	0	0	1	0	1	0	0	0	1	3.9	3.9	3.9	40.556	356	356	0	28.721	0	3.9	0	0	0	3.9	5946300	0	2217200	0	0	0	3729100	0
sp|P40939|ECHA_HUMAN	sp|P40939|ECHA_HUMAN	14	14	14	sp|P40939|ECHA_HUMAN Trifunctional enzyme subunit alpha, mitochondrial OS=Homo sapiens OX=9606 GN=HADHA PE=1 SV=2	1	14	14	14	1	3	0	12	10	0	1	3	0	12	10	0	1	3	0	12	10	0	23.6	23.6	23.6	82.999	763	763	0	149.53	1.4	4.3	0	20.7	16.6	0	222360000	1795600	6975100	0	112720000	100870000	0	0
sp|P41091|IF2G_HUMAN;sp|Q2VIR3|IF2GL_HUMAN	sp|P41091|IF2G_HUMAN;sp|Q2VIR3|IF2GL_HUMAN	3;2	3;2	3;2	sp|P41091|IF2G_HUMAN Eukaryotic translation initiation factor 2 subunit 3 OS=Homo sapiens OX=9606 GN=EIF2S3 PE=1 SV=3;sp|Q2VIR3|IF2GL_HUMAN Eukaryotic translation initiation factor 2 subunit 3B OS=Homo sapiens OX=9606 GN=EIF2S3B PE=2 SV=2	2	3	3	3	0	1	0	2	3	1	0	1	0	2	3	1	0	1	0	2	3	1	10.4	10.4	10.4	51.109	472	472;472	0	23.541	0	3	0	8.3	10.4	3	75518000	0	9042000	0	34667000	20908000	10901000	0
sp|P41252|SYIC_HUMAN	sp|P41252|SYIC_HUMAN	4	4	4	sp|P41252|SYIC_HUMAN Isoleucine--tRNA ligase, cytoplasmic OS=Homo sapiens OX=9606 GN=IARS1 PE=1 SV=2	1	4	4	4	1	3	0	2	2	1	1	3	0	2	2	1	1	3	0	2	2	1	3.7	3.7	3.7	144.5	1262	1262	0	28.778	0.6	2.4	0	1.4	2.1	0.8	20459000	907470	6161100	0	6410100	5238400	1742100	0
sp|P42025|ACTY_HUMAN	sp|P42025|ACTY_HUMAN	2	1	1	sp|P42025|ACTY_HUMAN Beta-centractin OS=Homo sapiens OX=9606 GN=ACTR1B PE=1 SV=1	1	2	1	1	0	1	0	1	1	0	0	0	0	0	1	0	0	0	0	0	1	0	8.8	6.1	6.1	42.293	376	376	0.0029528	7.277	0	2.7	0	2.7	6.1	0	2492800	0	0	0	0	2492800	0	0
sp|P42167|LAP2B_HUMAN;sp|P42166|LAP2A_HUMAN	sp|P42167|LAP2B_HUMAN;sp|P42166|LAP2A_HUMAN	10;7	10;7	10;7	sp|P42167|LAP2B_HUMAN Lamina-associated polypeptide 2, isoforms beta/gamma OS=Homo sapiens OX=9606 GN=TMPO PE=1 SV=2;sp|P42166|LAP2A_HUMAN Lamina-associated polypeptide 2, isoform alpha OS=Homo sapiens OX=9606 GN=TMPO PE=1 SV=2	2	10	10	10	0	0	0	9	8	0	0	0	0	9	8	0	0	0	0	9	8	0	29.5	29.5	29.5	50.67	454	454;694	0	90.821	0	0	0	29.1	20.3	0	148810000	0	0	0	92249000	56559000	0	0
sp|P42677|RS27_HUMAN	sp|P42677|RS27_HUMAN	2	2	1	sp|P42677|RS27_HUMAN 40S ribosomal protein S27 OS=Homo sapiens OX=9606 GN=RPS27 PE=1 SV=3	1	2	2	1	1	2	1	1	1	1	1	2	1	1	1	1	0	1	0	0	0	0	28.6	28.6	13.1	9.461	84	84	0	15.531	15.5	28.6	15.5	15.5	15.5	15.5	128940000	23853000	26195000	18653000	10188000	11008000	39041000	16650000
sp|P42694|HELZ_HUMAN	sp|P42694|HELZ_HUMAN	1	1	1	sp|P42694|HELZ_HUMAN Probable helicase with zinc finger domain OS=Homo sapiens OX=9606 GN=HELZ PE=1 SV=2	1	1	1	1	0	1	0	0	0	1	0	1	0	0	0	1	0	1	0	0	0	1	0.9	0.9	0.9	218.97	1942	1942	1	-2	0	0.9	0	0	0	0.9	0	0	0	0	0	0	0	0
sp|P42704|LPPRC_HUMAN	sp|P42704|LPPRC_HUMAN	24	24	24	sp|P42704|LPPRC_HUMAN Leucine-rich PPR motif-containing protein, mitochondrial OS=Homo sapiens OX=9606 GN=LRPPRC PE=1 SV=3	1	24	24	24	5	0	4	19	11	2	5	0	4	19	11	2	5	0	4	19	11	2	20.7	20.7	20.7	157.9	1394	1394	0	241.32	3.6	0	3.1	16.7	9.7	1.6	152120000	7738300	0	6043500	104670000	32707000	962150	1187800
sp|P42765|THIM_HUMAN	sp|P42765|THIM_HUMAN	1	1	1	sp|P42765|THIM_HUMAN 3-ketoacyl-CoA thiolase, mitochondrial OS=Homo sapiens OX=9606 GN=ACAA2 PE=1 SV=2	1	1	1	1	0	0	0	1	0	0	0	0	0	1	0	0	0	0	0	1	0	0	4.5	4.5	4.5	41.924	397	397	0	13.691	0	0	0	4.5	0	0	2804700	0	0	0	2804700	0	0	0
sp|P42766|RL35_HUMAN	sp|P42766|RL35_HUMAN	3	3	3	sp|P42766|RL35_HUMAN 60S ribosomal protein L35 OS=Homo sapiens OX=9606 GN=RPL35 PE=1 SV=2	1	3	3	3	1	1	1	2	1	1	1	1	1	2	1	1	1	1	1	2	1	1	26	26	26	14.551	123	123	0	26.939	8.1	8.1	8.1	17.9	10.6	8.1	93261000	11237000	10994000	17496000	14655000	8398400	30480000	0
sp|P42858|HD_HUMAN	sp|P42858|HD_HUMAN	2	2	2	sp|P42858|HD_HUMAN Huntingtin OS=Homo sapiens OX=9606 GN=HTT PE=1 SV=2	1	2	2	2	0	0	1	0	0	1	0	0	1	0	0	1	0	0	1	0	0	1	0.8	0.8	0.8	347.6	3142	3142	0.0022002	10.72	0	0	0.4	0	0	0.4	0	0	0	0	0	0	0	0
sp|P43034|LIS1_HUMAN	sp|P43034|LIS1_HUMAN	1	1	1	sp|P43034|LIS1_HUMAN Platelet-activating factor acetylhydrolase IB subunit alpha OS=Homo sapiens OX=9606 GN=PAFAH1B1 PE=1 SV=2	1	1	1	1	0	0	0	1	0	0	0	0	0	1	0	0	0	0	0	1	0	0	3.9	3.9	3.9	46.637	410	410	0.0044964	6.2409	0	0	0	3.9	0	0	4956600	0	0	0	4956600	0	0	0
sp|P43243|MATR3_HUMAN	sp|P43243|MATR3_HUMAN	8	8	8	sp|P43243|MATR3_HUMAN Matrin-3 OS=Homo sapiens OX=9606 GN=MATR3 PE=1 SV=2	1	8	8	8	5	3	2	5	5	5	5	3	2	5	5	5	5	3	2	5	5	5	13.7	13.7	13.7	94.622	847	847	0	58.676	8	4.6	3	8.9	10.7	8.6	163250000	36173000	8470000	11028000	37929000	46643000	23011000	12762000
sp|P43487|RANG_HUMAN	sp|P43487|RANG_HUMAN	1	1	1	sp|P43487|RANG_HUMAN Ran-specific GTPase-activating protein OS=Homo sapiens OX=9606 GN=RANBP1 PE=1 SV=1	1	1	1	1	0	0	0	1	0	0	0	0	0	1	0	0	0	0	0	1	0	0	5.5	5.5	5.5	23.31	201	201	0.0031949	9.1549	0	0	0	5.5	0	0	5658400	0	0	0	5658400	0	0	0
sp|P43686|PRS6B_HUMAN	sp|P43686|PRS6B_HUMAN	5	5	5	sp|P43686|PRS6B_HUMAN 26S proteasome regulatory subunit 6B OS=Homo sapiens OX=9606 GN=PSMC4 PE=1 SV=2	1	5	5	5	0	0	0	4	3	0	0	0	0	4	3	0	0	0	0	4	3	0	16.3	16.3	16.3	47.366	418	418	0	38.317	0	0	0	12	11.7	0	31658000	0	0	0	20704000	10953000	0	0
sp|P45880|VDAC2_HUMAN	sp|P45880|VDAC2_HUMAN	3	3	3	sp|P45880|VDAC2_HUMAN Voltage-dependent anion-selective channel protein 2 OS=Homo sapiens OX=9606 GN=VDAC2 PE=1 SV=2	1	3	3	3	0	0	0	3	2	0	0	0	0	3	2	0	0	0	0	3	2	0	14.3	14.3	14.3	31.566	294	294	0	21.361	0	0	0	14.3	7.5	0	50835000	0	0	0	38810000	12025000	0	0
sp|P46060|RAGP1_HUMAN	sp|P46060|RAGP1_HUMAN	2	2	2	sp|P46060|RAGP1_HUMAN Ran GTPase-activating protein 1 OS=Homo sapiens OX=9606 GN=RANGAP1 PE=1 SV=1	1	2	2	2	0	1	0	0	1	0	0	1	0	0	1	0	0	1	0	0	1	0	4.3	4.3	4.3	63.541	587	587	0	13.928	0	2	0	0	2.2	0	3012400	0	1807600	0	0	1204800	0	0
sp|P46087|NOP2_HUMAN	sp|P46087|NOP2_HUMAN	3	3	3	sp|P46087|NOP2_HUMAN Probable 28S rRNA (cytosine(4447)-C(5))-methyltransferase OS=Homo sapiens OX=9606 GN=NOP2 PE=1 SV=2	1	3	3	3	0	1	1	0	2	0	0	1	1	0	2	0	0	1	1	0	2	0	5.7	5.7	5.7	89.301	812	812	0	33.043	0	2	1.8	0	3.8	0	6388300	0	1161700	618310	0	4608300	0	0
sp|P46459|NSF_HUMAN	sp|P46459|NSF_HUMAN	7	7	7	sp|P46459|NSF_HUMAN Vesicle-fusing ATPase OS=Homo sapiens OX=9606 GN=NSF PE=1 SV=3	1	7	7	7	0	0	0	5	5	0	0	0	0	5	5	0	0	0	0	5	5	0	13.2	13.2	13.2	82.593	744	744	0	47.967	0	0	0	10.1	9	0	30284000	0	0	0	16497000	13787000	0	0
sp|P46776|RL27A_HUMAN	sp|P46776|RL27A_HUMAN	1	1	1	sp|P46776|RL27A_HUMAN 60S ribosomal protein L27a OS=Homo sapiens OX=9606 GN=RPL27A PE=1 SV=2	1	1	1	1	1	1	0	1	1	1	1	1	0	1	1	1	1	1	0	1	1	1	6.8	6.8	6.8	16.561	148	148	0	12.005	6.8	6.8	0	6.8	6.8	6.8	48900000	9459800	5244300	0	12090000	12444000	9662500	0
sp|P46777|RL5_HUMAN	sp|P46777|RL5_HUMAN	11	11	11	sp|P46777|RL5_HUMAN 60S ribosomal protein L5 OS=Homo sapiens OX=9606 GN=RPL5 PE=1 SV=3	1	11	11	11	4	8	2	6	8	6	4	8	2	6	8	6	4	8	2	6	8	6	28.3	28.3	28.3	34.362	297	297	0	89.59	12.5	25.3	7.4	23.6	25.9	19.2	497970000	24290000	75929000	8223400	147660000	161600000	80270000	6900600
sp|P46778|RL21_HUMAN	sp|P46778|RL21_HUMAN	3	3	3	sp|P46778|RL21_HUMAN 60S ribosomal protein L21 OS=Homo sapiens OX=9606 GN=RPL21 PE=1 SV=2	1	3	3	3	1	2	1	2	1	1	1	2	1	2	1	1	1	2	1	2	1	1	15	15	15	18.565	160	160	0	32.66	9.4	13.8	9.4	15	9.4	9.4	169280000	13854000	45453000	12100000	28797000	15676000	53397000	0
sp|P46779|RL28_HUMAN	sp|P46779|RL28_HUMAN	5	5	5	sp|P46779|RL28_HUMAN 60S ribosomal protein L28 OS=Homo sapiens OX=9606 GN=RPL28 PE=1 SV=3	1	5	5	5	1	3	1	2	4	5	1	3	1	2	4	5	1	3	1	2	4	5	29.2	29.2	29.2	15.747	137	137	0	40.741	8.8	24.1	8	15.3	24.1	29.2	140220000	1379500	17091000	2858800	17909000	53345000	47641000	0
sp|P46781|RS9_HUMAN	sp|P46781|RS9_HUMAN	13	13	13	sp|P46781|RS9_HUMAN 40S ribosomal protein S9 OS=Homo sapiens OX=9606 GN=RPS9 PE=1 SV=3	1	13	13	13	7	10	2	8	9	8	7	10	2	8	9	8	7	10	2	8	9	8	44.8	44.8	44.8	22.591	194	194	0	88.592	27.8	34.5	9.8	34	39.7	34.5	745240000	82591000	216300000	22475000	132680000	151660000	139540000	31030000
sp|P46782|RS5_HUMAN	sp|P46782|RS5_HUMAN	5	5	5	sp|P46782|RS5_HUMAN 40S ribosomal protein S5 OS=Homo sapiens OX=9606 GN=RPS5 PE=1 SV=4	1	5	5	5	3	3	0	2	4	3	3	3	0	2	4	3	3	3	0	2	4	3	23	23	23	22.876	204	204	0	42.793	17.6	17.6	0	13.7	18.1	17.6	166170000	31805000	33347000	0	25146000	31355000	44512000	18923000
sp|P46783|RS10_HUMAN;sp|Q9NQ39|RS10L_HUMAN	sp|P46783|RS10_HUMAN	7;3	7;3	7;3	sp|P46783|RS10_HUMAN 40S ribosomal protein S10 OS=Homo sapiens OX=9606 GN=RPS10 PE=1 SV=1	2	7	7	7	4	6	2	4	7	6	4	6	2	4	7	6	4	6	2	4	7	6	43.6	43.6	43.6	18.898	165	165;176	0	79.441	32.7	38.2	14.5	32.7	43.6	38.2	378680000	43650000	54415000	10564000	61385000	149400000	59270000	24035000
sp|P46937|YAP1_HUMAN	sp|P46937|YAP1_HUMAN	5	5	5	sp|P46937|YAP1_HUMAN Transcriptional coactivator YAP1 OS=Homo sapiens OX=9606 GN=YAP1 PE=1 SV=2	1	5	5	5	0	0	5	0	0	0	0	0	5	0	0	0	0	0	5	0	0	0	14.9	14.9	14.9	54.461	504	504	0	60.064	0	0	14.9	0	0	0	28868000	0	0	28868000	0	0	0	0
sp|P46940|IQGA1_HUMAN	sp|P46940|IQGA1_HUMAN	2	1	1	sp|P46940|IQGA1_HUMAN Ras GTPase-activating-like protein IQGAP1 OS=Homo sapiens OX=9606 GN=IQGAP1 PE=1 SV=1	1	2	1	1	0	1	0	0	0	1	0	1	0	0	0	0	0	1	0	0	0	0	1.6	1.1	1.1	189.25	1657	1657	0.0029412	7.2114	0	1.1	0	0	0	0.5	1309700	0	1309700	0	0	0	0	0
sp|P47755|CAZA2_HUMAN	sp|P47755|CAZA2_HUMAN	5	3	3	sp|P47755|CAZA2_HUMAN F-actin-capping protein subunit alpha-2 OS=Homo sapiens OX=9606 GN=CAPZA2 PE=1 SV=3	1	5	3	3	2	1	2	3	4	0	1	0	2	2	2	0	1	0	2	2	2	0	24.1	18.2	18.2	32.949	286	286	0	44.655	8.7	3.5	11.9	16.4	18.9	0	35447000	4654200	0	6469500	11538000	12786000	0	0
sp|P47756|CAPZB_HUMAN	sp|P47756|CAPZB_HUMAN	5	5	5	sp|P47756|CAPZB_HUMAN F-actin-capping protein subunit beta OS=Homo sapiens OX=9606 GN=CAPZB PE=1 SV=4	1	5	5	5	1	1	1	1	3	0	1	1	1	1	3	0	1	1	1	1	3	0	22	22	22	31.35	277	277	0	37.99	3.6	3.6	3.6	7.2	11.2	0	43495000	6218500	2804000	8828100	9412100	16232000	0	0
sp|P47893|OR3A2_HUMAN;sp|P47888|OR3A3_HUMAN	sp|P47893|OR3A2_HUMAN;sp|P47888|OR3A3_HUMAN	1;1	1;1	1;1	sp|P47893|OR3A2_HUMAN Olfactory receptor 3A2 OS=Homo sapiens OX=9606 GN=OR3A2 PE=2 SV=3;sp|P47888|OR3A3_HUMAN Olfactory receptor 3A3 OS=Homo sapiens OX=9606 GN=OR3A3 PE=2 SV=3	2	1	1	1	0	1	0	0	0	0	0	1	0	0	0	0	0	1	0	0	0	0	4.7	4.7	4.7	35.206	321	321;321	0.0052957	6.1002	0	4.7	0	0	0	0	3443900	0	3443900	0	0	0	0	0
sp|P47897|SYQ_HUMAN	sp|P47897|SYQ_HUMAN	3	3	3	sp|P47897|SYQ_HUMAN Glutamine--tRNA ligase OS=Homo sapiens OX=9606 GN=QARS1 PE=1 SV=1	1	3	3	3	0	1	0	3	2	0	0	1	0	3	2	0	0	1	0	3	2	0	5.9	5.9	5.9	87.798	775	775	0	17.495	0	1.9	0	5.9	3.9	0	16933000	0	1363700	0	10853000	4716500	0	0
sp|P47914|RL29_HUMAN	sp|P47914|RL29_HUMAN	2	2	2	sp|P47914|RL29_HUMAN 60S ribosomal protein L29 OS=Homo sapiens OX=9606 GN=RPL29 PE=1 SV=2	1	2	2	2	0	1	0	2	1	1	0	1	0	2	1	1	0	1	0	2	1	1	14.5	14.5	14.5	17.752	159	159	0	14.803	0	9.4	0	14.5	9.4	9.4	209970000	0	21232000	0	80853000	48472000	59412000	0
sp|P47985|UCRI_HUMAN;sp|P0C7P4|UCRIL_HUMAN	sp|P47985|UCRI_HUMAN;sp|P0C7P4|UCRIL_HUMAN	2;1	2;1	2;1	sp|P47985|UCRI_HUMAN Cytochrome b-c1 complex subunit Rieske, mitochondrial OS=Homo sapiens OX=9606 GN=UQCRFS1 PE=1 SV=2;sp|P0C7P4|UCRIL_HUMAN Putative cytochrome b-c1 complex subunit Rieske-like protein 1 OS=Homo sapiens OX=9606 GN=UQCRFS1P1 PE=5 SV=1	2	2	2	2	0	0	0	2	1	0	0	0	0	2	1	0	0	0	0	2	1	0	14.6	14.6	14.6	29.668	274	274;283	0	13.992	0	0	0	14.6	9.5	0	14067000	0	0	0	9959300	4107600	0	0
sp|P48047|ATPO_HUMAN	sp|P48047|ATPO_HUMAN	8	8	8	sp|P48047|ATPO_HUMAN ATP synthase subunit O, mitochondrial OS=Homo sapiens OX=9606 GN=ATP5PO PE=1 SV=1	1	8	8	8	0	0	0	5	8	0	0	0	0	5	8	0	0	0	0	5	8	0	48.4	48.4	48.4	23.277	213	213	0	72.332	0	0	0	30	48.4	0	405030000	0	0	0	202990000	202040000	0	0
sp|P48444|COPD_HUMAN	sp|P48444|COPD_HUMAN	4	4	4	sp|P48444|COPD_HUMAN Coatomer subunit delta OS=Homo sapiens OX=9606 GN=ARCN1 PE=1 SV=1	1	4	4	4	0	0	0	4	2	0	0	0	0	4	2	0	0	0	0	4	2	0	9.8	9.8	9.8	57.21	511	511	0	29.845	0	0	0	9.8	4.7	0	18447000	0	0	0	13494000	4953000	0	0
sp|P48449|LSS_HUMAN	sp|P48449|LSS_HUMAN	2	2	2	sp|P48449|LSS_HUMAN Lanosterol synthase OS=Homo sapiens OX=9606 GN=LSS PE=1 SV=1	1	2	2	2	0	0	0	1	1	0	0	0	0	1	1	0	0	0	0	1	1	0	3.7	3.7	3.7	83.308	732	732	0	11.338	0	0	0	2.3	1.4	0	3467300	0	0	0	1962300	1505000	0	0
sp|P48556|PSMD8_HUMAN	sp|P48556|PSMD8_HUMAN	1	1	1	sp|P48556|PSMD8_HUMAN 26S proteasome non-ATPase regulatory subunit 8 OS=Homo sapiens OX=9606 GN=PSMD8 PE=1 SV=2	1	1	1	1	0	0	0	1	1	0	0	0	0	1	1	0	0	0	0	1	1	0	4.6	4.6	4.6	39.611	350	350	0	12.462	0	0	0	4.6	4.6	0	9540700	0	0	0	3409800	6131000	0	0
sp|P48634|PRC2A_HUMAN	sp|P48634|PRC2A_HUMAN	7	7	7	sp|P48634|PRC2A_HUMAN Protein PRRC2A OS=Homo sapiens OX=9606 GN=PRRC2A PE=1 SV=3	1	7	7	7	3	5	1	2	1	3	3	5	1	2	1	3	3	5	1	2	1	3	5.2	5.2	5.2	228.86	2157	2157	0	59.363	2.3	3.8	0.8	1.3	0.5	2.1	54821000	11905000	15873000	3103600	10984000	679120	12276000	4896000
sp|P48643|TCPE_HUMAN	sp|P48643|TCPE_HUMAN	9	9	9	sp|P48643|TCPE_HUMAN T-complex protein 1 subunit epsilon OS=Homo sapiens OX=9606 GN=CCT5 PE=1 SV=1	1	9	9	9	0	7	0	6	5	0	0	7	0	6	5	0	0	7	0	6	5	0	20.3	20.3	20.3	59.67	541	541	0	86.892	0	14.6	0	14.4	10.9	0	84788000	0	28281000	0	30771000	25737000	0	0
sp|P48651|PTSS1_HUMAN	sp|P48651|PTSS1_HUMAN	1	1	1	sp|P48651|PTSS1_HUMAN Phosphatidylserine synthase 1 OS=Homo sapiens OX=9606 GN=PTDSS1 PE=1 SV=1	1	1	1	1	0	0	0	0	1	0	0	0	0	0	1	0	0	0	0	0	1	0	4	4	4	55.527	473	473	0.0045746	6.4376	0	0	0	0	4	0	0	0	0	0	0	0	0	0
sp|P48729|KC1A_HUMAN	sp|P48729|KC1A_HUMAN	1	1	1	sp|P48729|KC1A_HUMAN Casein kinase I isoform alpha OS=Homo sapiens OX=9606 GN=CSNK1A1 PE=1 SV=2	1	1	1	1	1	0	1	0	0	1	1	0	1	0	0	1	1	0	1	0	0	1	6.2	6.2	6.2	38.914	337	337	0	27.43	6.2	0	6.2	0	0	6.2	3158600	533650	0	533830	0	0	2091100	0
sp|P48735|IDHP_HUMAN	sp|P48735|IDHP_HUMAN	9	9	8	sp|P48735|IDHP_HUMAN Isocitrate dehydrogenase [NADP], mitochondrial OS=Homo sapiens OX=9606 GN=IDH2 PE=1 SV=2	1	9	9	8	0	0	0	7	8	0	0	0	0	7	8	0	0	0	0	7	7	0	25.2	25.2	23.2	50.909	452	452	0	81.616	0	0	0	19.7	22.8	0	122720000	0	0	0	83247000	39476000	0	0
sp|P49006|MRP_HUMAN	sp|P49006|MRP_HUMAN	1	1	1	sp|P49006|MRP_HUMAN MARCKS-related protein OS=Homo sapiens OX=9606 GN=MARCKSL1 PE=1 SV=2	1	1	1	1	0	0	0	1	1	0	0	0	0	1	1	0	0	0	0	1	1	0	7.7	7.7	7.7	19.529	195	195	0.0028382	6.7823	0	0	0	7.7	7.7	0	26263000	0	0	0	16109000	10154000	0	0
sp|P49207|RL34_HUMAN	sp|P49207|RL34_HUMAN	2	2	2	sp|P49207|RL34_HUMAN 60S ribosomal protein L34 OS=Homo sapiens OX=9606 GN=RPL34 PE=1 SV=3	1	2	2	2	1	2	1	1	1	2	1	2	1	1	1	2	1	2	1	1	1	2	14.5	14.5	14.5	13.293	117	117	0	16.058	7.7	14.5	7.7	6.8	6.8	14.5	125450000	7827000	27298000	13157000	26820000	14446000	35898000	0
sp|P49257|LMAN1_HUMAN	sp|P49257|LMAN1_HUMAN	4	4	4	sp|P49257|LMAN1_HUMAN Protein ERGIC-53 OS=Homo sapiens OX=9606 GN=LMAN1 PE=1 SV=2	1	4	4	4	0	0	0	4	1	0	0	0	0	4	1	0	0	0	0	4	1	0	12.5	12.5	12.5	57.548	510	510	0	25.988	0	0	0	12.5	4.1	0	40961000	0	0	0	34341000	6620300	0	0
sp|P49327|FAS_HUMAN	sp|P49327|FAS_HUMAN	22	22	22	sp|P49327|FAS_HUMAN Fatty acid synthase OS=Homo sapiens OX=9606 GN=FASN PE=1 SV=3	1	22	22	22	0	1	0	8	18	0	0	1	0	8	18	0	0	1	0	8	18	0	13.3	13.3	13.3	273.42	2511	2511	0	189.24	0	0.4	0	5.4	10.8	0	121350000	0	1340000	0	41240000	78767000	0	0
sp|P49368|TCPG_HUMAN	sp|P49368|TCPG_HUMAN	13	13	13	sp|P49368|TCPG_HUMAN T-complex protein 1 subunit gamma OS=Homo sapiens OX=9606 GN=CCT3 PE=1 SV=4	1	13	13	13	0	10	0	8	7	2	0	10	0	8	7	2	0	10	0	8	7	2	31.6	31.6	31.6	60.533	545	545	0	99.404	0	20.6	0	21.1	20	4	155980000	0	38369000	0	62270000	52666000	2678000	0
sp|P49406|RM19_HUMAN	sp|P49406|RM19_HUMAN	1	1	1	sp|P49406|RM19_HUMAN 39S ribosomal protein L19, mitochondrial OS=Homo sapiens OX=9606 GN=MRPL19 PE=1 SV=2	1	1	1	1	0	0	0	0	1	0	0	0	0	0	1	0	0	0	0	0	1	0	4.8	4.8	4.8	33.535	292	292	0.0028544	6.8598	0	0	0	0	4.8	0	1459400	0	0	0	0	1459400	0	0
sp|P49411|EFTU_HUMAN	sp|P49411|EFTU_HUMAN	3	3	3	sp|P49411|EFTU_HUMAN Elongation factor Tu, mitochondrial OS=Homo sapiens OX=9606 GN=TUFM PE=1 SV=2	1	3	3	3	0	0	0	2	3	0	0	0	0	2	3	0	0	0	0	2	3	0	11.9	11.9	11.9	49.541	452	452	0	42.322	0	0	0	8.2	11.9	0	27907000	0	0	0	15635000	12273000	0	0
sp|P49458|SRP09_HUMAN	sp|P49458|SRP09_HUMAN	2	2	2	sp|P49458|SRP09_HUMAN Signal recognition particle 9 kDa protein OS=Homo sapiens OX=9606 GN=SRP9 PE=1 SV=2	1	2	2	2	1	1	0	2	2	1	1	1	0	2	2	1	1	1	0	2	2	1	22.1	22.1	22.1	10.112	86	86	0	22.021	12.8	12.8	0	22.1	22.1	12.8	64354000	2358900	4794300	0	31773000	25428000	0	0
sp|P49720|PSB3_HUMAN	sp|P49720|PSB3_HUMAN	1	1	1	sp|P49720|PSB3_HUMAN Proteasome subunit beta type-3 OS=Homo sapiens OX=9606 GN=PSMB3 PE=1 SV=2	1	1	1	1	0	0	0	0	1	0	0	0	0	0	1	0	0	0	0	0	1	0	7.8	7.8	7.8	22.949	205	205	0.0037037	6.5269	0	0	0	0	7.8	0	1923100	0	0	0	0	1923100	0	0
sp|P49755|TMEDA_HUMAN	sp|P49755|TMEDA_HUMAN	3	3	3	sp|P49755|TMEDA_HUMAN Transmembrane emp24 domain-containing protein 10 OS=Homo sapiens OX=9606 GN=TMED10 PE=1 SV=2	1	3	3	3	0	0	0	3	3	0	0	0	0	3	3	0	0	0	0	3	3	0	18.3	18.3	18.3	24.976	219	219	0	25.511	0	0	0	18.3	18.3	0	61085000	0	0	0	25800000	35285000	0	0
sp|P49756|RBM25_HUMAN	sp|P49756|RBM25_HUMAN	3	3	3	sp|P49756|RBM25_HUMAN RNA-binding protein 25 OS=Homo sapiens OX=9606 GN=RBM25 PE=1 SV=3	1	3	3	3	1	2	0	1	2	1	1	2	0	1	2	1	1	2	0	1	2	1	5.7	5.7	5.7	100.18	843	843	0	17.229	2.1	3.9	0	2.1	3.9	1.8	33074000	7245300	9017100	0	8027700	5705900	3077600	0
sp|P49770|EI2BB_HUMAN	sp|P49770|EI2BB_HUMAN	2	2	2	sp|P49770|EI2BB_HUMAN Translation initiation factor eIF-2B subunit beta OS=Homo sapiens OX=9606 GN=EIF2B2 PE=1 SV=3	1	2	2	2	0	0	0	1	1	0	0	0	0	1	1	0	0	0	0	1	1	0	8	8	8	38.989	351	351	0	16.861	0	0	0	3.4	4.6	0	5964200	0	0	0	2820000	3144300	0	0
sp|P49792|RBP2_HUMAN;sp|Q7Z3J3|RGPD4_HUMAN;sp|A6NKT7|RGPD3_HUMAN;sp|Q99666|RGPD5_HUMAN;sp|O14715|RGPD8_HUMAN;sp|P0DJD0|RGPD1_HUMAN;sp|P0DJD1|RGPD2_HUMAN	sp|P49792|RBP2_HUMAN;sp|Q7Z3J3|RGPD4_HUMAN;sp|A6NKT7|RGPD3_HUMAN;sp|Q99666|RGPD5_HUMAN;sp|O14715|RGPD8_HUMAN	6;3;3;3;3;2;2	6;3;3;3;3;2;2	6;3;3;3;3;2;2	sp|P49792|RBP2_HUMAN E3 SUMO-protein ligase RanBP2 OS=Homo sapiens OX=9606 GN=RANBP2 PE=1 SV=2;sp|Q7Z3J3|RGPD4_HUMAN RanBP2-like and GRIP domain-containing protein 4 OS=Homo sapiens OX=9606 GN=RGPD4 PE=2 SV=3;sp|A6NKT7|RGPD3_HUMAN RanBP2-like and GRIP doma	7	6	6	6	2	2	1	0	1	0	2	2	1	0	1	0	2	2	1	0	1	0	2.9	2.9	2.9	358.2	3224	3224;1758;1758;1765;1765;1748;1756	0	62.757	1.6	0.6	0.2	0	0.4	0	7659700	3681500	2591200	309770	0	1077300	0	0
sp|P49821|NDUV1_HUMAN	sp|P49821|NDUV1_HUMAN	2	2	2	sp|P49821|NDUV1_HUMAN NADH dehydrogenase [ubiquinone] flavoprotein 1, mitochondrial OS=Homo sapiens OX=9606 GN=NDUFV1 PE=1 SV=4	1	2	2	2	0	0	0	2	1	0	0	0	0	2	1	0	0	0	0	2	1	0	5.6	5.6	5.6	50.817	464	464	0	14.233	0	0	0	5.6	2.2	0	13870000	0	0	0	8836600	5033300	0	0
sp|P49902|5NTC_HUMAN	sp|P49902|5NTC_HUMAN	1	1	1	sp|P49902|5NTC_HUMAN Cytosolic purine 5-nucleotidase OS=Homo sapiens OX=9606 GN=NT5C2 PE=1 SV=1	1	1	1	1	0	0	0	1	0	0	0	0	0	1	0	0	0	0	0	1	0	0	3	3	3	64.969	561	561	0.0053239	6.1458	0	0	0	3	0	0	2609500	0	0	0	2609500	0	0	0
sp|P49916|DNLI3_HUMAN	sp|P49916|DNLI3_HUMAN	11	11	11	sp|P49916|DNLI3_HUMAN DNA ligase 3 OS=Homo sapiens OX=9606 GN=LIG3 PE=1 SV=2	1	11	11	11	0	0	0	4	10	0	0	0	0	4	10	0	0	0	0	4	10	0	13.2	13.2	13.2	112.91	1009	1009	0	70.615	0	0	0	5	11.7	0	42376000	0	0	0	17645000	24731000	0	0
sp|P49959|MRE11_HUMAN	sp|P49959|MRE11_HUMAN	2	2	2	sp|P49959|MRE11_HUMAN Double-strand break repair protein MRE11 OS=Homo sapiens OX=9606 GN=MRE11 PE=1 SV=3	1	2	2	2	0	0	0	1	1	0	0	0	0	1	1	0	0	0	0	1	1	0	3.7	3.7	3.7	80.592	708	708	0	14.678	0	0	0	1.7	2	0	3896800	0	0	0	2663200	1233600	0	0
sp|P50395|GDIB_HUMAN	sp|P50395|GDIB_HUMAN	3	3	3	sp|P50395|GDIB_HUMAN Rab GDP dissociation inhibitor beta OS=Homo sapiens OX=9606 GN=GDI2 PE=1 SV=2	1	3	3	3	0	0	0	1	3	0	0	0	0	1	3	0	0	0	0	1	3	0	8.8	8.8	8.8	50.663	445	445	0	20.452	0	0	0	2.5	8.8	0	12107000	0	0	0	5788100	6319200	0	0
sp|P50502|F10A1_HUMAN;sp|Q8NFI4|F10A5_HUMAN;sp|Q8IZP2|ST134_HUMAN	sp|P50502|F10A1_HUMAN;sp|Q8NFI4|F10A5_HUMAN;sp|Q8IZP2|ST134_HUMAN	2;2;1	2;2;1	2;2;1	sp|P50502|F10A1_HUMAN Hsc70-interacting protein OS=Homo sapiens OX=9606 GN=ST13 PE=1 SV=2;sp|Q8NFI4|F10A5_HUMAN Putative protein FAM10A5 OS=Homo sapiens OX=9606 GN=ST13P5 PE=5 SV=1;sp|Q8IZP2|ST134_HUMAN Putative protein FAM10A4 OS=Homo sapiens OX=9606 GN=S	3	2	2	2	0	0	0	2	1	0	0	0	0	2	1	0	0	0	0	2	1	0	6	6	6	41.331	369	369;369;240	0	13.695	0	0	0	6	2.7	0	9321900	0	0	0	6928400	2393500	0	0
sp|P50750|CDK9_HUMAN	sp|P50750|CDK9_HUMAN	5	5	5	sp|P50750|CDK9_HUMAN Cyclin-dependent kinase 9 OS=Homo sapiens OX=9606 GN=CDK9 PE=1 SV=3	1	5	5	5	2	5	0	0	3	1	2	5	0	0	3	1	2	5	0	0	3	1	15.6	15.6	15.6	42.777	372	372	0	67.71	7.8	15.6	0	0	11	3.5	32453000	7089700	12974000	0	0	8176200	4213400	5136200
sp|P50895|BCAM_HUMAN	sp|P50895|BCAM_HUMAN	3	3	3	sp|P50895|BCAM_HUMAN Basal cell adhesion molecule OS=Homo sapiens OX=9606 GN=BCAM PE=1 SV=2	1	3	3	3	0	0	0	3	1	0	0	0	0	3	1	0	0	0	0	3	1	0	7	7	7	67.404	628	628	0	25.559	0	0	0	7	2.1	0	22569000	0	0	0	18720000	3849000	0	0
sp|P50897|PPT1_HUMAN	sp|P50897|PPT1_HUMAN	2	2	2	sp|P50897|PPT1_HUMAN Palmitoyl-protein thioesterase 1 OS=Homo sapiens OX=9606 GN=PPT1 PE=1 SV=1	1	2	2	2	0	0	0	2	0	0	0	0	0	2	0	0	0	0	0	2	0	0	10.8	10.8	10.8	34.193	306	306	0	15.071	0	0	0	10.8	0	0	13842000	0	0	0	13842000	0	0	0
sp|P50914|RL14_HUMAN	sp|P50914|RL14_HUMAN	2	2	2	sp|P50914|RL14_HUMAN 60S ribosomal protein L14 OS=Homo sapiens OX=9606 GN=RPL14 PE=1 SV=4	1	2	2	2	2	2	1	1	2	2	2	2	1	1	2	2	2	2	1	1	2	2	11.2	11.2	11.2	23.432	215	215	0	16.741	11.2	11.2	5.6	5.6	11.2	11.2	170760000	23636000	49128000	12839000	22740000	23653000	38761000	9622000
sp|P50990|TCPQ_HUMAN	sp|P50990|TCPQ_HUMAN	19	19	19	sp|P50990|TCPQ_HUMAN T-complex protein 1 subunit theta OS=Homo sapiens OX=9606 GN=CCT8 PE=1 SV=4	1	19	19	19	1	13	0	9	11	4	1	13	0	9	11	4	1	13	0	9	11	4	38.5	38.5	38.5	59.62	548	548	0	138.31	1.8	24.6	0	18.1	23.4	6.9	228770000	0	72558000	0	75221000	76458000	4537700	0
sp|P50991|TCPD_HUMAN	sp|P50991|TCPD_HUMAN	11	11	11	sp|P50991|TCPD_HUMAN T-complex protein 1 subunit delta OS=Homo sapiens OX=9606 GN=CCT4 PE=1 SV=4	1	11	11	11	0	5	0	6	8	0	0	5	0	6	8	0	0	5	0	6	8	0	24.7	24.7	24.7	57.924	539	539	0	95.698	0	11.9	0	15	19.5	0	127700000	0	27992000	0	51712000	47993000	0	0
sp|P51148|RAB5C_HUMAN;sp|P61020|RAB5B_HUMAN;sp|P20339|RAB5A_HUMAN	sp|P51148|RAB5C_HUMAN;sp|P61020|RAB5B_HUMAN;sp|P20339|RAB5A_HUMAN	3;2;2	3;2;2	3;2;2	sp|P51148|RAB5C_HUMAN Ras-related protein Rab-5C OS=Homo sapiens OX=9606 GN=RAB5C PE=1 SV=2;sp|P61020|RAB5B_HUMAN Ras-related protein Rab-5B OS=Homo sapiens OX=9606 GN=RAB5B PE=1 SV=1;sp|P20339|RAB5A_HUMAN Ras-related protein Rab-5A OS=Homo sapiens OX=9606	3	3	3	3	0	0	0	3	1	0	0	0	0	3	1	0	0	0	0	3	1	0	15.7	15.7	15.7	23.482	216	216;215;215	0	22.778	0	0	0	15.7	5.1	0	17088000	0	0	0	13999000	3089000	0	0
sp|P51149|RAB7A_HUMAN	sp|P51149|RAB7A_HUMAN	6	6	6	sp|P51149|RAB7A_HUMAN Ras-related protein Rab-7a OS=Homo sapiens OX=9606 GN=RAB7A PE=1 SV=1	1	6	6	6	0	0	0	6	3	0	0	0	0	6	3	0	0	0	0	6	3	0	36.7	36.7	36.7	23.489	207	207	0	86.69	0	0	0	36.7	20.8	0	43794000	0	0	0	32749000	11045000	0	0
sp|P51398|RT29_HUMAN	sp|P51398|RT29_HUMAN	2	2	2	sp|P51398|RT29_HUMAN 28S ribosomal protein S29, mitochondrial OS=Homo sapiens OX=9606 GN=DAP3 PE=1 SV=1	1	2	2	2	0	0	0	0	2	0	0	0	0	0	2	0	0	0	0	0	2	0	11.8	11.8	11.8	45.566	398	398	0	11.514	0	0	0	0	11.8	0	2206300	0	0	0	0	2206300	0	0
sp|P51531|SMCA2_HUMAN	sp|P51531|SMCA2_HUMAN	7	1	1	sp|P51531|SMCA2_HUMAN Probable global transcription activator SNF2L2 OS=Homo sapiens OX=9606 GN=SMARCA2 PE=1 SV=2	1	7	1	1	0	5	1	2	1	2	0	0	0	1	0	0	0	0	0	1	0	0	5	0.9	0.9	181.28	1590	1590	0.0029155	7.0035	0	3.5	0.8	1.8	0.5	1.4	2806700	0	0	0	2806700	0	0	0
sp|P51532|SMCA4_HUMAN	sp|P51532|SMCA4_HUMAN	7	7	1	sp|P51532|SMCA4_HUMAN Transcription activator BRG1 OS=Homo sapiens OX=9606 GN=SMARCA4 PE=1 SV=2	1	7	7	1	0	5	1	2	1	2	0	5	1	2	1	2	0	0	0	1	0	0	4.7	4.7	0.9	184.64	1647	1647	0	64.774	0	3.4	0.8	1.6	0.5	1.4	41230000	0	26444000	2490600	7770700	0	4524600	0
sp|P51571|SSRD_HUMAN	sp|P51571|SSRD_HUMAN	2	2	2	sp|P51571|SSRD_HUMAN Translocon-associated protein subunit delta OS=Homo sapiens OX=9606 GN=SSR4 PE=1 SV=1	1	2	2	2	0	0	0	2	2	0	0	0	0	2	2	0	0	0	0	2	2	0	17.3	17.3	17.3	18.998	173	173	0	14.936	0	0	0	17.3	17.3	0	7953300	0	0	0	4177400	3775900	0	0
sp|P51572|BAP31_HUMAN	sp|P51572|BAP31_HUMAN	8	8	8	sp|P51572|BAP31_HUMAN B-cell receptor-associated protein 31 OS=Homo sapiens OX=9606 GN=BCAP31 PE=1 SV=3	1	8	8	8	0	0	0	6	5	0	0	0	0	6	5	0	0	0	0	6	5	0	28	28	28	27.991	246	246	0	49.006	0	0	0	26.8	17.5	0	105900000	0	0	0	59381000	46523000	0	0
sp|P51610|HCFC1_HUMAN	sp|P51610|HCFC1_HUMAN	1	1	1	sp|P51610|HCFC1_HUMAN Host cell factor 1 OS=Homo sapiens OX=9606 GN=HCFC1 PE=1 SV=2	1	1	1	1	0	0	0	0	1	0	0	0	0	0	1	0	0	0	0	0	1	0	0.8	0.8	0.8	208.73	2035	2035	0.0053004	6.1038	0	0	0	0	0.8	0	3534400	0	0	0	0	3534400	0	0
sp|P51659|DHB4_HUMAN	sp|P51659|DHB4_HUMAN	1	1	1	sp|P51659|DHB4_HUMAN Peroxisomal multifunctional enzyme type 2 OS=Homo sapiens OX=9606 GN=HSD17B4 PE=1 SV=3	1	1	1	1	0	0	0	1	0	0	0	0	0	1	0	0	0	0	0	1	0	0	1.8	1.8	1.8	79.685	736	736	0.0037003	6.5219	0	0	0	1.8	0	0	4145800	0	0	0	4145800	0	0	0
sp|P51665|PSMD7_HUMAN	sp|P51665|PSMD7_HUMAN	5	5	5	sp|P51665|PSMD7_HUMAN 26S proteasome non-ATPase regulatory subunit 7 OS=Homo sapiens OX=9606 GN=PSMD7 PE=1 SV=2	1	5	5	5	2	0	0	1	3	1	2	0	0	1	3	1	2	0	0	1	3	1	18.2	18.2	18.2	37.025	324	324	0	34.881	6.2	0	0	5.2	10.2	3.7	15369000	1617900	0	0	4108000	6702900	2940500	0
sp|P51688|SPHM_HUMAN	sp|P51688|SPHM_HUMAN	1	1	1	sp|P51688|SPHM_HUMAN N-sulphoglucosamine sulphohydrolase OS=Homo sapiens OX=9606 GN=SGSH PE=1 SV=1	1	1	1	1	0	0	0	1	0	0	0	0	0	1	0	0	0	0	0	1	0	0	1.8	1.8	1.8	56.695	502	502	0.0045331	6.3421	0	0	0	1.8	0	0	590170	0	0	0	590170	0	0	0
sp|P51784|UBP11_HUMAN	sp|P51784|UBP11_HUMAN	2	2	2	sp|P51784|UBP11_HUMAN Ubiquitin carboxyl-terminal hydrolase 11 OS=Homo sapiens OX=9606 GN=USP11 PE=1 SV=3	1	2	2	2	0	2	0	0	0	0	0	2	0	0	0	0	0	2	0	0	0	0	2.7	2.7	2.7	109.82	963	963	0	15.683	0	2.7	0	0	0	0	1411600	0	1411600	0	0	0	0	0
sp|P51825|AFF1_HUMAN	sp|P51825|AFF1_HUMAN	1	1	1	sp|P51825|AFF1_HUMAN AF4/FMR2 family member 1 OS=Homo sapiens OX=9606 GN=AFF1 PE=1 SV=1	1	1	1	1	0	0	0	0	0	1	0	0	0	0	0	1	0	0	0	0	0	1	0.8	0.8	0.8	131.42	1210	1210	0.0053571	6.1951	0	0	0	0	0	0.8	207470	0	0	0	0	0	207470	0
sp|P51858|HDGF_HUMAN	sp|P51858|HDGF_HUMAN	4	4	4	sp|P51858|HDGF_HUMAN Hepatoma-derived growth factor OS=Homo sapiens OX=9606 GN=HDGF PE=1 SV=1	1	4	4	4	0	0	0	4	0	0	0	0	0	4	0	0	0	0	0	4	0	0	30.8	30.8	30.8	26.788	240	240	0	28.575	0	0	0	30.8	0	0	21571000	0	0	0	21571000	0	0	0
sp|P51911|CNN1_HUMAN	sp|P51911|CNN1_HUMAN	1	1	1	sp|P51911|CNN1_HUMAN Calponin-1 OS=Homo sapiens OX=9606 GN=CNN1 PE=1 SV=2	1	1	1	1	1	1	1	0	0	1	1	1	1	0	0	1	1	1	1	0	0	1	6.7	6.7	6.7	33.17	297	297	0.0052632	6.0654	6.7	6.7	6.7	0	0	6.7	0	0	0	0	0	0	0	0
sp|P51970|NDUA8_HUMAN	sp|P51970|NDUA8_HUMAN	2	2	2	sp|P51970|NDUA8_HUMAN NADH dehydrogenase [ubiquinone] 1 alpha subcomplex subunit 8 OS=Homo sapiens OX=9606 GN=NDUFA8 PE=1 SV=3	1	2	2	2	0	0	0	2	2	0	0	0	0	2	2	0	0	0	0	2	2	0	18	18	18	20.105	172	172	0	15.309	0	0	0	18	18	0	28979000	0	0	0	19323000	9655900	0	0
sp|P51991|ROA3_HUMAN	sp|P51991|ROA3_HUMAN	8	8	8	sp|P51991|ROA3_HUMAN Heterogeneous nuclear ribonucleoprotein A3 OS=Homo sapiens OX=9606 GN=HNRNPA3 PE=1 SV=2	1	8	8	8	3	4	4	5	3	5	3	4	4	5	3	5	3	4	4	5	3	5	28.3	28.3	28.3	39.594	378	378	0	88.023	11.6	17.5	17.5	20.6	14	19.8	204610000	13667000	16442000	17746000	92826000	37732000	26198000	8395300
sp|P52272|HNRPM_HUMAN	sp|P52272|HNRPM_HUMAN	17	17	17	sp|P52272|HNRPM_HUMAN Heterogeneous nuclear ribonucleoprotein M OS=Homo sapiens OX=9606 GN=HNRNPM PE=1 SV=3	1	17	17	17	3	9	3	9	12	6	3	9	3	9	12	6	3	9	3	9	12	6	30.5	30.5	30.5	77.515	730	730	0	137.2	4.9	15.6	4.9	19	21.5	9.6	338630000	9451800	57520000	7025300	129110000	107200000	28316000	3555700
sp|P52292|IMA1_HUMAN	sp|P52292|IMA1_HUMAN	1	1	1	sp|P52292|IMA1_HUMAN Importin subunit alpha-1 OS=Homo sapiens OX=9606 GN=KPNA2 PE=1 SV=1	1	1	1	1	0	0	0	0	1	0	0	0	0	0	1	0	0	0	0	0	1	0	3.4	3.4	3.4	57.861	529	529	0	11.566	0	0	0	0	3.4	0	1295200	0	0	0	0	1295200	0	0
sp|P52565|GDIR1_HUMAN	sp|P52565|GDIR1_HUMAN	3	3	3	sp|P52565|GDIR1_HUMAN Rho GDP-dissociation inhibitor 1 OS=Homo sapiens OX=9606 GN=ARHGDIA PE=1 SV=3	1	3	3	3	0	0	0	3	0	0	0	0	0	3	0	0	0	0	0	3	0	0	31.4	31.4	31.4	23.207	204	204	0	18.737	0	0	0	31.4	0	0	36770000	0	0	0	36770000	0	0	0
sp|P52597|HNRPF_HUMAN	sp|P52597|HNRPF_HUMAN	6	4	4	sp|P52597|HNRPF_HUMAN Heterogeneous nuclear ribonucleoprotein F OS=Homo sapiens OX=9606 GN=HNRNPF PE=1 SV=3	1	6	4	4	2	1	2	5	6	2	1	1	1	3	4	1	1	1	1	3	4	1	24.1	17.6	17.6	45.671	415	415	0	44.165	8	3.9	8	20	24.1	8	67259000	10387000	4667500	2506100	21169000	24114000	4415700	5910700
sp|P52732|KIF11_HUMAN	sp|P52732|KIF11_HUMAN	48	48	48	sp|P52732|KIF11_HUMAN Kinesin-like protein KIF11 OS=Homo sapiens OX=9606 GN=KIF11 PE=1 SV=2	1	48	48	48	26	37	15	22	31	30	26	37	15	22	31	30	26	37	15	22	31	30	43.9	43.9	43.9	119.16	1056	1056	0	323.31	26.1	33.2	16.3	22.3	31.5	29.6	5857300000	1089900000	1270300000	324310000	782730000	1525300000	864810000	110140000
sp|P52756|RBM5_HUMAN	sp|P52756|RBM5_HUMAN	2	1	1	sp|P52756|RBM5_HUMAN RNA-binding protein 5 OS=Homo sapiens OX=9606 GN=RBM5 PE=1 SV=2	1	2	1	1	0	0	0	1	1	1	0	0	0	0	0	1	0	0	0	0	0	1	2.7	1.2	1.2	92.153	815	815	0.0093063	5.8851	0	0	0	1.5	1.5	1.2	1352800	0	0	0	0	0	1352800	0
sp|P52815|RM12_HUMAN	sp|P52815|RM12_HUMAN	3	3	3	sp|P52815|RM12_HUMAN 39S ribosomal protein L12, mitochondrial OS=Homo sapiens OX=9606 GN=MRPL12 PE=1 SV=2	1	3	3	3	0	0	0	2	3	0	0	0	0	2	3	0	0	0	0	2	3	0	11.6	11.6	11.6	21.348	198	198	0	36.833	0	0	0	11.1	11.6	0	48369000	0	0	0	17353000	31016000	0	0
sp|P52907|CAZA1_HUMAN	sp|P52907|CAZA1_HUMAN	7	7	5	sp|P52907|CAZA1_HUMAN F-actin-capping protein subunit alpha-1 OS=Homo sapiens OX=9606 GN=CAPZA1 PE=1 SV=3	1	7	7	5	2	2	2	5	7	0	2	2	2	5	7	0	1	1	2	4	5	0	35	35	29	32.922	286	286	0	73.115	9.8	9.8	12.9	26.9	35	0	94178000	11621000	4611400	11290000	22087000	44569000	0	6926600
sp|P53007|TXTP_HUMAN	sp|P53007|TXTP_HUMAN	4	4	4	sp|P53007|TXTP_HUMAN Tricarboxylate transport protein, mitochondrial OS=Homo sapiens OX=9606 GN=SLC25A1 PE=1 SV=2	1	4	4	4	0	0	0	3	2	0	0	0	0	3	2	0	0	0	0	3	2	0	15.1	15.1	15.1	34.012	311	311	0	29.092	0	0	0	11.3	7.7	0	26408000	0	0	0	21198000	5210200	0	0
sp|P53618|COPB_HUMAN	sp|P53618|COPB_HUMAN	2	2	2	sp|P53618|COPB_HUMAN Coatomer subunit beta OS=Homo sapiens OX=9606 GN=COPB1 PE=1 SV=3	1	2	2	2	0	0	0	1	2	0	0	0	0	1	2	0	0	0	0	1	2	0	4.1	4.1	4.1	107.14	953	953	0	14.124	0	0	0	2.2	4.1	0	16554000	0	0	0	9414700	7139400	0	0
sp|P53621|COPA_HUMAN	sp|P53621|COPA_HUMAN	5	5	5	sp|P53621|COPA_HUMAN Coatomer subunit alpha OS=Homo sapiens OX=9606 GN=COPA PE=1 SV=2	1	5	5	5	0	0	0	1	5	0	0	0	0	1	5	0	0	0	0	1	5	0	5.4	5.4	5.4	138.34	1224	1224	0	36.918	0	0	0	1.1	5.4	0	25970000	0	0	0	8817300	17153000	0	0
sp|P53985|MOT1_HUMAN	sp|P53985|MOT1_HUMAN	2	2	2	sp|P53985|MOT1_HUMAN Monocarboxylate transporter 1 OS=Homo sapiens OX=9606 GN=SLC16A1 PE=1 SV=3	1	2	2	2	0	0	0	1	2	0	0	0	0	1	2	0	0	0	0	1	2	0	6.4	6.4	6.4	53.944	500	500	0	13.023	0	0	0	2.4	6.4	0	13856000	0	0	0	4563900	9292200	0	0
sp|P53999|TCP4_HUMAN	sp|P53999|TCP4_HUMAN	4	4	4	sp|P53999|TCP4_HUMAN Activated RNA polymerase II transcriptional coactivator p15 OS=Homo sapiens OX=9606 GN=SUB1 PE=1 SV=3	1	4	4	4	0	0	0	4	3	0	0	0	0	4	3	0	0	0	0	4	3	0	37	37	37	14.395	127	127	0	31.377	0	0	0	37	29.9	0	62259000	0	0	0	44339000	17920000	0	0
sp|P54105|ICLN_HUMAN	sp|P54105|ICLN_HUMAN	6	6	6	sp|P54105|ICLN_HUMAN Methylosome subunit pICln OS=Homo sapiens OX=9606 GN=CLNS1A PE=1 SV=1	1	6	6	6	2	5	1	4	4	5	2	5	1	4	4	5	2	5	1	4	4	5	43.5	43.5	43.5	26.215	237	237	0	169.09	10.5	40.9	5.5	38.4	38.4	35.4	669290000	90869000	125530000	69308000	66591000	154650000	162340000	68320000
sp|P54136|SYRC_HUMAN	sp|P54136|SYRC_HUMAN	2	2	2	sp|P54136|SYRC_HUMAN Arginine--tRNA ligase, cytoplasmic OS=Homo sapiens OX=9606 GN=RARS1 PE=1 SV=2	1	2	2	2	0	0	0	2	1	0	0	0	0	2	1	0	0	0	0	2	1	0	3.8	3.8	3.8	75.378	660	660	0	19.762	0	0	0	3.8	1.4	0	12736000	0	0	0	8988300	3747800	0	0
sp|P54709|AT1B3_HUMAN	sp|P54709|AT1B3_HUMAN	2	2	2	sp|P54709|AT1B3_HUMAN Sodium/potassium-transporting ATPase subunit beta-3 OS=Homo sapiens OX=9606 GN=ATP1B3 PE=1 SV=1	1	2	2	2	0	0	0	2	1	0	0	0	0	2	1	0	0	0	0	2	1	0	9	9	9	31.512	279	279	0	19.28	0	0	0	9	3.9	0	11461000	0	0	0	8048700	3412200	0	0
sp|P54727|RD23B_HUMAN;sp|P54725|RD23A_HUMAN	sp|P54727|RD23B_HUMAN	5;1	5;1	5;1	sp|P54727|RD23B_HUMAN UV excision repair protein RAD23 homolog B OS=Homo sapiens OX=9606 GN=RAD23B PE=1 SV=1	2	5	5	5	0	0	0	4	4	0	0	0	0	4	4	0	0	0	0	4	4	0	17.1	17.1	17.1	43.171	409	409;363	0	31.438	0	0	0	15.2	10	0	51991000	0	0	0	36919000	15072000	0	0
sp|P54819|KAD2_HUMAN	sp|P54819|KAD2_HUMAN	1	1	1	sp|P54819|KAD2_HUMAN Adenylate kinase 2, mitochondrial OS=Homo sapiens OX=9606 GN=AK2 PE=1 SV=2	1	1	1	1	0	0	0	1	0	0	0	0	0	1	0	0	0	0	0	1	0	0	5.4	5.4	5.4	26.477	239	239	0.0032017	9.1844	0	0	0	5.4	0	0	3194100	0	0	0	3194100	0	0	0
sp|P54886|P5CS_HUMAN	sp|P54886|P5CS_HUMAN	1	1	1	sp|P54886|P5CS_HUMAN Delta-1-pyrroline-5-carboxylate synthase OS=Homo sapiens OX=9606 GN=ALDH18A1 PE=1 SV=2	1	1	1	1	0	0	0	1	0	0	0	0	0	1	0	0	0	0	0	1	0	0	1	1	1	87.301	795	795	0.0053524	6.1937	0	0	0	1	0	0	1541800	0	0	0	1541800	0	0	0
sp|P54920|SNAA_HUMAN;sp|Q9H115|SNAB_HUMAN	sp|P54920|SNAA_HUMAN	5;1	5;1	5;1	sp|P54920|SNAA_HUMAN Alpha-soluble NSF attachment protein OS=Homo sapiens OX=9606 GN=NAPA PE=1 SV=3	2	5	5	5	0	0	0	0	5	0	0	0	0	0	5	0	0	0	0	0	5	0	24.7	24.7	24.7	33.232	295	295;298	0	53.298	0	0	0	0	24.7	0	9752400	0	0	0	0	9752400	0	0
sp|P55036|PSMD4_HUMAN;sp|A2A3N6|PIPSL_HUMAN	sp|P55036|PSMD4_HUMAN	3;1	3;1	3;1	sp|P55036|PSMD4_HUMAN 26S proteasome non-ATPase regulatory subunit 4 OS=Homo sapiens OX=9606 GN=PSMD4 PE=1 SV=1	2	3	3	3	1	0	0	0	3	0	1	0	0	0	3	0	1	0	0	0	3	0	10.3	10.3	10.3	40.736	377	377;862	0	50.255	3.2	0	0	0	10.3	0	9986600	1783300	0	0	0	8203300	0	0
sp|P55060|XPO2_HUMAN	sp|P55060|XPO2_HUMAN	5	5	5	sp|P55060|XPO2_HUMAN Exportin-2 OS=Homo sapiens OX=9606 GN=CSE1L PE=1 SV=3	1	5	5	5	0	0	0	5	1	0	0	0	0	5	1	0	0	0	0	5	1	0	7.6	7.6	7.6	110.42	971	971	0	36.956	0	0	0	7.6	2.3	0	62464000	0	0	0	59570000	2894500	0	0
sp|P55072|TERA_HUMAN	sp|P55072|TERA_HUMAN	20	20	20	sp|P55072|TERA_HUMAN Transitional endoplasmic reticulum ATPase OS=Homo sapiens OX=9606 GN=VCP PE=1 SV=4	1	20	20	20	3	9	3	14	15	3	3	9	3	14	15	3	3	9	3	14	15	3	31.5	31.5	31.5	89.321	806	806	0	262.94	4.7	13.4	4.2	22.8	24.6	3.7	392490000	9407700	35474000	5802700	213390000	122430000	5983600	3846100
sp|P55084|ECHB_HUMAN	sp|P55084|ECHB_HUMAN	7	7	7	sp|P55084|ECHB_HUMAN Trifunctional enzyme subunit beta, mitochondrial OS=Homo sapiens OX=9606 GN=HADHB PE=1 SV=3	1	7	7	7	0	0	0	3	7	0	0	0	0	3	7	0	0	0	0	3	7	0	16	16	16	51.294	474	474	0	51.417	0	0	0	7.6	16	0	69643000	0	0	0	27420000	42224000	0	0
sp|P55209|NP1L1_HUMAN	sp|P55209|NP1L1_HUMAN	3	3	2	sp|P55209|NP1L1_HUMAN Nucleosome assembly protein 1-like 1 OS=Homo sapiens OX=9606 GN=NAP1L1 PE=1 SV=1	1	3	3	2	0	1	1	1	2	0	0	1	1	1	2	0	0	0	1	0	1	0	9.7	9.7	7.2	45.374	391	391	0	27.102	0	2.6	2.8	2.6	6.9	0	51681000	0	4458500	3323500	9875200	34024000	0	0
sp|P55265|DSRAD_HUMAN	sp|P55265|DSRAD_HUMAN	6	6	6	sp|P55265|DSRAD_HUMAN Double-stranded RNA-specific adenosine deaminase OS=Homo sapiens OX=9606 GN=ADAR PE=1 SV=4	1	6	6	6	0	4	0	1	2	2	0	4	0	1	2	2	0	4	0	1	2	2	6.5	6.5	6.5	136.06	1226	1226	0	84.181	0	3.8	0	1.5	2.4	1.8	16971000	0	6369100	0	3890600	3854200	2856800	0
sp|P55327|TPD52_HUMAN	sp|P55327|TPD52_HUMAN	2	2	2	sp|P55327|TPD52_HUMAN Tumor protein D52 OS=Homo sapiens OX=9606 GN=TPD52 PE=1 SV=2	1	2	2	2	0	0	0	2	1	0	0	0	0	2	1	0	0	0	0	2	1	0	11.6	11.6	11.6	24.327	224	224	0	23.984	0	0	0	11.6	6.7	0	28994000	0	0	0	24779000	4215600	0	0
sp|P55735|SEC13_HUMAN	sp|P55735|SEC13_HUMAN	1	1	1	sp|P55735|SEC13_HUMAN Protein SEC13 homolog OS=Homo sapiens OX=9606 GN=SEC13 PE=1 SV=3	1	1	1	1	0	0	0	1	1	0	0	0	0	1	1	0	0	0	0	1	1	0	8.1	8.1	8.1	35.54	322	322	0.0011099	10.893	0	0	0	8.1	8.1	0	24535000	0	0	0	14865000	9670000	0	0
sp|P55769|NH2L1_HUMAN	sp|P55769|NH2L1_HUMAN	1	1	1	sp|P55769|NH2L1_HUMAN NHP2-like protein 1 OS=Homo sapiens OX=9606 GN=SNU13 PE=1 SV=3	1	1	1	1	0	0	0	0	0	1	0	0	0	0	0	1	0	0	0	0	0	1	9.4	9.4	9.4	14.173	128	128	0.0030706	7.9593	0	0	0	0	0	9.4	3246500	0	0	0	0	0	3246500	0
sp|P55786|PSA_HUMAN;sp|A6NEC2|PSAL_HUMAN	sp|P55786|PSA_HUMAN;sp|A6NEC2|PSAL_HUMAN	2;1	2;1	2;1	sp|P55786|PSA_HUMAN Puromycin-sensitive aminopeptidase OS=Homo sapiens OX=9606 GN=NPEPPS PE=1 SV=2;sp|A6NEC2|PSAL_HUMAN Puromycin-sensitive aminopeptidase-like protein OS=Homo sapiens OX=9606 GN=NPEPPSL1 PE=2 SV=3	2	2	2	2	0	0	0	2	1	0	0	0	0	2	1	0	0	0	0	2	1	0	2.6	2.6	2.6	103.28	919	919;478	0	14.874	0	0	0	2.6	1.4	0	6245600	0	0	0	4988800	1256800	0	0
sp|P55795|HNRH2_HUMAN	sp|P55795|HNRH2_HUMAN	5	2	2	sp|P55795|HNRH2_HUMAN Heterogeneous nuclear ribonucleoprotein H2 OS=Homo sapiens OX=9606 GN=HNRNPH2 PE=1 SV=1	1	5	2	2	2	2	1	3	5	2	0	0	0	0	2	0	0	0	0	0	2	0	16.7	7.1	7.1	49.263	449	449	0	33.512	7.3	7.3	3.6	9.6	16.7	7.3	8162700	0	0	0	0	8162700	0	0
sp|P55809|SCOT1_HUMAN	sp|P55809|SCOT1_HUMAN	1	1	1	sp|P55809|SCOT1_HUMAN Succinyl-CoA:3-ketoacid coenzyme A transferase 1, mitochondrial OS=Homo sapiens OX=9606 GN=OXCT1 PE=1 SV=1	1	1	1	1	0	0	0	1	0	0	0	0	0	1	0	0	0	0	0	1	0	0	2.1	2.1	2.1	56.157	520	520	0.0029851	7.4265	0	0	0	2.1	0	0	5849200	0	0	0	5849200	0	0	0
sp|P55884|EIF3B_HUMAN	sp|P55884|EIF3B_HUMAN	25	25	25	sp|P55884|EIF3B_HUMAN Eukaryotic translation initiation factor 3 subunit B OS=Homo sapiens OX=9606 GN=EIF3B PE=1 SV=3	1	25	25	25	14	17	9	7	11	18	14	17	9	7	11	18	14	17	9	7	11	18	32.9	32.9	32.9	92.48	814	814	0	267.28	22	24	13.9	11.7	16.5	26.7	1123800000	236280000	266630000	58225000	107820000	97097000	357740000	51151000
sp|P56182|RRP1_HUMAN	sp|P56182|RRP1_HUMAN	1	1	1	sp|P56182|RRP1_HUMAN Ribosomal RNA processing protein 1 homolog A OS=Homo sapiens OX=9606 GN=RRP1 PE=1 SV=1	1	1	1	1	0	0	0	1	1	0	0	0	0	1	1	0	0	0	0	1	1	0	2.6	2.6	2.6	52.839	461	461	0.0029383	7.1934	0	0	0	2.6	2.6	0	5620600	0	0	0	3245000	2375600	0	0
sp|P56524|HDAC4_HUMAN	sp|P56524|HDAC4_HUMAN	1	1	1	sp|P56524|HDAC4_HUMAN Histone deacetylase 4 OS=Homo sapiens OX=9606 GN=HDAC4 PE=1 SV=3	1	1	1	1	0	0	0	0	0	1	0	0	0	0	0	1	0	0	0	0	0	1	0.6	0.6	0.6	119.04	1084	1084	0.0085106	5.9213	0	0	0	0	0	0.6	5496300	0	0	0	0	0	5496300	0
sp|P56537|IF6_HUMAN	sp|P56537|IF6_HUMAN	1	1	1	sp|P56537|IF6_HUMAN Eukaryotic translation initiation factor 6 OS=Homo sapiens OX=9606 GN=EIF6 PE=1 SV=1	1	1	1	1	0	0	0	0	0	1	0	0	0	0	0	1	0	0	0	0	0	1	5.7	5.7	5.7	26.599	245	245	0.0031712	8.8639	0	0	0	0	0	5.7	3099000	0	0	0	0	0	3099000	0
sp|P57088|TMM33_HUMAN	sp|P57088|TMM33_HUMAN	1	1	1	sp|P57088|TMM33_HUMAN Transmembrane protein 33 OS=Homo sapiens OX=9606 GN=TMEM33 PE=1 SV=2	1	1	1	1	0	0	0	0	1	0	0	0	0	0	1	0	0	0	0	0	1	0	4.9	4.9	4.9	27.978	247	247	0.0031348	8.6995	0	0	0	0	4.9	0	2097400	0	0	0	0	2097400	0	0
sp|P57678|GEMI4_HUMAN	sp|P57678|GEMI4_HUMAN	12	12	12	sp|P57678|GEMI4_HUMAN Gem-associated protein 4 OS=Homo sapiens OX=9606 GN=GEMIN4 PE=1 SV=2	1	12	12	12	2	8	0	0	0	8	2	8	0	0	0	8	2	8	0	0	0	8	14.5	14.5	14.5	120.04	1058	1058	0	92.94	2.5	9.4	0	0	0	10	108190000	8932900	44903000	0	0	0	54354000	3814100
sp|P58546|MTPN_HUMAN	sp|P58546|MTPN_HUMAN	1	1	1	sp|P58546|MTPN_HUMAN Myotrophin OS=Homo sapiens OX=9606 GN=MTPN PE=1 SV=2	1	1	1	1	0	0	0	1	0	0	0	0	0	1	0	0	0	0	0	1	0	0	14.4	14.4	14.4	12.895	118	118	0	16.998	0	0	0	14.4	0	0	5218300	0	0	0	5218300	0	0	0
sp|P59998|ARPC4_HUMAN	sp|P59998|ARPC4_HUMAN	1	1	1	sp|P59998|ARPC4_HUMAN Actin-related protein 2/3 complex subunit 4 OS=Homo sapiens OX=9606 GN=ARPC4 PE=1 SV=3	1	1	1	1	0	0	1	0	0	0	0	0	1	0	0	0	0	0	1	0	0	0	4.8	4.8	4.8	19.667	168	168	0.0028791	6.9189	0	0	4.8	0	0	0	1040400	0	0	1040400	0	0	0	0
sp|P60174|TPIS_HUMAN	sp|P60174|TPIS_HUMAN	9	9	9	sp|P60174|TPIS_HUMAN Triosephosphate isomerase OS=Homo sapiens OX=9606 GN=TPI1 PE=1 SV=4	1	9	9	9	0	0	0	9	7	0	0	0	0	9	7	0	0	0	0	9	7	0	45.8	45.8	45.8	26.669	249	249	0	82.561	0	0	0	45.8	34.1	0	546590000	0	0	0	489900000	56689000	0	0
sp|P60228|EIF3E_HUMAN	sp|P60228|EIF3E_HUMAN	17	17	17	sp|P60228|EIF3E_HUMAN Eukaryotic translation initiation factor 3 subunit E OS=Homo sapiens OX=9606 GN=EIF3E PE=1 SV=1	1	17	17	17	10	16	4	7	8	13	10	16	4	7	8	13	10	16	4	7	8	13	45.6	45.6	45.6	52.22	445	445	0	185.87	24.5	43.4	13.7	18.2	22.5	35.1	822780000	155760000	247720000	22449000	69982000	53163000	273700000	32892000
sp|P60468|SC61B_HUMAN	sp|P60468|SC61B_HUMAN	1	1	1	sp|P60468|SC61B_HUMAN Protein transport protein Sec61 subunit beta OS=Homo sapiens OX=9606 GN=SEC61B PE=1 SV=2	1	1	1	1	0	0	0	1	1	0	0	0	0	1	1	0	0	0	0	1	1	0	15.6	15.6	15.6	9.9743	96	96	0.0029211	7.0545	0	0	0	15.6	15.6	0	17049000	0	0	0	10604000	6445000	0	0
sp|P60660|MYL6_HUMAN	sp|P60660|MYL6_HUMAN	3	3	3	sp|P60660|MYL6_HUMAN Myosin light polypeptide 6 OS=Homo sapiens OX=9606 GN=MYL6 PE=1 SV=2	1	3	3	3	1	0	1	2	3	0	1	0	1	2	3	0	1	0	1	2	3	0	25.8	25.8	25.8	16.93	151	151	0	24.836	5.3	0	5.3	20.5	25.8	0	82644000	2324600	0	2244900	28427000	49647000	0	0
sp|P63261|ACTG_HUMAN;sp|P60709|ACTB_HUMAN;sp|Q6S8J3|POTEE_HUMAN;sp|A5A3E0|POTEF_HUMAN;sp|P0CG38|POTEI_HUMAN;sp|Q9BYX7|ACTBM_HUMAN;sp|P0CG39|POTEJ_HUMAN	sp|P63261|ACTG_HUMAN;sp|P60709|ACTB_HUMAN	16;16;6;6;5;3;3	16;16;6;6;5;3;3	6;6;1;1;1;1;1	sp|P63261|ACTG_HUMAN Actin, cytoplasmic 2 OS=Homo sapiens OX=9606 GN=ACTG1 PE=1 SV=1;sp|P60709|ACTB_HUMAN Actin, cytoplasmic 1 OS=Homo sapiens OX=9606 GN=ACTB PE=1 SV=1	7	16	16	6	14	12	10	16	15	12	14	12	10	16	15	12	6	5	4	6	6	4	48.8	48.8	24.8	41.792	375	375;375;1075;1075;1075;375;1038	0	254.95	48	45.1	32.3	48.8	48.8	39.7	6498000000	1309500000	327690000	769700000	1724000000	2066900000	300170000	205630000
sp|P60842|IF4A1_HUMAN	sp|P60842|IF4A1_HUMAN	9	9	3	sp|P60842|IF4A1_HUMAN Eukaryotic initiation factor 4A-I OS=Homo sapiens OX=9606 GN=EIF4A1 PE=1 SV=1	1	9	9	3	2	5	0	6	5	2	2	5	0	6	5	2	0	0	0	3	0	0	27.1	27.1	10.1	46.153	406	406	0	68.201	5.4	13.8	0	20	15	5.4	117320000	14070000	20915000	0	34908000	34931000	12492000	7374500
sp|P60866|RS20_HUMAN	sp|P60866|RS20_HUMAN	3	3	3	sp|P60866|RS20_HUMAN 40S ribosomal protein S20 OS=Homo sapiens OX=9606 GN=RPS20 PE=1 SV=1	1	3	3	3	2	2	2	3	3	2	2	2	2	3	3	2	2	2	2	3	3	2	22.7	22.7	22.7	13.373	119	119	0	29.215	19.3	19.3	19.3	22.7	22.7	19.3	712550000	143730000	149690000	61767000	131630000	100510000	125230000	60804000
sp|P60891|PRPS1_HUMAN;sp|P21108|PRPS3_HUMAN	sp|P60891|PRPS1_HUMAN	7;3	2;1	2;1	sp|P60891|PRPS1_HUMAN Ribose-phosphate pyrophosphokinase 1 OS=Homo sapiens OX=9606 GN=PRPS1 PE=1 SV=2	2	7	2	2	2	7	0	0	0	5	1	2	0	0	0	1	1	2	0	0	0	1	26.4	6.3	6.3	34.834	318	318;318	0	16.688	9.4	26.4	0	0	0	21.7	41590000	5551700	22226000	0	0	0	13813000	0
sp|P61006|RAB8A_HUMAN	sp|P61006|RAB8A_HUMAN	2	1	1	sp|P61006|RAB8A_HUMAN Ras-related protein Rab-8A OS=Homo sapiens OX=9606 GN=RAB8A PE=1 SV=1	1	2	1	1	0	0	0	2	0	0	0	0	0	1	0	0	0	0	0	1	0	0	12.1	6.8	6.8	23.668	207	207	0.0031847	9.0131	0	0	0	12.1	0	0	4547900	0	0	0	4547900	0	0	0
sp|P61019|RAB2A_HUMAN;sp|Q8WUD1|RAB2B_HUMAN	sp|P61019|RAB2A_HUMAN	5;2	5;2	5;2	sp|P61019|RAB2A_HUMAN Ras-related protein Rab-2A OS=Homo sapiens OX=9606 GN=RAB2A PE=1 SV=1	2	5	5	5	0	0	1	3	4	0	0	0	1	3	4	0	0	0	1	3	4	0	28.8	28.8	28.8	23.545	212	212;216	0	79.576	0	0	3.3	19.3	25.5	0	51013000	0	0	0	32968000	18045000	0	0
sp|P61026|RAB10_HUMAN	sp|P61026|RAB10_HUMAN	4	3	3	sp|P61026|RAB10_HUMAN Ras-related protein Rab-10 OS=Homo sapiens OX=9606 GN=RAB10 PE=1 SV=1	1	4	3	3	0	0	0	3	2	0	0	0	0	2	2	0	0	0	0	2	2	0	20.5	15	15	22.541	200	200	0	21.198	0	0	0	14.5	9.5	0	15835000	0	0	0	10162000	5672700	0	0
sp|P61106|RAB14_HUMAN	sp|P61106|RAB14_HUMAN	5	5	5	sp|P61106|RAB14_HUMAN Ras-related protein Rab-14 OS=Homo sapiens OX=9606 GN=RAB14 PE=1 SV=4	1	5	5	5	0	0	0	3	4	0	0	0	0	3	4	0	0	0	0	3	4	0	34	34	34	23.897	215	215	0	51.998	0	0	0	20.9	20	0	43245000	0	0	0	25859000	17385000	0	0
sp|P61158|ARP3_HUMAN	sp|P61158|ARP3_HUMAN	1	1	1	sp|P61158|ARP3_HUMAN Actin-related protein 3 OS=Homo sapiens OX=9606 GN=ACTR3 PE=1 SV=3	1	1	1	1	0	0	1	0	1	0	0	0	1	0	1	0	0	0	1	0	1	0	1.9	1.9	1.9	47.371	418	418	0.0061082	6.0433	0	0	1.9	0	1.9	0	2860200	0	0	793150	0	2067100	0	0
sp|P61163|ACTZ_HUMAN	sp|P61163|ACTZ_HUMAN	2	2	1	sp|P61163|ACTZ_HUMAN Alpha-centractin OS=Homo sapiens OX=9606 GN=ACTR1A PE=1 SV=1	1	2	2	1	0	1	1	1	1	0	0	1	1	1	1	0	0	0	1	0	1	0	8.5	8.5	5.9	42.613	376	376	0	17.187	0	2.7	5.9	2.7	5.9	0	12788000	0	3344700	1380100	2935100	5127800	0	0
sp|P84077|ARF1_HUMAN;sp|P61204|ARF3_HUMAN	sp|P84077|ARF1_HUMAN;sp|P61204|ARF3_HUMAN	3;3	3;3	2;2	sp|P84077|ARF1_HUMAN ADP-ribosylation factor 1 OS=Homo sapiens OX=9606 GN=ARF1 PE=1 SV=2;sp|P61204|ARF3_HUMAN ADP-ribosylation factor 3 OS=Homo sapiens OX=9606 GN=ARF3 PE=1 SV=2	2	3	3	2	0	0	0	3	3	0	0	0	0	3	3	0	0	0	0	2	2	0	23.8	23.8	12.7	20.697	181	181;181	0	35.316	0	0	0	23.8	23.8	0	31784000	0	0	0	23319000	8464800	0	0
sp|P61221|ABCE1_HUMAN	sp|P61221|ABCE1_HUMAN	2	2	2	sp|P61221|ABCE1_HUMAN ATP-binding cassette sub-family E member 1 OS=Homo sapiens OX=9606 GN=ABCE1 PE=1 SV=1	1	2	2	2	0	1	0	1	0	0	0	1	0	1	0	0	0	1	0	1	0	0	4.7	4.7	4.7	67.314	599	599	0	16.277	0	2.7	0	2	0	0	6830800	0	0	0	6830800	0	0	0
sp|P61247|RS3A_HUMAN	sp|P61247|RS3A_HUMAN	11	11	11	sp|P61247|RS3A_HUMAN 40S ribosomal protein S3a OS=Homo sapiens OX=9606 GN=RPS3A PE=1 SV=2	1	11	11	11	6	7	3	7	6	6	6	7	3	7	6	6	6	7	3	7	6	6	37.9	37.9	37.9	29.945	264	264	0	90.271	20.8	25.4	11	29.5	21.6	18.6	669500000	106700000	152980000	42414000	154470000	88350000	124580000	27117000
sp|P61254|RL26_HUMAN;sp|Q9UNX3|RL26L_HUMAN	sp|P61254|RL26_HUMAN;sp|Q9UNX3|RL26L_HUMAN	6;5	6;5	6;5	sp|P61254|RL26_HUMAN 60S ribosomal protein L26 OS=Homo sapiens OX=9606 GN=RPL26 PE=1 SV=1;sp|Q9UNX3|RL26L_HUMAN 60S ribosomal protein L26-like 1 OS=Homo sapiens OX=9606 GN=RPL26L1 PE=1 SV=1	2	6	6	6	0	2	0	3	5	2	0	2	0	3	5	2	0	2	0	3	5	2	28.3	28.3	28.3	17.258	145	145;145	0	39.124	0	11	0	16.6	22.8	11	139140000	0	5715400	0	38718000	82716000	11994000	0
sp|P61313|RL15_HUMAN	sp|P61313|RL15_HUMAN	8	8	8	sp|P61313|RL15_HUMAN 60S ribosomal protein L15 OS=Homo sapiens OX=9606 GN=RPL15 PE=1 SV=2	1	8	8	8	3	4	1	7	7	4	3	4	1	7	7	4	3	4	1	7	7	4	38.7	38.7	38.7	24.146	204	204	0	77.88	18.1	24	6.9	38.7	35.3	25	367350000	8795800	32669000	0	155490000	114160000	56240000	5729400
sp|P61353|RL27_HUMAN	sp|P61353|RL27_HUMAN	4	4	4	sp|P61353|RL27_HUMAN 60S ribosomal protein L27 OS=Homo sapiens OX=9606 GN=RPL27 PE=1 SV=2	1	4	4	4	1	4	3	2	4	4	1	4	3	2	4	4	1	4	3	2	4	4	36	36	36	15.798	136	136	0	31.613	5.9	36	29.4	22.1	36	36	219630000	1174000	27294000	3853400	76066000	63586000	47654000	0
sp|P61513|RL37A_HUMAN	sp|P61513|RL37A_HUMAN	1	1	1	sp|P61513|RL37A_HUMAN 60S ribosomal protein L37a OS=Homo sapiens OX=9606 GN=RPL37A PE=1 SV=2	1	1	1	1	0	0	0	0	1	0	0	0	0	0	1	0	0	0	0	0	1	0	19.6	19.6	19.6	10.275	92	92	0	17.771	0	0	0	0	19.6	0	4641200	0	0	0	0	4641200	0	0
sp|P61586|RHOA_HUMAN;sp|P08134|RHOC_HUMAN;sp|P62745|RHOB_HUMAN	sp|P61586|RHOA_HUMAN;sp|P08134|RHOC_HUMAN	3;2;1	3;2;1	3;2;1	sp|P61586|RHOA_HUMAN Transforming protein RhoA OS=Homo sapiens OX=9606 GN=RHOA PE=1 SV=1;sp|P08134|RHOC_HUMAN Rho-related GTP-binding protein RhoC OS=Homo sapiens OX=9606 GN=RHOC PE=1 SV=1	3	3	3	3	0	0	0	1	3	0	0	0	0	1	3	0	0	0	0	1	3	0	19.2	19.2	19.2	21.768	193	193;193;196	0	34.493	0	0	0	6.2	19.2	0	34278000	0	0	0	19227000	15051000	0	0
sp|P61604|CH10_HUMAN	sp|P61604|CH10_HUMAN	4	4	4	sp|P61604|CH10_HUMAN 10 kDa heat shock protein, mitochondrial OS=Homo sapiens OX=9606 GN=HSPE1 PE=1 SV=2	1	4	4	4	0	0	0	4	3	0	0	0	0	4	3	0	0	0	0	4	3	0	37.3	37.3	37.3	10.932	102	102	0	34.359	0	0	0	37.3	35.3	0	161150000	0	0	0	126680000	34465000	0	0
sp|P61619|S61A1_HUMAN	sp|P61619|S61A1_HUMAN	1	1	1	sp|P61619|S61A1_HUMAN Protein transport protein Sec61 subunit alpha isoform 1 OS=Homo sapiens OX=9606 GN=SEC61A1 PE=1 SV=2	1	1	1	1	0	0	0	1	0	0	0	0	0	1	0	0	0	0	0	1	0	0	2.1	2.1	2.1	52.264	476	476	0.0045413	6.3539	0	0	0	2.1	0	0	5336400	0	0	0	5336400	0	0	0
sp|P61803|DAD1_HUMAN	sp|P61803|DAD1_HUMAN	1	1	1	sp|P61803|DAD1_HUMAN Dolichyl-diphosphooligosaccharide--protein glycosyltransferase subunit DAD1 OS=Homo sapiens OX=9606 GN=DAD1 PE=1 SV=3	1	1	1	1	0	0	0	0	1	0	0	0	0	0	1	0	0	0	0	0	1	0	10.6	10.6	10.6	12.497	113	113	0.0030272	7.6747	0	0	0	0	10.6	0	3334900	0	0	0	0	3334900	0	0
sp|P61923|COPZ1_HUMAN	sp|P61923|COPZ1_HUMAN	1	1	1	sp|P61923|COPZ1_HUMAN Coatomer subunit zeta-1 OS=Homo sapiens OX=9606 GN=COPZ1 PE=1 SV=1	1	1	1	1	0	0	0	0	1	0	0	0	0	0	1	0	0	0	0	0	1	0	7.9	7.9	7.9	20.198	177	177	0.0030738	7.9761	0	0	0	0	7.9	0	3035100	0	0	0	0	3035100	0	0
sp|P61956|SUMO2_HUMAN;sp|Q6EEV6|SUMO4_HUMAN;sp|P55854|SUMO3_HUMAN	sp|P61956|SUMO2_HUMAN;sp|Q6EEV6|SUMO4_HUMAN;sp|P55854|SUMO3_HUMAN	2;1;1	2;1;1	2;1;1	sp|P61956|SUMO2_HUMAN Small ubiquitin-related modifier 2 OS=Homo sapiens OX=9606 GN=SUMO2 PE=1 SV=3;sp|Q6EEV6|SUMO4_HUMAN Small ubiquitin-related modifier 4 OS=Homo sapiens OX=9606 GN=SUMO4 PE=1 SV=2;sp|P55854|SUMO3_HUMAN Small ubiquitin-related modifier 3	3	2	2	2	0	0	0	2	1	0	0	0	0	2	1	0	0	0	0	2	1	0	23.2	23.2	23.2	10.871	95	95;95;103	0	13.255	0	0	0	23.2	12.6	0	37512000	0	0	0	28724000	8788000	0	0
sp|P61962|DCAF7_HUMAN	sp|P61962|DCAF7_HUMAN	2	2	2	sp|P61962|DCAF7_HUMAN DDB1- and CUL4-associated factor 7 OS=Homo sapiens OX=9606 GN=DCAF7 PE=1 SV=1	1	2	2	2	0	2	0	0	0	0	0	2	0	0	0	0	0	2	0	0	0	0	6.7	6.7	6.7	38.926	342	342	0	13.406	0	6.7	0	0	0	0	1823700	0	1823700	0	0	0	0	0
sp|P61978|HNRPK_HUMAN	sp|P61978|HNRPK_HUMAN	16	16	16	sp|P61978|HNRPK_HUMAN Heterogeneous nuclear ribonucleoprotein K OS=Homo sapiens OX=9606 GN=HNRNPK PE=1 SV=1	1	16	16	16	11	8	6	14	13	5	11	8	6	14	13	5	11	8	6	14	13	5	37.8	37.8	37.8	50.976	463	463	0	222.51	33.5	26.8	17.7	35.9	37.4	16.8	1406100000	158200000	73911000	78477000	653960000	401000000	40571000	36100000
sp|P61981|1433G_HUMAN	sp|P61981|1433G_HUMAN	7	3	3	sp|P61981|1433G_HUMAN 14-3-3 protein gamma OS=Homo sapiens OX=9606 GN=YWHAG PE=1 SV=2	1	7	3	3	0	2	1	6	3	1	0	0	0	3	2	0	0	0	0	3	2	0	27.5	13.8	13.8	28.302	247	247	0	49.354	0	7.3	4	24.3	13.8	4	44690000	0	0	0	29394000	15296000	0	0
sp|P62081|RS7_HUMAN	sp|P62081|RS7_HUMAN	9	9	9	sp|P62081|RS7_HUMAN 40S ribosomal protein S7 OS=Homo sapiens OX=9606 GN=RPS7 PE=1 SV=1	1	9	9	9	3	5	3	3	7	5	3	5	3	3	7	5	3	5	3	3	7	5	41.2	41.2	41.2	22.127	194	194	0	74.062	14.9	24.7	14.9	17	33	32	784670000	106760000	104550000	83293000	53052000	224230000	212800000	58938000
sp|P62136|PP1A_HUMAN;sp|P36873|PP1G_HUMAN	sp|P62136|PP1A_HUMAN;sp|P36873|PP1G_HUMAN	6;3	6;3	3;0	sp|P62136|PP1A_HUMAN Serine/threonine-protein phosphatase PP1-alpha catalytic subunit OS=Homo sapiens OX=9606 GN=PPP1CA PE=1 SV=1;sp|P36873|PP1G_HUMAN Serine/threonine-protein phosphatase PP1-gamma catalytic subunit OS=Homo sapiens OX=9606 GN=PPP1CC PE=1 S	2	6	6	3	3	4	1	2	4	1	3	4	1	2	4	1	1	2	0	1	2	1	18.8	18.8	11.2	37.512	330	330;323	0	47.72	10	12.7	2.7	7	11.5	2.7	40959000	6201600	5893100	1387100	15196000	11077000	1203500	2910400
sp|P62140|PP1B_HUMAN	sp|P62140|PP1B_HUMAN	4	1	1	sp|P62140|PP1B_HUMAN Serine/threonine-protein phosphatase PP1-beta catalytic subunit OS=Homo sapiens OX=9606 GN=PPP1CB PE=1 SV=3	1	4	1	1	2	3	2	2	3	1	0	1	1	1	1	1	0	1	1	1	1	1	10.7	3.1	3.1	37.186	327	327	0.0030395	7.7283	7	10.1	5.8	7.3	6.4	3.1	19417000	0	4279000	3292800	4175700	7275900	393570	0
sp|P62191|PRS4_HUMAN	sp|P62191|PRS4_HUMAN	5	5	5	sp|P62191|PRS4_HUMAN 26S proteasome regulatory subunit 4 OS=Homo sapiens OX=9606 GN=PSMC1 PE=1 SV=1	1	5	5	5	0	0	0	4	3	0	0	0	0	4	3	0	0	0	0	4	3	0	18.6	18.6	18.6	49.184	440	440	0	64.279	0	0	0	15.9	12	0	38640000	0	0	0	22492000	16148000	0	0
sp|P62195|PRS8_HUMAN;sp|Q8NB90|AFG2H_HUMAN	sp|P62195|PRS8_HUMAN	9;1	9;1	9;1	sp|P62195|PRS8_HUMAN 26S proteasome regulatory subunit 8 OS=Homo sapiens OX=9606 GN=PSMC5 PE=1 SV=1	2	9	9	9	0	1	0	4	6	1	0	1	0	4	6	1	0	1	0	4	6	1	28.6	28.6	28.6	45.626	406	406;893	0	57.957	0	3.2	0	14.8	20.2	2.2	42054000	0	2619100	0	15407000	23092000	936220	0
sp|P62241|RS8_HUMAN	sp|P62241|RS8_HUMAN	7	7	7	sp|P62241|RS8_HUMAN 40S ribosomal protein S8 OS=Homo sapiens OX=9606 GN=RPS8 PE=1 SV=2	1	7	7	7	5	6	4	6	6	6	5	6	4	6	6	6	5	6	4	6	6	6	38.5	38.5	38.5	24.205	208	208	0	125.38	28.4	32.7	22.1	32.2	32.7	32.7	935130000	184700000	161280000	108660000	112460000	184220000	183790000	65702000
sp|P62244|RS15A_HUMAN	sp|P62244|RS15A_HUMAN	6	6	6	sp|P62244|RS15A_HUMAN 40S ribosomal protein S15a OS=Homo sapiens OX=9606 GN=RPS15A PE=1 SV=2	1	6	6	6	4	4	1	5	5	5	4	4	1	5	5	5	4	4	1	5	5	5	53.8	53.8	53.8	14.839	130	130	0	62.972	30.8	39.2	6.9	46.9	46.2	46.2	895680000	99044000	216580000	6654900	147280000	103250000	322870000	97007000
sp|P62249|RS16_HUMAN	sp|P62249|RS16_HUMAN	10	10	10	sp|P62249|RS16_HUMAN 40S ribosomal protein S16 OS=Homo sapiens OX=9606 GN=RPS16 PE=1 SV=2	1	10	10	10	4	6	3	5	8	6	4	6	3	5	8	6	4	6	3	5	8	6	53.4	53.4	53.4	16.445	146	146	0	70.901	28.1	35.6	17.8	33.6	42.5	41.1	636240000	135220000	137560000	43552000	64742000	78365000	176790000	59707000
sp|P62258|1433E_HUMAN;sp|Q04917|1433F_HUMAN;sp|P31947|1433S_HUMAN	sp|P62258|1433E_HUMAN	11;3;3	11;3;3	8;0;0	sp|P62258|1433E_HUMAN 14-3-3 protein epsilon OS=Homo sapiens OX=9606 GN=YWHAE PE=1 SV=1	3	11	11	8	1	4	1	9	6	2	1	4	1	9	6	2	1	2	0	7	5	1	41.6	41.6	31.8	29.174	255	255;246;248	0	109.05	4.7	16.1	3.9	34.1	16.9	8.6	244980000	2474100	12060000	1647500	175890000	50165000	2748100	0
sp|P62263|RS14_HUMAN	sp|P62263|RS14_HUMAN	7	7	7	sp|P62263|RS14_HUMAN 40S ribosomal protein S14 OS=Homo sapiens OX=9606 GN=RPS14 PE=1 SV=3	1	7	7	7	5	4	2	6	5	5	5	4	2	6	5	5	5	4	2	6	5	5	38.4	38.4	38.4	16.273	151	151	0	80.414	36.4	36.4	22.5	38.4	30.5	36.4	528240000	93766000	80235000	18622000	125450000	89249000	120920000	32593000
sp|P62266|RS23_HUMAN	sp|P62266|RS23_HUMAN	2	2	2	sp|P62266|RS23_HUMAN 40S ribosomal protein S23 OS=Homo sapiens OX=9606 GN=RPS23 PE=1 SV=3	1	2	2	2	1	2	0	1	2	2	1	2	0	1	2	2	1	2	0	1	2	2	16.1	16.1	16.1	15.807	143	143	0	14.818	7.7	16.1	0	8.4	16.1	16.1	153580000	21240000	39587000	0	15196000	30295000	47264000	0
sp|P62269|RS18_HUMAN	sp|P62269|RS18_HUMAN	9	9	9	sp|P62269|RS18_HUMAN 40S ribosomal protein S18 OS=Homo sapiens OX=9606 GN=RPS18 PE=1 SV=3	1	9	9	9	6	5	1	6	6	7	6	5	1	6	6	7	6	5	1	6	6	7	48.7	48.7	48.7	17.718	152	152	0	81.109	35.5	29.6	5.9	31.6	30.3	36.2	492020000	76225000	53108000	4284700	116920000	100660000	140820000	23078000
sp|P62273|RS29_HUMAN	sp|P62273|RS29_HUMAN	2	2	2	sp|P62273|RS29_HUMAN 40S ribosomal protein S29 OS=Homo sapiens OX=9606 GN=RPS29 PE=1 SV=2	1	2	2	2	1	0	1	2	2	0	1	0	1	2	2	0	1	0	1	2	2	0	33.9	33.9	33.9	6.6767	56	56	0	15.144	19.6	0	19.6	33.9	33.9	0	103960000	20714000	0	16554000	37619000	29077000	0	17658000
sp|P62277|RS13_HUMAN	sp|P62277|RS13_HUMAN	7	7	7	sp|P62277|RS13_HUMAN 40S ribosomal protein S13 OS=Homo sapiens OX=9606 GN=RPS13 PE=1 SV=2	1	7	7	7	1	1	2	6	7	4	1	1	2	6	7	4	1	1	2	6	7	4	39.1	39.1	39.1	17.222	151	151	0	57.861	6.6	9.9	14.6	37.7	39.1	25.2	328670000	11985000	10962000	18757000	127770000	87417000	71785000	0
sp|P62280|RS11_HUMAN	sp|P62280|RS11_HUMAN	6	6	6	sp|P62280|RS11_HUMAN 40S ribosomal protein S11 OS=Homo sapiens OX=9606 GN=RPS11 PE=1 SV=3	1	6	6	6	4	4	1	5	4	3	4	4	1	5	4	3	4	4	1	5	4	3	27.8	27.8	27.8	18.431	158	158	0	41.702	21.5	16.5	5.1	22.8	22.8	16.5	422390000	76598000	77335000	39831000	93084000	52041000	83499000	44213000
sp|P62304|RUXE_HUMAN	sp|P62304|RUXE_HUMAN	1	1	1	sp|P62304|RUXE_HUMAN Small nuclear ribonucleoprotein E OS=Homo sapiens OX=9606 GN=SNRPE PE=1 SV=1	1	1	1	1	1	1	1	1	1	1	1	1	1	1	1	1	1	1	1	1	1	1	12	12	12	10.803	92	92	0.0032223	9.3126	12	12	12	12	12	12	91855000	14985000	20588000	5654900	13598000	10970000	26059000	10033000
sp|P62306|RUXF_HUMAN	sp|P62306|RUXF_HUMAN	3	3	3	sp|P62306|RUXF_HUMAN Small nuclear ribonucleoprotein F OS=Homo sapiens OX=9606 GN=SNRPF PE=1 SV=1	1	3	3	3	1	0	1	1	1	2	1	0	1	1	1	2	1	0	1	1	1	2	23.3	23.3	23.3	9.7251	86	86	0	44.852	14	0	14	15.1	15.1	22.1	29080000	1341300	0	862070	12659000	8650300	5567900	0
sp|P62312|LSM6_HUMAN	sp|P62312|LSM6_HUMAN	1	1	1	sp|P62312|LSM6_HUMAN U6 snRNA-associated Sm-like protein LSm6 OS=Homo sapiens OX=9606 GN=LSM6 PE=1 SV=1	1	1	1	1	0	0	0	0	0	1	0	0	0	0	0	1	0	0	0	0	0	1	10	10	10	9.1275	80	80	0.005305	6.1119	0	0	0	0	0	10	1776200	0	0	0	0	0	1776200	0
sp|P62314|SMD1_HUMAN	sp|P62314|SMD1_HUMAN	4	4	4	sp|P62314|SMD1_HUMAN Small nuclear ribonucleoprotein Sm D1 OS=Homo sapiens OX=9606 GN=SNRPD1 PE=1 SV=1	1	4	4	4	2	3	1	3	3	4	2	3	1	3	3	4	2	3	1	3	3	4	54.6	54.6	54.6	13.281	119	119	0	43.501	20.2	37	9.2	45.4	37	54.6	302030000	48873000	81013000	0	57058000	31037000	84049000	26797000
sp|P62316|SMD2_HUMAN	sp|P62316|SMD2_HUMAN	7	7	7	sp|P62316|SMD2_HUMAN Small nuclear ribonucleoprotein Sm D2 OS=Homo sapiens OX=9606 GN=SNRPD2 PE=1 SV=1	1	7	7	7	3	4	1	6	4	3	3	4	1	6	4	3	3	4	1	6	4	3	50.8	50.8	50.8	13.527	118	118	0	57.647	30.5	29.7	6.8	44.9	39	22	145770000	11157000	19252000	4507400	53703000	37780000	19370000	8959200
sp|P62318|SMD3_HUMAN	sp|P62318|SMD3_HUMAN	2	2	2	sp|P62318|SMD3_HUMAN Small nuclear ribonucleoprotein Sm D3 OS=Homo sapiens OX=9606 GN=SNRPD3 PE=1 SV=1	1	2	2	2	2	2	2	2	2	2	2	2	2	2	2	2	2	2	2	2	2	2	15.1	15.1	15.1	13.916	126	126	0	16.333	15.1	15.1	15.1	15.1	15.1	15.1	783140000	149370000	157900000	110900000	56048000	87957000	220970000	96571000
sp|P62328|TYB4_HUMAN	sp|P62328|TYB4_HUMAN	2	2	2	sp|P62328|TYB4_HUMAN Thymosin beta-4 OS=Homo sapiens OX=9606 GN=TMSB4X PE=1 SV=2	1	2	2	2	0	0	0	2	2	0	0	0	0	2	2	0	0	0	0	2	2	0	31.8	31.8	31.8	5.0526	44	44	0	14.596	0	0	0	31.8	31.8	0	42676000	0	0	0	36574000	6101800	0	0
sp|P62333|PRS10_HUMAN	sp|P62333|PRS10_HUMAN	5	5	5	sp|P62333|PRS10_HUMAN 26S proteasome regulatory subunit 10B OS=Homo sapiens OX=9606 GN=PSMC6 PE=1 SV=1	1	5	5	5	0	1	0	3	4	0	0	1	0	3	4	0	0	1	0	3	4	0	19.5	19.5	19.5	44.172	389	389	0	34.72	0	3.6	0	8.5	17.5	0	41279000	0	2209200	0	20056000	19014000	0	0
sp|P62424|RL7A_HUMAN	sp|P62424|RL7A_HUMAN	10	10	10	sp|P62424|RL7A_HUMAN 60S ribosomal protein L7a OS=Homo sapiens OX=9606 GN=RPL7A PE=1 SV=2	1	10	10	10	6	4	3	8	6	6	6	4	3	8	6	6	6	4	3	8	6	6	33.5	33.5	33.5	29.995	266	266	0	108.38	22.2	18.8	13.9	26.7	19.5	21.8	597240000	72653000	81556000	59386000	162980000	107280000	113390000	19376000
sp|P62491|RB11A_HUMAN;sp|Q15907|RB11B_HUMAN	sp|P62491|RB11A_HUMAN;sp|Q15907|RB11B_HUMAN	5;5	5;5	5;5	sp|P62491|RB11A_HUMAN Ras-related protein Rab-11A OS=Homo sapiens OX=9606 GN=RAB11A PE=1 SV=3;sp|Q15907|RB11B_HUMAN Ras-related protein Rab-11B OS=Homo sapiens OX=9606 GN=RAB11B PE=1 SV=4	2	5	5	5	0	0	0	4	5	0	0	0	0	4	5	0	0	0	0	4	5	0	25.9	25.9	25.9	24.393	216	216;218	0	33.354	0	0	0	20.8	25.9	0	111970000	0	0	0	63265000	48703000	0	0
sp|P62699|YPEL5_HUMAN	sp|P62699|YPEL5_HUMAN	1	1	1	sp|P62699|YPEL5_HUMAN Protein yippee-like 5 OS=Homo sapiens OX=9606 GN=YPEL5 PE=1 SV=1	1	1	1	1	0	0	0	0	1	0	0	0	0	0	1	0	0	0	0	0	1	0	9.9	9.9	9.9	13.841	121	121	0.0029674	7.3363	0	0	0	0	9.9	0	2259800	0	0	0	0	2259800	0	0
sp|P62701|RS4X_HUMAN;sp|P22090|RS4Y1_HUMAN;sp|Q8TD47|RS4Y2_HUMAN	sp|P62701|RS4X_HUMAN;sp|P22090|RS4Y1_HUMAN;sp|Q8TD47|RS4Y2_HUMAN	10;6;5	10;6;5	10;6;5	sp|P62701|RS4X_HUMAN 40S ribosomal protein S4, X isoform OS=Homo sapiens OX=9606 GN=RPS4X PE=1 SV=2;sp|P22090|RS4Y1_HUMAN 40S ribosomal protein S4, Y isoform 1 OS=Homo sapiens OX=9606 GN=RPS4Y1 PE=1 SV=2;sp|Q8TD47|RS4Y2_HUMAN 40S ribosomal protein S4, Y is	3	10	10	10	6	8	4	4	6	6	6	8	4	4	6	6	6	8	4	4	6	6	36.9	36.9	36.9	29.597	263	263;263;263	0	86.19	22.8	30.8	12.5	16	22.4	24.3	572660000	100620000	153700000	63034000	36655000	89960000	128680000	38031000
sp|P62750|RL23A_HUMAN	sp|P62750|RL23A_HUMAN	7	7	7	sp|P62750|RL23A_HUMAN 60S ribosomal protein L23a OS=Homo sapiens OX=9606 GN=RPL23A PE=1 SV=1	1	7	7	7	1	3	0	4	5	3	1	3	0	4	5	3	1	3	0	4	5	3	34.6	34.6	34.6	17.695	156	156	0	47.765	7.1	21.2	0	26.3	27.6	21.2	275020000	729110	17619000	0	123570000	105850000	27252000	0
sp|P62753|RS6_HUMAN	sp|P62753|RS6_HUMAN	4	4	4	sp|P62753|RS6_HUMAN 40S ribosomal protein S6 OS=Homo sapiens OX=9606 GN=RPS6 PE=1 SV=1	1	4	4	4	2	1	1	3	2	1	2	1	1	3	2	1	2	1	1	3	2	1	16.9	16.9	16.9	28.68	249	249	0	55.732	9.2	6	6	13.7	10.8	6	228960000	25076000	12881000	4201600	102990000	56916000	26902000	12105000
sp|P62805|H4_HUMAN	sp|P62805|H4_HUMAN	6	6	6	sp|P62805|H4_HUMAN Histone H4 OS=Homo sapiens OX=9606 GN=H4C1 PE=1 SV=2	1	6	6	6	3	5	3	4	5	6	3	5	3	4	5	6	3	5	3	4	5	6	50.5	50.5	50.5	11.367	103	103	0	53.9	29.1	50.5	29.1	40.8	50.5	50.5	277880000	13208000	19795000	10480000	110740000	76961000	46698000	6754100
sp|P62820|RAB1A_HUMAN	sp|P62820|RAB1A_HUMAN	6	2	2	sp|P62820|RAB1A_HUMAN Ras-related protein Rab-1A OS=Homo sapiens OX=9606 GN=RAB1A PE=1 SV=3	1	6	2	2	0	0	0	5	3	0	0	0	0	2	0	0	0	0	0	2	0	0	40.5	14.1	14.1	22.677	205	205	0	17.347	0	0	0	31.2	21	0	19731000	0	0	0	19731000	0	0	0
sp|P62826|RAN_HUMAN	sp|P62826|RAN_HUMAN	5	5	5	sp|P62826|RAN_HUMAN GTP-binding nuclear protein Ran OS=Homo sapiens OX=9606 GN=RAN PE=1 SV=3	1	5	5	5	0	1	0	5	3	0	0	1	0	5	3	0	0	1	0	5	3	0	25	25	25	24.423	216	216	0	38.071	0	6.5	0	25	16.2	0	108590000	0	859570	0	88063000	19662000	0	0
sp|P62829|RL23_HUMAN	sp|P62829|RL23_HUMAN	3	3	3	sp|P62829|RL23_HUMAN 60S ribosomal protein L23 OS=Homo sapiens OX=9606 GN=RPL23 PE=1 SV=1	1	3	3	3	2	3	1	2	2	3	2	3	1	2	2	3	2	3	1	2	2	3	23.6	23.6	23.6	14.865	140	140	0	20.771	12.9	23.6	5.7	16.4	16.4	23.6	114160000	15771000	27583000	3459800	22493000	18635000	26214000	8776000
sp|P62841|RS15_HUMAN	sp|P62841|RS15_HUMAN	3	3	3	sp|P62841|RS15_HUMAN 40S ribosomal protein S15 OS=Homo sapiens OX=9606 GN=RPS15 PE=1 SV=2	1	3	3	3	1	2	0	2	1	1	1	2	0	2	1	1	1	2	0	2	1	1	40.7	40.7	40.7	17.04	145	145	0	22.414	9	22.1	0	27.6	9	9	85212000	8175700	3865900	0	54366000	8275300	10530000	5351400
sp|P62847|RS24_HUMAN	sp|P62847|RS24_HUMAN	5	5	5	sp|P62847|RS24_HUMAN 40S ribosomal protein S24 OS=Homo sapiens OX=9606 GN=RPS24 PE=1 SV=1	1	5	5	5	4	3	2	5	4	3	4	3	2	5	4	3	4	3	2	5	4	3	35.3	35.3	35.3	15.423	133	133	0	50.259	29.3	28.6	19.5	35.3	29.3	28.6	234430000	27172000	29766000	19040000	56677000	46081000	55691000	8030600
sp|P62851|RS25_HUMAN	sp|P62851|RS25_HUMAN	5	5	5	sp|P62851|RS25_HUMAN 40S ribosomal protein S25 OS=Homo sapiens OX=9606 GN=RPS25 PE=1 SV=1	1	5	5	5	3	5	2	3	3	4	3	5	2	3	3	4	3	5	2	3	3	4	29.6	29.6	29.6	13.742	125	125	0	43.268	16	29.6	8.8	22.4	16	24	343570000	47052000	93760000	18031000	63576000	57436000	63718000	20931000
sp|P62854|RS26_HUMAN;sp|Q5JNZ5|RS26L_HUMAN	sp|P62854|RS26_HUMAN;sp|Q5JNZ5|RS26L_HUMAN	3;2	3;2	3;2	sp|P62854|RS26_HUMAN 40S ribosomal protein S26 OS=Homo sapiens OX=9606 GN=RPS26 PE=1 SV=3;sp|Q5JNZ5|RS26L_HUMAN Putative 40S ribosomal protein S26-like 1 OS=Homo sapiens OX=9606 GN=RPS26P11 PE=5 SV=1	2	3	3	3	1	1	0	1	2	2	1	1	0	1	2	2	1	1	0	1	2	2	32.2	32.2	32.2	13.015	115	115;115	0	22.335	7.8	7.8	0	7.8	20.9	19.1	237210000	61368000	38448000	0	34504000	38242000	64645000	0
sp|P62857|RS28_HUMAN	sp|P62857|RS28_HUMAN	2	2	2	sp|P62857|RS28_HUMAN 40S ribosomal protein S28 OS=Homo sapiens OX=9606 GN=RPS28 PE=1 SV=1	1	2	2	2	1	1	0	1	2	1	1	1	0	1	2	1	1	1	0	1	2	1	30.4	30.4	30.4	7.8409	69	69	0	27.906	17.4	17.4	0	13	30.4	17.4	140940000	10076000	15242000	0	26737000	70699000	18182000	0
sp|P62873|GBB1_HUMAN;sp|P16520|GBB3_HUMAN	sp|P62873|GBB1_HUMAN	4;1	4;1	1;0	sp|P62873|GBB1_HUMAN Guanine nucleotide-binding protein G(I)/G(S)/G(T) subunit beta-1 OS=Homo sapiens OX=9606 GN=GNB1 PE=1 SV=3	2	4	4	1	0	0	0	1	4	0	0	0	0	1	4	0	0	0	0	0	1	0	13.5	13.5	4.1	37.377	340	340;340	0	34.87	0	0	0	3.2	13.5	0	41950000	0	0	0	3815800	38134000	0	0
sp|P62879|GBB2_HUMAN;sp|Q9HAV0|GBB4_HUMAN	sp|P62879|GBB2_HUMAN;sp|Q9HAV0|GBB4_HUMAN	4;3	1;1	1;1	sp|P62879|GBB2_HUMAN Guanine nucleotide-binding protein G(I)/G(S)/G(T) subunit beta-2 OS=Homo sapiens OX=9606 GN=GNB2 PE=1 SV=3;sp|Q9HAV0|GBB4_HUMAN Guanine nucleotide-binding protein subunit beta-4 OS=Homo sapiens OX=9606 GN=GNB4 PE=1 SV=3	2	4	1	1	0	0	0	2	4	0	0	0	0	1	1	0	0	0	0	1	1	0	13.5	4.1	4.1	37.331	340	340;340	0.0045045	6.28	0	0	0	7.4	13.5	0	5968400	0	0	0	3325300	2643100	0	0
sp|P62888|RL30_HUMAN	sp|P62888|RL30_HUMAN	3	3	3	sp|P62888|RL30_HUMAN 60S ribosomal protein L30 OS=Homo sapiens OX=9606 GN=RPL30 PE=1 SV=2	1	3	3	3	0	2	0	1	2	1	0	2	0	1	2	1	0	2	0	1	2	1	18.3	18.3	18.3	12.784	115	115	0	26.58	0	17.4	0	10.4	18.3	7	110310000	0	14027000	0	50660000	36778000	8848200	0
sp|P62899|RL31_HUMAN	sp|P62899|RL31_HUMAN	3	3	3	sp|P62899|RL31_HUMAN 60S ribosomal protein L31 OS=Homo sapiens OX=9606 GN=RPL31 PE=1 SV=1	1	3	3	3	0	1	0	3	3	0	0	1	0	3	3	0	0	1	0	3	3	0	26.4	26.4	26.4	14.463	125	125	0	35.922	0	11.2	0	26.4	26.4	0	109860000	0	4754600	0	55428000	49681000	0	0
sp|P62906|RL10A_HUMAN	sp|P62906|RL10A_HUMAN	7	7	7	sp|P62906|RL10A_HUMAN 60S ribosomal protein L10a OS=Homo sapiens OX=9606 GN=RPL10A PE=1 SV=2	1	7	7	7	4	4	0	6	4	5	4	4	0	6	4	5	4	4	0	6	4	5	27.2	27.2	27.2	24.831	217	217	0	59.266	22.1	22.1	0	27.2	19.8	22.1	402000000	34474000	96625000	0	85240000	66455000	119210000	9538400
sp|P62910|RL32_HUMAN	sp|P62910|RL32_HUMAN	2	2	2	sp|P62910|RL32_HUMAN 60S ribosomal protein L32 OS=Homo sapiens OX=9606 GN=RPL32 PE=1 SV=2	1	2	2	2	0	0	0	1	1	1	0	0	0	1	1	1	0	0	0	1	1	1	12.6	12.6	12.6	15.86	135	135	0	11.752	0	0	0	12.6	10.4	10.4	11101000	0	0	0	4529500	2761600	3810000	0
sp|P62913|RL11_HUMAN	sp|P62913|RL11_HUMAN	4	4	4	sp|P62913|RL11_HUMAN 60S ribosomal protein L11 OS=Homo sapiens OX=9606 GN=RPL11 PE=1 SV=2	1	4	4	4	1	3	1	4	4	2	1	3	1	4	4	2	1	3	1	4	4	2	23.6	23.6	23.6	20.252	178	178	0	42.129	5.1	19.7	5.1	23.6	23.6	11.8	303380000	20310000	47438000	21680000	88209000	90425000	35321000	0
sp|P62917|RL8_HUMAN	sp|P62917|RL8_HUMAN	4	4	4	sp|P62917|RL8_HUMAN 60S ribosomal protein L8 OS=Homo sapiens OX=9606 GN=RPL8 PE=1 SV=2	1	4	4	4	2	3	1	3	3	2	2	3	1	3	3	2	2	3	1	3	3	2	20.6	20.6	20.6	28.024	257	257	0	51.499	10.5	18.7	4.3	20.6	20.6	10.5	294400000	14579000	63125000	7843300	76579000	72525000	59745000	14381000
sp|P62937|PPIA_HUMAN;sp|Q9Y536|PAL4A_HUMAN;sp|P0DN37|PAL4G_HUMAN;sp|P0DN26|PAL4F_HUMAN;sp|F5H284|PAL4D_HUMAN;sp|A0A0B4J2A2|PAL4C_HUMAN;sp|A0A075B767|PAL4H_HUMAN;sp|A0A075B759|PAL4E_HUMAN	sp|P62937|PPIA_HUMAN	8;1;1;1;1;1;1;1	8;1;1;1;1;1;1;1	8;1;1;1;1;1;1;1	sp|P62937|PPIA_HUMAN Peptidyl-prolyl cis-trans isomerase A OS=Homo sapiens OX=9606 GN=PPIA PE=1 SV=2	8	8	8	8	2	2	1	8	7	2	2	2	1	8	7	2	2	2	1	8	7	2	39.4	39.4	39.4	18.012	165	165;164;164;164;164;164;164;164	0	74.551	10.9	10.9	5.5	39.4	28.5	10.9	556240000	6002900	7987700	2551600	394320000	139340000	6036800	1999700
sp|P62942|FKB1A_HUMAN	sp|P62942|FKB1A_HUMAN	1	1	1	sp|P62942|FKB1A_HUMAN Peptidyl-prolyl cis-trans isomerase FKBP1A OS=Homo sapiens OX=9606 GN=FKBP1A PE=1 SV=2	1	1	1	1	0	0	0	1	0	0	0	0	0	1	0	0	0	0	0	1	0	0	12	12	12	11.951	108	108	0.0031447	8.7884	0	0	0	12	0	0	7674800	0	0	0	7674800	0	0	0
sp|P63010|AP2B1_HUMAN;sp|Q10567|AP1B1_HUMAN	sp|P63010|AP2B1_HUMAN;sp|Q10567|AP1B1_HUMAN	1;1	1;1	1;1	sp|P63010|AP2B1_HUMAN AP-2 complex subunit beta OS=Homo sapiens OX=9606 GN=AP2B1 PE=1 SV=1;sp|Q10567|AP1B1_HUMAN AP-1 complex subunit beta-1 OS=Homo sapiens OX=9606 GN=AP1B1 PE=1 SV=2	2	1	1	1	0	0	0	1	0	0	0	0	0	1	0	0	0	0	0	1	0	0	1.6	1.6	1.6	104.55	937	937;949	0	11.492	0	0	0	1.6	0	0	3097500	0	0	0	3097500	0	0	0
sp|P63096|GNAI1_HUMAN	sp|P63096|GNAI1_HUMAN	3	3	1	sp|P63096|GNAI1_HUMAN Guanine nucleotide-binding protein G(i) subunit alpha-1 OS=Homo sapiens OX=9606 GN=GNAI1 PE=1 SV=2	1	3	3	1	0	0	0	2	3	0	0	0	0	2	3	0	0	0	0	1	1	0	9.6	9.6	4.2	40.361	354	354	0	17.07	0	0	0	7.3	9.6	0	23834000	0	0	0	12117000	11717000	0	0
sp|P63104|1433Z_HUMAN	sp|P63104|1433Z_HUMAN	9	6	5	sp|P63104|1433Z_HUMAN 14-3-3 protein zeta/delta OS=Homo sapiens OX=9606 GN=YWHAZ PE=1 SV=1	1	9	6	5	0	2	1	8	6	1	0	0	0	6	5	0	0	0	0	5	5	0	43.3	33.1	29.4	27.745	245	245	0	163.89	0	7.3	4.1	40	33.5	4.1	322670000	0	0	0	230310000	92364000	0	0
sp|P63165|SUMO1_HUMAN	sp|P63165|SUMO1_HUMAN	1	1	1	sp|P63165|SUMO1_HUMAN Small ubiquitin-related modifier 1 OS=Homo sapiens OX=9606 GN=SUMO1 PE=1 SV=1	1	1	1	1	0	0	0	1	0	0	0	0	0	1	0	0	0	0	0	1	0	0	15.8	15.8	15.8	11.557	101	101	0.0029615	7.2973	0	0	0	15.8	0	0	3110800	0	0	0	3110800	0	0	0
sp|Q96FJ2|DYL2_HUMAN;sp|P63167|DYL1_HUMAN	sp|Q96FJ2|DYL2_HUMAN;sp|P63167|DYL1_HUMAN	1;1	1;1	1;1	sp|Q96FJ2|DYL2_HUMAN Dynein light chain 2, cytoplasmic OS=Homo sapiens OX=9606 GN=DYNLL2 PE=1 SV=1;sp|P63167|DYL1_HUMAN Dynein light chain 1, cytoplasmic OS=Homo sapiens OX=9606 GN=DYNLL1 PE=1 SV=1	2	1	1	1	1	1	1	1	1	1	1	1	1	1	1	1	1	1	1	1	1	1	12.4	12.4	12.4	10.35	89	89;89	0	11.996	12.4	12.4	12.4	12.4	12.4	12.4	70437000	18693000	23777000	7719700	7331400	5731400	7184700	9888600
sp|P63173|RL38_HUMAN	sp|P63173|RL38_HUMAN	4	4	4	sp|P63173|RL38_HUMAN 60S ribosomal protein L38 OS=Homo sapiens OX=9606 GN=RPL38 PE=1 SV=2	1	4	4	4	1	1	1	2	3	1	1	1	1	2	3	1	1	1	1	2	3	1	35.7	35.7	35.7	8.2178	70	70	0	26.508	18.6	18.6	10	35.7	35.7	18.6	128510000	3057400	7447400	758090	63346000	44137000	9761400	0
sp|P63208|SKP1_HUMAN	sp|P63208|SKP1_HUMAN	3	3	3	sp|P63208|SKP1_HUMAN S-phase kinase-associated protein 1 OS=Homo sapiens OX=9606 GN=SKP1 PE=1 SV=2	1	3	3	3	0	0	0	1	3	0	0	0	0	1	3	0	0	0	0	1	3	0	16	16	16	18.658	163	163	0	29.894	0	0	0	8.6	16	0	9465800	0	0	0	0	9465800	0	0
sp|P63220|RS21_HUMAN	sp|P63220|RS21_HUMAN	4	4	4	sp|P63220|RS21_HUMAN 40S ribosomal protein S21 OS=Homo sapiens OX=9606 GN=RPS21 PE=1 SV=1	1	4	4	4	1	0	0	1	3	1	1	0	0	1	3	1	1	0	0	1	3	1	51.8	51.8	51.8	9.1113	83	83	0	38.707	16.9	0	0	12	51.8	16.9	41633000	3316000	0	0	13300000	22006000	3011400	0
sp|P63241|IF5A1_HUMAN;sp|Q9GZV4|IF5A2_HUMAN;sp|Q6IS14|IF5AL_HUMAN	sp|P63241|IF5A1_HUMAN;sp|Q9GZV4|IF5A2_HUMAN;sp|Q6IS14|IF5AL_HUMAN	2;1;1	2;1;1	2;1;1	sp|P63241|IF5A1_HUMAN Eukaryotic translation initiation factor 5A-1 OS=Homo sapiens OX=9606 GN=EIF5A PE=1 SV=2;sp|Q9GZV4|IF5A2_HUMAN Eukaryotic translation initiation factor 5A-2 OS=Homo sapiens OX=9606 GN=EIF5A2 PE=1 SV=3;sp|Q6IS14|IF5AL_HUMAN Eukaryotic	3	2	2	2	0	0	0	2	1	0	0	0	0	2	1	0	0	0	0	2	1	0	15.6	15.6	15.6	16.832	154	154;153;154	0	12.492	0	0	0	15.6	7.8	0	19698000	0	0	0	14928000	4770200	0	0
sp|P63244|RACK1_HUMAN	sp|P63244|RACK1_HUMAN	4	4	4	sp|P63244|RACK1_HUMAN Receptor of activated protein C kinase 1 OS=Homo sapiens OX=9606 GN=RACK1 PE=1 SV=3	1	4	4	4	0	1	0	4	1	0	0	1	0	4	1	0	0	1	0	4	1	0	15.8	15.8	15.8	35.076	317	317	0	42.546	0	3.5	0	15.8	5	0	58763000	0	3325600	0	47456000	7981100	0	0
sp|P63313|TYB10_HUMAN	sp|P63313|TYB10_HUMAN	1	1	1	sp|P63313|TYB10_HUMAN Thymosin beta-10 OS=Homo sapiens OX=9606 GN=TMSB10 PE=1 SV=2	1	1	1	1	0	0	0	1	0	0	0	0	0	1	0	0	0	0	0	1	0	0	31.8	31.8	31.8	5.0256	44	44	0.003009	7.5882	0	0	0	31.8	0	0	13344000	0	0	0	13344000	0	0	0
sp|P67809|YBOX1_HUMAN	sp|P67809|YBOX1_HUMAN	12	12	8	sp|P67809|YBOX1_HUMAN Y-box-binding protein 1 OS=Homo sapiens OX=9606 GN=YBX1 PE=1 SV=3	1	12	12	8	5	5	1	10	9	5	5	5	1	10	9	5	4	4	1	7	7	4	47.8	47.8	37.7	35.924	324	324	0	184.69	29	29	8.3	41.7	42.3	29	550230000	41548000	38134000	25179000	222030000	183430000	39905000	14257000
sp|P68133|ACTS_HUMAN;sp|P68032|ACTC_HUMAN;sp|P63267|ACTH_HUMAN;sp|P62736|ACTA_HUMAN	sp|P68133|ACTS_HUMAN;sp|P68032|ACTC_HUMAN;sp|P63267|ACTH_HUMAN;sp|P62736|ACTA_HUMAN	11;11;10;10	1;1;1;1	1;1;1;1	sp|P68133|ACTS_HUMAN Actin, alpha skeletal muscle OS=Homo sapiens OX=9606 GN=ACTA1 PE=1 SV=1;sp|P68032|ACTC_HUMAN Actin, alpha cardiac muscle 1 OS=Homo sapiens OX=9606 GN=ACTC1 PE=1 SV=1;sp|P63267|ACTH_HUMAN Actin, gamma-enteric smooth muscle OS=Homo sapie	4	11	1	1	9	8	7	11	10	9	1	1	1	1	1	1	1	1	1	1	1	1	28.1	4.2	4.2	42.051	377	377;377;376;377	0	16.316	27.3	24.7	22.3	28.1	28.1	27.3	1208400000	211430000	44714000	315060000	268140000	337810000	31266000	97823000
sp|P68036|UB2L3_HUMAN	sp|P68036|UB2L3_HUMAN	1	1	1	sp|P68036|UB2L3_HUMAN Ubiquitin-conjugating enzyme E2 L3 OS=Homo sapiens OX=9606 GN=UBE2L3 PE=1 SV=1	1	1	1	1	0	0	0	0	1	0	0	0	0	0	1	0	0	0	0	0	1	0	9.7	9.7	9.7	17.861	154	154	0.0053191	6.1405	0	0	0	0	9.7	0	3048600	0	0	0	0	3048600	0	0
sp|Q5VTE0|EF1A3_HUMAN;sp|P68104|EF1A1_HUMAN	sp|Q5VTE0|EF1A3_HUMAN;sp|P68104|EF1A1_HUMAN	10;10	2;2	2;2	sp|Q5VTE0|EF1A3_HUMAN Putative elongation factor 1-alpha-like 3 OS=Homo sapiens OX=9606 GN=EEF1A1P5 PE=5 SV=1;sp|P68104|EF1A1_HUMAN Elongation factor 1-alpha 1 OS=Homo sapiens OX=9606 GN=EEF1A1 PE=1 SV=1	2	10	2	2	7	7	5	7	9	7	2	2	2	2	2	2	2	2	2	2	2	2	25.1	7.8	7.8	50.184	462	462;462	0	22.907	18.4	18.4	14.9	19.9	22.9	19.5	1067800000	121400000	187750000	91147000	283850000	214250000	169380000	95811000
sp|Q9BQE3|TBA1C_HUMAN;sp|P68363|TBA1B_HUMAN;sp|Q71U36|TBA1A_HUMAN;sp|P0DPH8|TBA3D_HUMAN;sp|P0DPH7|TBA3C_HUMAN;sp|Q9NY65|TBA8_HUMAN;sp|Q6PEY2|TBA3E_HUMAN;sp|Q9H853|TBA4B_HUMAN	sp|Q9BQE3|TBA1C_HUMAN;sp|P68363|TBA1B_HUMAN;sp|Q71U36|TBA1A_HUMAN;sp|P0DPH8|TBA3D_HUMAN;sp|P0DPH7|TBA3C_HUMAN;sp|Q9NY65|TBA8_HUMAN;sp|Q6PEY2|TBA3E_HUMAN	17;17;16;14;14;11;10;2	17;17;16;14;14;11;10;2	4;4;4;2;2;0;2;0	sp|Q9BQE3|TBA1C_HUMAN Tubulin alpha-1C chain OS=Homo sapiens OX=9606 GN=TUBA1C PE=1 SV=1;sp|P68363|TBA1B_HUMAN Tubulin alpha-1B chain OS=Homo sapiens OX=9606 GN=TUBA1B PE=1 SV=1;sp|Q71U36|TBA1A_HUMAN Tubulin alpha-1A chain OS=Homo sapiens OX=9606 GN=TUBA1A	8	17	17	4	10	13	9	15	13	11	10	13	9	15	13	11	4	4	4	4	4	4	44.1	44.1	12	49.895	449	449;451;451;450;450;449;450;241	0	204.74	30.1	36.5	26.9	42.1	37.4	30.1	3041300000	159290000	1045800000	88534000	843970000	475790000	427920000	45566000
sp|P68366|TBA4A_HUMAN	sp|P68366|TBA4A_HUMAN	15	2	2	sp|P68366|TBA4A_HUMAN Tubulin alpha-4A chain OS=Homo sapiens OX=9606 GN=TUBA4A PE=1 SV=1	1	15	2	2	6	11	5	13	11	9	0	2	0	2	2	2	0	2	0	2	2	2	37.7	5.6	5.6	49.924	448	448	0	17.531	18.1	30.1	15	35.7	31	23.7	65347000	0	19229000	0	24766000	10286000	11066000	0
sp|P68371|TBB4B_HUMAN;sp|P04350|TBB4A_HUMAN;sp|Q3ZCM7|TBB8_HUMAN	sp|P68371|TBB4B_HUMAN;sp|P04350|TBB4A_HUMAN	17;12;6	4;3;1	3;2;1	sp|P68371|TBB4B_HUMAN Tubulin beta-4B chain OS=Homo sapiens OX=9606 GN=TUBB4B PE=1 SV=1;sp|P04350|TBB4A_HUMAN Tubulin beta-4A chain OS=Homo sapiens OX=9606 GN=TUBB4A PE=1 SV=2	3	17	4	3	11	14	6	16	16	13	1	4	2	4	4	3	1	3	2	3	3	2	48.1	15.5	12.1	49.83	445	445;444;444	0	69.16	33	45.8	18.9	44.9	45.8	42.5	486730000	12502000	118780000	9811600	202900000	102440000	40295000	0
sp|Q8NEV1|CSK23_HUMAN;sp|P68400|CSK21_HUMAN	sp|Q8NEV1|CSK23_HUMAN;sp|P68400|CSK21_HUMAN	2;2	2;2	2;2	sp|Q8NEV1|CSK23_HUMAN Casein kinase II subunit alpha 3 OS=Homo sapiens OX=9606 GN=CSNK2A3 PE=1 SV=2;sp|P68400|CSK21_HUMAN Casein kinase II subunit alpha OS=Homo sapiens OX=9606 GN=CSNK2A1 PE=1 SV=1	2	2	2	2	0	1	0	1	0	0	0	1	0	1	0	0	0	1	0	1	0	0	4.6	4.6	4.6	45.219	391	391;391	0	12.634	0	3.3	0	4.6	0	0	5465600	0	714760	0	4750900	0	0	0
sp|P68402|PA1B2_HUMAN	sp|P68402|PA1B2_HUMAN	2	2	2	sp|P68402|PA1B2_HUMAN Platelet-activating factor acetylhydrolase IB subunit beta OS=Homo sapiens OX=9606 GN=PAFAH1B2 PE=1 SV=1	1	2	2	2	0	0	0	2	1	0	0	0	0	2	1	0	0	0	0	2	1	0	12.2	12.2	12.2	25.569	229	229	0	15.398	0	0	0	12.2	8.3	0	7120800	0	0	0	5669900	1450900	0	0
sp|Q6NXT2|H3C_HUMAN;sp|Q71DI3|H32_HUMAN;sp|Q16695|H31T_HUMAN;sp|P84243|H33_HUMAN;sp|P68431|H31_HUMAN	sp|Q6NXT2|H3C_HUMAN;sp|Q71DI3|H32_HUMAN;sp|Q16695|H31T_HUMAN;sp|P84243|H33_HUMAN;sp|P68431|H31_HUMAN	1;1;1;1;1	1;1;1;1;1	1;1;1;1;1	sp|Q6NXT2|H3C_HUMAN Histone H3.3C OS=Homo sapiens OX=9606 GN=H3-5 PE=1 SV=3;sp|Q71DI3|H32_HUMAN Histone H3.2 OS=Homo sapiens OX=9606 GN=H3C15 PE=1 SV=3;sp|Q16695|H31T_HUMAN Histone H3.1t OS=Homo sapiens OX=9606 GN=H3-4 PE=1 SV=3;sp|P84243|H33_HUMAN Histone	5	1	1	1	1	1	1	1	1	1	1	1	1	1	1	1	1	1	1	1	1	1	5.2	5.2	5.2	15.214	135	135;136;136;136;136	0.0052724	6.0664	5.2	5.2	5.2	5.2	5.2	5.2	54767000	4799200	4825700	8579000	17032000	7219900	12311000	0
sp|P78316|NOP14_HUMAN	sp|P78316|NOP14_HUMAN	1	1	1	sp|P78316|NOP14_HUMAN Nucleolar protein 14 OS=Homo sapiens OX=9606 GN=NOP14 PE=1 SV=3	1	1	1	1	1	1	0	0	0	1	1	1	0	0	0	1	1	1	0	0	0	1	1.3	1.3	1.3	97.667	857	857	0	11.783	1.3	1.3	0	0	0	1.3	3034100	0	1395700	0	0	0	1638400	0
sp|P78347|GTF2I_HUMAN	sp|P78347|GTF2I_HUMAN	9	9	9	sp|P78347|GTF2I_HUMAN General transcription factor II-I OS=Homo sapiens OX=9606 GN=GTF2I PE=1 SV=2	1	9	9	9	0	2	0	7	4	1	0	2	0	7	4	1	0	2	0	7	4	1	12	12	12	112.42	998	998	0	58.033	0	2.5	0	9.2	6.7	1.6	74002000	0	4775200	0	48468000	17822000	2937100	0
sp|P78371|TCPB_HUMAN	sp|P78371|TCPB_HUMAN	15	15	15	sp|P78371|TCPB_HUMAN T-complex protein 1 subunit beta OS=Homo sapiens OX=9606 GN=CCT2 PE=1 SV=4	1	15	15	15	0	7	0	8	7	1	0	7	0	8	7	1	0	7	0	8	7	1	33.3	33.3	33.3	57.488	535	535	0	126	0	18.3	0	18.5	16.4	2.8	132810000	0	35292000	0	54049000	42638000	833000	0
sp|P78527|PRKDC_HUMAN	sp|P78527|PRKDC_HUMAN	79	79	79	sp|P78527|PRKDC_HUMAN DNA-dependent protein kinase catalytic subunit OS=Homo sapiens OX=9606 GN=PRKDC PE=1 SV=3	1	79	79	79	17	31	8	51	51	22	17	31	8	51	51	22	17	31	8	51	51	22	23.3	23.3	23.3	469.08	4128	4128	0	323.31	4.1	8.2	2.3	15.9	15.9	5.7	1010900000	51371000	117090000	17516000	438030000	319740000	67116000	4281600
sp|P82663|RT25_HUMAN	sp|P82663|RT25_HUMAN	1	1	1	sp|P82663|RT25_HUMAN 28S ribosomal protein S25, mitochondrial OS=Homo sapiens OX=9606 GN=MRPS25 PE=1 SV=1	1	1	1	1	0	0	0	1	1	0	0	0	0	1	1	0	0	0	0	1	1	0	7.5	7.5	7.5	20.116	173	173	0.0028169	6.6931	0	0	0	7.5	7.5	0	11181000	0	0	0	6351700	4829300	0	0
sp|P82673|RT35_HUMAN	sp|P82673|RT35_HUMAN	1	1	1	sp|P82673|RT35_HUMAN 28S ribosomal protein S35, mitochondrial OS=Homo sapiens OX=9606 GN=MRPS35 PE=1 SV=1	1	1	1	1	0	0	0	1	1	0	0	0	0	1	1	0	0	0	0	1	1	0	8.4	8.4	8.4	36.844	323	323	0.0031024	8.1405	0	0	0	8.4	8.4	0	5035100	0	0	0	2980200	2054900	0	0
sp|P82921|RT21_HUMAN	sp|P82921|RT21_HUMAN	1	1	1	sp|P82921|RT21_HUMAN 28S ribosomal protein S21, mitochondrial OS=Homo sapiens OX=9606 GN=MRPS21 PE=1 SV=3	1	1	1	1	0	0	0	0	1	0	0	0	0	0	1	0	0	0	0	0	1	0	13.8	13.8	13.8	10.688	87	87	0.0031612	8.8461	0	0	0	0	13.8	0	831490	0	0	0	0	831490	0	0
sp|P82930|RT34_HUMAN	sp|P82930|RT34_HUMAN	1	1	1	sp|P82930|RT34_HUMAN 28S ribosomal protein S34, mitochondrial OS=Homo sapiens OX=9606 GN=MRPS34 PE=1 SV=2	1	1	1	1	0	0	0	0	1	0	0	0	0	0	1	0	0	0	0	0	1	0	6.4	6.4	6.4	25.65	218	218	0.0028302	6.7735	0	0	0	0	6.4	0	3236200	0	0	0	0	3236200	0	0
sp|P83731|RL24_HUMAN	sp|P83731|RL24_HUMAN	4	4	4	sp|P83731|RL24_HUMAN 60S ribosomal protein L24 OS=Homo sapiens OX=9606 GN=RPL24 PE=1 SV=1	1	4	4	4	3	3	2	2	3	3	3	3	2	2	3	3	3	3	2	2	3	3	24.8	24.8	24.8	17.779	157	157	0	38.667	19.1	19.1	14	14	19.1	19.1	198140000	31639000	51496000	4773400	30628000	25885000	53714000	15621000
sp|P83876|TXN4A_HUMAN	sp|P83876|TXN4A_HUMAN	1	1	1	sp|P83876|TXN4A_HUMAN Thioredoxin-like protein 4A OS=Homo sapiens OX=9606 GN=TXNL4A PE=1 SV=1	1	1	1	1	0	0	0	1	0	0	0	0	0	1	0	0	0	0	0	1	0	0	8.5	8.5	8.5	16.786	142	142	0.0028599	6.8876	0	0	0	8.5	0	0	2098400	0	0	0	2098400	0	0	0
sp|P83881|RL36A_HUMAN	sp|P83881|RL36A_HUMAN	2	1	1	sp|P83881|RL36A_HUMAN 60S ribosomal protein L36a OS=Homo sapiens OX=9606 GN=RPL36A PE=1 SV=2	1	2	1	1	0	1	0	1	1	1	0	1	0	1	0	1	0	1	0	1	0	1	15.1	7.5	7.5	12.441	106	106	0.0069144	5.9677	0	7.5	0	7.5	7.5	7.5	4602200	0	0	0	4602200	0	0	0
sp|P84085|ARF5_HUMAN	sp|P84085|ARF5_HUMAN	3	2	2	sp|P84085|ARF5_HUMAN ADP-ribosylation factor 5 OS=Homo sapiens OX=9606 GN=ARF5 PE=1 SV=2	1	3	2	2	0	0	0	3	1	0	0	0	0	2	0	0	0	0	0	2	0	0	21.1	10	10	20.529	180	180	0	13.975	0	0	0	21.1	11.1	0	11461000	0	0	0	11461000	0	0	0
sp|P84090|ERH_HUMAN	sp|P84090|ERH_HUMAN	2	2	2	sp|P84090|ERH_HUMAN Enhancer of rudimentary homolog OS=Homo sapiens OX=9606 GN=ERH PE=1 SV=1	1	2	2	2	2	2	1	2	2	2	2	2	1	2	2	2	2	2	1	2	2	2	21.2	21.2	21.2	12.259	104	104	0	26.092	21.2	21.2	10.6	21.2	21.2	21.2	148740000	32458000	27222000	7744900	16235000	22705000	42370000	22369000
sp|P84098|RL19_HUMAN	sp|P84098|RL19_HUMAN	5	5	5	sp|P84098|RL19_HUMAN 60S ribosomal protein L19 OS=Homo sapiens OX=9606 GN=RPL19 PE=1 SV=1	1	5	5	5	1	3	1	3	3	3	1	3	1	3	3	3	1	3	1	3	3	3	26.5	26.5	26.5	23.466	196	196	0	48.907	8.7	17.3	8.7	17.3	17.3	17.3	210930000	4833700	35190000	4540500	91932000	44974000	29462000	0
sp|P84103|SRSF3_HUMAN	sp|P84103|SRSF3_HUMAN	4	4	3	sp|P84103|SRSF3_HUMAN Serine/arginine-rich splicing factor 3 OS=Homo sapiens OX=9606 GN=SRSF3 PE=1 SV=1	1	4	4	3	2	2	2	2	3	3	2	2	2	2	3	3	1	1	2	1	2	2	25.6	25.6	25.6	19.329	164	164	0	38.15	14	14	12.8	12.8	18.3	21.3	131730000	22781000	16693000	17156000	25085000	24530000	25480000	13262000
sp|P98175|RBM10_HUMAN;sp|P78332|RBM6_HUMAN	sp|P98175|RBM10_HUMAN	36;1	36;1	35;1	sp|P98175|RBM10_HUMAN RNA-binding protein 10 OS=Homo sapiens OX=9606 GN=RBM10 PE=1 SV=3	2	36	36	35	15	15	8	31	30	18	15	15	8	31	30	18	15	15	8	30	29	18	45.9	45.9	44.6	103.53	930	930;1123	0	323.31	19.2	19.4	12.3	42.3	39.6	27.1	2966000000	373180000	189970000	121650000	1128700000	713190000	439320000	46250000
sp|P98194|AT2C1_HUMAN	sp|P98194|AT2C1_HUMAN	2	2	2	sp|P98194|AT2C1_HUMAN Calcium-transporting ATPase type 2C member 1 OS=Homo sapiens OX=9606 GN=ATP2C1 PE=1 SV=3	1	2	2	2	2	0	0	0	0	0	2	0	0	0	0	0	2	0	0	0	0	0	2.4	2.4	2.4	100.58	919	919	0	16.069	2.4	0	0	0	0	0	4788900	4788900	0	0	0	0	0	0
sp|P99999|CYC_HUMAN	sp|P99999|CYC_HUMAN	4	4	4	sp|P99999|CYC_HUMAN Cytochrome c OS=Homo sapiens OX=9606 GN=CYCS PE=1 SV=2	1	4	4	4	0	0	0	4	3	0	0	0	0	4	3	0	0	0	0	4	3	0	35.2	35.2	35.2	11.749	105	105	0	35.941	0	0	0	35.2	21.9	0	34189000	0	0	0	25317000	8871900	0	0
sp|Q00325|MPCP_HUMAN	sp|Q00325|MPCP_HUMAN	5	5	5	sp|Q00325|MPCP_HUMAN Phosphate carrier protein, mitochondrial OS=Homo sapiens OX=9606 GN=SLC25A3 PE=1 SV=2	1	5	5	5	0	0	0	5	4	0	0	0	0	5	4	0	0	0	0	5	4	0	12.2	12.2	12.2	40.094	362	362	0	34.058	0	0	0	12.2	9.9	0	167470000	0	0	0	111720000	55745000	0	0
sp|Q00577|PURA_HUMAN	sp|Q00577|PURA_HUMAN	3	3	3	sp|Q00577|PURA_HUMAN Transcriptional activator protein Pur-alpha OS=Homo sapiens OX=9606 GN=PURA PE=1 SV=2	1	3	3	3	0	1	1	1	1	0	0	1	1	1	1	0	0	1	1	1	1	0	14	14	14	34.91	322	322	0	21.887	0	3.1	2.8	8.1	8.1	0	24670000	0	3807100	1020200	13003000	6839800	0	0
sp|Q00610|CLH1_HUMAN;sp|P53675|CLH2_HUMAN	sp|Q00610|CLH1_HUMAN	22;4	22;4	22;4	sp|Q00610|CLH1_HUMAN Clathrin heavy chain 1 OS=Homo sapiens OX=9606 GN=CLTC PE=1 SV=5	2	22	22	22	2	5	1	19	14	1	2	5	1	19	14	1	2	5	1	19	14	1	17.6	17.6	17.6	191.61	1675	1675;1640	0	165.01	1.2	3.6	0.5	15.4	12.2	0.5	195330000	1839200	11308000	818580	104470000	75863000	1026200	348880
sp|Q00688|FKBP3_HUMAN	sp|Q00688|FKBP3_HUMAN	2	2	2	sp|Q00688|FKBP3_HUMAN Peptidyl-prolyl cis-trans isomerase FKBP3 OS=Homo sapiens OX=9606 GN=FKBP3 PE=1 SV=1	1	2	2	2	0	0	0	2	0	0	0	0	0	2	0	0	0	0	0	2	0	0	9.8	9.8	9.8	25.177	224	224	0	14.609	0	0	0	9.8	0	0	7932900	0	0	0	7932900	0	0	0
sp|Q00796|DHSO_HUMAN	sp|Q00796|DHSO_HUMAN	1	1	1	sp|Q00796|DHSO_HUMAN Sorbitol dehydrogenase OS=Homo sapiens OX=9606 GN=SORD PE=1 SV=4	1	1	1	1	0	0	0	1	0	0	0	0	0	1	0	0	0	0	0	1	0	0	5.6	5.6	5.6	38.324	357	357	0.0022026	10.721	0	0	0	5.6	0	0	6296900	0	0	0	6296900	0	0	0
sp|Q00839|HNRPU_HUMAN	sp|Q00839|HNRPU_HUMAN	20	20	20	sp|Q00839|HNRPU_HUMAN Heterogeneous nuclear ribonucleoprotein U OS=Homo sapiens OX=9606 GN=HNRNPU PE=1 SV=6	1	20	20	20	5	12	7	14	18	9	5	12	7	14	18	9	5	12	7	14	18	9	26.7	26.7	26.7	90.583	825	825	0	218.43	9.8	18.3	11.9	24.5	26.2	13.2	782890000	40888000	132750000	47564000	227230000	245210000	89254000	12858000
sp|Q01082|SPTB2_HUMAN;sp|P11277|SPTB1_HUMAN;sp|Q9H254|SPTN4_HUMAN	sp|Q01082|SPTB2_HUMAN	93;4;1	93;4;1	88;1;0	sp|Q01082|SPTB2_HUMAN Spectrin beta chain, non-erythrocytic 1 OS=Homo sapiens OX=9606 GN=SPTBN1 PE=1 SV=2	3	93	93	88	55	62	21	62	73	54	55	62	21	62	73	54	53	61	19	61	71	51	48.5	48.5	46	274.61	2364	2364;2137;2564	0	323.31	30.2	35.2	11.8	35.5	40.5	29.9	3608100000	622290000	632540000	131550000	795360000	890940000	535380000	36677000
sp|Q01130|SRSF2_HUMAN;sp|Q9BRL6|SRSF8_HUMAN	sp|Q01130|SRSF2_HUMAN	3;1	3;1	3;1	sp|Q01130|SRSF2_HUMAN Serine/arginine-rich splicing factor 2 OS=Homo sapiens OX=9606 GN=SRSF2 PE=1 SV=4	2	3	3	3	2	0	1	3	3	2	2	0	1	3	3	2	2	0	1	3	3	2	18.1	18.1	18.1	25.476	221	221;282	0	38.292	10.4	0	3.2	18.1	18.1	10.4	87115000	4791900	0	3256100	43050000	32104000	3912500	0
sp|Q01804|OTUD4_HUMAN	sp|Q01804|OTUD4_HUMAN	23	23	23	sp|Q01804|OTUD4_HUMAN OTU domain-containing protein 4 OS=Homo sapiens OX=9606 GN=OTUD4 PE=1 SV=4	1	23	23	23	7	15	5	8	14	9	7	15	5	8	14	9	7	15	5	8	14	9	23.4	23.4	23.4	124.04	1114	1114	0	223.79	8.3	15.9	6.6	9.6	15.8	11.1	326910000	41771000	54595000	19876000	67662000	85591000	57418000	7650200
sp|Q01844|EWS_HUMAN	sp|Q01844|EWS_HUMAN	2	2	2	sp|Q01844|EWS_HUMAN RNA-binding protein EWS OS=Homo sapiens OX=9606 GN=EWSR1 PE=1 SV=1	1	2	2	2	1	0	0	2	2	0	1	0	0	2	2	0	1	0	0	2	2	0	3.5	3.5	3.5	68.477	656	656	0	15.27	2.1	0	0	3.5	3.5	0	30424000	1727700	0	0	18293000	10403000	0	0
sp|Q02218|ODO1_HUMAN;sp|Q9ULD0|OGDHL_HUMAN	sp|Q02218|ODO1_HUMAN;sp|Q9ULD0|OGDHL_HUMAN	4;2	4;2	4;2	sp|Q02218|ODO1_HUMAN 2-oxoglutarate dehydrogenase, mitochondrial OS=Homo sapiens OX=9606 GN=OGDH PE=1 SV=3;sp|Q9ULD0|OGDHL_HUMAN 2-oxoglutarate dehydrogenase-like, mitochondrial OS=Homo sapiens OX=9606 GN=OGDHL PE=1 SV=3	2	4	4	4	0	0	0	1	3	0	0	0	0	1	3	0	0	0	0	1	3	0	5.9	5.9	5.9	115.93	1023	1023;1010	0	23.366	0	0	0	1.3	4.6	0	6185800	0	0	0	2945400	3240400	0	0
sp|Q02413|DSG1_HUMAN	sp|Q02413|DSG1_HUMAN	1	1	1	sp|Q02413|DSG1_HUMAN Desmoglein-1 OS=Homo sapiens OX=9606 GN=DSG1 PE=1 SV=2	1	1	1	1	0	1	0	0	0	0	0	1	0	0	0	0	0	1	0	0	0	0	1.2	1.2	1.2	113.75	1049	1049	0	11.307	0	1.2	0	0	0	0	995840	0	995840	0	0	0	0	0
sp|Q02543|RL18A_HUMAN	sp|Q02543|RL18A_HUMAN	6	6	6	sp|Q02543|RL18A_HUMAN 60S ribosomal protein L18a OS=Homo sapiens OX=9606 GN=RPL18A PE=1 SV=2	1	6	6	6	2	4	3	2	3	4	2	4	3	2	3	4	2	4	3	2	3	4	30.1	30.1	30.1	20.762	176	176	0	38.807	9.7	21	13.6	9.7	14.2	19.3	159730000	10680000	40634000	15833000	10715000	37564000	44305000	8248300
sp|Q02790|FKBP4_HUMAN	sp|Q02790|FKBP4_HUMAN	7	7	7	sp|Q02790|FKBP4_HUMAN Peptidyl-prolyl cis-trans isomerase FKBP4 OS=Homo sapiens OX=9606 GN=FKBP4 PE=1 SV=3	1	7	7	7	0	0	0	6	3	0	0	0	0	6	3	0	0	0	0	6	3	0	22.2	22.2	22.2	51.804	459	459	0	68.924	0	0	0	19.2	8.9	0	46238000	0	0	0	39214000	7023700	0	0
sp|Q02878|RL6_HUMAN	sp|Q02878|RL6_HUMAN	12	12	12	sp|Q02878|RL6_HUMAN 60S ribosomal protein L6 OS=Homo sapiens OX=9606 GN=RPL6 PE=1 SV=3	1	12	12	12	4	6	3	6	7	7	4	6	3	6	7	7	4	6	3	6	7	7	37.8	37.8	37.8	32.728	288	288	0	123.14	15.6	25.3	13.5	19.8	21.2	28.8	433520000	9440000	39588000	17367000	120180000	102350000	144600000	10013000
sp|Q02880|TOP2B_HUMAN	sp|Q02880|TOP2B_HUMAN	1	1	1	sp|Q02880|TOP2B_HUMAN DNA topoisomerase 2-beta OS=Homo sapiens OX=9606 GN=TOP2B PE=1 SV=3	1	1	1	1	0	1	0	0	0	0	0	1	0	0	0	0	0	1	0	0	0	0	0.6	0.6	0.6	183.26	1626	1626	0.0037071	6.5352	0	0.6	0	0	0	0	453390	0	453390	0	0	0	0	0
sp|Q02978|M2OM_HUMAN	sp|Q02978|M2OM_HUMAN	1	1	1	sp|Q02978|M2OM_HUMAN Mitochondrial 2-oxoglutarate/malate carrier protein OS=Homo sapiens OX=9606 GN=SLC25A11 PE=1 SV=3	1	1	1	1	0	0	0	1	1	0	0	0	0	1	1	0	0	0	0	1	1	0	5.1	5.1	5.1	34.061	314	314	0.0032787	9.917	0	0	0	5.1	5.1	0	16891000	0	0	0	8347600	8543600	0	0
sp|Q03393|PTPS_HUMAN	sp|Q03393|PTPS_HUMAN	3	3	3	sp|Q03393|PTPS_HUMAN 6-pyruvoyl tetrahydrobiopterin synthase OS=Homo sapiens OX=9606 GN=PTS PE=1 SV=1	1	3	3	3	0	2	0	3	3	1	0	2	0	3	3	1	0	2	0	3	3	1	23.4	23.4	23.4	16.386	145	145	0	28.416	0	14.5	0	23.4	23.4	8.3	61998000	0	12829000	0	18453000	29201000	1515500	0
sp|Q03701|CEBPZ_HUMAN	sp|Q03701|CEBPZ_HUMAN	1	1	1	sp|Q03701|CEBPZ_HUMAN CCAAT/enhancer-binding protein zeta OS=Homo sapiens OX=9606 GN=CEBPZ PE=1 SV=3	1	1	1	1	0	0	0	1	1	1	0	0	0	1	1	1	0	0	0	1	1	1	1.5	1.5	1.5	120.97	1054	1054	0.0053286	6.1498	0	0	0	1.5	1.5	1.5	594870	0	0	0	188110	248760	158000	0
sp|Q9HBA9|FOH1B_HUMAN;sp|Q04609|FOLH1_HUMAN	sp|Q9HBA9|FOH1B_HUMAN;sp|Q04609|FOLH1_HUMAN	3;3	3;3	3;3	sp|Q9HBA9|FOH1B_HUMAN Putative N-acetylated-alpha-linked acidic dipeptidase OS=Homo sapiens OX=9606 GN=FOLH1B PE=2 SV=1;sp|Q04609|FOLH1_HUMAN Glutamate carboxypeptidase 2 OS=Homo sapiens OX=9606 GN=FOLH1 PE=1 SV=1	2	3	3	3	0	0	0	0	3	0	0	0	0	0	3	0	0	0	0	0	3	0	8.4	8.4	8.4	50.044	442	442;750	0	19.065	0	0	0	0	8.4	0	6924400	0	0	0	0	6924400	0	0
sp|Q04637|IF4G1_HUMAN;sp|O43432|IF4G3_HUMAN	sp|Q04637|IF4G1_HUMAN	19;2	19;2	19;2	sp|Q04637|IF4G1_HUMAN Eukaryotic translation initiation factor 4 gamma 1 OS=Homo sapiens OX=9606 GN=EIF4G1 PE=1 SV=4	2	19	19	19	8	8	4	8	11	10	8	8	4	8	11	10	8	8	4	8	11	10	14.3	14.3	14.3	175.49	1599	1599;1585	0	161.93	5.5	6.2	2.1	5.7	9.1	7.5	205380000	30604000	35207000	5001700	43856000	51982000	38725000	9077500
sp|Q04760|LGUL_HUMAN	sp|Q04760|LGUL_HUMAN	2	2	2	sp|Q04760|LGUL_HUMAN Lactoylglutathione lyase OS=Homo sapiens OX=9606 GN=GLO1 PE=1 SV=4	1	2	2	2	0	0	0	1	1	0	0	0	0	1	1	0	0	0	0	1	1	0	10.3	10.3	10.3	20.777	184	184	0	13.725	0	0	0	4.9	5.4	0	8137800	0	0	0	5842400	2295500	0	0
sp|Q04837|SSBP_HUMAN	sp|Q04837|SSBP_HUMAN	1	1	1	sp|Q04837|SSBP_HUMAN Single-stranded DNA-binding protein, mitochondrial OS=Homo sapiens OX=9606 GN=SSBP1 PE=1 SV=1	1	1	1	1	0	0	0	1	1	0	0	0	0	1	1	0	0	0	0	1	1	0	10.1	10.1	10.1	17.259	148	148	0	21.548	0	0	0	10.1	10.1	0	7991800	0	0	0	5262400	2729400	0	0
sp|Q05519|SRS11_HUMAN	sp|Q05519|SRS11_HUMAN	4	4	4	sp|Q05519|SRS11_HUMAN Serine/arginine-rich splicing factor 11 OS=Homo sapiens OX=9606 GN=SRSF11 PE=1 SV=1	1	4	4	4	2	1	1	1	1	1	2	1	1	1	1	1	2	1	1	1	1	1	12.4	12.4	12.4	53.542	484	484	0	23.837	6	1.7	1.7	2.9	3.5	3.5	25496000	7649400	1315400	1292800	5903700	5081200	4253300	0
sp|Q05639|EF1A2_HUMAN	sp|Q05639|EF1A2_HUMAN	11	11	3	sp|Q05639|EF1A2_HUMAN Elongation factor 1-alpha 2 OS=Homo sapiens OX=9606 GN=EEF1A2 PE=1 SV=1	1	11	11	3	7	7	4	7	10	7	7	7	4	7	10	7	2	2	1	2	3	2	26.6	26.6	9.3	50.47	463	463	0	86.444	18.4	18.4	12.3	19.9	24.4	19.4	1827300000	328010000	356980000	157210000	446990000	247010000	291050000	99538000
sp|Q05DH4|F16A1_HUMAN	sp|Q05DH4|F16A1_HUMAN	2	2	2	sp|Q05DH4|F16A1_HUMAN Protein FAM160A1 OS=Homo sapiens OX=9606 GN=FAM160A1 PE=2 SV=2	1	2	2	2	0	1	0	1	0	0	0	1	0	1	0	0	0	1	0	1	0	0	2.7	2.7	2.7	116.62	1040	1040	0	10.899	0	0.7	0	2	0	0	461580	0	461580	0	0	0	0	0
sp|Q06265|EXOS9_HUMAN	sp|Q06265|EXOS9_HUMAN	1	1	1	sp|Q06265|EXOS9_HUMAN Exosome complex component RRP45 OS=Homo sapiens OX=9606 GN=EXOSC9 PE=1 SV=3	1	1	1	1	1	0	1	0	0	0	1	0	1	0	0	0	1	0	1	0	0	0	2.3	2.3	2.3	48.948	439	439	0.0036799	6.4874	2.3	0	2.3	0	0	0	1291200	614900	0	676320	0	0	0	0
sp|Q06830|PRDX1_HUMAN	sp|Q06830|PRDX1_HUMAN	8	8	5	sp|Q06830|PRDX1_HUMAN Peroxiredoxin-1 OS=Homo sapiens OX=9606 GN=PRDX1 PE=1 SV=1	1	8	8	5	3	3	1	7	6	1	3	3	1	7	6	1	2	1	1	4	4	0	36.7	36.7	23.6	22.11	199	199	0	53.982	15.6	14.6	5	32.7	29.1	4	201880000	16582000	13579000	5955400	117270000	46233000	2260200	8258700
sp|Q07020|RL18_HUMAN	sp|Q07020|RL18_HUMAN	5	5	5	sp|Q07020|RL18_HUMAN 60S ribosomal protein L18 OS=Homo sapiens OX=9606 GN=RPL18 PE=1 SV=2	1	5	5	5	1	4	1	4	4	3	1	4	1	4	4	3	1	4	1	4	4	3	32.4	32.4	32.4	21.634	188	188	0	65.624	6.9	25	6.9	27.1	27.1	19.1	291880000	12964000	45132000	16789000	82818000	84444000	49733000	0
sp|Q07021|C1QBP_HUMAN	sp|Q07021|C1QBP_HUMAN	4	4	4	sp|Q07021|C1QBP_HUMAN Complement component 1 Q subcomponent-binding protein, mitochondrial OS=Homo sapiens OX=9606 GN=C1QBP PE=1 SV=1	1	4	4	4	0	4	1	3	3	2	0	4	1	3	3	2	0	4	1	3	3	2	16.7	16.7	16.7	31.362	282	282	0	63.33	0	16.7	3.9	12.1	15.6	5	532460000	0	368780000	2062700	119430000	33830000	8358700	0
sp|Q07157|ZO1_HUMAN	sp|Q07157|ZO1_HUMAN	2	2	2	sp|Q07157|ZO1_HUMAN Tight junction protein ZO-1 OS=Homo sapiens OX=9606 GN=TJP1 PE=1 SV=3	1	2	2	2	0	0	0	0	1	1	0	0	0	0	1	1	0	0	0	0	1	1	1.4	1.4	1.4	195.46	1748	1748	0	11.275	0	0	0	0	0.7	0.7	2752900	0	0	0	0	1710700	1042200	0
sp|Q07666|KHDR1_HUMAN;sp|Q5VWX1|KHDR2_HUMAN	sp|Q07666|KHDR1_HUMAN	3;1	3;1	2;0	sp|Q07666|KHDR1_HUMAN KH domain-containing, RNA-binding, signal transduction-associated protein 1 OS=Homo sapiens OX=9606 GN=KHDRBS1 PE=1 SV=1	2	3	3	2	1	0	0	2	2	1	1	0	0	2	2	1	1	0	0	2	1	1	8.4	8.4	6.3	48.227	443	443;349	0	21.338	3.2	0	0	6.3	5.2	3.2	51059000	7211900	0	0	20712000	21375000	1759700	0
sp|Q07955|SRSF1_HUMAN	sp|Q07955|SRSF1_HUMAN	4	4	4	sp|Q07955|SRSF1_HUMAN Serine/arginine-rich splicing factor 1 OS=Homo sapiens OX=9606 GN=SRSF1 PE=1 SV=2	1	4	4	4	3	0	1	3	4	3	3	0	1	3	4	3	3	0	1	3	4	3	21	21	21	27.744	248	248	0	27.849	11.7	0	3.6	11.7	21	11.7	73570000	10318000	0	1943100	23268000	25900000	12142000	4563600
sp|Q08170|SRSF4_HUMAN	sp|Q08170|SRSF4_HUMAN	4	3	2	sp|Q08170|SRSF4_HUMAN Serine/arginine-rich splicing factor 4 OS=Homo sapiens OX=9606 GN=SRSF4 PE=1 SV=2	1	4	3	2	2	1	2	1	1	2	1	1	1	1	1	1	0	0	0	1	1	0	7.5	5.7	3.2	56.678	494	494	0	45.88	4.3	2.4	4.3	3.2	2.6	4.3	23474000	3634500	2979600	5184800	1158000	884670	9632800	0
sp|Q08211|DHX9_HUMAN	sp|Q08211|DHX9_HUMAN	23	23	23	sp|Q08211|DHX9_HUMAN ATP-dependent RNA helicase A OS=Homo sapiens OX=9606 GN=DHX9 PE=1 SV=4	1	23	23	23	11	16	3	11	12	14	11	16	3	11	12	14	11	16	3	11	12	14	21.5	21.5	21.5	140.96	1270	1270	0	203.76	9.9	14.3	2.6	10.2	12.2	13.1	344710000	30145000	83951000	2431600	80723000	73967000	73496000	5526300
sp|Q08378|GOGA3_HUMAN	sp|Q08378|GOGA3_HUMAN	23	23	23	sp|Q08378|GOGA3_HUMAN Golgin subfamily A member 3 OS=Homo sapiens OX=9606 GN=GOLGA3 PE=1 SV=2	1	23	23	23	5	6	2	4	12	4	5	6	2	4	12	4	5	6	2	4	12	4	20.3	20.3	20.3	167.35	1498	1498	0	272.81	4	5.1	1.8	4.4	10.8	3.5	103870000	14354000	13917000	4483000	13052000	43271000	14797000	5739400
sp|Q08379|GOGA2_HUMAN	sp|Q08379|GOGA2_HUMAN	4	4	4	sp|Q08379|GOGA2_HUMAN Golgin subfamily A member 2 OS=Homo sapiens OX=9606 GN=GOLGA2 PE=1 SV=3	1	4	4	4	0	0	0	2	2	0	0	0	0	2	2	0	0	0	0	2	2	0	4.6	4.6	4.6	113.08	1002	1002	0	66.585	0	0	0	2.1	2.5	0	13433000	0	0	0	7953500	5479100	0	0
sp|Q08380|LG3BP_HUMAN	sp|Q08380|LG3BP_HUMAN	4	4	4	sp|Q08380|LG3BP_HUMAN Galectin-3-binding protein OS=Homo sapiens OX=9606 GN=LGALS3BP PE=1 SV=1	1	4	4	4	0	2	0	2	2	0	0	2	0	2	2	0	0	2	0	2	2	0	9.6	9.6	9.6	65.33	585	585	0	26.239	0	5.3	0	5	5.1	0	16904000	0	3137800	0	9175300	4590500	0	0
sp|Q08J23|NSUN2_HUMAN	sp|Q08J23|NSUN2_HUMAN	6	6	6	sp|Q08J23|NSUN2_HUMAN RNA cytosine C(5)-methyltransferase NSUN2 OS=Homo sapiens OX=9606 GN=NSUN2 PE=1 SV=2	1	6	6	6	0	2	0	4	3	0	0	2	0	4	3	0	0	2	0	4	3	0	10.6	10.6	10.6	86.47	767	767	0	37.942	0	2.6	0	8	5.9	0	20530000	0	1712900	0	12639000	6178400	0	0
sp|Q09028|RBBP4_HUMAN;sp|Q16576|RBBP7_HUMAN	sp|Q09028|RBBP4_HUMAN;sp|Q16576|RBBP7_HUMAN	8;5	8;5	8;5	sp|Q09028|RBBP4_HUMAN Histone-binding protein RBBP4 OS=Homo sapiens OX=9606 GN=RBBP4 PE=1 SV=3;sp|Q16576|RBBP7_HUMAN Histone-binding protein RBBP7 OS=Homo sapiens OX=9606 GN=RBBP7 PE=1 SV=1	2	8	8	8	1	5	1	4	5	4	1	5	1	4	5	4	1	5	1	4	5	4	22.8	22.8	22.8	47.655	425	425;425	0	66.369	1.9	14.8	1.9	14.6	16.2	13.2	136960000	3396500	17987000	2881300	47950000	36489000	28261000	0
sp|Q09161|NCBP1_HUMAN	sp|Q09161|NCBP1_HUMAN	3	3	3	sp|Q09161|NCBP1_HUMAN Nuclear cap-binding protein subunit 1 OS=Homo sapiens OX=9606 GN=NCBP1 PE=1 SV=1	1	3	3	3	2	1	1	0	2	1	2	1	1	0	2	1	2	1	1	0	2	1	5.3	5.3	5.3	91.838	790	790	0	21.471	2.7	1.4	1.3	0	4.1	1.3	18316000	7030700	1116000	3067900	0	4344600	2756700	0
sp|Q09666|AHNK_HUMAN	sp|Q09666|AHNK_HUMAN	2	2	2	sp|Q09666|AHNK_HUMAN Neuroblast differentiation-associated protein AHNAK OS=Homo sapiens OX=9606 GN=AHNAK PE=1 SV=2	1	2	2	2	0	2	0	0	0	0	0	2	0	0	0	0	0	2	0	0	0	0	0.5	0.5	0.5	629.09	5890	5890	0.0021978	10.704	0	0.5	0	0	0	0	0	0	0	0	0	0	0	0
sp|Q12789|TF3C1_HUMAN	sp|Q12789|TF3C1_HUMAN	5	5	5	sp|Q12789|TF3C1_HUMAN General transcription factor 3C polypeptide 1 OS=Homo sapiens OX=9606 GN=GTF3C1 PE=1 SV=4	1	5	5	5	1	2	0	2	1	0	1	2	0	2	1	0	1	2	0	2	1	0	2.9	2.9	2.9	238.87	2109	2109	0	32.034	0.5	1	0	1	0.9	0	9217600	394320	1722300	0	5261300	1839700	0	0
sp|Q12792|TWF1_HUMAN	sp|Q12792|TWF1_HUMAN	1	1	1	sp|Q12792|TWF1_HUMAN Twinfilin-1 OS=Homo sapiens OX=9606 GN=TWF1 PE=1 SV=3	1	1	1	1	0	0	0	1	1	0	0	0	0	1	1	0	0	0	0	1	1	0	3.7	3.7	3.7	40.282	350	350	0	11.494	0	0	0	3.7	3.7	0	3579900	0	0	0	2038100	1541700	0	0
sp|Q12797|ASPH_HUMAN	sp|Q12797|ASPH_HUMAN	2	2	2	sp|Q12797|ASPH_HUMAN Aspartyl/asparaginyl beta-hydroxylase OS=Homo sapiens OX=9606 GN=ASPH PE=1 SV=3	1	2	2	2	1	1	1	1	2	1	1	1	1	1	2	1	1	1	1	1	2	1	4.9	4.9	4.9	85.862	758	758	0	45.957	3.3	3.3	3.3	3.3	4.9	3.3	28678000	1860400	743490	305520	14968000	8815200	1984900	0
sp|Q12802|AKP13_HUMAN	sp|Q12802|AKP13_HUMAN	1	1	1	sp|Q12802|AKP13_HUMAN A-kinase anchor protein 13 OS=Homo sapiens OX=9606 GN=AKAP13 PE=1 SV=2	1	1	1	1	0	0	0	0	0	1	0	0	0	0	0	1	0	0	0	0	0	1	0.6	0.6	0.6	307.55	2813	2813	0	16.7	0	0	0	0	0	0.6	878620	0	0	0	0	0	878620	0
sp|Q12824|SNF5_HUMAN	sp|Q12824|SNF5_HUMAN	2	2	2	sp|Q12824|SNF5_HUMAN SWI/SNF-related matrix-associated actin-dependent regulator of chromatin subfamily B member 1 OS=Homo sapiens OX=9606 GN=SMARCB1 PE=1 SV=2	1	2	2	2	0	1	0	0	0	2	0	1	0	0	0	2	0	1	0	0	0	2	5.5	5.5	5.5	44.141	385	385	0	11.123	0	3.4	0	0	0	5.5	14519000	0	7756200	0	0	0	6763100	0
sp|Q12874|SF3A3_HUMAN	sp|Q12874|SF3A3_HUMAN	7	7	7	sp|Q12874|SF3A3_HUMAN Splicing factor 3A subunit 3 OS=Homo sapiens OX=9606 GN=SF3A3 PE=1 SV=1	1	7	7	7	1	3	2	5	5	2	1	3	2	5	5	2	1	3	2	5	5	2	14.4	14.4	14.4	58.848	501	501	0	58.815	1.8	8	4.2	12.6	12.6	4.2	85047000	2442400	11821000	2365700	38394000	22808000	7216400	0
sp|Q12905|ILF2_HUMAN	sp|Q12905|ILF2_HUMAN	9	9	9	sp|Q12905|ILF2_HUMAN Interleukin enhancer-binding factor 2 OS=Homo sapiens OX=9606 GN=ILF2 PE=1 SV=2	1	9	9	9	4	4	1	6	5	6	4	4	1	6	5	6	4	4	1	6	5	6	30.3	30.3	30.3	43.062	390	390	0	92.468	14.4	13.6	3.1	20.5	19.7	18.7	220670000	26161000	34095000	9862900	51054000	45913000	53585000	10003000
sp|Q12906|ILF3_HUMAN	sp|Q12906|ILF3_HUMAN	13	13	12	sp|Q12906|ILF3_HUMAN Interleukin enhancer-binding factor 3 OS=Homo sapiens OX=9606 GN=ILF3 PE=1 SV=3	1	13	13	12	1	7	1	8	6	6	1	7	1	8	6	6	1	7	1	7	6	5	19	19	17.4	95.337	894	894	0	120.62	1.3	10	1.2	12.9	9.6	8.4	141540000	5194300	24635000	4209500	53761000	27448000	26292000	0
sp|Q12912|IRAG2_HUMAN	sp|Q12912|IRAG2_HUMAN	1	1	1	sp|Q12912|IRAG2_HUMAN Inositol 1,4,5-triphosphate receptor associated 2 OS=Homo sapiens OX=9606 GN=IRAG2 PE=1 SV=3	1	1	1	1	0	1	0	0	0	0	0	1	0	0	0	0	0	1	0	0	0	0	1.4	1.4	1.4	62.121	555	555	0.0052402	6.0533	0	1.4	0	0	0	0	320420000	0	320420000	0	0	0	0	0
sp|Q12931|TRAP1_HUMAN	sp|Q12931|TRAP1_HUMAN	5	5	5	sp|Q12931|TRAP1_HUMAN Heat shock protein 75 kDa, mitochondrial OS=Homo sapiens OX=9606 GN=TRAP1 PE=1 SV=3	1	5	5	5	0	0	0	5	0	0	0	0	0	5	0	0	0	0	0	5	0	0	9.7	9.7	9.7	80.109	704	704	0	64.506	0	0	0	9.7	0	0	15202000	0	0	0	15202000	0	0	0
sp|Q13011|ECH1_HUMAN	sp|Q13011|ECH1_HUMAN	1	1	1	sp|Q13011|ECH1_HUMAN Delta(3,5)-Delta(2,4)-dienoyl-CoA isomerase, mitochondrial OS=Homo sapiens OX=9606 GN=ECH1 PE=1 SV=2	1	1	1	1	0	0	0	1	1	0	0	0	0	1	1	0	0	0	0	1	1	0	4.9	4.9	4.9	35.816	328	328	0	16.122	0	0	0	4.9	4.9	0	6808200	0	0	0	4571000	2237200	0	0
sp|Q13045|FLII_HUMAN	sp|Q13045|FLII_HUMAN	4	4	4	sp|Q13045|FLII_HUMAN Protein flightless-1 homolog OS=Homo sapiens OX=9606 GN=FLII PE=1 SV=2	1	4	4	4	0	1	0	1	2	2	0	1	0	1	2	2	0	1	0	1	2	2	3	3	3	144.75	1269	1269	0	25.836	0	0.8	0	0.8	1.7	1.3	6939400	0	573890	0	1421700	3737900	1205900	0
sp|Q13144|EI2BE_HUMAN	sp|Q13144|EI2BE_HUMAN	1	1	1	sp|Q13144|EI2BE_HUMAN Translation initiation factor eIF-2B subunit epsilon OS=Homo sapiens OX=9606 GN=EIF2B5 PE=1 SV=3	1	1	1	1	0	0	0	0	1	0	0	0	0	0	1	0	0	0	0	0	1	0	1.4	1.4	1.4	80.379	721	721	0.0029042	6.976	0	0	0	0	1.4	0	366710	0	0	0	0	366710	0	0
sp|Q13148|TADBP_HUMAN	sp|Q13148|TADBP_HUMAN	2	2	2	sp|Q13148|TADBP_HUMAN TAR DNA-binding protein 43 OS=Homo sapiens OX=9606 GN=TARDBP PE=1 SV=1	1	2	2	2	1	0	0	2	0	0	1	0	0	2	0	0	1	0	0	2	0	0	5.1	5.1	5.1	44.739	414	414	0	14.641	2.2	0	0	5.1	0	0	12449000	1862600	0	0	10586000	0	0	0
sp|Q13151|ROA0_HUMAN	sp|Q13151|ROA0_HUMAN	6	6	6	sp|Q13151|ROA0_HUMAN Heterogeneous nuclear ribonucleoprotein A0 OS=Homo sapiens OX=9606 GN=HNRNPA0 PE=1 SV=1	1	6	6	6	2	4	1	5	5	4	2	4	1	5	5	4	2	4	1	5	5	4	27.2	27.2	27.2	30.84	305	305	0	77.596	9.5	21	4.3	22.3	25.9	21	319600000	18057000	37134000	0	130500000	109180000	24735000	11671000
sp|Q13155|AIMP2_HUMAN	sp|Q13155|AIMP2_HUMAN	2	2	2	sp|Q13155|AIMP2_HUMAN Aminoacyl tRNA synthase complex-interacting multifunctional protein 2 OS=Homo sapiens OX=9606 GN=AIMP2 PE=1 SV=2	1	2	2	2	0	1	1	1	0	1	0	1	1	1	0	1	0	1	1	1	0	1	6.6	6.6	6.6	35.348	320	320	0	13.5	0	2.8	2.8	3.8	0	2.8	4016500	0	1037300	0	2115400	0	863760	0
sp|Q13162|PRDX4_HUMAN	sp|Q13162|PRDX4_HUMAN	5	3	3	sp|Q13162|PRDX4_HUMAN Peroxiredoxin-4 OS=Homo sapiens OX=9606 GN=PRDX4 PE=1 SV=1	1	5	3	3	0	4	0	5	3	2	0	3	0	3	2	1	0	3	0	3	2	1	19.6	14	14	30.54	271	271	0	22.982	0	17	0	19.6	12.9	7.7	48535000	0	18761000	0	16581000	10896000	2296800	0
sp|Q13185|CBX3_HUMAN	sp|Q13185|CBX3_HUMAN	1	1	1	sp|Q13185|CBX3_HUMAN Chromobox protein homolog 3 OS=Homo sapiens OX=9606 GN=CBX3 PE=1 SV=4	1	1	1	1	0	0	0	0	1	0	0	0	0	0	1	0	0	0	0	0	1	0	7.7	7.7	7.7	20.811	183	183	0.0029557	7.2801	0	0	0	0	7.7	0	3922300	0	0	0	0	3922300	0	0
sp|Q13200|PSMD2_HUMAN	sp|Q13200|PSMD2_HUMAN	11	11	11	sp|Q13200|PSMD2_HUMAN 26S proteasome non-ATPase regulatory subunit 2 OS=Homo sapiens OX=9606 GN=PSMD2 PE=1 SV=3	1	11	11	11	2	2	1	5	11	1	2	2	1	5	11	1	2	2	1	5	11	1	16.3	16.3	16.3	100.2	908	908	0	80.409	3.2	3.2	1.3	8	16.3	1.3	103330000	4504100	10382000	3489900	33298000	47463000	4191300	0
sp|Q13243|SRSF5_HUMAN	sp|Q13243|SRSF5_HUMAN	6	6	5	sp|Q13243|SRSF5_HUMAN Serine/arginine-rich splicing factor 5 OS=Homo sapiens OX=9606 GN=SRSF5 PE=1 SV=1	1	6	6	5	1	3	1	3	1	2	1	3	1	3	1	2	0	3	0	3	1	1	25	25	21.7	31.263	272	272	0	46.882	3.3	11.8	3.3	12.1	5.5	8.5	96859000	20238000	7312700	24201000	13942000	2306000	28860000	0
sp|Q13247|SRSF6_HUMAN	sp|Q13247|SRSF6_HUMAN	3	1	1	sp|Q13247|SRSF6_HUMAN Serine/arginine-rich splicing factor 6 OS=Homo sapiens OX=9606 GN=SRSF6 PE=1 SV=2	1	3	1	1	2	2	2	1	1	3	0	1	0	1	1	1	0	1	0	1	1	1	8.7	2.6	2.6	39.586	344	344	0.0030181	7.6394	6.1	6.1	6.1	2.6	2.6	8.7	16582000	0	1957800	0	6449800	6055900	2118100	0
sp|Q13263|TIF1B_HUMAN	sp|Q13263|TIF1B_HUMAN	20	20	20	sp|Q13263|TIF1B_HUMAN Transcription intermediary factor 1-beta OS=Homo sapiens OX=9606 GN=TRIM28 PE=1 SV=5	1	20	20	20	8	11	5	16	19	9	8	11	5	16	19	9	8	11	5	16	19	9	38.8	38.8	38.8	88.549	835	835	0	186.46	12	21.7	6.2	33.5	38.2	16.2	672860000	24203000	102370000	10569000	263580000	205530000	66616000	5361000
sp|Q13283|G3BP1_HUMAN	sp|Q13283|G3BP1_HUMAN	4	4	3	sp|Q13283|G3BP1_HUMAN Ras GTPase-activating protein-binding protein 1 OS=Homo sapiens OX=9606 GN=G3BP1 PE=1 SV=1	1	4	4	3	0	0	0	1	3	0	0	0	0	1	3	0	0	0	0	1	2	0	12	12	9.4	52.164	466	466	0	29.318	0	0	0	2.8	9.2	0	9414400	0	0	0	2557700	6856600	0	0
sp|Q13330|MTA1_HUMAN;sp|Q9BTC8|MTA3_HUMAN	sp|Q13330|MTA1_HUMAN	5;2	5;2	4;1	sp|Q13330|MTA1_HUMAN Metastasis-associated protein MTA1 OS=Homo sapiens OX=9606 GN=MTA1 PE=1 SV=2	2	5	5	4	0	1	0	0	2	3	0	1	0	0	2	3	0	1	0	0	1	3	9.5	9.5	8.1	80.785	715	715;594	0	46.077	0	1.7	0	0	3.9	5.6	9521500	0	1118600	0	0	2852000	5550900	0
sp|Q13347|EIF3I_HUMAN	sp|Q13347|EIF3I_HUMAN	11	11	11	sp|Q13347|EIF3I_HUMAN Eukaryotic translation initiation factor 3 subunit I OS=Homo sapiens OX=9606 GN=EIF3I PE=1 SV=1	1	11	11	11	8	9	4	4	6	8	8	9	4	4	6	8	8	9	4	4	6	8	46.8	46.8	46.8	36.501	325	325	0	110.9	28.9	32	15.7	14.8	30.2	36.9	787610000	216630000	227400000	66971000	41624000	63717000	171270000	42151000
sp|Q13363|CTBP1_HUMAN	sp|Q13363|CTBP1_HUMAN	1	1	1	sp|Q13363|CTBP1_HUMAN C-terminal-binding protein 1 OS=Homo sapiens OX=9606 GN=CTBP1 PE=1 SV=2	1	1	1	1	0	0	0	1	0	0	0	0	0	1	0	0	0	0	0	1	0	0	4.1	4.1	4.1	47.535	440	440	0.0044803	6.2127	0	0	0	4.1	0	0	1655300	0	0	0	1655300	0	0	0
sp|Q13367|AP3B2_HUMAN	sp|Q13367|AP3B2_HUMAN	1	1	1	sp|Q13367|AP3B2_HUMAN AP-3 complex subunit beta-2 OS=Homo sapiens OX=9606 GN=AP3B2 PE=1 SV=2	1	1	1	1	0	1	0	0	1	0	0	1	0	0	1	0	0	1	0	0	1	0	1.4	1.4	1.4	119.06	1082	1082	0	11.711	0	1.4	0	0	1.4	0	2791900	0	1786900	0	0	1005000	0	0
sp|Q13404|UB2V1_HUMAN;sp|Q15819|UB2V2_HUMAN	sp|Q13404|UB2V1_HUMAN;sp|Q15819|UB2V2_HUMAN	2;1	2;1	2;1	sp|Q13404|UB2V1_HUMAN Ubiquitin-conjugating enzyme E2 variant 1 OS=Homo sapiens OX=9606 GN=UBE2V1 PE=1 SV=2;sp|Q15819|UB2V2_HUMAN Ubiquitin-conjugating enzyme E2 variant 2 OS=Homo sapiens OX=9606 GN=UBE2V2 PE=1 SV=4	2	2	2	2	0	0	1	1	0	0	0	0	1	1	0	0	0	0	1	1	0	0	13.6	13.6	13.6	16.495	147	147;145	0	14.089	0	0	6.8	6.8	0	0	9695500	0	0	3523800	6171800	0	0	0
sp|Q13405|RM49_HUMAN	sp|Q13405|RM49_HUMAN	3	3	3	sp|Q13405|RM49_HUMAN 39S ribosomal protein L49, mitochondrial OS=Homo sapiens OX=9606 GN=MRPL49 PE=1 SV=1	1	3	3	3	0	0	0	2	2	0	0	0	0	2	2	0	0	0	0	2	2	0	22.9	22.9	22.9	19.198	166	166	0	29.718	0	0	0	16.3	15.1	0	14828000	0	0	0	7290400	7537700	0	0
sp|Q13409|DC1I2_HUMAN	sp|Q13409|DC1I2_HUMAN	4	4	4	sp|Q13409|DC1I2_HUMAN Cytoplasmic dynein 1 intermediate chain 2 OS=Homo sapiens OX=9606 GN=DYNC1I2 PE=1 SV=3	1	4	4	4	0	1	0	3	1	0	0	1	0	3	1	0	0	1	0	3	1	0	8.5	8.5	8.5	71.456	638	638	0	35.841	0	1.4	0	7.1	2.2	0	25201000	0	2325500	0	19160000	3715500	0	0
sp|Q13428|TCOF_HUMAN	sp|Q13428|TCOF_HUMAN	9	9	9	sp|Q13428|TCOF_HUMAN Treacle protein OS=Homo sapiens OX=9606 GN=TCOF1 PE=1 SV=3	1	9	9	9	1	0	1	4	4	4	1	0	1	4	4	4	1	0	1	4	4	4	7.5	7.5	7.5	152.1	1488	1488	0	62.821	0.9	0	0.7	3.2	3.6	2.9	38674000	99001	0	1023000	20155000	12425000	4972200	0
sp|Q13435|SF3B2_HUMAN	sp|Q13435|SF3B2_HUMAN	23	23	23	sp|Q13435|SF3B2_HUMAN Splicing factor 3B subunit 2 OS=Homo sapiens OX=9606 GN=SF3B2 PE=1 SV=2	1	23	23	23	8	11	6	14	14	8	8	11	6	14	14	8	8	11	6	14	14	8	32.7	32.7	32.7	100.23	895	895	0	216.07	9.8	13.9	7.2	21.6	24.8	10.2	512730000	42803000	60634000	33089000	156770000	173560000	45875000	11483000
sp|Q13442|HAP28_HUMAN	sp|Q13442|HAP28_HUMAN	3	3	3	sp|Q13442|HAP28_HUMAN 28 kDa heat- and acid-stable phosphoprotein OS=Homo sapiens OX=9606 GN=PDAP1 PE=1 SV=1	1	3	3	3	0	0	0	3	2	0	0	0	0	3	2	0	0	0	0	3	2	0	17.7	17.7	17.7	20.63	181	181	0	18.63	0	0	0	17.7	17.7	0	13461000	0	0	0	8404900	5056500	0	0
sp|Q13464|ROCK1_HUMAN;sp|O75116|ROCK2_HUMAN	sp|Q13464|ROCK1_HUMAN	25;2	25;2	25;2	sp|Q13464|ROCK1_HUMAN Rho-associated protein kinase 1 OS=Homo sapiens OX=9606 GN=ROCK1 PE=1 SV=1	2	25	25	25	5	16	3	3	6	13	5	16	3	3	6	13	5	16	3	3	6	13	18.9	18.9	18.9	158.17	1354	1354;1388	0	183.1	3.8	11.7	2.3	3	5.2	9.2	178940000	24186000	67100000	8917300	10895000	12615000	55230000	7788400
sp|Q13509|TBB3_HUMAN	sp|Q13509|TBB3_HUMAN	11	1	1	sp|Q13509|TBB3_HUMAN Tubulin beta-3 chain OS=Homo sapiens OX=9606 GN=TUBB3 PE=1 SV=2	1	11	1	1	7	9	1	10	9	8	0	1	0	0	0	0	0	1	0	0	0	0	27.3	3.8	3.8	50.432	450	450	0	16.703	19.8	26.9	2.2	23.6	21.3	23.1	1829200	0	1829200	0	0	0	0	0
sp|Q13547|HDAC1_HUMAN	sp|Q13547|HDAC1_HUMAN	8	8	4	sp|Q13547|HDAC1_HUMAN Histone deacetylase 1 OS=Homo sapiens OX=9606 GN=HDAC1 PE=1 SV=1	1	8	8	4	3	4	1	3	6	5	3	4	1	3	6	5	2	3	0	2	2	3	20.5	20.5	11.2	55.102	482	482	0	55.866	8.3	12.2	2.5	10.2	17	12.7	123540000	8274300	29497000	1473200	22107000	35734000	26458000	3993300
sp|Q13561|DCTN2_HUMAN	sp|Q13561|DCTN2_HUMAN	4	4	4	sp|Q13561|DCTN2_HUMAN Dynactin subunit 2 OS=Homo sapiens OX=9606 GN=DCTN2 PE=1 SV=4	1	4	4	4	1	0	0	2	3	0	1	0	0	2	3	0	1	0	0	2	3	0	15.5	15.5	15.5	44.23	401	401	0	39.137	3.5	0	0	7.5	12	0	14250000	1407100	0	0	7439900	5402700	0	0
sp|Q13576|IQGA2_HUMAN;sp|Q86VI3|IQGA3_HUMAN	sp|Q13576|IQGA2_HUMAN	8;1	8;1	7;0	sp|Q13576|IQGA2_HUMAN Ras GTPase-activating-like protein IQGAP2 OS=Homo sapiens OX=9606 GN=IQGAP2 PE=1 SV=4	2	8	8	7	1	2	0	4	0	4	1	2	0	4	0	4	1	2	0	4	0	3	6.5	6.5	6	180.58	1575	1575;1631	0	57.84	0.8	1.7	0	3.4	0	3	24840000	0	3201900	0	15993000	0	5644900	0
sp|Q13630|FCL_HUMAN	sp|Q13630|FCL_HUMAN	1	1	1	sp|Q13630|FCL_HUMAN GDP-L-fucose synthase OS=Homo sapiens OX=9606 GN=GFUS PE=1 SV=1	1	1	1	1	0	0	0	1	0	0	0	0	0	1	0	0	0	0	0	1	0	0	3.4	3.4	3.4	35.892	321	321	0.0028517	6.8509	0	0	0	3.4	0	0	1644500	0	0	0	1644500	0	0	0
sp|Q13724|MOGS_HUMAN	sp|Q13724|MOGS_HUMAN	2	2	2	sp|Q13724|MOGS_HUMAN Mannosyl-oligosaccharide glucosidase OS=Homo sapiens OX=9606 GN=MOGS PE=1 SV=5	1	2	2	2	0	0	0	2	1	0	0	0	0	2	1	0	0	0	0	2	1	0	3.6	3.6	3.6	91.916	837	837	0	15.028	0	0	0	3.6	1.4	0	7343600	0	0	0	6609700	733880	0	0
sp|Q13797|ITA9_HUMAN	sp|Q13797|ITA9_HUMAN	1	1	1	sp|Q13797|ITA9_HUMAN Integrin alpha-9 OS=Homo sapiens OX=9606 GN=ITGA9 PE=1 SV=2	1	1	1	1	0	0	0	0	1	0	0	0	0	0	1	0	0	0	0	0	1	0	1.2	1.2	1.2	114.49	1035	1035	0.0045455	6.3678	0	0	0	0	1.2	0	0	0	0	0	0	0	0	0
sp|Q13813|SPTN1_HUMAN	sp|Q13813|SPTN1_HUMAN	128	128	128	sp|Q13813|SPTN1_HUMAN Spectrin alpha chain, non-erythrocytic 1 OS=Homo sapiens OX=9606 GN=SPTAN1 PE=1 SV=3	1	128	128	128	73	82	38	94	104	84	73	82	38	94	104	84	73	82	38	94	104	84	58.7	58.7	58.7	284.54	2472	2472	0	323.31	36.8	41.4	21.6	47.7	49.6	43.1	6973500000	1150600000	1068600000	343270000	1472600000	1803100000	1135500000	52478000
sp|Q14008|CKAP5_HUMAN	sp|Q14008|CKAP5_HUMAN	45	45	45	sp|Q14008|CKAP5_HUMAN Cytoskeleton-associated protein 5 OS=Homo sapiens OX=9606 GN=CKAP5 PE=1 SV=3	1	45	45	45	14	23	7	20	30	20	14	23	7	20	30	20	14	23	7	20	30	20	26.1	26.1	26.1	225.49	2032	2032	0	323.31	8.2	14.4	3.8	12.7	18.5	11.2	601050000	53138000	121460000	15609000	128300000	177520000	105010000	6125200
sp|Q14011|CIRBP_HUMAN	sp|Q14011|CIRBP_HUMAN	1	1	1	sp|Q14011|CIRBP_HUMAN Cold-inducible RNA-binding protein OS=Homo sapiens OX=9606 GN=CIRBP PE=1 SV=1	1	1	1	1	0	0	0	1	1	0	0	0	0	1	1	0	0	0	0	1	1	0	6.4	6.4	6.4	18.648	172	172	0	12.268	0	0	0	6.4	6.4	0	6852300	0	0	0	3551200	3301200	0	0
sp|Q14061|COX17_HUMAN	sp|Q14061|COX17_HUMAN	1	1	1	sp|Q14061|COX17_HUMAN Cytochrome c oxidase copper chaperone OS=Homo sapiens OX=9606 GN=COX17 PE=1 SV=2	1	1	1	1	0	0	0	1	1	1	0	0	0	1	1	1	0	0	0	1	1	1	25.4	25.4	25.4	6.9151	63	63	0	12.011	0	0	0	25.4	25.4	25.4	29373000	0	0	0	18777000	8320500	2275000	0
sp|Q14103|HNRPD_HUMAN	sp|Q14103|HNRPD_HUMAN	11	11	10	sp|Q14103|HNRPD_HUMAN Heterogeneous nuclear ribonucleoprotein D0 OS=Homo sapiens OX=9606 GN=HNRNPD PE=1 SV=1	1	11	11	10	2	2	2	8	6	3	2	2	2	8	6	3	1	1	1	8	5	2	30.1	30.1	27.9	38.434	355	355	0	104.39	6.2	6.2	6.2	25.6	20.3	8.5	287490000	24928000	18160000	18430000	104040000	84142000	37789000	22657000
sp|Q14108|SCRB2_HUMAN	sp|Q14108|SCRB2_HUMAN	7	7	7	sp|Q14108|SCRB2_HUMAN Lysosome membrane protein 2 OS=Homo sapiens OX=9606 GN=SCARB2 PE=1 SV=2	1	7	7	7	0	0	0	7	2	0	0	0	0	7	2	0	0	0	0	7	2	0	21.3	21.3	21.3	54.29	478	478	0	52.695	0	0	0	21.3	4.2	0	127070000	0	0	0	112090000	14985000	0	0
sp|Q14152|EIF3A_HUMAN	sp|Q14152|EIF3A_HUMAN	45	45	45	sp|Q14152|EIF3A_HUMAN Eukaryotic translation initiation factor 3 subunit A OS=Homo sapiens OX=9606 GN=EIF3A PE=1 SV=1	1	45	45	45	33	38	23	22	24	37	33	38	23	22	24	37	33	38	23	22	24	37	38.4	38.4	38.4	166.57	1382	1382	0	323.31	25.8	31	18.5	20	21.2	29.9	2025400000	389580000	543180000	128480000	196500000	173570000	594120000	38869000
sp|Q14165|MLEC_HUMAN	sp|Q14165|MLEC_HUMAN	2	2	2	sp|Q14165|MLEC_HUMAN Malectin OS=Homo sapiens OX=9606 GN=MLEC PE=1 SV=1	1	2	2	2	0	0	0	2	1	0	0	0	0	2	1	0	0	0	0	2	1	0	8.6	8.6	8.6	32.233	292	292	0	37.086	0	0	0	8.6	6.2	0	16375000	0	0	0	10929000	5446000	0	0
sp|Q14203|DCTN1_HUMAN	sp|Q14203|DCTN1_HUMAN	2	2	1	sp|Q14203|DCTN1_HUMAN Dynactin subunit 1 OS=Homo sapiens OX=9606 GN=DCTN1 PE=1 SV=3	1	2	2	1	0	0	0	0	1	0	0	0	0	0	1	0	0	0	0	0	1	0	1.7	1.7	0.8	141.69	1278	1278	0.0032859	10.51	0	0	0	0	0.8	0	2048500	0	0	0	0	2048500	0	0
sp|Q14204|DYHC1_HUMAN	sp|Q14204|DYHC1_HUMAN	22	22	22	sp|Q14204|DYHC1_HUMAN Cytoplasmic dynein 1 heavy chain 1 OS=Homo sapiens OX=9606 GN=DYNC1H1 PE=1 SV=5	1	22	22	22	0	4	0	15	10	1	0	4	0	15	10	1	0	4	0	15	10	1	7	7	7	532.4	4646	4646	0	155.12	0	0.9	0	5	3	0.3	114650000	0	4579300	0	81060000	27275000	1736800	0
sp|Q14232|EI2BA_HUMAN	sp|Q14232|EI2BA_HUMAN	2	2	2	sp|Q14232|EI2BA_HUMAN Translation initiation factor eIF-2B subunit alpha OS=Homo sapiens OX=9606 GN=EIF2B1 PE=1 SV=1	1	2	2	2	0	0	0	1	1	1	0	0	0	1	1	1	0	0	0	1	1	1	6.9	6.9	6.9	33.712	305	305	0	12.745	0	0	0	3.6	3.6	3.3	5382500	0	0	0	0	1021400	4361100	0
sp|Q14240|IF4A2_HUMAN	sp|Q14240|IF4A2_HUMAN	8	2	2	sp|Q14240|IF4A2_HUMAN Eukaryotic initiation factor 4A-II OS=Homo sapiens OX=9606 GN=EIF4A2 PE=1 SV=2	1	8	2	2	2	7	0	5	6	3	0	2	0	2	1	1	0	2	0	2	1	1	24.1	7.1	7.1	46.402	407	407	0	12.952	5.4	20.9	0	17	18.7	9.1	37407000	0	10444000	0	14619000	4048600	8295200	0
sp|Q14244|MAP7_HUMAN	sp|Q14244|MAP7_HUMAN	2	2	2	sp|Q14244|MAP7_HUMAN Ensconsin OS=Homo sapiens OX=9606 GN=MAP7 PE=1 SV=1	1	2	2	2	0	0	0	1	2	0	0	0	0	1	2	0	0	0	0	1	2	0	2.7	2.7	2.7	84.051	749	749	0	13.267	0	0	0	1.2	2.7	0	6618100	0	0	0	2885100	3733000	0	0
sp|Q14247|SRC8_HUMAN	sp|Q14247|SRC8_HUMAN	3	3	3	sp|Q14247|SRC8_HUMAN Src substrate cortactin OS=Homo sapiens OX=9606 GN=CTTN PE=1 SV=2	1	3	3	3	0	0	2	0	2	0	0	0	2	0	2	0	0	0	2	0	2	0	10	10	10	61.585	550	550	0	32.309	0	0	4.2	0	8.7	0	12459000	0	0	4644700	0	7814600	0	0
sp|Q14257|RCN2_HUMAN	sp|Q14257|RCN2_HUMAN	3	3	3	sp|Q14257|RCN2_HUMAN Reticulocalbin-2 OS=Homo sapiens OX=9606 GN=RCN2 PE=1 SV=1	1	3	3	3	0	0	0	3	3	0	0	0	0	3	3	0	0	0	0	3	3	0	16.1	16.1	16.1	36.876	317	317	0	33.646	0	0	0	16.1	16.1	0	38729000	0	0	0	19687000	19042000	0	0
sp|Q14318|FKBP8_HUMAN	sp|Q14318|FKBP8_HUMAN	2	2	2	sp|Q14318|FKBP8_HUMAN Peptidyl-prolyl cis-trans isomerase FKBP8 OS=Homo sapiens OX=9606 GN=FKBP8 PE=1 SV=2	1	2	2	2	0	0	0	2	0	0	0	0	0	2	0	0	0	0	0	2	0	0	7.8	7.8	7.8	44.561	412	412	0	23.154	0	0	0	7.8	0	0	7202200	0	0	0	7202200	0	0	0
sp|Q14444|CAPR1_HUMAN	sp|Q14444|CAPR1_HUMAN	4	4	4	sp|Q14444|CAPR1_HUMAN Caprin-1 OS=Homo sapiens OX=9606 GN=CAPRIN1 PE=1 SV=2	1	4	4	4	0	0	0	1	3	0	0	0	0	1	3	0	0	0	0	1	3	0	11.8	11.8	11.8	78.365	709	709	0	30.182	0	0	0	1.7	10.2	0	15156000	0	0	0	3556800	11599000	0	0
sp|Q14498|RBM39_HUMAN;sp|Q86U06|RBM23_HUMAN	sp|Q14498|RBM39_HUMAN	10;1	10;1	10;1	sp|Q14498|RBM39_HUMAN RNA-binding protein 39 OS=Homo sapiens OX=9606 GN=RBM39 PE=1 SV=2	2	10	10	10	4	4	5	6	7	4	4	4	5	6	7	4	4	4	5	6	7	4	24.7	24.7	24.7	59.379	530	530;439	0	89.486	7.9	7.9	10.9	14.5	16.6	7.9	86285000	12568000	12860000	7988300	25525000	13661000	13682000	5122900
sp|Q14558|KPRA_HUMAN	sp|Q14558|KPRA_HUMAN	7	6	6	sp|Q14558|KPRA_HUMAN Phosphoribosyl pyrophosphate synthase-associated protein 1 OS=Homo sapiens OX=9606 GN=PRPSAP1 PE=1 SV=2	1	7	6	6	1	6	0	0	0	5	1	5	0	0	0	4	1	5	0	0	0	4	27.2	23.3	23.3	39.393	356	356	0	50.253	3.4	21.1	0	0	0	21.6	43495000	2548100	21423000	0	0	0	19524000	0
sp|Q14566|MCM6_HUMAN	sp|Q14566|MCM6_HUMAN	1	1	1	sp|Q14566|MCM6_HUMAN DNA replication licensing factor MCM6 OS=Homo sapiens OX=9606 GN=MCM6 PE=1 SV=1	1	1	1	1	0	0	0	1	1	0	0	0	0	1	1	0	0	0	0	1	1	0	1.6	1.6	1.6	92.888	821	821	0.0045249	6.3219	0	0	0	1.6	1.6	0	7845000	0	0	0	4468500	3376600	0	0
sp|Q14681|KCTD2_HUMAN	sp|Q14681|KCTD2_HUMAN	1	1	1	sp|Q14681|KCTD2_HUMAN BTB/POZ domain-containing protein KCTD2 OS=Homo sapiens OX=9606 GN=KCTD2 PE=1 SV=3	1	1	1	1	1	1	0	0	0	1	1	1	0	0	0	1	1	1	0	0	0	1	6.8	6.8	6.8	28.527	263	263	0.0031746	8.91	6.8	6.8	0	0	0	6.8	25992000	10497000	6250100	0	0	0	9245500	0
sp|Q14683|SMC1A_HUMAN	sp|Q14683|SMC1A_HUMAN	1	1	1	sp|Q14683|SMC1A_HUMAN Structural maintenance of chromosomes protein 1A OS=Homo sapiens OX=9606 GN=SMC1A PE=1 SV=2	1	1	1	1	0	0	0	0	0	1	0	0	0	0	0	1	0	0	0	0	0	1	0.8	0.8	0.8	143.23	1233	1233	0.0032715	9.8934	0	0	0	0	0	0.8	2908200	0	0	0	0	0	2908200	0
sp|Q14690|RRP5_HUMAN	sp|Q14690|RRP5_HUMAN	1	1	1	sp|Q14690|RRP5_HUMAN Protein RRP5 homolog OS=Homo sapiens OX=9606 GN=PDCD11 PE=1 SV=3	1	1	1	1	1	0	0	0	0	1	1	0	0	0	0	1	1	0	0	0	0	1	0.6	0.6	0.6	208.7	1871	1871	0.0085324	5.925	0.6	0	0	0	0	0.6	15622000	9179400	0	0	0	0	6442200	0
sp|Q14697|GANAB_HUMAN	sp|Q14697|GANAB_HUMAN	10	10	10	sp|Q14697|GANAB_HUMAN Neutral alpha-glucosidase AB OS=Homo sapiens OX=9606 GN=GANAB PE=1 SV=3	1	10	10	10	0	0	0	9	6	0	0	0	0	9	6	0	0	0	0	9	6	0	14.2	14.2	14.2	106.87	944	944	0	107.61	0	0	0	12.4	10.6	0	83633000	0	0	0	57788000	25845000	0	0
sp|Q14746|COG2_HUMAN	sp|Q14746|COG2_HUMAN	2	2	2	sp|Q14746|COG2_HUMAN Conserved oligomeric Golgi complex subunit 2 OS=Homo sapiens OX=9606 GN=COG2 PE=1 SV=1	1	2	2	2	0	0	0	1	1	0	0	0	0	1	1	0	0	0	0	1	1	0	3.5	3.5	3.5	83.207	738	738	0	14.578	0	0	0	1.8	1.8	0	750430	0	0	0	166490	583940	0	0
sp|Q14766|LTBP1_HUMAN	sp|Q14766|LTBP1_HUMAN	2	2	2	sp|Q14766|LTBP1_HUMAN Latent-transforming growth factor beta-binding protein 1 OS=Homo sapiens OX=9606 GN=LTBP1 PE=1 SV=4	1	2	2	2	2	0	0	0	0	1	2	0	0	0	0	1	2	0	0	0	0	1	1.9	1.9	1.9	186.79	1721	1721	0	20.102	1.9	0	0	0	0	0.8	705020	0	0	0	0	0	705020	0
sp|Q14839|CHD4_HUMAN;sp|Q8TDI0|CHD5_HUMAN;sp|Q12873|CHD3_HUMAN	sp|Q14839|CHD4_HUMAN;sp|Q8TDI0|CHD5_HUMAN;sp|Q12873|CHD3_HUMAN	4;2;2	4;2;2	4;2;2	sp|Q14839|CHD4_HUMAN Chromodomain-helicase-DNA-binding protein 4 OS=Homo sapiens OX=9606 GN=CHD4 PE=1 SV=2;sp|Q8TDI0|CHD5_HUMAN Chromodomain-helicase-DNA-binding protein 5 OS=Homo sapiens OX=9606 GN=CHD5 PE=1 SV=1;sp|Q12873|CHD3_HUMAN Chromodomain-helicase	3	4	4	4	1	2	1	2	0	2	1	2	1	2	0	2	1	2	1	2	0	2	2.4	2.4	2.4	218	1912	1912;1954;2000	0	36.297	0.6	1.1	0.6	1.5	0	1	24658000	2769900	5128100	2339800	8511500	0	5909000	0
sp|Q14974|IMB1_HUMAN	sp|Q14974|IMB1_HUMAN	11	11	11	sp|Q14974|IMB1_HUMAN Importin subunit beta-1 OS=Homo sapiens OX=9606 GN=KPNB1 PE=1 SV=2	1	11	11	11	2	3	0	4	6	3	2	3	0	4	6	3	2	3	0	4	6	3	16.4	16.4	16.4	97.169	876	876	0	151.26	2.9	3.8	0	6.8	9.1	4.2	45488000	2675200	7524600	0	17101000	13481000	4705500	0
sp|Q14978|NOLC1_HUMAN	sp|Q14978|NOLC1_HUMAN	8	8	8	sp|Q14978|NOLC1_HUMAN Nucleolar and coiled-body phosphoprotein 1 OS=Homo sapiens OX=9606 GN=NOLC1 PE=1 SV=2	1	8	8	8	2	0	0	5	7	1	2	0	0	5	7	1	2	0	0	5	7	1	19.9	19.9	19.9	73.602	699	699	0	70.438	6.9	0	0	15.3	17.3	2.9	60257000	2733500	0	0	21655000	35732000	136600	0
sp|Q14980|NUMA1_HUMAN	sp|Q14980|NUMA1_HUMAN	20	20	20	sp|Q14980|NUMA1_HUMAN Nuclear mitotic apparatus protein 1 OS=Homo sapiens OX=9606 GN=NUMA1 PE=1 SV=2	1	20	20	20	2	3	0	13	13	3	2	3	0	13	13	3	2	3	0	13	13	3	13.8	13.8	13.8	238.26	2115	2115	0	191.27	1.3	2.1	0	8.7	9	2.3	132230000	3561700	4825000	0	66030000	52838000	4976000	833120
sp|Q15007|FL2D_HUMAN	sp|Q15007|FL2D_HUMAN	1	1	1	sp|Q15007|FL2D_HUMAN Pre-mRNA-splicing regulator WTAP OS=Homo sapiens OX=9606 GN=WTAP PE=1 SV=2	1	1	1	1	0	0	0	1	0	0	0	0	0	1	0	0	0	0	0	1	0	0	3.8	3.8	3.8	44.243	396	396	0	11.652	0	0	0	3.8	0	0	1941000	0	0	0	1941000	0	0	0
sp|Q15008|PSMD6_HUMAN	sp|Q15008|PSMD6_HUMAN	7	7	7	sp|Q15008|PSMD6_HUMAN 26S proteasome non-ATPase regulatory subunit 6 OS=Homo sapiens OX=9606 GN=PSMD6 PE=1 SV=1	1	7	7	7	1	1	0	3	4	2	1	1	0	3	4	2	1	1	0	3	4	2	18.5	18.5	18.5	45.531	389	389	0	43.978	3.9	3.9	0	10	11.8	7.2	24506000	1626200	1720300	0	9925400	7958500	3275900	0
sp|Q15019|SEPT2_HUMAN	sp|Q15019|SEPT2_HUMAN	3	3	3	sp|Q15019|SEPT2_HUMAN Septin-2 OS=Homo sapiens OX=9606 GN=SEPTIN2 PE=1 SV=1	1	3	3	3	0	0	0	3	2	0	0	0	0	3	2	0	0	0	0	3	2	0	14.1	14.1	14.1	41.487	361	361	0	44.784	0	0	0	14.1	7.8	0	17842000	0	0	0	12138000	5704000	0	0
sp|Q15020|SART3_HUMAN	sp|Q15020|SART3_HUMAN	4	4	4	sp|Q15020|SART3_HUMAN Squamous cell carcinoma antigen recognized by T-cells 3 OS=Homo sapiens OX=9606 GN=SART3 PE=1 SV=1	1	4	4	4	0	2	0	0	3	1	0	2	0	0	3	1	0	2	0	0	3	1	5	5	5	109.93	963	963	0	24.152	0	2.4	0	0	3.5	0.9	12008000	0	3624100	0	0	6520400	1863500	0
sp|Q15029|U5S1_HUMAN	sp|Q15029|U5S1_HUMAN	23	23	23	sp|Q15029|U5S1_HUMAN 116 kDa U5 small nuclear ribonucleoprotein component OS=Homo sapiens OX=9606 GN=EFTUD2 PE=1 SV=1	1	23	23	23	8	16	7	11	7	18	8	16	7	11	7	18	8	16	7	11	7	18	28.5	28.5	28.5	109.43	972	972	0	257.28	9.6	20.1	8.4	15.4	10.1	23.5	649570000	77336000	171950000	37989000	77755000	33063000	251480000	19343000
sp|Q15046|SYK_HUMAN	sp|Q15046|SYK_HUMAN	5	5	5	sp|Q15046|SYK_HUMAN Lysine--tRNA ligase OS=Homo sapiens OX=9606 GN=KARS1 PE=1 SV=3	1	5	5	5	0	1	0	2	3	1	0	1	0	2	3	1	0	1	0	2	3	1	9.4	9.4	9.4	68.047	597	597	0	34.129	0	2.2	0	6	7	2.2	24545000	0	2161400	0	13231000	7336800	1816500	0
sp|Q15057|ACAP2_HUMAN;sp|Q15027|ACAP1_HUMAN	sp|Q15057|ACAP2_HUMAN	19;1	19;1	19;1	sp|Q15057|ACAP2_HUMAN Arf-GAP with coiled-coil, ANK repeat and PH domain-containing protein 2 OS=Homo sapiens OX=9606 GN=ACAP2 PE=1 SV=3	2	19	19	19	4	16	3	5	6	12	4	16	3	5	6	12	4	16	3	5	6	12	29.9	29.9	29.9	88.028	778	778;740	0	279.14	6.2	26	6.8	10.2	9.6	22.9	339640000	35308000	128980000	5352900	37196000	20793000	112010000	4354300
sp|Q15084|PDIA6_HUMAN	sp|Q15084|PDIA6_HUMAN	7	7	7	sp|Q15084|PDIA6_HUMAN Protein disulfide-isomerase A6 OS=Homo sapiens OX=9606 GN=PDIA6 PE=1 SV=1	1	7	7	7	0	0	0	6	5	0	0	0	0	6	5	0	0	0	0	6	5	0	21.1	21.1	21.1	48.121	440	440	0	74.455	0	0	0	18.2	15.9	0	101750000	0	0	0	53641000	48110000	0	0
sp|Q15181|IPYR_HUMAN	sp|Q15181|IPYR_HUMAN	3	3	3	sp|Q15181|IPYR_HUMAN Inorganic pyrophosphatase OS=Homo sapiens OX=9606 GN=PPA1 PE=1 SV=2	1	3	3	3	0	0	0	3	2	0	0	0	0	3	2	0	0	0	0	3	2	0	15.9	15.9	15.9	32.66	289	289	0	24.453	0	0	0	15.9	12.5	0	27893000	0	0	0	22163000	5729900	0	0
sp|Q15185|TEBP_HUMAN	sp|Q15185|TEBP_HUMAN	1	1	1	sp|Q15185|TEBP_HUMAN Prostaglandin E synthase 3 OS=Homo sapiens OX=9606 GN=PTGES3 PE=1 SV=1	1	1	1	1	0	1	0	1	0	0	0	1	0	1	0	0	0	1	0	1	0	0	6.2	6.2	6.2	18.697	160	160	0.0037175	6.5597	0	6.2	0	6.2	0	0	10872000	0	534090	0	10338000	0	0	0
sp|Q15208|STK38_HUMAN	sp|Q15208|STK38_HUMAN	16	16	14	sp|Q15208|STK38_HUMAN Serine/threonine-protein kinase 38 OS=Homo sapiens OX=9606 GN=STK38 PE=1 SV=1	1	16	16	14	11	13	9	10	14	13	11	13	9	10	14	13	10	11	9	10	12	11	43	43	39.8	54.19	465	465	0	177.63	33.5	37.8	24.9	29.5	37.6	38.7	2310000000	223130000	470390000	85408000	523570000	500300000	507240000	44570000
sp|Q15233|NONO_HUMAN	sp|Q15233|NONO_HUMAN	9	8	8	sp|Q15233|NONO_HUMAN Non-POU domain-containing octamer-binding protein OS=Homo sapiens OX=9606 GN=NONO PE=1 SV=4	1	9	8	8	3	7	4	8	9	5	3	6	4	7	8	5	3	6	4	7	8	5	23.8	22.1	22.1	54.231	471	471	0	68.756	8.1	16.8	10.6	20.6	23.8	14	220180000	14429000	30920000	20318000	80772000	45473000	28266000	11024000
sp|Q15287|RNPS1_HUMAN	sp|Q15287|RNPS1_HUMAN	1	1	1	sp|Q15287|RNPS1_HUMAN RNA-binding protein with serine-rich domain 1 OS=Homo sapiens OX=9606 GN=RNPS1 PE=1 SV=1	1	1	1	1	0	1	0	0	0	0	0	1	0	0	0	0	0	1	0	0	0	0	4.9	4.9	4.9	34.208	305	305	0.0032051	9.2033	0	4.9	0	0	0	0	1289700	0	1289700	0	0	0	0	0
sp|Q15363|TMED2_HUMAN	sp|Q15363|TMED2_HUMAN	2	2	2	sp|Q15363|TMED2_HUMAN Transmembrane emp24 domain-containing protein 2 OS=Homo sapiens OX=9606 GN=TMED2 PE=1 SV=1	1	2	2	2	0	0	0	1	2	0	0	0	0	1	2	0	0	0	0	1	2	0	10.4	10.4	10.4	22.761	201	201	0	13.344	0	0	0	4.5	10.4	0	36807000	0	0	0	20431000	16377000	0	0
sp|Q15365|PCBP1_HUMAN	sp|Q15365|PCBP1_HUMAN	4	4	2	sp|Q15365|PCBP1_HUMAN Poly(rC)-binding protein 1 OS=Homo sapiens OX=9606 GN=PCBP1 PE=1 SV=2	1	4	4	2	0	2	0	3	0	2	0	2	0	3	0	2	0	2	0	1	0	2	14	14	6.2	37.497	356	356	0	65.524	0	6.2	0	11.5	0	6.2	33484000	0	7891000	0	16163000	0	9429700	0
sp|Q15366|PCBP2_HUMAN;sp|P57721|PCBP3_HUMAN	sp|Q15366|PCBP2_HUMAN	3;1	1;0	1;0	sp|Q15366|PCBP2_HUMAN Poly(rC)-binding protein 2 OS=Homo sapiens OX=9606 GN=PCBP2 PE=1 SV=1	2	3	1	1	1	1	0	3	1	0	1	1	0	1	1	0	1	1	0	1	1	0	11.2	3.6	3.6	38.58	365	365;371	0.0030303	7.7134	3.6	3.6	0	11.2	3.6	0	22694000	3042900	2757900	0	11149000	5745000	0	0
sp|Q15369|ELOC_HUMAN	sp|Q15369|ELOC_HUMAN	2	2	2	sp|Q15369|ELOC_HUMAN Elongin-C OS=Homo sapiens OX=9606 GN=ELOC PE=1 SV=1	1	2	2	2	0	2	0	1	2	2	0	2	0	1	2	2	0	2	0	1	2	2	19.6	19.6	19.6	12.473	112	112	0	11.482	0	19.6	0	10.7	19.6	19.6	23914000	0	5418400	0	6482200	7702100	4311400	0
sp|Q15393|SF3B3_HUMAN	sp|Q15393|SF3B3_HUMAN	30	30	30	sp|Q15393|SF3B3_HUMAN Splicing factor 3B subunit 3 OS=Homo sapiens OX=9606 GN=SF3B3 PE=1 SV=4	1	30	30	30	15	17	7	9	18	19	15	17	7	9	18	19	15	17	7	9	18	19	33.1	33.1	33.1	135.58	1217	1217	0	321.02	15.1	17.1	8.8	10.5	21.4	19.9	658920000	131200000	105300000	69853000	86620000	118260000	147690000	24548000
sp|Q15427|SF3B4_HUMAN	sp|Q15427|SF3B4_HUMAN	4	4	4	sp|Q15427|SF3B4_HUMAN Splicing factor 3B subunit 4 OS=Homo sapiens OX=9606 GN=SF3B4 PE=1 SV=1	1	4	4	4	3	2	1	3	2	2	3	2	1	3	2	2	3	2	1	3	2	2	17.5	17.5	17.5	44.385	424	424	0	58.806	11.8	9	5.4	14.4	9	6.4	80473000	17094000	6402000	9729900	30698000	12381000	4168000	7260500
sp|Q15428|SF3A2_HUMAN	sp|Q15428|SF3A2_HUMAN	2	2	2	sp|Q15428|SF3A2_HUMAN Splicing factor 3A subunit 2 OS=Homo sapiens OX=9606 GN=SF3A2 PE=1 SV=2	1	2	2	2	1	1	1	0	1	2	1	1	1	0	1	2	1	1	1	0	1	2	5.4	5.4	5.4	49.255	464	464	0	12.029	1.7	3.7	1.7	0	3.7	5.4	11833000	1087200	2220900	1195000	0	3566300	3763300	0
sp|Q15459|SF3A1_HUMAN	sp|Q15459|SF3A1_HUMAN	12	12	12	sp|Q15459|SF3A1_HUMAN Splicing factor 3A subunit 1 OS=Homo sapiens OX=9606 GN=SF3A1 PE=1 SV=1	1	12	12	12	3	6	3	8	6	5	3	6	3	8	6	5	3	6	3	8	6	5	19	19	19	88.885	793	793	0	137.91	5.3	9.2	5.3	13.9	11.7	7.6	199170000	22022000	22676000	11981000	60371000	37871000	44252000	8735100
sp|Q15542|TAF5_HUMAN	sp|Q15542|TAF5_HUMAN	1	1	1	sp|Q15542|TAF5_HUMAN Transcription initiation factor TFIID subunit 5 OS=Homo sapiens OX=9606 GN=TAF5 PE=1 SV=3	1	1	1	1	0	1	0	0	0	0	0	1	0	0	0	0	0	1	0	0	0	0	1.2	1.2	1.2	86.829	800	800	0.0037244	6.5641	0	1.2	0	0	0	0	767080	0	767080	0	0	0	0	0
sp|Q15637|SF01_HUMAN	sp|Q15637|SF01_HUMAN	1	1	1	sp|Q15637|SF01_HUMAN Splicing factor 1 OS=Homo sapiens OX=9606 GN=SF1 PE=1 SV=4	1	1	1	1	0	0	0	0	1	0	0	0	0	0	1	0	0	0	0	0	1	0	1.4	1.4	1.4	68.329	639	639	0.0028195	6.7137	0	0	0	0	1.4	0	2156100	0	0	0	0	2156100	0	0
sp|Q15648|MED1_HUMAN	sp|Q15648|MED1_HUMAN	5	5	5	sp|Q15648|MED1_HUMAN Mediator of RNA polymerase II transcription subunit 1 OS=Homo sapiens OX=9606 GN=MED1 PE=1 SV=4	1	5	5	5	1	2	1	0	0	2	1	2	1	0	0	2	1	2	1	0	0	2	4.6	4.6	4.6	168.48	1581	1581	0	29.892	1.4	1.5	0.7	0	0	2.4	2797200	501000	444840	486790	0	0	1364600	0
sp|Q15717|ELAV1_HUMAN	sp|Q15717|ELAV1_HUMAN	3	3	3	sp|Q15717|ELAV1_HUMAN ELAV-like protein 1 OS=Homo sapiens OX=9606 GN=ELAVL1 PE=1 SV=2	1	3	3	3	1	1	2	1	2	0	1	1	2	1	2	0	1	1	2	1	2	0	10.1	10.1	10.1	36.091	326	326	0	23.245	3.4	3.4	6.1	4	7.4	0	15866000	1980600	2073300	3347800	2537300	5927400	0	0
sp|Q15750|TAB1_HUMAN	sp|Q15750|TAB1_HUMAN	11	11	11	sp|Q15750|TAB1_HUMAN TGF-beta-activated kinase 1 and MAP3K7-binding protein 1 OS=Homo sapiens OX=9606 GN=TAB1 PE=1 SV=1	1	11	11	11	2	1	2	4	10	1	2	1	2	4	10	1	2	1	2	4	10	1	36.3	36.3	36.3	54.643	504	504	0	99.051	4.4	2.2	4.6	14.7	34.3	2.2	121800000	5088900	2279500	3834000	33845000	75066000	1683900	0
sp|Q15758|AAAT_HUMAN	sp|Q15758|AAAT_HUMAN	2	2	2	sp|Q15758|AAAT_HUMAN Neutral amino acid transporter B(0) OS=Homo sapiens OX=9606 GN=SLC1A5 PE=1 SV=2	1	2	2	2	0	0	0	1	2	0	0	0	0	1	2	0	0	0	0	1	2	0	4.3	4.3	4.3	56.598	541	541	0	14.477	0	0	0	2.2	4.3	0	13990000	0	0	0	7007000	6982800	0	0
sp|Q15847|ADIRF_HUMAN	sp|Q15847|ADIRF_HUMAN	1	1	1	sp|Q15847|ADIRF_HUMAN Adipogenesis regulatory factor OS=Homo sapiens OX=9606 GN=ADIRF PE=1 SV=1	1	1	1	1	0	0	0	1	1	0	0	0	0	1	1	0	0	0	0	1	1	0	18.4	18.4	18.4	7.8547	76	76	0.0031546	8.8103	0	0	0	18.4	18.4	0	9476900	0	0	0	6047800	3429000	0	0
sp|Q16181|SEPT7_HUMAN	sp|Q16181|SEPT7_HUMAN	2	2	2	sp|Q16181|SEPT7_HUMAN Septin-7 OS=Homo sapiens OX=9606 GN=SEPTIN7 PE=1 SV=2	1	2	2	2	0	0	0	2	1	0	0	0	0	2	1	0	0	0	0	2	1	0	4.3	4.3	4.3	50.679	437	437	0	11.235	0	0	0	4.3	2.1	0	9470600	0	0	0	7111900	2358600	0	0
sp|Q16186|ADRM1_HUMAN	sp|Q16186|ADRM1_HUMAN	2	2	2	sp|Q16186|ADRM1_HUMAN Proteasomal ubiquitin receptor ADRM1 OS=Homo sapiens OX=9606 GN=ADRM1 PE=1 SV=2	1	2	2	2	1	2	0	1	2	1	1	2	0	1	2	1	1	2	0	1	2	1	6.1	6.1	6.1	42.153	407	407	0	23.735	3.9	6.1	0	3.9	6.1	3.9	21257000	2241100	3266200	0	7409900	5887100	2452800	0
sp|Q16531|DDB1_HUMAN	sp|Q16531|DDB1_HUMAN	3	3	3	sp|Q16531|DDB1_HUMAN DNA damage-binding protein 1 OS=Homo sapiens OX=9606 GN=DDB1 PE=1 SV=1	1	3	3	3	0	0	0	2	1	0	0	0	0	2	1	0	0	0	0	2	1	0	3.5	3.5	3.5	126.97	1140	1140	0	18.818	0	0	0	2.5	1	0	7947300	0	0	0	6668400	1278900	0	0
sp|Q16629|SRSF7_HUMAN	sp|Q16629|SRSF7_HUMAN	3	2	2	sp|Q16629|SRSF7_HUMAN Serine/arginine-rich splicing factor 7 OS=Homo sapiens OX=9606 GN=SRSF7 PE=1 SV=1	1	3	2	2	1	1	0	2	1	2	0	0	0	1	0	1	0	0	0	1	0	1	13.9	13.9	13.9	27.366	238	238	0	11.334	5.9	5.9	0	8.8	5.9	10.9	11031000	0	0	0	4872500	0	6158600	0
sp|Q16630|CPSF6_HUMAN	sp|Q16630|CPSF6_HUMAN	3	3	3	sp|Q16630|CPSF6_HUMAN Cleavage and polyadenylation specificity factor subunit 6 OS=Homo sapiens OX=9606 GN=CPSF6 PE=1 SV=2	1	3	3	3	1	3	1	1	3	2	1	3	1	1	3	2	1	3	1	1	3	2	6.5	6.5	6.5	59.209	551	551	0	20.662	2.4	6.5	2.4	2.4	6.5	4	49713000	4733600	12942000	3067600	5575400	10219000	13175000	0
sp|Q16637|SMN_HUMAN	sp|Q16637|SMN_HUMAN	4	4	4	sp|Q16637|SMN_HUMAN Survival motor neuron protein OS=Homo sapiens OX=9606 GN=SMN1 PE=1 SV=1	1	4	4	4	1	4	0	1	1	3	1	4	0	1	1	3	1	4	0	1	1	3	16	16	16	31.848	294	294	0	52.725	3.4	16	0	6.1	6.1	15.6	82097000	5059900	29229000	0	5967300	2597100	39244000	0
sp|Q16643|DREB_HUMAN	sp|Q16643|DREB_HUMAN	4	4	4	sp|Q16643|DREB_HUMAN Drebrin OS=Homo sapiens OX=9606 GN=DBN1 PE=1 SV=4	1	4	4	4	1	0	0	0	4	0	1	0	0	0	4	0	1	0	0	0	4	0	11.6	11.6	11.6	71.428	649	649	0	60.48	3.1	0	0	0	11.6	0	36548000	8527000	0	0	0	28021000	0	0
sp|Q16698|DECR_HUMAN	sp|Q16698|DECR_HUMAN	2	2	2	sp|Q16698|DECR_HUMAN 2,4-dienoyl-CoA reductase, mitochondrial OS=Homo sapiens OX=9606 GN=DECR1 PE=1 SV=1	1	2	2	2	0	0	0	2	0	0	0	0	0	2	0	0	0	0	0	2	0	0	7.2	7.2	7.2	36.067	335	335	0	27.909	0	0	0	7.2	0	0	10386000	0	0	0	10386000	0	0	0
sp|Q16718|NDUA5_HUMAN	sp|Q16718|NDUA5_HUMAN	4	4	4	sp|Q16718|NDUA5_HUMAN NADH dehydrogenase [ubiquinone] 1 alpha subcomplex subunit 5 OS=Homo sapiens OX=9606 GN=NDUFA5 PE=1 SV=3	1	4	4	4	0	0	0	2	2	0	0	0	0	2	2	0	0	0	0	2	2	0	30.2	30.2	30.2	13.459	116	116	0	26.158	0	0	0	21.6	8.6	0	18208000	0	0	0	9491300	8716300	0	0
sp|Q16769|QPCT_HUMAN	sp|Q16769|QPCT_HUMAN	9	9	9	sp|Q16769|QPCT_HUMAN Glutaminyl-peptide cyclotransferase OS=Homo sapiens OX=9606 GN=QPCT PE=1 SV=1	1	9	9	9	7	5	3	5	7	5	7	5	3	5	7	5	7	5	3	5	7	5	38.2	38.2	38.2	40.876	361	361	0	110.87	29.4	19.7	11.1	22.4	29.1	19.7	2355800000	541310000	207330000	298370000	416740000	632350000	259690000	213040000
sp|Q16795|NDUA9_HUMAN	sp|Q16795|NDUA9_HUMAN	1	1	1	sp|Q16795|NDUA9_HUMAN NADH dehydrogenase [ubiquinone] 1 alpha subcomplex subunit 9, mitochondrial OS=Homo sapiens OX=9606 GN=NDUFA9 PE=1 SV=2	1	1	1	1	0	0	0	0	1	0	0	0	0	0	1	0	0	0	0	0	1	0	2.7	2.7	2.7	42.509	377	377	0.0028355	6.782	0	0	0	0	2.7	0	1553300	0	0	0	0	1553300	0	0
sp|Q16799|RTN1_HUMAN	sp|Q16799|RTN1_HUMAN	6	6	6	sp|Q16799|RTN1_HUMAN Reticulon-1 OS=Homo sapiens OX=9606 GN=RTN1 PE=1 SV=1	1	6	6	6	0	1	0	2	5	0	0	1	0	2	5	0	0	1	0	2	5	0	10.6	10.6	10.6	83.617	776	776	0	69.814	0	1	0	3.2	9.5	0	22456000	0	4052400	0	3529700	14874000	0	0
sp|Q16836|HCDH_HUMAN	sp|Q16836|HCDH_HUMAN	3	3	3	sp|Q16836|HCDH_HUMAN Hydroxyacyl-coenzyme A dehydrogenase, mitochondrial OS=Homo sapiens OX=9606 GN=HADH PE=1 SV=3	1	3	3	3	0	0	0	3	2	0	0	0	0	3	2	0	0	0	0	3	2	0	11.1	11.1	11.1	34.293	314	314	0	20.456	0	0	0	11.1	7	0	28946000	0	0	0	22931000	6015400	0	0
sp|Q16881|TRXR1_HUMAN	sp|Q16881|TRXR1_HUMAN	1	1	1	sp|Q16881|TRXR1_HUMAN Thioredoxin reductase 1, cytoplasmic OS=Homo sapiens OX=9606 GN=TXNRD1 PE=1 SV=3	1	1	1	1	0	0	0	1	0	0	0	0	0	1	0	0	0	0	0	1	0	0	3.5	3.5	3.5	70.905	649	649	0.008489	5.9054	0	0	0	3.5	0	0	4425400	0	0	0	4425400	0	0	0
sp|Q16891|MIC60_HUMAN	sp|Q16891|MIC60_HUMAN	14	14	14	sp|Q16891|MIC60_HUMAN MICOS complex subunit MIC60 OS=Homo sapiens OX=9606 GN=IMMT PE=1 SV=1	1	14	14	14	0	0	0	9	11	0	0	0	0	9	11	0	0	0	0	9	11	0	25.3	25.3	25.3	83.677	758	758	0	116.33	0	0	0	18.2	19	0	174890000	0	0	0	98828000	76057000	0	0
sp|Q2LD37|K1109_HUMAN	sp|Q2LD37|K1109_HUMAN	2	2	2	sp|Q2LD37|K1109_HUMAN Transmembrane protein KIAA1109 OS=Homo sapiens OX=9606 GN=KIAA1109 PE=1 SV=2	1	2	2	2	0	0	2	0	0	0	0	0	2	0	0	0	0	0	2	0	0	0	0.4	0.4	0.4	555.48	5005	5005	0.002193	10.631	0	0	0.4	0	0	0	0	0	0	0	0	0	0	0
sp|Q2NL82|TSR1_HUMAN	sp|Q2NL82|TSR1_HUMAN	1	1	1	sp|Q2NL82|TSR1_HUMAN Pre-rRNA-processing protein TSR1 homolog OS=Homo sapiens OX=9606 GN=TSR1 PE=1 SV=1	1	1	1	1	0	1	0	0	0	0	0	1	0	0	0	0	0	1	0	0	0	0	1.4	1.4	1.4	91.809	804	804	0	12.06	0	1.4	0	0	0	0	1516300	0	1516300	0	0	0	0	0
sp|Q2TAY7|SMU1_HUMAN	sp|Q2TAY7|SMU1_HUMAN	1	1	1	sp|Q2TAY7|SMU1_HUMAN WD40 repeat-containing protein SMU1 OS=Homo sapiens OX=9606 GN=SMU1 PE=1 SV=2	1	1	1	1	1	0	1	0	0	0	1	0	1	0	0	0	1	0	1	0	0	0	1.9	1.9	1.9	57.543	513	513	0.0028874	6.9489	1.9	0	1.9	0	0	0	1950300	944480	0	1005900	0	0	0	0
sp|Q32MZ4|LRRF1_HUMAN;sp|Q9Y608|LRRF2_HUMAN	sp|Q32MZ4|LRRF1_HUMAN	6;1	6;1	6;1	sp|Q32MZ4|LRRF1_HUMAN Leucine-rich repeat flightless-interacting protein 1 OS=Homo sapiens OX=9606 GN=LRRFIP1 PE=1 SV=2	2	6	6	6	0	1	1	4	4	0	0	1	1	4	4	0	0	1	1	4	4	0	9.3	9.3	9.3	89.252	808	808;721	0	86.56	0	1.6	1.6	6.2	5.9	0	49980000	0	894460	1624200	25067000	22394000	0	0
sp|Q3YEC7|RABL6_HUMAN	sp|Q3YEC7|RABL6_HUMAN	2	2	2	sp|Q3YEC7|RABL6_HUMAN Rab-like protein 6 OS=Homo sapiens OX=9606 GN=RABL6 PE=1 SV=2	1	2	2	2	0	2	0	0	0	0	0	2	0	0	0	0	0	2	0	0	0	0	3.4	3.4	3.4	79.548	729	729	0	11.772	0	3.4	0	0	0	0	1623900	0	1623900	0	0	0	0	0
sp|Q3ZCQ8|TIM50_HUMAN	sp|Q3ZCQ8|TIM50_HUMAN	2	2	2	sp|Q3ZCQ8|TIM50_HUMAN Mitochondrial import inner membrane translocase subunit TIM50 OS=Homo sapiens OX=9606 GN=TIMM50 PE=1 SV=2	1	2	2	2	0	0	0	1	1	0	0	0	0	1	1	0	0	0	0	1	1	0	9.3	9.3	9.3	39.646	353	353	0	34.443	0	0	0	4.5	4.8	0	5800000	0	0	0	3851800	1948200	0	0
sp|Q4G0J3|LARP7_HUMAN	sp|Q4G0J3|LARP7_HUMAN	3	3	3	sp|Q4G0J3|LARP7_HUMAN La-related protein 7 OS=Homo sapiens OX=9606 GN=LARP7 PE=1 SV=1	1	3	3	3	0	0	0	0	3	0	0	0	0	0	3	0	0	0	0	0	3	0	7.7	7.7	7.7	66.898	582	582	0	27.728	0	0	0	0	7.7	0	5967900	0	0	0	0	5967900	0	0
sp|Q52LJ0|FA98B_HUMAN	sp|Q52LJ0|FA98B_HUMAN	1	1	1	sp|Q52LJ0|FA98B_HUMAN Protein FAM98B OS=Homo sapiens OX=9606 GN=FAM98B PE=1 SV=2	1	1	1	1	0	0	0	1	1	0	0	0	0	1	1	0	0	0	0	1	1	0	3	3	3	45.547	433	433	0	37.908	0	0	0	3	3	0	8757800	0	0	0	4675800	4082000	0	0
sp|Q53FZ2|ACSM3_HUMAN	sp|Q53FZ2|ACSM3_HUMAN	11	11	11	sp|Q53FZ2|ACSM3_HUMAN Acyl-coenzyme A synthetase ACSM3, mitochondrial OS=Homo sapiens OX=9606 GN=ACSM3 PE=1 SV=2	1	11	11	11	4	3	1	4	2	4	4	3	1	4	2	4	4	3	1	4	2	4	20.8	20.8	20.8	66.152	586	586	0	77.242	8.2	5.8	1.9	7.2	3.6	7.7	69480000	6144600	6014300	1757500	27011000	9555400	18997000	0
sp|Q53GS9|SNUT2_HUMAN	sp|Q53GS9|SNUT2_HUMAN	10	10	10	sp|Q53GS9|SNUT2_HUMAN U4/U6.U5 tri-snRNP-associated protein 2 OS=Homo sapiens OX=9606 GN=USP39 PE=1 SV=2	1	10	10	10	1	7	0	3	2	7	1	7	0	3	2	7	1	7	0	3	2	7	24.2	24.2	24.2	65.38	565	565	0	95.148	2.8	17.7	0	9.7	5	17.5	89249000	3585500	24873000	0	14885000	3006100	42900000	0
sp|Q53H12|AGK_HUMAN	sp|Q53H12|AGK_HUMAN	1	1	1	sp|Q53H12|AGK_HUMAN Acylglycerol kinase, mitochondrial OS=Homo sapiens OX=9606 GN=AGK PE=1 SV=2	1	1	1	1	0	0	0	1	0	0	0	0	0	1	0	0	0	0	0	1	0	0	3.1	3.1	3.1	47.137	422	422	0.0030488	7.7803	0	0	0	3.1	0	0	4697500	0	0	0	4697500	0	0	0
sp|Q562R1|ACTBL_HUMAN	sp|Q562R1|ACTBL_HUMAN	4	1	1	sp|Q562R1|ACTBL_HUMAN Beta-actin-like protein 2 OS=Homo sapiens OX=9606 GN=ACTBL2 PE=1 SV=2	1	4	1	1	3	3	3	3	3	4	0	0	0	0	0	1	0	0	0	0	0	1	14.1	4.8	4.8	42.003	376	376	1	-2	9.3	9.3	9.3	9.3	9.3	14.1	80448000	0	0	0	0	0	80448000	0
sp|Q58FF8|H90B2_HUMAN	sp|Q58FF8|H90B2_HUMAN	8	1	1	sp|Q58FF8|H90B2_HUMAN Putative heat shock protein HSP 90-beta 2 OS=Homo sapiens OX=9606 GN=HSP90AB2P PE=1 SV=2	1	8	1	1	0	4	0	8	5	0	0	1	0	1	1	0	0	1	0	1	1	0	20.7	3.9	3.9	44.348	381	381	0.0032086	9.2209	0	13.1	0	20.7	16.5	0	17771000	0	2979600	0	8216900	6574500	0	0
sp|Q5BKZ1|ZN326_HUMAN	sp|Q5BKZ1|ZN326_HUMAN	1	1	1	sp|Q5BKZ1|ZN326_HUMAN DBIRD complex subunit ZNF326 OS=Homo sapiens OX=9606 GN=ZNF326 PE=1 SV=2	1	1	1	1	0	0	0	0	1	0	0	0	0	0	1	0	0	0	0	0	1	0	2.7	2.7	2.7	65.653	582	582	0.0030928	8.0953	0	0	0	0	2.7	0	2080600	0	0	0	0	2080600	0	0
sp|Q5H9R7|PP6R3_HUMAN	sp|Q5H9R7|PP6R3_HUMAN	5	5	5	sp|Q5H9R7|PP6R3_HUMAN Serine/threonine-protein phosphatase 6 regulatory subunit 3 OS=Homo sapiens OX=9606 GN=PPP6R3 PE=1 SV=2	1	5	5	5	0	3	0	2	0	0	0	3	0	2	0	0	0	3	0	2	0	0	6.9	6.9	6.9	97.668	873	873	0	30.785	0	3.8	0	3.1	0	0	9890500	0	4237100	0	5653400	0	0	0
sp|Q5JSZ5|PRC2B_HUMAN	sp|Q5JSZ5|PRC2B_HUMAN	4	4	4	sp|Q5JSZ5|PRC2B_HUMAN Protein PRRC2B OS=Homo sapiens OX=9606 GN=PRRC2B PE=1 SV=2	1	4	4	4	2	2	0	0	0	1	2	2	0	0	0	1	2	2	0	0	0	1	2.4	2.4	2.4	242.96	2229	2229	0	45.536	1.3	1	0	0	0	0.5	11920000	4955300	3440000	0	0	0	3524800	0
sp|Q5JUX0|SPIN3_HUMAN	sp|Q5JUX0|SPIN3_HUMAN	13	7	7	sp|Q5JUX0|SPIN3_HUMAN Spindlin-3 OS=Homo sapiens OX=9606 GN=SPIN3 PE=1 SV=1	1	13	7	7	4	5	4	4	7	8	1	2	1	0	3	3	1	2	1	0	3	3	55.4	30.6	30.6	29.207	258	258	0	48.807	21.3	26.4	21.3	19	39.1	37.6	44471000	3681600	16098000	3296200	0	11394000	10001000	0
sp|Q5VUR7|A20A3_HUMAN;sp|Q5TYW2|A20A1_HUMAN;sp|Q5SQ80|A20A2_HUMAN	sp|Q5VUR7|A20A3_HUMAN;sp|Q5TYW2|A20A1_HUMAN;sp|Q5SQ80|A20A2_HUMAN	1;1;1	1;1;1	1;1;1	sp|Q5VUR7|A20A3_HUMAN Putative ankyrin repeat domain-containing protein 20A3 OS=Homo sapiens OX=9606 GN=ANKRD20A3P PE=5 SV=1;sp|Q5TYW2|A20A1_HUMAN Ankyrin repeat domain-containing protein 20A1 OS=Homo sapiens OX=9606 GN=ANKRD20A1 PE=2 SV=1;sp|Q5SQ80|A20A2_	3	1	1	1	0	0	1	0	1	1	0	0	1	0	1	1	0	0	1	0	1	1	1.7	1.7	1.7	94.107	823	823;823;823	0.0068729	5.9525	0	0	1.7	0	1.7	1.7	0	0	0	0	0	0	0	0
sp|Q5SSJ5|HP1B3_HUMAN	sp|Q5SSJ5|HP1B3_HUMAN	5	5	5	sp|Q5SSJ5|HP1B3_HUMAN Heterochromatin protein 1-binding protein 3 OS=Homo sapiens OX=9606 GN=HP1BP3 PE=1 SV=1	1	5	5	5	1	1	0	3	4	1	1	1	0	3	4	1	1	1	0	3	4	1	12.5	12.5	12.5	61.206	553	553	0	37.407	2	2	0	6.3	10.5	2	47565000	1560600	1339100	0	21484000	21715000	1466100	0
sp|Q9Y6H1|CHCH2_HUMAN;sp|Q5T1J5|CHCH9_HUMAN	sp|Q9Y6H1|CHCH2_HUMAN;sp|Q5T1J5|CHCH9_HUMAN	1;1	1;1	1;1	sp|Q9Y6H1|CHCH2_HUMAN Coiled-coil-helix-coiled-coil-helix domain-containing protein 2 OS=Homo sapiens OX=9606 GN=CHCHD2 PE=1 SV=1;sp|Q5T1J5|CHCH9_HUMAN Putative coiled-coil-helix-coiled-coil-helix domain-containing protein CHCHD2P9, mitochondrial OS=Homo s	2	1	1	1	0	0	0	1	0	0	0	0	0	1	0	0	0	0	0	1	0	0	18.5	18.5	18.5	15.512	151	151;151	0	11.554	0	0	0	18.5	0	0	0	0	0	0	0	0	0	0
sp|Q5T200|ZC3HD_HUMAN	sp|Q5T200|ZC3HD_HUMAN	1	1	1	sp|Q5T200|ZC3HD_HUMAN Zinc finger CCCH domain-containing protein 13 OS=Homo sapiens OX=9606 GN=ZC3H13 PE=1 SV=1	1	1	1	1	1	1	1	0	0	1	1	1	1	0	0	1	1	1	1	0	0	1	0.7	0.7	0.7	196.63	1668	1668	1	-2	0.7	0.7	0.7	0	0	0.7	0	0	0	0	0	0	0	0
sp|Q5T9A4|ATD3B_HUMAN	sp|Q5T9A4|ATD3B_HUMAN	10	3	2	sp|Q5T9A4|ATD3B_HUMAN ATPase family AAA domain-containing protein 3B OS=Homo sapiens OX=9606 GN=ATAD3B PE=1 SV=1	1	10	3	2	0	0	0	5	10	0	0	0	0	1	3	0	0	0	0	1	2	0	18.4	8.2	4.9	72.572	648	648	0	54.036	0	0	0	8	18.4	0	40820000	0	0	0	18297000	22524000	0	0
sp|Q5TH69|BIG3_HUMAN	sp|Q5TH69|BIG3_HUMAN	1	1	1	sp|Q5TH69|BIG3_HUMAN Brefeldin A-inhibited guanine nucleotide-exchange protein 3 OS=Homo sapiens OX=9606 GN=ARFGEF3 PE=1 SV=3	1	1	1	1	0	1	0	0	0	0	0	1	0	0	0	0	0	1	0	0	0	0	0.6	0.6	0.6	240.65	2177	2177	0.0053428	6.1708	0	0.6	0	0	0	0	603810	0	603810	0	0	0	0	0
sp|Q5UIP0|RIF1_HUMAN	sp|Q5UIP0|RIF1_HUMAN	23	23	23	sp|Q5UIP0|RIF1_HUMAN Telomere-associated protein RIF1 OS=Homo sapiens OX=9606 GN=RIF1 PE=1 SV=2	1	23	23	23	6	8	0	8	18	2	6	8	0	8	18	2	6	8	0	8	18	2	12.8	12.8	12.8	274.46	2472	2472	0	304.45	4.1	4.7	0	4.3	10	1.3	238180000	18346000	30120000	0	41447000	144430000	3839000	4274300
sp|Q5VT06|CE350_HUMAN	sp|Q5VT06|CE350_HUMAN	1	1	1	sp|Q5VT06|CE350_HUMAN Centrosome-associated protein 350 OS=Homo sapiens OX=9606 GN=CEP350 PE=1 SV=1	1	1	1	1	0	0	0	0	0	1	0	0	0	0	0	1	0	0	0	0	0	1	0.3	0.3	0.3	350.93	3117	3117	0.0036969	6.5172	0	0	0	0	0	0.3	203420	0	0	0	0	0	203420	0
sp|Q5VYK3|ECM29_HUMAN	sp|Q5VYK3|ECM29_HUMAN	2	2	2	sp|Q5VYK3|ECM29_HUMAN Proteasome adapter and scaffold protein ECM29 OS=Homo sapiens OX=9606 GN=ECPAS PE=1 SV=2	1	2	2	2	0	0	0	2	0	0	0	0	0	2	0	0	0	0	0	2	0	0	1.5	1.5	1.5	204.29	1845	1845	0	18.61	0	0	0	1.5	0	0	5861900	0	0	0	5861900	0	0	0
sp|Q5W064|LIPJ_HUMAN	sp|Q5W064|LIPJ_HUMAN	1	1	1	sp|Q5W064|LIPJ_HUMAN Lipase member J OS=Homo sapiens OX=9606 GN=LIPJ PE=2 SV=3	1	1	1	1	0	1	0	0	0	0	0	1	0	0	0	0	0	1	0	0	0	0	2.7	2.7	2.7	42.388	366	366	1	-2	0	2.7	0	0	0	0	0	0	0	0	0	0	0	0
sp|Q68CP9|ARID2_HUMAN	sp|Q68CP9|ARID2_HUMAN	1	1	1	sp|Q68CP9|ARID2_HUMAN AT-rich interactive domain-containing protein 2 OS=Homo sapiens OX=9606 GN=ARID2 PE=1 SV=2	1	1	1	1	0	1	0	0	0	1	0	1	0	0	0	1	0	1	0	0	0	1	0.5	0.5	0.5	197.39	1835	1835	0.0028409	6.8083	0	0.5	0	0	0	0.5	1303500	0	537710	0	0	0	765820	0
sp|Q68D91|MBLC2_HUMAN	sp|Q68D91|MBLC2_HUMAN	1	1	1	sp|Q68D91|MBLC2_HUMAN Metallo-beta-lactamase domain-containing protein 2 OS=Homo sapiens OX=9606 GN=MBLAC2 PE=1 SV=3	1	1	1	1	0	1	0	0	0	0	0	1	0	0	0	0	0	1	0	0	0	0	3.6	3.6	3.6	31.371	279	279	1	-2	0	3.6	0	0	0	0	0	0	0	0	0	0	0	0
sp|Q6DD88|ATLA3_HUMAN	sp|Q6DD88|ATLA3_HUMAN	5	5	5	sp|Q6DD88|ATLA3_HUMAN Atlastin-3 OS=Homo sapiens OX=9606 GN=ATL3 PE=1 SV=1	1	5	5	5	0	0	0	5	3	0	0	0	0	5	3	0	0	0	0	5	3	0	14.6	14.6	14.6	60.541	541	541	0	115.04	0	0	0	14.6	9.4	0	61985000	0	0	0	41217000	20768000	0	0
sp|Q6IN84|MRM1_HUMAN	sp|Q6IN84|MRM1_HUMAN	1	1	1	sp|Q6IN84|MRM1_HUMAN rRNA methyltransferase 1, mitochondrial OS=Homo sapiens OX=9606 GN=MRM1 PE=1 SV=1	1	1	1	1	1	0	0	1	0	0	1	0	0	1	0	0	1	0	0	1	0	0	3.4	3.4	3.4	38.638	353	353	0.0045126	6.2945	3.4	0	0	3.4	0	0	4506900	1268800	0	0	3238200	0	0	0
sp|Q6N021|TET2_HUMAN	sp|Q6N021|TET2_HUMAN	9	9	9	sp|Q6N021|TET2_HUMAN Methylcytosine dioxygenase TET2 OS=Homo sapiens OX=9606 GN=TET2 PE=1 SV=3	1	9	9	9	1	3	0	1	3	4	1	3	0	1	3	4	1	3	0	1	3	4	6.6	6.6	6.6	223.81	2002	2002	0	101.85	0.7	1.5	0	0.8	2.4	3.2	29082000	1683800	3883300	0	4529600	9999300	8986400	0
sp|Q6P1J9|CDC73_HUMAN	sp|Q6P1J9|CDC73_HUMAN	3	3	3	sp|Q6P1J9|CDC73_HUMAN Parafibromin OS=Homo sapiens OX=9606 GN=CDC73 PE=1 SV=1	1	3	3	3	0	1	0	0	2	1	0	1	0	0	2	1	0	1	0	0	2	1	5.6	5.6	5.6	60.576	531	531	0	19.858	0	1.9	0	0	3.8	1.9	1979800	0	484330	0	0	1495500	0	0
sp|Q6P2Q9|PRP8_HUMAN	sp|Q6P2Q9|PRP8_HUMAN	67	67	67	sp|Q6P2Q9|PRP8_HUMAN Pre-mRNA-processing-splicing factor 8 OS=Homo sapiens OX=9606 GN=PRPF8 PE=1 SV=2	1	67	67	67	30	49	10	24	18	48	30	49	10	24	18	48	30	49	10	24	18	48	33	33	33	273.6	2335	2335	0	323.31	13.7	25.2	4.7	14.5	10.4	23.8	1112100000	139700000	313520000	42373000	143130000	70281000	403110000	16239000
sp|Q6P3W7|SCYL2_HUMAN	sp|Q6P3W7|SCYL2_HUMAN	1	1	1	sp|Q6P3W7|SCYL2_HUMAN SCY1-like protein 2 OS=Homo sapiens OX=9606 GN=SCYL2 PE=1 SV=1	1	1	1	1	0	1	0	0	1	0	0	1	0	0	1	0	0	1	0	0	1	0	1.9	1.9	1.9	103.71	929	929	0.0031153	8.2839	0	1.9	0	0	1.9	0	1928100	0	751120	0	0	1177000	0	0
sp|Q6PD62|CTR9_HUMAN	sp|Q6PD62|CTR9_HUMAN	3	3	3	sp|Q6PD62|CTR9_HUMAN RNA polymerase-associated protein CTR9 homolog OS=Homo sapiens OX=9606 GN=CTR9 PE=1 SV=1	1	3	3	3	2	0	1	1	1	1	2	0	1	1	1	1	2	0	1	1	1	1	3	3	3	133.5	1173	1173	0	33.795	1.5	0	1.4	1.4	1.4	1.5	3209700	407470	0	171990	1032200	1376300	221770	0
sp|Q6PGP7|TTC37_HUMAN	sp|Q6PGP7|TTC37_HUMAN	1	1	1	sp|Q6PGP7|TTC37_HUMAN Tetratricopeptide repeat protein 37 OS=Homo sapiens OX=9606 GN=TTC37 PE=1 SV=1	1	1	1	1	0	0	0	0	1	0	0	0	0	0	1	0	0	0	0	0	1	0	0.7	0.7	0.7	175.48	1564	1564	0.0060817	6.024	0	0	0	0	0.7	0	0	0	0	0	0	0	0	0
sp|Q6PJG2|MDEAS_HUMAN	sp|Q6PJG2|MDEAS_HUMAN	1	1	1	sp|Q6PJG2|MDEAS_HUMAN Mitotic deacetylase-associated SANT domain protein OS=Homo sapiens OX=9606 GN=MIDEAS PE=1 SV=2	1	1	1	1	1	0	0	1	1	1	1	0	0	1	1	1	1	0	0	1	1	1	1.8	1.8	1.8	114.99	1045	1045	0.0032397	9.4537	1.8	0	0	1.8	1.8	1.8	3541800	166140	0	0	2069100	800490	506060	0
sp|Q6PKG0|LARP1_HUMAN;sp|Q659C4|LAR1B_HUMAN	sp|Q6PKG0|LARP1_HUMAN	9;3	9;3	9;3	sp|Q6PKG0|LARP1_HUMAN La-related protein 1 OS=Homo sapiens OX=9606 GN=LARP1 PE=1 SV=2	2	9	9	9	2	3	1	2	1	2	2	3	1	2	1	2	2	3	1	2	1	2	10.7	10.7	10.7	123.51	1096	1096;914	0	79.713	3.1	3.1	0.6	2.8	1.3	2.4	33168000	7076900	9400000	737420	5667900	3322100	6963500	0
sp|Q6PML9|ZNT9_HUMAN	sp|Q6PML9|ZNT9_HUMAN	1	1	1	sp|Q6PML9|ZNT9_HUMAN Zinc transporter 9 OS=Homo sapiens OX=9606 GN=SLC30A9 PE=1 SV=1	1	1	1	1	0	0	0	1	0	0	0	0	0	1	0	0	0	0	0	1	0	0	3.2	3.2	3.2	63.514	568	568	0.0068847	5.9538	0	0	0	3.2	0	0	1452000	0	0	0	1452000	0	0	0
sp|Q6UWP8|SBSN_HUMAN	sp|Q6UWP8|SBSN_HUMAN	1	1	1	sp|Q6UWP8|SBSN_HUMAN Suprabasin OS=Homo sapiens OX=9606 GN=SBSN PE=1 SV=2	1	1	1	1	0	1	0	0	0	0	0	1	0	0	0	0	0	1	0	0	0	0	6.1	6.1	6.1	60.54	590	590	0.0053476	6.1868	0	6.1	0	0	0	0	2333500	0	2333500	0	0	0	0	0
sp|Q6UXN9|WDR82_HUMAN	sp|Q6UXN9|WDR82_HUMAN	2	2	2	sp|Q6UXN9|WDR82_HUMAN WD repeat-containing protein 82 OS=Homo sapiens OX=9606 GN=WDR82 PE=1 SV=1	1	2	2	2	0	1	0	1	1	0	0	1	0	1	1	0	0	1	0	1	1	0	10.9	10.9	10.9	35.079	313	313	0	20.557	0	4.5	0	6.4	6.4	0	9421200	0	2504000	0	4239100	2678100	0	0
sp|Q6UXV4|MIC27_HUMAN	sp|Q6UXV4|MIC27_HUMAN	1	1	1	sp|Q6UXV4|MIC27_HUMAN MICOS complex subunit MIC27 OS=Homo sapiens OX=9606 GN=APOOL PE=1 SV=1	1	1	1	1	0	0	0	1	0	0	0	0	0	1	0	0	0	0	0	1	0	0	4.5	4.5	4.5	29.159	268	268	0.0052493	6.058	0	0	0	4.5	0	0	2727800	0	0	0	2727800	0	0	0
sp|Q6VN20|RBP10_HUMAN	sp|Q6VN20|RBP10_HUMAN	2	2	2	sp|Q6VN20|RBP10_HUMAN Ran-binding protein 10 OS=Homo sapiens OX=9606 GN=RANBP10 PE=1 SV=1	1	2	2	2	0	0	0	1	2	0	0	0	0	1	2	0	0	0	0	1	2	0	3.9	3.9	3.9	67.256	620	620	0	16.522	0	0	0	1.6	3.9	0	12608000	0	0	0	4102600	8505000	0	0
sp|Q6ZNK6|TIFAB_HUMAN	sp|Q6ZNK6|TIFAB_HUMAN	1	1	1	sp|Q6ZNK6|TIFAB_HUMAN TRAF-interacting protein with FHA domain-containing protein B OS=Homo sapiens OX=9606 GN=TIFAB PE=1 SV=2	1	1	1	1	0	0	0	1	0	0	0	0	0	1	0	0	0	0	0	1	0	0	5	5	5	17.887	161	161	1	-2	0	0	0	5	0	0	0	0	0	0	0	0	0	0
sp|Q6ZP01|RBM44_HUMAN	sp|Q6ZP01|RBM44_HUMAN	2	2	2	sp|Q6ZP01|RBM44_HUMAN RNA-binding protein 44 OS=Homo sapiens OX=9606 GN=RBM44 PE=2 SV=3	1	2	2	2	0	2	1	0	0	1	0	2	1	0	0	1	0	2	1	0	0	1	3	3	3	118.11	1052	1052	0.0021954	10.68	0	3	1.1	0	0	1.1	0	0	0	0	0	0	0	0
sp|Q70IA6|MOB2_HUMAN	sp|Q70IA6|MOB2_HUMAN	4	4	4	sp|Q70IA6|MOB2_HUMAN MOB kinase activator 2 OS=Homo sapiens OX=9606 GN=MOB2 PE=1 SV=1	1	4	4	4	2	3	0	1	1	0	2	3	0	1	1	0	2	3	0	1	1	0	11.8	11.8	11.8	26.926	237	237	0	27.708	6.8	11.8	0	4.6	4.2	0	21262000	2005200	9464400	0	3604200	6188200	0	0
sp|Q71UM5|RS27L_HUMAN	sp|Q71UM5|RS27L_HUMAN	2	1	1	sp|Q71UM5|RS27L_HUMAN 40S ribosomal protein S27-like OS=Homo sapiens OX=9606 GN=RPS27L PE=1 SV=3	1	2	1	1	1	2	2	1	1	2	0	1	1	0	0	1	0	1	1	0	0	1	28.6	13.1	13.1	9.4771	84	84	1	-2	15.5	28.6	28.6	15.5	15.5	28.6	12366000	0	7535300	1302500	0	0	3528000	0
sp|Q7KZF4|SND1_HUMAN	sp|Q7KZF4|SND1_HUMAN	16	16	16	sp|Q7KZF4|SND1_HUMAN Staphylococcal nuclease domain-containing protein 1 OS=Homo sapiens OX=9606 GN=SND1 PE=1 SV=1	1	16	16	16	0	0	0	14	11	0	0	0	0	14	11	0	0	0	0	14	11	0	25.6	25.6	25.6	102	910	910	0	138.05	0	0	0	21.5	16.6	0	218990000	0	0	0	133330000	85656000	0	0
sp|Q7KZI7|MARK2_HUMAN	sp|Q7KZI7|MARK2_HUMAN	4	4	4	sp|Q7KZI7|MARK2_HUMAN Serine/threonine-protein kinase MARK2 OS=Homo sapiens OX=9606 GN=MARK2 PE=1 SV=2	1	4	4	4	0	1	0	3	1	1	0	1	0	3	1	1	0	1	0	3	1	1	8.9	8.9	8.9	87.91	788	788	0	27.022	0	2.5	0	6.9	2	2.5	25906000	0	3302000	0	17237000	2480400	2887300	0
sp|Q7L014|DDX46_HUMAN	sp|Q7L014|DDX46_HUMAN	3	3	3	sp|Q7L014|DDX46_HUMAN Probable ATP-dependent RNA helicase DDX46 OS=Homo sapiens OX=9606 GN=DDX46 PE=1 SV=2	1	3	3	3	0	0	2	1	2	1	0	0	2	1	2	1	0	0	2	1	2	1	2.9	2.9	2.9	117.36	1031	1031	0	21.433	0	0	1.7	1.2	2.1	1	14567000	0	0	3929900	3498700	5529200	1609300	0
sp|Q7L1I2|SV2B_HUMAN;sp|Q496J9|SV2C_HUMAN	sp|Q7L1I2|SV2B_HUMAN	5;1	5;1	5;1	sp|Q7L1I2|SV2B_HUMAN Synaptic vesicle glycoprotein 2B OS=Homo sapiens OX=9606 GN=SV2B PE=1 SV=1	2	5	5	5	1	1	0	2	4	0	1	1	0	2	4	0	1	1	0	2	4	0	6.7	6.7	6.7	77.444	683	683;727	0	40.932	1.3	2.3	0	2.6	5.4	0	49362000	1055400	2396500	0	11239000	34671000	0	0
sp|Q7L2E3|DHX30_HUMAN	sp|Q7L2E3|DHX30_HUMAN	4	4	4	sp|Q7L2E3|DHX30_HUMAN ATP-dependent RNA helicase DHX30 OS=Homo sapiens OX=9606 GN=DHX30 PE=1 SV=1	1	4	4	4	1	0	1	0	2	0	1	0	1	0	2	0	1	0	1	0	2	0	3.7	3.7	3.7	133.94	1194	1194	0	26.687	0.7	0	0.9	0	2.1	0	5832400	1701900	0	864140	0	3266400	0	0
sp|Q7L2H7|EIF3M_HUMAN	sp|Q7L2H7|EIF3M_HUMAN	9	9	9	sp|Q7L2H7|EIF3M_HUMAN Eukaryotic translation initiation factor 3 subunit M OS=Homo sapiens OX=9606 GN=EIF3M PE=1 SV=1	1	9	9	9	3	6	2	1	3	5	3	6	2	1	3	5	3	6	2	1	3	5	34.2	34.2	34.2	42.502	374	374	0	113.27	12.3	24.1	9.4	2.9	10.7	17.9	139880000	22606000	57860000	7819900	7519600	6013500	38058000	17609000
sp|Q7L5Y9|MAEA_HUMAN	sp|Q7L5Y9|MAEA_HUMAN	2	2	2	sp|Q7L5Y9|MAEA_HUMAN E3 ubiquitin-protein transferase MAEA OS=Homo sapiens OX=9606 GN=MAEA PE=1 SV=1	1	2	2	2	0	0	1	1	0	0	0	0	1	1	0	0	0	0	1	1	0	0	6.1	6.1	6.1	45.287	396	396	0	13.578	0	0	2.3	3.8	0	0	2050900	0	0	706690	1344200	0	0	0
sp|Q9H8S9|MOB1A_HUMAN;sp|Q7L9L4|MOB1B_HUMAN	sp|Q9H8S9|MOB1A_HUMAN;sp|Q7L9L4|MOB1B_HUMAN	2;2	2;2	2;2	sp|Q9H8S9|MOB1A_HUMAN MOB kinase activator 1A OS=Homo sapiens OX=9606 GN=MOB1A PE=1 SV=4;sp|Q7L9L4|MOB1B_HUMAN MOB kinase activator 1B OS=Homo sapiens OX=9606 GN=MOB1B PE=1 SV=3	2	2	2	2	0	1	0	0	0	1	0	1	0	0	0	1	0	1	0	0	0	1	10.6	10.6	10.6	25.079	216	216;216	0	15.147	0	5.1	0	0	0	5.6	6090100	0	3070600	0	0	0	3019500	0
sp|Q7RTS5|OTOP3_HUMAN	sp|Q7RTS5|OTOP3_HUMAN	1	1	1	sp|Q7RTS5|OTOP3_HUMAN Proton channel OTOP3 OS=Homo sapiens OX=9606 GN=OTOP3 PE=1 SV=1	1	1	1	1	0	0	1	0	0	0	0	0	1	0	0	0	0	0	1	0	0	0	2	2	2	66.295	596	596	0.0068611	5.9514	0	0	2	0	0	0	9070400	0	0	9070400	0	0	0	0
sp|Q7Z353|HDX_HUMAN	sp|Q7Z353|HDX_HUMAN	12	12	12	sp|Q7Z353|HDX_HUMAN Highly divergent homeobox OS=Homo sapiens OX=9606 GN=HDX PE=1 SV=1	1	12	12	12	1	3	1	5	3	9	1	3	1	5	3	9	1	3	1	5	3	9	20.3	20.3	20.3	77.205	690	690	0	92.151	1.9	5.8	1.9	8.7	5.4	15.1	131770000	2899000	9539400	1545600	30173000	11275000	76339000	0
sp|Q7Z3U7|MON2_HUMAN	sp|Q7Z3U7|MON2_HUMAN	2	2	2	sp|Q7Z3U7|MON2_HUMAN Protein MON2 homolog OS=Homo sapiens OX=9606 GN=MON2 PE=1 SV=3	1	2	2	2	0	0	0	0	2	0	0	0	0	0	2	0	0	0	0	0	2	0	1.5	1.5	1.5	190.36	1717	1717	0.0011086	10.891	0	0	0	0	1.5	0	979920	0	0	0	0	979920	0	0
sp|Q7Z4F1|LRP10_HUMAN	sp|Q7Z4F1|LRP10_HUMAN	1	1	1	sp|Q7Z4F1|LRP10_HUMAN Low-density lipoprotein receptor-related protein 10 OS=Homo sapiens OX=9606 GN=LRP10 PE=1 SV=2	1	1	1	1	1	0	0	0	0	0	1	0	0	0	0	0	1	0	0	0	0	0	1.7	1.7	1.7	76.193	713	713	0.0052585	6.0608	1.7	0	0	0	0	0	304670	304670	0	0	0	0	0	0
sp|Q7Z5P9|MUC19_HUMAN	sp|Q7Z5P9|MUC19_HUMAN	2	2	2	sp|Q7Z5P9|MUC19_HUMAN Mucin-19 OS=Homo sapiens OX=9606 GN=MUC19 PE=1 SV=3	1	2	2	2	0	0	1	0	1	1	0	0	1	0	1	1	0	0	1	0	1	1	0.5	0.5	0.5	805.24	8384	8384	0.001105	10.833	0	0	0.3	0	0.2	0.2	24823000	0	0	0	0	4667700	20155000	0
sp|Q7Z6Z7|HUWE1_HUMAN	sp|Q7Z6Z7|HUWE1_HUMAN	1	1	1	sp|Q7Z6Z7|HUWE1_HUMAN E3 ubiquitin-protein ligase HUWE1 OS=Homo sapiens OX=9606 GN=HUWE1 PE=1 SV=3	1	1	1	1	0	0	0	1	0	0	0	0	0	1	0	0	0	0	0	1	0	0	0.4	0.4	0.4	481.89	4374	4374	0.0068493	5.9463	0	0	0	0.4	0	0	74789	0	0	0	74789	0	0	0
sp|Q9BYJ9|YTHD1_HUMAN;sp|Q7Z739|YTHD3_HUMAN	sp|Q9BYJ9|YTHD1_HUMAN;sp|Q7Z739|YTHD3_HUMAN	2;2	2;2	2;2	sp|Q9BYJ9|YTHD1_HUMAN YTH domain-containing family protein 1 OS=Homo sapiens OX=9606 GN=YTHDF1 PE=1 SV=1;sp|Q7Z739|YTHD3_HUMAN YTH domain-containing family protein 3 OS=Homo sapiens OX=9606 GN=YTHDF3 PE=1 SV=1	2	2	2	2	0	1	1	0	1	1	0	1	1	0	1	1	0	1	1	0	1	1	4.8	4.8	4.8	60.873	559	559;585	0	17.338	0	2.3	2.5	0	2.3	2.3	5058800	0	2665200	0	0	1916300	477430	0
sp|Q7Z7A1|CNTRL_HUMAN	sp|Q7Z7A1|CNTRL_HUMAN	2	2	2	sp|Q7Z7A1|CNTRL_HUMAN Centriolin OS=Homo sapiens OX=9606 GN=CNTRL PE=1 SV=2	1	2	2	2	0	1	1	0	0	0	0	1	1	0	0	0	0	1	1	0	0	0	1.3	1.3	1.3	268.88	2325	2325	0.0022051	10.738	0	0.8	0.5	0	0	0	0	0	0	0	0	0	0	0
sp|Q7Z7F7|RM55_HUMAN	sp|Q7Z7F7|RM55_HUMAN	1	1	1	sp|Q7Z7F7|RM55_HUMAN 39S ribosomal protein L55, mitochondrial OS=Homo sapiens OX=9606 GN=MRPL55 PE=1 SV=1	1	1	1	1	0	0	0	0	1	0	0	0	0	0	1	0	0	0	0	0	1	0	12.5	12.5	12.5	15.128	128	128	0.0030644	7.8729	0	0	0	0	12.5	0	1081800	0	0	0	0	1081800	0	0
sp|Q86U42|PABP2_HUMAN	sp|Q86U42|PABP2_HUMAN	3	3	3	sp|Q86U42|PABP2_HUMAN Polyadenylate-binding protein 2 OS=Homo sapiens OX=9606 GN=PABPN1 PE=1 SV=3	1	3	3	3	0	0	0	2	2	0	0	0	0	2	2	0	0	0	0	2	2	0	12.1	12.1	12.1	32.749	306	306	0	22.871	0	0	0	6.9	8.8	0	11966000	0	0	0	6861400	5104400	0	0
sp|Q86U86|PB1_HUMAN	sp|Q86U86|PB1_HUMAN	4	4	4	sp|Q86U86|PB1_HUMAN Protein polybromo-1 OS=Homo sapiens OX=9606 GN=PBRM1 PE=1 SV=1	1	4	4	4	1	2	1	1	0	2	1	2	1	1	0	2	1	2	1	1	0	2	2.8	2.8	2.8	192.95	1689	1689	0	30.468	0.7	1.1	0.7	0.9	0	1.5	6348400	190490	1329700	203170	3248900	0	1376100	0
sp|Q86UE4|LYRIC_HUMAN	sp|Q86UE4|LYRIC_HUMAN	17	17	17	sp|Q86UE4|LYRIC_HUMAN Protein LYRIC OS=Homo sapiens OX=9606 GN=MTDH PE=1 SV=2	1	17	17	17	2	0	0	13	11	0	2	0	0	13	11	0	2	0	0	13	11	0	34.5	34.5	34.5	63.836	582	582	0	160.33	4.8	0	0	23.2	25.8	0	218350000	5045500	0	0	134610000	78701000	0	2198600
sp|Q86UP2|KTN1_HUMAN	sp|Q86UP2|KTN1_HUMAN	7	7	7	sp|Q86UP2|KTN1_HUMAN Kinectin OS=Homo sapiens OX=9606 GN=KTN1 PE=1 SV=1	1	7	7	7	1	1	0	5	4	1	1	1	0	5	4	1	1	1	0	5	4	1	6.9	6.9	6.9	156.27	1357	1357	0	48.363	0.9	0.6	0	5	4.3	0.9	43798000	875630	4210700	0	21759000	15971000	982090	0
sp|Q86UW7|CAPS2_HUMAN	sp|Q86UW7|CAPS2_HUMAN	1	1	1	sp|Q86UW7|CAPS2_HUMAN Calcium-dependent secretion activator 2 OS=Homo sapiens OX=9606 GN=CADPS2 PE=1 SV=2	1	1	1	1	0	0	0	0	0	1	0	0	0	0	0	1	0	0	0	0	0	1	0.9	0.9	0.9	147.73	1296	1296	1	-2	0	0	0	0	0	0.9	475510	0	0	0	0	0	475510	0
sp|Q86V81|THOC4_HUMAN	sp|Q86V81|THOC4_HUMAN	3	3	3	sp|Q86V81|THOC4_HUMAN THO complex subunit 4 OS=Homo sapiens OX=9606 GN=ALYREF PE=1 SV=3	1	3	3	3	1	1	0	2	3	1	1	1	0	2	3	1	1	1	0	2	3	1	15.2	15.2	15.2	26.888	257	257	0	37.567	7	7	0	11.3	15.2	7	29367000	1980600	2262400	0	13958000	8433800	2731700	0
sp|Q86VF7|NRAP_HUMAN	sp|Q86VF7|NRAP_HUMAN	1	1	1	sp|Q86VF7|NRAP_HUMAN Nebulin-related-anchoring protein OS=Homo sapiens OX=9606 GN=NRAP PE=1 SV=2	1	1	1	1	1	0	1	0	0	1	1	0	1	0	0	1	1	0	1	0	0	1	0.7	0.7	0.7	197.07	1730	1730	1	-2	0.7	0	0.7	0	0	0.7	0	0	0	0	0	0	0	0
sp|Q86VP6|CAND1_HUMAN	sp|Q86VP6|CAND1_HUMAN	3	3	3	sp|Q86VP6|CAND1_HUMAN Cullin-associated NEDD8-dissociated protein 1 OS=Homo sapiens OX=9606 GN=CAND1 PE=1 SV=2	1	3	3	3	0	0	0	3	0	0	0	0	0	3	0	0	0	0	0	3	0	0	3.3	3.3	3.3	136.37	1230	1230	0	21.396	0	0	0	3.3	0	0	11733000	0	0	0	11733000	0	0	0
sp|Q86XN7|PRSR1_HUMAN	sp|Q86XN7|PRSR1_HUMAN	2	2	2	sp|Q86XN7|PRSR1_HUMAN Proline and serine-rich protein 1 OS=Homo sapiens OX=9606 GN=PROSER1 PE=1 SV=2	1	2	2	2	0	0	0	1	2	0	0	0	0	1	2	0	0	0	0	1	2	0	2.2	2.2	2.2	95.697	944	944	0	12.313	0	0	0	1.2	2.2	0	5770900	0	0	0	2129600	3641300	0	0
sp|Q86Y13|DZIP3_HUMAN	sp|Q86Y13|DZIP3_HUMAN	2	2	2	sp|Q86Y13|DZIP3_HUMAN E3 ubiquitin-protein ligase DZIP3 OS=Homo sapiens OX=9606 GN=DZIP3 PE=1 SV=2	1	2	2	2	1	0	1	0	0	1	1	0	1	0	0	1	1	0	1	0	0	1	2.2	2.2	2.2	138.6	1208	1208	0	11.087	1.2	0	0.9	0	0	1.2	0	0	0	0	0	0	0	0
sp|Q8IUR7|ARMC8_HUMAN	sp|Q8IUR7|ARMC8_HUMAN	1	1	1	sp|Q8IUR7|ARMC8_HUMAN Armadillo repeat-containing protein 8 OS=Homo sapiens OX=9606 GN=ARMC8 PE=1 SV=2	1	1	1	1	0	0	0	1	0	0	0	0	0	1	0	0	0	0	0	1	0	0	1.6	1.6	1.6	75.509	673	673	0.0029297	7.1065	0	0	0	1.6	0	0	1509500	0	0	0	1509500	0	0	0
sp|Q8IUX1|T126B_HUMAN	sp|Q8IUX1|T126B_HUMAN	1	1	1	sp|Q8IUX1|T126B_HUMAN Complex I assembly factor TMEM126B, mitochondrial OS=Homo sapiens OX=9606 GN=TMEM126B PE=1 SV=2	1	1	1	1	0	0	1	0	0	0	0	0	1	0	0	0	0	0	1	0	0	0	3.9	3.9	3.9	25.943	230	230	1	-2	0	0	3.9	0	0	0	0	0	0	0	0	0	0	0
sp|Q8IW35|CEP97_HUMAN	sp|Q8IW35|CEP97_HUMAN	1	1	1	sp|Q8IW35|CEP97_HUMAN Centrosomal protein of 97 kDa OS=Homo sapiens OX=9606 GN=CEP97 PE=1 SV=1	1	1	1	1	0	1	0	0	0	0	0	1	0	0	0	0	0	1	0	0	0	0	0.8	0.8	0.8	96.98	865	865	0.0068435	5.9316	0	0.8	0	0	0	0	3137200	0	3137200	0	0	0	0	0
sp|Q8IWI9|MGAP_HUMAN	sp|Q8IWI9|MGAP_HUMAN	6	6	6	sp|Q8IWI9|MGAP_HUMAN MAX gene-associated protein OS=Homo sapiens OX=9606 GN=MGA PE=1 SV=4	1	6	6	6	3	4	0	1	2	3	3	4	0	1	2	3	3	4	0	1	2	3	2.9	2.9	2.9	336.16	3065	3065	0	59.922	1.6	1.9	0	0.4	1	1.4	32358000	6961200	5772900	0	5606700	3210400	10807000	3506800
sp|Q8IWS0|PHF6_HUMAN	sp|Q8IWS0|PHF6_HUMAN	2	2	2	sp|Q8IWS0|PHF6_HUMAN PHD finger protein 6 OS=Homo sapiens OX=9606 GN=PHF6 PE=1 SV=1	1	2	2	2	0	0	0	2	1	2	0	0	0	2	1	2	0	0	0	2	1	2	6.8	6.8	6.8	41.29	365	365	0	21.928	0	0	0	6.8	4.4	6.8	11298000	0	0	0	7320700	1980500	1997200	0
sp|Q8IWX8|CHERP_HUMAN	sp|Q8IWX8|CHERP_HUMAN	8	8	8	sp|Q8IWX8|CHERP_HUMAN Calcium homeostasis endoplasmic reticulum protein OS=Homo sapiens OX=9606 GN=CHERP PE=1 SV=3	1	8	8	8	6	7	2	1	3	5	6	7	2	1	3	5	6	7	2	1	3	5	10	10	10	103.7	916	916	0	61.92	7.1	8.8	2	1.5	4.4	5.9	136530000	48480000	20510000	15219000	4279000	19270000	28770000	15518000
sp|Q8IX12|CCAR1_HUMAN	sp|Q8IX12|CCAR1_HUMAN	17	17	17	sp|Q8IX12|CCAR1_HUMAN Cell division cycle and apoptosis regulator protein 1 OS=Homo sapiens OX=9606 GN=CCAR1 PE=1 SV=2	1	17	17	17	7	8	2	5	6	11	7	8	2	5	6	11	7	8	2	5	6	11	15.8	15.8	15.8	132.82	1150	1150	0	196.1	7.3	9	2.7	6.6	6.4	11.9	227070000	44112000	43312000	11629000	31087000	29488000	67444000	11215000
sp|Q8IXB1|DJC10_HUMAN	sp|Q8IXB1|DJC10_HUMAN	2	2	2	sp|Q8IXB1|DJC10_HUMAN DnaJ homolog subfamily C member 10 OS=Homo sapiens OX=9606 GN=DNAJC10 PE=1 SV=2	1	2	2	2	0	2	0	0	0	0	0	2	0	0	0	0	0	2	0	0	0	0	3.4	3.4	3.4	91.079	793	793	0	30.599	0	3.4	0	0	0	0	555020	0	555020	0	0	0	0	0
sp|Q8IY95|TM192_HUMAN	sp|Q8IY95|TM192_HUMAN	1	1	1	sp|Q8IY95|TM192_HUMAN Transmembrane protein 192 OS=Homo sapiens OX=9606 GN=TMEM192 PE=1 SV=1	1	1	1	1	0	0	0	1	1	0	0	0	0	1	1	0	0	0	0	1	1	0	5.5	5.5	5.5	30.922	271	271	0.002994	7.4808	0	0	0	5.5	5.5	0	5805400	0	0	0	4243700	1561700	0	0
sp|Q8IYB3|SRRM1_HUMAN	sp|Q8IYB3|SRRM1_HUMAN	6	6	6	sp|Q8IYB3|SRRM1_HUMAN Serine/arginine repetitive matrix protein 1 OS=Homo sapiens OX=9606 GN=SRRM1 PE=1 SV=2	1	6	6	6	0	2	1	2	2	1	0	2	1	2	2	1	0	2	1	2	2	1	8.7	8.7	8.7	102.33	904	904	0	36.803	0	2.4	1.3	3.8	2.5	1.3	8953900	0	904950	1661600	1272400	4268200	846680	0
sp|Q8IYT4|KATL2_HUMAN	sp|Q8IYT4|KATL2_HUMAN	1	1	1	sp|Q8IYT4|KATL2_HUMAN Katanin p60 ATPase-containing subunit A-like 2 OS=Homo sapiens OX=9606 GN=KATNAL2 PE=1 SV=3	1	1	1	1	0	1	0	1	0	1	0	1	0	1	0	1	0	1	0	1	0	1	2.2	2.2	2.2	61.252	538	538	0.0037348	6.6005	0	2.2	0	2.2	0	2.2	15220000	0	4206500	0	6287300	0	4726300	0
sp|Q8IZD4|DCP1B_HUMAN	sp|Q8IZD4|DCP1B_HUMAN	1	1	1	sp|Q8IZD4|DCP1B_HUMAN mRNA-decapping enzyme 1B OS=Homo sapiens OX=9606 GN=DCP1B PE=1 SV=2	1	1	1	1	0	0	0	0	1	0	0	0	0	0	1	0	0	0	0	0	1	0	1.8	1.8	1.8	67.722	617	617	0.0044924	6.2367	0	0	0	0	1.8	0	0	0	0	0	0	0	0	0
sp|Q8IZU2|WDR17_HUMAN	sp|Q8IZU2|WDR17_HUMAN	10	10	10	sp|Q8IZU2|WDR17_HUMAN WD repeat-containing protein 17 OS=Homo sapiens OX=9606 GN=WDR17 PE=2 SV=2	1	10	10	10	0	8	0	3	0	4	0	8	0	3	0	4	0	8	0	3	0	4	9.3	9.3	9.3	147.7	1322	1322	0	96.334	0	7.6	0	2.6	0	3.7	71052000	0	36782000	0	12822000	0	21449000	0
sp|Q8N163|CCAR2_HUMAN	sp|Q8N163|CCAR2_HUMAN	5	5	5	sp|Q8N163|CCAR2_HUMAN Cell cycle and apoptosis regulator protein 2 OS=Homo sapiens OX=9606 GN=CCAR2 PE=1 SV=2	1	5	5	5	0	0	0	0	5	0	0	0	0	0	5	0	0	0	0	0	5	0	10.8	10.8	10.8	102.9	923	923	0	45.817	0	0	0	0	10.8	0	16825000	0	0	0	0	16825000	0	0
sp|Q8N183|NDUF2_HUMAN	sp|Q8N183|NDUF2_HUMAN	1	1	1	sp|Q8N183|NDUF2_HUMAN NADH dehydrogenase [ubiquinone] 1 alpha subcomplex assembly factor 2 OS=Homo sapiens OX=9606 GN=NDUFAF2 PE=1 SV=1	1	1	1	1	0	0	0	1	0	0	0	0	0	1	0	0	0	0	0	1	0	0	6.5	6.5	6.5	19.856	169	169	0.0069204	5.9708	0	0	0	6.5	0	0	2044200	0	0	0	2044200	0	0	0
sp|Q8N357|S35F6_HUMAN	sp|Q8N357|S35F6_HUMAN	1	1	1	sp|Q8N357|S35F6_HUMAN Solute carrier family 35 member F6 OS=Homo sapiens OX=9606 GN=SLC35F6 PE=1 SV=1	1	1	1	1	0	0	0	1	1	0	0	0	0	1	1	0	0	0	0	1	1	0	3.2	3.2	3.2	40.214	371	371	0.0028436	6.8118	0	0	0	3.2	3.2	0	12442000	0	0	0	6533300	5908400	0	0
sp|Q8N3C0|ASCC3_HUMAN	sp|Q8N3C0|ASCC3_HUMAN	7	7	7	sp|Q8N3C0|ASCC3_HUMAN Activating signal cointegrator 1 complex subunit 3 OS=Homo sapiens OX=9606 GN=ASCC3 PE=1 SV=3	1	7	7	7	3	5	0	1	0	0	3	5	0	1	0	0	3	5	0	1	0	0	3.6	3.6	3.6	251.46	2202	2202	0	42.623	1.6	2.7	0	0.5	0	0	13526000	7299800	4012000	0	2213700	0	0	0
sp|Q8N4T8|CBR4_HUMAN	sp|Q8N4T8|CBR4_HUMAN	2	2	2	sp|Q8N4T8|CBR4_HUMAN Carbonyl reductase family member 4 OS=Homo sapiens OX=9606 GN=CBR4 PE=1 SV=3	1	2	2	2	0	0	0	0	2	0	0	0	0	0	2	0	0	0	0	0	2	0	10.1	10.1	10.1	25.301	237	237	0	11.034	0	0	0	0	10.1	0	3006200	0	0	0	0	3006200	0	0
sp|Q8N5A5|ZGPAT_HUMAN	sp|Q8N5A5|ZGPAT_HUMAN	1	1	1	sp|Q8N5A5|ZGPAT_HUMAN Zinc finger CCCH-type with G patch domain-containing protein OS=Homo sapiens OX=9606 GN=ZGPAT PE=1 SV=3	1	1	1	1	0	0	0	0	0	1	0	0	0	0	0	1	0	0	0	0	0	1	2.1	2.1	2.1	57.358	531	531	0.0045496	6.3972	0	0	0	0	0	2.1	641930	0	0	0	0	0	641930	0
sp|Q8N5C8|TAB3_HUMAN	sp|Q8N5C8|TAB3_HUMAN	5	5	5	sp|Q8N5C8|TAB3_HUMAN TGF-beta-activated kinase 1 and MAP3K7-binding protein 3 OS=Homo sapiens OX=9606 GN=TAB3 PE=1 SV=3	1	5	5	5	0	0	1	1	4	0	0	0	1	1	4	0	0	0	1	1	4	0	11.8	11.8	11.8	78.652	712	712	0	68.294	0	0	1.7	2.1	10.1	0	21106000	0	0	631060	2844600	17630000	0	0
sp|Q8N5N7|RM50_HUMAN	sp|Q8N5N7|RM50_HUMAN	2	2	2	sp|Q8N5N7|RM50_HUMAN 39S ribosomal protein L50, mitochondrial OS=Homo sapiens OX=9606 GN=MRPL50 PE=1 SV=2	1	2	2	2	0	0	0	0	2	0	0	0	0	0	2	0	0	0	0	0	2	0	21.5	21.5	21.5	18.325	158	158	0	12.203	0	0	0	0	21.5	0	2694300	0	0	0	0	2694300	0	0
sp|Q8N5Z5|KCD17_HUMAN	sp|Q8N5Z5|KCD17_HUMAN	1	1	1	sp|Q8N5Z5|KCD17_HUMAN BTB/POZ domain-containing protein KCTD17 OS=Homo sapiens OX=9606 GN=KCTD17 PE=1 SV=3	1	1	1	1	0	0	1	0	0	0	0	0	1	0	0	0	0	0	1	0	0	0	4.7	4.7	4.7	35.67	321	321	0.0030581	7.8282	0	0	4.7	0	0	0	475440	0	0	475440	0	0	0	0
sp|Q8N680|ZBTB2_HUMAN	sp|Q8N680|ZBTB2_HUMAN	4	4	4	sp|Q8N680|ZBTB2_HUMAN Zinc finger and BTB domain-containing protein 2 OS=Homo sapiens OX=9606 GN=ZBTB2 PE=1 SV=1	1	4	4	4	2	3	0	0	0	3	2	3	0	0	0	3	2	3	0	0	0	3	9.9	9.9	9.9	57.336	514	514	0	34.496	4.1	8	0	0	0	8	32235000	5228300	11902000	0	0	0	15105000	5324800
sp|Q8N684|CPSF7_HUMAN	sp|Q8N684|CPSF7_HUMAN	2	2	2	sp|Q8N684|CPSF7_HUMAN Cleavage and polyadenylation specificity factor subunit 7 OS=Homo sapiens OX=9606 GN=CPSF7 PE=1 SV=1	1	2	2	2	1	0	1	1	0	0	1	0	1	1	0	0	1	0	1	1	0	0	4.9	4.9	4.9	52.049	471	471	0	13.348	2.5	0	2.5	2.3	0	0	10073000	2775700	0	2506600	4790400	0	0	0
sp|Q8N7H5|PAF1_HUMAN	sp|Q8N7H5|PAF1_HUMAN	2	2	2	sp|Q8N7H5|PAF1_HUMAN RNA polymerase II-associated factor 1 homolog OS=Homo sapiens OX=9606 GN=PAF1 PE=1 SV=2	1	2	2	2	0	0	0	1	2	0	0	0	0	1	2	0	0	0	0	1	2	0	5.3	5.3	5.3	59.975	531	531	0	18.697	0	0	0	2.6	5.3	0	3020100	0	0	0	482240	2537800	0	0
sp|Q8N983|RM43_HUMAN	sp|Q8N983|RM43_HUMAN	1	1	1	sp|Q8N983|RM43_HUMAN 39S ribosomal protein L43, mitochondrial OS=Homo sapiens OX=9606 GN=MRPL43 PE=1 SV=1	1	1	1	1	0	0	0	1	1	0	0	0	0	1	1	0	0	0	0	1	1	0	5.1	5.1	5.1	23.431	215	215	0.003003	7.5684	0	0	0	5.1	5.1	0	8557000	0	0	0	4826500	3730600	0	0
sp|Q8N9U0|TAC2N_HUMAN	sp|Q8N9U0|TAC2N_HUMAN	1	1	1	sp|Q8N9U0|TAC2N_HUMAN Tandem C2 domains nuclear protein OS=Homo sapiens OX=9606 GN=TC2N PE=1 SV=2	1	1	1	1	0	1	0	0	0	0	0	1	0	0	0	0	0	1	0	0	0	0	2.9	2.9	2.9	55.284	490	490	0.0045788	6.447	0	2.9	0	0	0	0	610960	0	610960	0	0	0	0	0
sp|Q8NC51|PAIRB_HUMAN	sp|Q8NC51|PAIRB_HUMAN	5	5	5	sp|Q8NC51|PAIRB_HUMAN Plasminogen activator inhibitor 1 RNA-binding protein OS=Homo sapiens OX=9606 GN=SERBP1 PE=1 SV=2	1	5	5	5	2	2	1	3	4	1	2	2	1	3	4	1	2	2	1	3	4	1	14.7	14.7	14.7	44.965	408	408	0	66.654	6.6	6.6	3.9	10	11.3	3.9	139030000	11624000	9614400	7197800	45070000	51182000	14338000	9662800
sp|Q8ND07|BBOF1_HUMAN	sp|Q8ND07|BBOF1_HUMAN	1	1	1	sp|Q8ND07|BBOF1_HUMAN Basal body-orientation factor 1 OS=Homo sapiens OX=9606 GN=BBOF1 PE=2 SV=3	1	1	1	1	1	1	0	0	0	0	1	1	0	0	0	0	1	1	0	0	0	0	3.6	3.6	3.6	61.986	529	529	0.0061029	6.0424	3.6	3.6	0	0	0	0	0	0	0	0	0	0	0	0
sp|Q8ND56|LS14A_HUMAN	sp|Q8ND56|LS14A_HUMAN	3	3	3	sp|Q8ND56|LS14A_HUMAN Protein LSM14 homolog A OS=Homo sapiens OX=9606 GN=LSM14A PE=1 SV=3	1	3	3	3	1	0	0	0	2	1	1	0	0	0	2	1	1	0	0	0	2	1	9.1	9.1	9.1	50.529	463	463	0	16.66	2.2	0	0	0	6.9	2.2	9146400	3699500	0	0	0	2723200	2723700	0
sp|Q8NDF8|PAPD5_HUMAN	sp|Q8NDF8|PAPD5_HUMAN	1	1	1	sp|Q8NDF8|PAPD5_HUMAN Terminal nucleotidyltransferase 4B OS=Homo sapiens OX=9606 GN=TENT4B PE=1 SV=2	1	1	1	1	0	1	0	0	0	0	0	1	0	0	0	0	0	1	0	0	0	0	2.6	2.6	2.6	63.266	572	572	0	29.083	0	2.6	0	0	0	0	332180	0	332180	0	0	0	0	0
sp|Q8NE71|ABCF1_HUMAN	sp|Q8NE71|ABCF1_HUMAN	6	6	6	sp|Q8NE71|ABCF1_HUMAN ATP-binding cassette sub-family F member 1 OS=Homo sapiens OX=9606 GN=ABCF1 PE=1 SV=2	1	6	6	6	0	4	1	2	4	3	0	4	1	2	4	3	0	4	1	2	4	3	9.2	9.2	9.2	95.925	845	845	0	59.541	0	6.2	1.3	3.1	6.3	4	42521000	0	9319600	0	10629000	16725000	5847500	0
sp|Q8NHP8|PLBL2_HUMAN	sp|Q8NHP8|PLBL2_HUMAN	3	3	3	sp|Q8NHP8|PLBL2_HUMAN Putative phospholipase B-like 2 OS=Homo sapiens OX=9606 GN=PLBD2 PE=1 SV=2	1	3	3	3	0	0	0	2	1	0	0	0	0	2	1	0	0	0	0	2	1	0	5.6	5.6	5.6	65.471	589	589	0	20.73	0	0	0	4.4	1.2	0	13434000	0	0	0	12011000	1423200	0	0
sp|Q8NI27|THOC2_HUMAN	sp|Q8NI27|THOC2_HUMAN	3	3	3	sp|Q8NI27|THOC2_HUMAN THO complex subunit 2 OS=Homo sapiens OX=9606 GN=THOC2 PE=1 SV=2	1	3	3	3	1	0	0	1	0	1	1	0	0	1	0	1	1	0	0	1	0	1	1.7	1.7	1.7	182.77	1593	1593	0	19.064	0.6	0	0	0.5	0	0.6	1262700	502420	0	0	760310	0	0	0
sp|Q8TAE8|G45IP_HUMAN	sp|Q8TAE8|G45IP_HUMAN	1	1	1	sp|Q8TAE8|G45IP_HUMAN Growth arrest and DNA damage-inducible proteins-interacting protein 1 OS=Homo sapiens OX=9606 GN=GADD45GIP1 PE=1 SV=1	1	1	1	1	0	0	0	1	0	0	0	0	0	1	0	0	0	0	0	1	0	0	6.3	6.3	6.3	25.384	222	222	0.0028708	6.9105	0	0	0	6.3	0	0	2416900	0	0	0	2416900	0	0	0
sp|Q8TAQ2|SMRC2_HUMAN	sp|Q8TAQ2|SMRC2_HUMAN	11	11	6	sp|Q8TAQ2|SMRC2_HUMAN SWI/SNF complex subunit SMARCC2 OS=Homo sapiens OX=9606 GN=SMARCC2 PE=1 SV=1	1	11	11	6	2	6	0	4	5	3	2	6	0	4	5	3	1	2	0	3	2	2	11	11	7.1	132.88	1214	1214	0	109.43	1.6	5.4	0	4.7	5.3	2.8	71937000	4088100	22236000	0	14957000	20310000	10346000	2727800
sp|Q8TB36|GDAP1_HUMAN	sp|Q8TB36|GDAP1_HUMAN	2	2	2	sp|Q8TB36|GDAP1_HUMAN Ganglioside-induced differentiation-associated protein 1 OS=Homo sapiens OX=9606 GN=GDAP1 PE=1 SV=3	1	2	2	2	0	0	0	1	1	0	0	0	0	1	1	0	0	0	0	1	1	0	8.4	8.4	8.4	41.345	358	358	0	11.933	0	0	0	5.3	3.1	0	5877400	0	0	0	3340200	2537300	0	0
sp|Q8TC12|RDH11_HUMAN	sp|Q8TC12|RDH11_HUMAN	5	5	5	sp|Q8TC12|RDH11_HUMAN Retinol dehydrogenase 11 OS=Homo sapiens OX=9606 GN=RDH11 PE=1 SV=2	1	5	5	5	0	0	0	4	4	0	0	0	0	4	4	0	0	0	0	4	4	0	21.7	21.7	21.7	35.386	318	318	0	76.365	0	0	0	17.9	18.6	0	55069000	0	0	0	26234000	28835000	0	0
sp|Q8TCJ2|STT3B_HUMAN	sp|Q8TCJ2|STT3B_HUMAN	1	1	1	sp|Q8TCJ2|STT3B_HUMAN Dolichyl-diphosphooligosaccharide--protein glycosyltransferase subunit STT3B OS=Homo sapiens OX=9606 GN=STT3B PE=1 SV=1	1	1	1	1	0	0	0	1	1	0	0	0	0	1	1	0	0	0	0	1	1	0	1.7	1.7	1.7	93.673	826	826	0.0031056	8.1488	0	0	0	1.7	1.7	0	11148000	0	0	0	6551700	4596000	0	0
sp|Q8TDW7|FAT3_HUMAN	sp|Q8TDW7|FAT3_HUMAN	1	1	1	sp|Q8TDW7|FAT3_HUMAN Protocadherin Fat 3 OS=Homo sapiens OX=9606 GN=FAT3 PE=2 SV=3	1	1	1	1	1	0	0	0	0	0	1	0	0	0	0	0	1	0	0	0	0	0	0.3	0.3	0.3	501.97	4557	4557	1	-2	0.3	0	0	0	0	0	0	0	0	0	0	0	0	0
sp|Q8TEQ6|GEMI5_HUMAN	sp|Q8TEQ6|GEMI5_HUMAN	10	10	10	sp|Q8TEQ6|GEMI5_HUMAN Gem-associated protein 5 OS=Homo sapiens OX=9606 GN=GEMIN5 PE=1 SV=3	1	10	10	10	0	7	0	0	0	9	0	7	0	0	0	9	0	7	0	0	0	9	7.1	7.1	7.1	168.59	1508	1508	0	67.844	0	5.3	0	0	0	6.4	40413000	0	18968000	0	0	0	21445000	0
sp|Q8WTR7|ZN473_HUMAN	sp|Q8WTR7|ZN473_HUMAN	1	1	1	sp|Q8WTR7|ZN473_HUMAN Zinc finger protein 473 OS=Homo sapiens OX=9606 GN=ZNF473 PE=1 SV=1	1	1	1	1	0	0	1	0	0	0	0	0	1	0	0	0	0	0	1	0	0	0	2.4	2.4	2.4	100.18	871	871	1	-2	0	0	2.4	0	0	0	0	0	0	0	0	0	0	0
sp|Q8WUB8|PHF10_HUMAN	sp|Q8WUB8|PHF10_HUMAN	1	1	1	sp|Q8WUB8|PHF10_HUMAN PHD finger protein 10 OS=Homo sapiens OX=9606 GN=PHF10 PE=1 SV=3	1	1	1	1	0	1	0	0	0	0	0	1	0	0	0	0	0	1	0	0	0	0	2.4	2.4	2.4	56.05	498	498	0	15.619	0	2.4	0	0	0	0	94730	0	94730	0	0	0	0	0
sp|Q8WUY3|PRUN2_HUMAN	sp|Q8WUY3|PRUN2_HUMAN	62	62	62	sp|Q8WUY3|PRUN2_HUMAN Protein prune homolog 2 OS=Homo sapiens OX=9606 GN=PRUNE2 PE=1 SV=3	1	62	62	62	27	47	12	28	48	23	27	47	12	28	48	23	27	47	12	28	48	23	30.3	30.3	30.3	340.63	3088	3088	0	323.31	12.2	23.9	5.2	15.8	23.9	10.9	2566100000	333580000	735930000	72812000	456930000	743650000	223220000	35866000
sp|Q8WVC0|LEO1_HUMAN	sp|Q8WVC0|LEO1_HUMAN	2	2	2	sp|Q8WVC0|LEO1_HUMAN RNA polymerase-associated protein LEO1 OS=Homo sapiens OX=9606 GN=LEO1 PE=1 SV=1	1	2	2	2	0	1	0	1	0	0	0	1	0	1	0	0	0	1	0	1	0	0	4.1	4.1	4.1	75.403	666	666	0	10.923	0	2	0	2.1	0	0	4285100	0	3735100	0	549900	0	0	0
sp|Q8WVK2|SNR27_HUMAN	sp|Q8WVK2|SNR27_HUMAN	1	1	1	sp|Q8WVK2|SNR27_HUMAN U4/U6.U5 small nuclear ribonucleoprotein 27 kDa protein OS=Homo sapiens OX=9606 GN=SNRNP27 PE=1 SV=1	1	1	1	1	1	1	0	0	0	0	1	1	0	0	0	0	1	1	0	0	0	0	7.1	7.1	7.1	18.86	155	155	0.0044843	6.2156	7.1	7.1	0	0	0	0	2687200	1175900	1511300	0	0	0	0	0
sp|Q8WVM8|SCFD1_HUMAN	sp|Q8WVM8|SCFD1_HUMAN	2	2	2	sp|Q8WVM8|SCFD1_HUMAN Sec1 family domain-containing protein 1 OS=Homo sapiens OX=9606 GN=SCFD1 PE=1 SV=4	1	2	2	2	0	0	0	1	1	0	0	0	0	1	1	0	0	0	0	1	1	0	4	4	4	72.379	642	642	0	13.585	0	0	0	2.6	1.4	0	3470700	0	0	0	2022100	1448700	0	0
sp|Q8WVV9|HNRLL_HUMAN	sp|Q8WVV9|HNRLL_HUMAN	3	3	3	sp|Q8WVV9|HNRLL_HUMAN Heterogeneous nuclear ribonucleoprotein L-like OS=Homo sapiens OX=9606 GN=HNRNPLL PE=1 SV=1	1	3	3	3	2	1	1	0	1	1	2	1	1	0	1	1	2	1	1	0	1	1	8.7	8.7	8.7	60.082	542	542	0	18.067	5.7	3	2.8	0	3	2.8	11132000	4423500	1570300	2195400	0	1719400	1223200	0
sp|Q8WW12|PCNP_HUMAN	sp|Q8WW12|PCNP_HUMAN	1	1	1	sp|Q8WW12|PCNP_HUMAN PEST proteolytic signal-containing nuclear protein OS=Homo sapiens OX=9606 GN=PCNP PE=1 SV=2	1	1	1	1	0	0	0	1	0	0	0	0	0	1	0	0	0	0	0	1	0	0	9	9	9	18.925	178	178	0.0053097	6.1344	0	0	0	9	0	0	3122500	0	0	0	3122500	0	0	0
sp|Q8WWM7|ATX2L_HUMAN	sp|Q8WWM7|ATX2L_HUMAN	1	1	1	sp|Q8WWM7|ATX2L_HUMAN Ataxin-2-like protein OS=Homo sapiens OX=9606 GN=ATXN2L PE=1 SV=2	1	1	1	1	1	0	0	0	0	1	1	0	0	0	0	1	1	0	0	0	0	1	1.6	1.6	1.6	113.37	1075	1075	0.0085034	5.919	1.6	0	0	0	0	1.6	1751900	965250	0	0	0	0	786640	0
sp|Q8WWY3|PRP31_HUMAN	sp|Q8WWY3|PRP31_HUMAN	16	16	16	sp|Q8WWY3|PRP31_HUMAN U4/U6 small nuclear ribonucleoprotein Prp31 OS=Homo sapiens OX=9606 GN=PRPF31 PE=1 SV=2	1	16	16	16	8	10	4	14	11	11	8	10	4	14	11	11	8	10	4	14	11	11	48.5	48.5	48.5	55.455	499	499	0	146.5	20	24.4	9.4	42.1	32.3	29.3	1048700000	87683000	176260000	27072000	431750000	177950000	147970000	19597000
sp|Q8WXD5|GEMI6_HUMAN	sp|Q8WXD5|GEMI6_HUMAN	3	3	3	sp|Q8WXD5|GEMI6_HUMAN Gem-associated protein 6 OS=Homo sapiens OX=9606 GN=GEMIN6 PE=1 SV=1	1	3	3	3	0	3	0	0	0	1	0	3	0	0	0	1	0	3	0	0	0	1	22.8	22.8	22.8	18.824	167	167	0	18.791	0	22.8	0	0	0	7.8	18341000	0	10107000	0	0	0	8233700	0
sp|Q8WXF1|PSPC1_HUMAN	sp|Q8WXF1|PSPC1_HUMAN	8	8	8	sp|Q8WXF1|PSPC1_HUMAN Paraspeckle component 1 OS=Homo sapiens OX=9606 GN=PSPC1 PE=1 SV=1	1	8	8	8	1	4	0	5	6	1	1	4	0	5	6	1	1	4	0	5	6	1	17	17	17	58.743	523	523	0	61.453	2.1	9.9	0	11.7	12.8	3.1	82647000	4047300	14591000	0	33833000	24805000	5369600	0
sp|Q8WXG9|AGRV1_HUMAN	sp|Q8WXG9|AGRV1_HUMAN	1	1	1	sp|Q8WXG9|AGRV1_HUMAN Adhesion G-protein coupled receptor V1 OS=Homo sapiens OX=9606 GN=ADGRV1 PE=1 SV=2	1	1	1	1	0	1	0	1	0	0	0	1	0	1	0	0	0	1	0	1	0	0	0.2	0.2	0.2	693.06	6306	6306	0.0085251	5.9248	0	0.2	0	0.2	0	0	204460000	0	54254000	0	150200000	0	0	0
sp|Q8WY22|BRI3B_HUMAN	sp|Q8WY22|BRI3B_HUMAN	1	1	1	sp|Q8WY22|BRI3B_HUMAN BRI3-binding protein OS=Homo sapiens OX=9606 GN=BRI3BP PE=1 SV=1	1	1	1	1	1	0	0	1	0	0	1	0	0	1	0	0	1	0	0	1	0	0	6.8	6.8	6.8	27.835	251	251	0.0031217	8.3875	6.8	0	0	6.8	0	0	3128600	1847600	0	0	1281000	0	0	0
sp|Q8WZ42|TITIN_HUMAN	sp|Q8WZ42|TITIN_HUMAN	1	1	1	sp|Q8WZ42|TITIN_HUMAN Titin OS=Homo sapiens OX=9606 GN=TTN PE=1 SV=4	1	1	1	1	0	0	0	0	0	1	0	0	0	0	0	1	0	0	0	0	0	1	0	0	0	3816	34350	34350	1	-2	0	0	0	0	0	0	0	0	0	0	0	0	0	0
sp|Q92499|DDX1_HUMAN	sp|Q92499|DDX1_HUMAN	6	6	6	sp|Q92499|DDX1_HUMAN ATP-dependent RNA helicase DDX1 OS=Homo sapiens OX=9606 GN=DDX1 PE=1 SV=2	1	6	6	6	0	0	0	3	5	0	0	0	0	3	5	0	0	0	0	3	5	0	13.1	13.1	13.1	82.431	740	740	0	46.811	0	0	0	7.4	10.5	0	52245000	0	0	0	35204000	17041000	0	0
sp|Q92504|S39A7_HUMAN	sp|Q92504|S39A7_HUMAN	1	1	1	sp|Q92504|S39A7_HUMAN Zinc transporter SLC39A7 OS=Homo sapiens OX=9606 GN=SLC39A7 PE=1 SV=2	1	1	1	1	0	0	0	1	1	0	0	0	0	1	1	0	0	0	0	1	1	0	3	3	3	50.117	469	469	0.003178	8.9771	0	0	0	3	3	0	11962000	0	0	0	6715900	5245700	0	0
sp|Q92522|H1X_HUMAN	sp|Q92522|H1X_HUMAN	4	4	4	sp|Q92522|H1X_HUMAN Histone H1.10 OS=Homo sapiens OX=9606 GN=H1-10 PE=1 SV=1	1	4	4	4	1	0	0	1	4	1	1	0	0	1	4	1	1	0	0	1	4	1	17.8	17.8	17.8	22.487	213	213	0	33.149	7	0	0	4.7	17.8	7	28020000	845930	0	0	5566400	17849000	3759000	0
sp|Q92552|RT27_HUMAN	sp|Q92552|RT27_HUMAN	1	1	1	sp|Q92552|RT27_HUMAN 28S ribosomal protein S27, mitochondrial OS=Homo sapiens OX=9606 GN=MRPS27 PE=1 SV=3	1	1	1	1	0	0	0	1	0	0	0	0	0	1	0	0	0	0	0	1	0	0	2.7	2.7	2.7	47.611	414	414	0.0030211	7.6562	0	0	0	2.7	0	0	1186700	0	0	0	1186700	0	0	0
sp|Q92572|AP3S1_HUMAN	sp|Q92572|AP3S1_HUMAN	1	1	1	sp|Q92572|AP3S1_HUMAN AP-3 complex subunit sigma-1 OS=Homo sapiens OX=9606 GN=AP3S1 PE=1 SV=1	1	1	1	1	0	1	0	0	0	0	0	1	0	0	0	0	0	1	0	0	0	0	5.7	5.7	5.7	21.732	193	193	0.0069025	5.9653	0	5.7	0	0	0	0	697320	0	697320	0	0	0	0	0
sp|Q92597|NDRG1_HUMAN	sp|Q92597|NDRG1_HUMAN	5	5	5	sp|Q92597|NDRG1_HUMAN Protein NDRG1 OS=Homo sapiens OX=9606 GN=NDRG1 PE=1 SV=1	1	5	5	5	0	1	0	4	1	0	0	1	0	4	1	0	0	1	0	4	1	0	23.9	23.9	23.9	42.835	394	394	0	36.212	0	3.6	0	20.3	4.1	0	32818000	0	2117900	0	27757000	2943000	0	0
sp|Q92598|HS105_HUMAN	sp|Q92598|HS105_HUMAN	2	2	2	sp|Q92598|HS105_HUMAN Heat shock protein 105 kDa OS=Homo sapiens OX=9606 GN=HSPH1 PE=1 SV=1	1	2	2	2	0	2	0	2	0	0	0	2	0	2	0	0	0	2	0	2	0	0	3.3	3.3	3.3	96.864	858	858	0	12.831	0	3.3	0	3.3	0	0	6436200	0	2237900	0	4198300	0	0	0
sp|Q92600|CNOT9_HUMAN	sp|Q92600|CNOT9_HUMAN	2	2	2	sp|Q92600|CNOT9_HUMAN CCR4-NOT transcription complex subunit 9 OS=Homo sapiens OX=9606 GN=CNOT9 PE=1 SV=1	1	2	2	2	0	2	0	0	1	0	0	2	0	0	1	0	0	2	0	0	1	0	7.7	7.7	7.7	33.631	299	299	0	13.168	0	7.7	0	0	4	0	2017400	0	1317500	0	0	699910	0	0
sp|Q92616|GCN1_HUMAN	sp|Q92616|GCN1_HUMAN	5	5	5	sp|Q92616|GCN1_HUMAN eIF-2-alpha kinase activator GCN1 OS=Homo sapiens OX=9606 GN=GCN1 PE=1 SV=6	1	5	5	5	0	1	0	3	0	1	0	1	0	3	0	1	0	1	0	3	0	1	2.5	2.5	2.5	292.75	2671	2671	0	34.384	0	0.3	0	1.8	0	0.5	6550500	0	1191500	0	4588000	0	771050	0
sp|Q92688|AN32B_HUMAN	sp|Q92688|AN32B_HUMAN	3	3	3	sp|Q92688|AN32B_HUMAN Acidic leucine-rich nuclear phosphoprotein 32 family member B OS=Homo sapiens OX=9606 GN=ANP32B PE=1 SV=1	1	3	3	3	0	0	0	2	1	0	0	0	0	2	1	0	0	0	0	2	1	0	12.4	12.4	12.4	28.787	251	251	0	17.714	0	0	0	8	4.4	0	11977000	0	0	0	9958800	2018000	0	0
sp|Q92769|HDAC2_HUMAN;sp|O15379|HDAC3_HUMAN	sp|Q92769|HDAC2_HUMAN	7;1	3;0	3;0	sp|Q92769|HDAC2_HUMAN Histone deacetylase 2 OS=Homo sapiens OX=9606 GN=HDAC2 PE=1 SV=2	2	7	3	3	3	4	1	4	5	4	2	3	0	3	1	2	2	3	0	3	1	2	18.4	9.2	9.2	55.364	488	488;428	0	26.766	8.2	11.9	2.5	11.7	13.1	10.5	63857000	3634400	10907000	0	30322000	9725100	9268100	2574500
sp|Q92820|GGH_HUMAN	sp|Q92820|GGH_HUMAN	1	1	1	sp|Q92820|GGH_HUMAN Gamma-glutamyl hydrolase OS=Homo sapiens OX=9606 GN=GGH PE=1 SV=2	1	1	1	1	0	0	0	0	1	0	0	0	0	0	1	0	0	0	0	0	1	0	4.1	4.1	4.1	35.964	318	318	0.0045537	6.3976	0	0	0	0	4.1	0	1910400	0	0	0	0	1910400	0	0
sp|Q92841|DDX17_HUMAN	sp|Q92841|DDX17_HUMAN	12	12	9	sp|Q92841|DDX17_HUMAN Probable ATP-dependent RNA helicase DDX17 OS=Homo sapiens OX=9606 GN=DDX17 PE=1 SV=2	1	12	12	9	2	2	3	8	7	4	2	2	3	8	7	4	1	1	2	7	5	3	22.1	22.1	17.4	80.272	729	729	0	129.03	3.3	3.7	5.2	16.3	11.7	6.3	146300000	16883000	16580000	5739900	50188000	29822000	27082000	11305000
sp|Q92878|RAD50_HUMAN	sp|Q92878|RAD50_HUMAN	2	2	2	sp|Q92878|RAD50_HUMAN DNA repair protein RAD50 OS=Homo sapiens OX=9606 GN=RAD50 PE=1 SV=1	1	2	2	2	0	0	0	2	0	0	0	0	0	2	0	0	0	0	0	2	0	0	2.1	2.1	2.1	153.89	1312	1312	0	16.986	0	0	0	2.1	0	0	9208900	0	0	0	9208900	0	0	0
sp|Q92900|RENT1_HUMAN	sp|Q92900|RENT1_HUMAN	3	3	3	sp|Q92900|RENT1_HUMAN Regulator of nonsense transcripts 1 OS=Homo sapiens OX=9606 GN=UPF1 PE=1 SV=2	1	3	3	3	1	0	2	0	1	0	1	0	2	0	1	0	1	0	2	0	1	0	3.5	3.5	3.5	124.34	1129	1129	0	21.354	1.2	0	2	0	1.4	0	8247500	2973900	0	3813500	0	1460100	0	0
sp|Q92922|SMRC1_HUMAN	sp|Q92922|SMRC1_HUMAN	11	6	6	sp|Q92922|SMRC1_HUMAN SWI/SNF complex subunit SMARCC1 OS=Homo sapiens OX=9606 GN=SMARCC1 PE=1 SV=3	1	11	6	6	1	8	0	4	6	3	0	4	0	3	3	2	0	4	0	3	3	2	9.9	5.5	5.5	122.87	1105	1105	0	48.086	0.8	8.1	0	4.3	6.2	3.1	30646000	0	13010000	0	7000700	6539600	4096200	0
sp|Q92925|SMRD2_HUMAN	sp|Q92925|SMRD2_HUMAN	1	1	1	sp|Q92925|SMRD2_HUMAN SWI/SNF-related matrix-associated actin-dependent regulator of chromatin subfamily D member 2 OS=Homo sapiens OX=9606 GN=SMARCD2 PE=1 SV=3	1	1	1	1	0	1	0	0	1	0	0	1	0	0	1	0	0	1	0	0	1	0	3.8	3.8	3.8	58.92	531	531	0	33.27	0	3.8	0	0	3.8	0	5561000	0	1660900	0	0	3900100	0	0
sp|Q92930|RAB8B_HUMAN;sp|P51153|RAB13_HUMAN;sp|P59190|RAB15_HUMAN	sp|Q92930|RAB8B_HUMAN;sp|P51153|RAB13_HUMAN;sp|P59190|RAB15_HUMAN	2;1;1	1;0;0	1;0;0	sp|Q92930|RAB8B_HUMAN Ras-related protein Rab-8B OS=Homo sapiens OX=9606 GN=RAB8B PE=1 SV=2;sp|P51153|RAB13_HUMAN Ras-related protein Rab-13 OS=Homo sapiens OX=9606 GN=RAB13 PE=1 SV=1;sp|P59190|RAB15_HUMAN Ras-related protein Rab-15 OS=Homo sapiens OX=9606	3	2	1	1	0	0	0	2	0	0	0	0	0	1	0	0	0	0	0	1	0	0	12.6	7.2	7.2	23.584	207	207;203;212	0.0044723	6.2035	0	0	0	12.6	0	0	727870	0	0	0	727870	0	0	0
sp|Q92989|CLP1_HUMAN	sp|Q92989|CLP1_HUMAN	1	1	1	sp|Q92989|CLP1_HUMAN Polyribonucleotide 5-hydroxyl-kinase Clp1 OS=Homo sapiens OX=9606 GN=CLP1 PE=1 SV=1	1	1	1	1	0	0	0	1	0	0	0	0	0	1	0	0	0	0	0	1	0	0	3.1	3.1	3.1	47.645	425	425	0.0044763	6.2123	0	0	0	3.1	0	0	984930	0	0	0	984930	0	0	0
sp|Q93009|UBP7_HUMAN	sp|Q93009|UBP7_HUMAN	2	2	2	sp|Q93009|UBP7_HUMAN Ubiquitin carboxyl-terminal hydrolase 7 OS=Homo sapiens OX=9606 GN=USP7 PE=1 SV=2	1	2	2	2	0	1	0	1	1	0	0	1	0	1	1	0	0	1	0	1	1	0	2.8	2.8	2.8	128.3	1102	1102	0	27.855	0	1	0	1.8	1	0	5049000	0	1161500	0	2894100	993500	0	0
sp|Q969G3|SMCE1_HUMAN	sp|Q969G3|SMCE1_HUMAN	4	4	4	sp|Q969G3|SMCE1_HUMAN SWI/SNF-related matrix-associated actin-dependent regulator of chromatin subfamily E member 1 OS=Homo sapiens OX=9606 GN=SMARCE1 PE=1 SV=2	1	4	4	4	1	2	0	1	1	0	1	2	0	1	1	0	1	2	0	1	1	0	10.7	10.7	10.7	46.649	411	411	0	25.22	3.2	7.5	0	3.2	3.2	0	31544000	1530300	6371600	0	15328000	8313700	0	0
sp|Q969Q0|RL36L_HUMAN	sp|Q969Q0|RL36L_HUMAN	3	3	2	sp|Q969Q0|RL36L_HUMAN 60S ribosomal protein L36a-like OS=Homo sapiens OX=9606 GN=RPL36AL PE=1 SV=3	1	3	3	2	1	1	1	1	2	0	1	1	1	1	2	0	1	1	1	1	1	0	17	17	9.4	12.469	106	106	0	17.752	7.5	9.4	7.5	9.4	17	0	23066000	2999800	1314800	945950	2645000	15161000	0	0
sp|Q969X5|ERGI1_HUMAN	sp|Q969X5|ERGI1_HUMAN	4	4	4	sp|Q969X5|ERGI1_HUMAN Endoplasmic reticulum-Golgi intermediate compartment protein 1 OS=Homo sapiens OX=9606 GN=ERGIC1 PE=1 SV=1	1	4	4	4	0	0	0	3	3	0	0	0	0	3	3	0	0	0	0	3	3	0	20.3	20.3	20.3	32.592	290	290	0	30.18	0	0	0	16.9	12.1	0	35418000	0	0	0	20712000	14705000	0	0
sp|Q96A26|F162A_HUMAN	sp|Q96A26|F162A_HUMAN	1	1	1	sp|Q96A26|F162A_HUMAN Protein FAM162A OS=Homo sapiens OX=9606 GN=FAM162A PE=1 SV=2	1	1	1	1	0	0	0	0	1	0	0	0	0	0	1	0	0	0	0	0	1	0	7.1	7.1	7.1	17.342	154	154	0.003096	8.1224	0	0	0	0	7.1	0	1960000	0	0	0	0	1960000	0	0
sp|Q96A33|CCD47_HUMAN	sp|Q96A33|CCD47_HUMAN	2	2	2	sp|Q96A33|CCD47_HUMAN Coiled-coil domain-containing protein 47 OS=Homo sapiens OX=9606 GN=CCDC47 PE=1 SV=1	1	2	2	2	0	0	0	1	1	0	0	0	0	1	1	0	0	0	0	1	1	0	5.2	5.2	5.2	55.873	483	483	0	12.485	0	0	0	3.5	1.7	0	5743400	0	0	0	2650900	3092500	0	0
sp|Q96AE4|FUBP1_HUMAN	sp|Q96AE4|FUBP1_HUMAN	3	3	3	sp|Q96AE4|FUBP1_HUMAN Far upstream element-binding protein 1 OS=Homo sapiens OX=9606 GN=FUBP1 PE=1 SV=3	1	3	3	3	0	0	0	3	0	0	0	0	0	3	0	0	0	0	0	3	0	0	5.9	5.9	5.9	67.56	644	644	0	19.357	0	0	0	5.9	0	0	19882000	0	0	0	19882000	0	0	0
sp|Q96AG4|LRC59_HUMAN	sp|Q96AG4|LRC59_HUMAN	4	4	4	sp|Q96AG4|LRC59_HUMAN Leucine-rich repeat-containing protein 59 OS=Homo sapiens OX=9606 GN=LRRC59 PE=1 SV=1	1	4	4	4	0	0	0	2	3	1	0	0	0	2	3	1	0	0	0	2	3	1	18.2	18.2	18.2	34.93	307	307	0	24.228	0	0	0	10.7	11.4	3.9	34022000	0	0	0	11562000	21182000	1278900	0
sp|Q96C90|PP14B_HUMAN	sp|Q96C90|PP14B_HUMAN	1	1	1	sp|Q96C90|PP14B_HUMAN Protein phosphatase 1 regulatory subunit 14B OS=Homo sapiens OX=9606 GN=PPP1R14B PE=1 SV=3	1	1	1	1	0	0	0	1	0	0	0	0	0	1	0	0	0	0	0	1	0	0	17	17	17	15.911	147	147	0.0029791	7.3935	0	0	0	17	0	0	9874700	0	0	0	9874700	0	0	0
sp|Q96CS3|FAF2_HUMAN	sp|Q96CS3|FAF2_HUMAN	3	3	3	sp|Q96CS3|FAF2_HUMAN FAS-associated factor 2 OS=Homo sapiens OX=9606 GN=FAF2 PE=1 SV=2	1	3	3	3	0	0	0	3	0	0	0	0	0	3	0	0	0	0	0	3	0	0	8.1	8.1	8.1	52.623	445	445	0	16.375	0	0	0	8.1	0	0	16224000	0	0	0	16224000	0	0	0
sp|Q96DG6|CMBL_HUMAN	sp|Q96DG6|CMBL_HUMAN	8	8	8	sp|Q96DG6|CMBL_HUMAN Carboxymethylenebutenolidase homolog OS=Homo sapiens OX=9606 GN=CMBL PE=1 SV=1	1	8	8	8	4	7	1	5	5	7	4	7	1	5	5	7	4	7	1	5	5	7	36.3	36.3	36.3	28.048	245	245	0	75.349	15.5	29.4	3.3	21.6	18.4	29.4	544840000	32158000	117860000	11645000	139210000	129160000	114810000	15134000
sp|Q96DH6|MSI2H_HUMAN	sp|Q96DH6|MSI2H_HUMAN	1	1	1	sp|Q96DH6|MSI2H_HUMAN RNA-binding protein Musashi homolog 2 OS=Homo sapiens OX=9606 GN=MSI2 PE=1 SV=1	1	1	1	1	0	0	0	1	1	0	0	0	0	1	1	0	0	0	0	1	1	0	4.6	4.6	4.6	35.196	328	328	0.0030612	7.8423	0	0	0	4.6	4.6	0	5047300	0	0	0	2893900	2153300	0	0
sp|Q96DI7|SNR40_HUMAN	sp|Q96DI7|SNR40_HUMAN	5	5	5	sp|Q96DI7|SNR40_HUMAN U5 small nuclear ribonucleoprotein 40 kDa protein OS=Homo sapiens OX=9606 GN=SNRNP40 PE=1 SV=1	1	5	5	5	2	4	0	3	3	3	2	4	0	3	3	3	2	4	0	3	3	3	19.9	19.9	19.9	39.31	357	357	0	44.506	5.9	12	0	14	9.2	8.7	100090000	12109000	33857000	0	14592000	9679100	29855000	9170000
sp|Q96DY7|MTBP_HUMAN	sp|Q96DY7|MTBP_HUMAN	1	1	1	sp|Q96DY7|MTBP_HUMAN Mdm2-binding protein OS=Homo sapiens OX=9606 GN=MTBP PE=1 SV=1	1	1	1	1	0	0	1	0	0	0	0	0	1	0	0	0	0	0	1	0	0	0	1.8	1.8	1.8	102.19	904	904	0.0085397	5.928	0	0	1.8	0	0	0	0	0	0	0	0	0	0	0
sp|Q96EL3|RM53_HUMAN	sp|Q96EL3|RM53_HUMAN	1	1	1	sp|Q96EL3|RM53_HUMAN 39S ribosomal protein L53, mitochondrial OS=Homo sapiens OX=9606 GN=MRPL53 PE=1 SV=1	1	1	1	1	0	0	0	1	1	0	0	0	0	1	1	0	0	0	0	1	1	0	13.4	13.4	13.4	12.107	112	112	0.0031513	8.8102	0	0	0	13.4	13.4	0	10273000	0	0	0	6348700	3924100	0	0
sp|Q96FF9|CDCA5_HUMAN	sp|Q96FF9|CDCA5_HUMAN	1	1	1	sp|Q96FF9|CDCA5_HUMAN Sororin OS=Homo sapiens OX=9606 GN=CDCA5 PE=1 SV=1	1	1	1	1	0	0	1	0	0	0	0	0	1	0	0	0	0	0	1	0	0	0	6	6	6	27.6	252	252	1	-2	0	0	6	0	0	0	0	0	0	0	0	0	0	0
sp|Q96FW1|OTUB1_HUMAN	sp|Q96FW1|OTUB1_HUMAN	5	5	5	sp|Q96FW1|OTUB1_HUMAN Ubiquitin thioesterase OTUB1 OS=Homo sapiens OX=9606 GN=OTUB1 PE=1 SV=2	1	5	5	5	0	1	0	5	2	0	0	1	0	5	2	0	0	1	0	5	2	0	25.8	25.8	25.8	31.284	271	271	0	43.63	0	5.5	0	25.8	9.2	0	54224000	0	785830	0	47101000	6337000	0	0
sp|Q96GX9|MTNB_HUMAN	sp|Q96GX9|MTNB_HUMAN	1	1	1	sp|Q96GX9|MTNB_HUMAN Methylthioribulose-1-phosphate dehydratase OS=Homo sapiens OX=9606 GN=APIP PE=1 SV=1	1	1	1	1	0	1	1	0	1	1	0	1	1	0	1	1	0	1	1	0	1	1	3.3	3.3	3.3	27.125	242	242	0.0069085	5.9665	0	3.3	3.3	0	3.3	3.3	1502300	0	340670	0	0	636230	525360	0
sp|Q96HQ2|C2AIL_HUMAN	sp|Q96HQ2|C2AIL_HUMAN	1	1	1	sp|Q96HQ2|C2AIL_HUMAN CDKN2AIP N-terminal-like protein OS=Homo sapiens OX=9606 GN=CDKN2AIPNL PE=1 SV=1	1	1	1	1	0	0	0	0	1	0	0	0	0	0	1	0	0	0	0	0	1	0	15.5	15.5	15.5	13.196	116	116	0	12.909	0	0	0	0	15.5	0	2850800	0	0	0	0	2850800	0	0
sp|Q96HS1|PGAM5_HUMAN	sp|Q96HS1|PGAM5_HUMAN	5	5	5	sp|Q96HS1|PGAM5_HUMAN Serine/threonine-protein phosphatase PGAM5, mitochondrial OS=Homo sapiens OX=9606 GN=PGAM5 PE=1 SV=2	1	5	5	5	1	0	0	4	5	1	1	0	0	4	5	1	1	0	0	4	5	1	19	19	19	32.004	289	289	0	44.015	4.2	0	0	15.9	19	4.2	93962000	4001600	0	0	43732000	42317000	3911900	0
sp|Q96I25|SPF45_HUMAN	sp|Q96I25|SPF45_HUMAN	6	6	6	sp|Q96I25|SPF45_HUMAN Splicing factor 45 OS=Homo sapiens OX=9606 GN=RBM17 PE=1 SV=1	1	6	6	6	5	3	5	2	4	2	5	3	5	2	4	2	5	3	5	2	4	2	17.2	17.2	17.2	44.961	401	401	0	52.25	13.2	8.2	15.2	7.2	12.5	5.5	81646000	10755000	3564900	11150000	21073000	29291000	5812000	4979100
sp|Q96I99|SUCB2_HUMAN	sp|Q96I99|SUCB2_HUMAN	1	1	1	sp|Q96I99|SUCB2_HUMAN Succinate--CoA ligase [GDP-forming] subunit beta, mitochondrial OS=Homo sapiens OX=9606 GN=SUCLG2 PE=1 SV=2	1	1	1	1	0	0	0	1	0	0	0	0	0	1	0	0	0	0	0	1	0	0	2.5	2.5	2.5	46.51	432	432	0.0032751	9.9076	0	0	0	2.5	0	0	7931200	0	0	0	7931200	0	0	0
sp|Q96IX5|ATPMD_HUMAN	sp|Q96IX5|ATPMD_HUMAN	1	1	1	sp|Q96IX5|ATPMD_HUMAN ATP synthase membrane subunit DAPIT, mitochondrial OS=Homo sapiens OX=9606 GN=ATP5MD PE=1 SV=1	1	1	1	1	0	0	0	1	1	0	0	0	0	1	1	0	0	0	0	1	1	0	25.9	25.9	25.9	6.4575	58	58	0	29.468	0	0	0	25.9	25.9	0	30846000	0	0	0	19570000	11276000	0	0
sp|Q96JB1|DYH8_HUMAN	sp|Q96JB1|DYH8_HUMAN	1	1	1	sp|Q96JB1|DYH8_HUMAN Dynein heavy chain 8, axonemal OS=Homo sapiens OX=9606 GN=DNAH8 PE=1 SV=2	1	1	1	1	0	1	0	0	0	0	0	1	0	0	0	0	0	1	0	0	0	0	0.3	0.3	0.3	514.66	4490	4490	1	-2	0	0.3	0	0	0	0	0	0	0	0	0	0	0	0
sp|Q96JB3|HIC2_HUMAN	sp|Q96JB3|HIC2_HUMAN	1	1	1	sp|Q96JB3|HIC2_HUMAN Hypermethylated in cancer 2 protein OS=Homo sapiens OX=9606 GN=HIC2 PE=1 SV=2	1	1	1	1	0	0	0	0	1	0	0	0	0	0	1	0	0	0	0	0	1	0	1.6	1.6	1.6	66.155	615	615	0.0032362	9.4199	0	0	0	0	1.6	0	4980700	0	0	0	0	4980700	0	0
sp|Q96JJ7|TMX3_HUMAN	sp|Q96JJ7|TMX3_HUMAN	2	2	2	sp|Q96JJ7|TMX3_HUMAN Protein disulfide-isomerase TMX3 OS=Homo sapiens OX=9606 GN=TMX3 PE=1 SV=2	1	2	2	2	0	0	0	2	0	0	0	0	0	2	0	0	0	0	0	2	0	0	5.3	5.3	5.3	51.871	454	454	0	11.195	0	0	0	5.3	0	0	3389600	0	0	0	3389600	0	0	0
sp|Q96KR1|ZFR_HUMAN	sp|Q96KR1|ZFR_HUMAN	1	1	1	sp|Q96KR1|ZFR_HUMAN Zinc finger RNA-binding protein OS=Homo sapiens OX=9606 GN=ZFR PE=1 SV=2	1	1	1	1	0	1	0	1	0	0	0	1	0	1	0	0	0	1	0	1	0	0	1.6	1.6	1.6	117.01	1074	1074	0	40.546	0	1.6	0	1.6	0	0	3348300	0	1144800	0	2203500	0	0	0
sp|Q96L91|EP400_HUMAN	sp|Q96L91|EP400_HUMAN	1	1	1	sp|Q96L91|EP400_HUMAN E1A-binding protein p400 OS=Homo sapiens OX=9606 GN=EP400 PE=1 SV=4	1	1	1	1	1	1	1	1	0	1	1	1	1	1	0	1	1	1	1	1	0	1	0.6	0.6	0.6	343.48	3159	3159	0.0032432	9.5748	0.6	0.6	0.6	0.6	0	0.6	4004200	597720	802000	300750	1665700	0	638030	0
sp|Q96M29|TEKT5_HUMAN	sp|Q96M29|TEKT5_HUMAN	1	1	1	sp|Q96M29|TEKT5_HUMAN Tektin-5 OS=Homo sapiens OX=9606 GN=TEKT5 PE=1 SV=1	1	1	1	1	0	1	0	0	0	0	0	1	0	0	0	0	0	1	0	0	0	0	3.3	3.3	3.3	56.294	485	485	0.0045914	6.4589	0	3.3	0	0	0	0	0	0	0	0	0	0	0	0
sp|Q96QE3|ATAD5_HUMAN	sp|Q96QE3|ATAD5_HUMAN	1	1	1	sp|Q96QE3|ATAD5_HUMAN ATPase family AAA domain-containing protein 5 OS=Homo sapiens OX=9606 GN=ATAD5 PE=1 SV=4	1	1	1	1	0	1	1	0	0	0	0	1	1	0	0	0	0	1	1	0	0	0	0.6	0.6	0.6	207.57	1844	1844	1	-2	0	0.6	0.6	0	0	0	0	0	0	0	0	0	0	0
sp|Q96QK1|VPS35_HUMAN	sp|Q96QK1|VPS35_HUMAN	2	2	2	sp|Q96QK1|VPS35_HUMAN Vacuolar protein sorting-associated protein 35 OS=Homo sapiens OX=9606 GN=VPS35 PE=1 SV=2	1	2	2	2	0	0	0	1	2	0	0	0	0	1	2	0	0	0	0	1	2	0	3.4	3.4	3.4	91.706	796	796	0	43.348	0	0	0	1.6	3.4	0	7680400	0	0	0	4116500	3563900	0	0
sp|Q96QR8|PURB_HUMAN	sp|Q96QR8|PURB_HUMAN	1	1	1	sp|Q96QR8|PURB_HUMAN Transcriptional activator protein Pur-beta OS=Homo sapiens OX=9606 GN=PURB PE=1 SV=3	1	1	1	1	0	0	0	1	1	0	0	0	0	1	1	0	0	0	0	1	1	0	4.2	4.2	4.2	33.24	312	312	0	12.666	0	0	0	4.2	4.2	0	21562000	0	0	0	14063000	7499200	0	0
sp|Q96RL1|UIMC1_HUMAN	sp|Q96RL1|UIMC1_HUMAN	2	2	2	sp|Q96RL1|UIMC1_HUMAN BRCA1-A complex subunit RAP80 OS=Homo sapiens OX=9606 GN=UIMC1 PE=1 SV=2	1	2	2	2	0	1	0	2	1	1	0	1	0	2	1	1	0	1	0	2	1	1	4	4	4	79.727	719	719	0	18.596	0	2.2	0	4	1.8	2.2	7782100	0	1588000	0	4874600	0	1319500	0
sp|Q96RN5|MED15_HUMAN	sp|Q96RN5|MED15_HUMAN	1	1	1	sp|Q96RN5|MED15_HUMAN Mediator of RNA polymerase II transcription subunit 15 OS=Homo sapiens OX=9606 GN=MED15 PE=1 SV=2	1	1	1	1	0	0	0	0	1	0	0	0	0	0	1	0	0	0	0	0	1	0	1.4	1.4	1.4	86.753	788	788	0.0052678	6.0662	0	0	0	0	1.4	0	361650	0	0	0	0	361650	0	0
sp|Q96SB4|SRPK1_HUMAN;sp|Q9UPE1|SRPK3_HUMAN;sp|P78362|SRPK2_HUMAN	sp|Q96SB4|SRPK1_HUMAN;sp|Q9UPE1|SRPK3_HUMAN;sp|P78362|SRPK2_HUMAN	2;1;1	2;1;1	2;1;1	sp|Q96SB4|SRPK1_HUMAN SRSF protein kinase 1 OS=Homo sapiens OX=9606 GN=SRPK1 PE=1 SV=2;sp|Q9UPE1|SRPK3_HUMAN SRSF protein kinase 3 OS=Homo sapiens OX=9606 GN=SRPK3 PE=1 SV=2;sp|P78362|SRPK2_HUMAN SRSF protein kinase 2 OS=Homo sapiens OX=9606 GN=SRPK2 PE=1	3	2	2	2	1	2	1	0	0	2	1	2	1	0	0	2	1	2	1	0	0	2	3.7	3.7	3.7	74.324	655	655;567;688	0	13.539	1.4	3.7	1.4	0	0	3.7	15720000	2655300	5586100	1700100	0	0	5778200	0
sp|Q96SI9|STRBP_HUMAN	sp|Q96SI9|STRBP_HUMAN	3	2	2	sp|Q96SI9|STRBP_HUMAN Spermatid perinuclear RNA-binding protein OS=Homo sapiens OX=9606 GN=STRBP PE=1 SV=1	1	3	2	2	0	1	1	1	0	2	0	1	1	0	0	1	0	1	1	0	0	1	5.4	3.3	3.3	73.652	672	672	0	11.161	0	1.8	1.8	2.1	0	3.6	4324800	0	1123500	2384200	0	0	817120	0
sp|Q96ST3|SIN3A_HUMAN	sp|Q96ST3|SIN3A_HUMAN	3	3	3	sp|Q96ST3|SIN3A_HUMAN Paired amphipathic helix protein Sin3a OS=Homo sapiens OX=9606 GN=SIN3A PE=1 SV=2	1	3	3	3	1	1	0	0	1	1	1	1	0	0	1	1	1	1	0	0	1	1	2.7	2.7	2.7	145.17	1273	1273	0	18.607	0.7	0.8	0	0	1.2	1.2	8463500	1891400	1985800	0	0	2292300	2294000	0
sp|Q99417|MYCBP_HUMAN	sp|Q99417|MYCBP_HUMAN	5	5	5	sp|Q99417|MYCBP_HUMAN c-Myc-binding protein OS=Homo sapiens OX=9606 GN=MYCBP PE=1 SV=3	1	5	5	5	0	1	0	5	5	1	0	1	0	5	5	1	0	1	0	5	5	1	61.2	61.2	61.2	11.967	103	103	0	44.266	0	16.5	0	61.2	61.2	16.5	266520000	0	2803400	0	165410000	94643000	3656600	0
sp|Q99459|CDC5L_HUMAN	sp|Q99459|CDC5L_HUMAN	2	2	2	sp|Q99459|CDC5L_HUMAN Cell division cycle 5-like protein OS=Homo sapiens OX=9606 GN=CDC5L PE=1 SV=2	1	2	2	2	0	0	0	0	2	0	0	0	0	0	2	0	0	0	0	0	2	0	3.9	3.9	3.9	92.25	802	802	0	23.604	0	0	0	0	3.9	0	2002200	0	0	0	0	2002200	0	0
sp|Q99460|PSMD1_HUMAN	sp|Q99460|PSMD1_HUMAN	6	6	6	sp|Q99460|PSMD1_HUMAN 26S proteasome non-ATPase regulatory subunit 1 OS=Homo sapiens OX=9606 GN=PSMD1 PE=1 SV=2	1	6	6	6	0	1	0	4	2	0	0	1	0	4	2	0	0	1	0	4	2	0	9.5	9.5	9.5	105.84	953	953	0	46.723	0	2.4	0	6.1	5.4	0	28549000	0	4166300	0	13182000	11200000	0	0
sp|Q99497|PARK7_HUMAN	sp|Q99497|PARK7_HUMAN	2	2	2	sp|Q99497|PARK7_HUMAN Parkinson disease protein 7 OS=Homo sapiens OX=9606 GN=PARK7 PE=1 SV=2	1	2	2	2	0	0	0	2	1	0	0	0	0	2	1	0	0	0	0	2	1	0	21.7	21.7	21.7	19.891	189	189	0	19.988	0	0	0	21.7	7.9	0	47909000	0	0	0	38304000	9605900	0	0
sp|Q99613|EIF3C_HUMAN;sp|B5ME19|EIFCL_HUMAN	sp|Q99613|EIF3C_HUMAN;sp|B5ME19|EIFCL_HUMAN	21;20	21;20	21;20	sp|Q99613|EIF3C_HUMAN Eukaryotic translation initiation factor 3 subunit C OS=Homo sapiens OX=9606 GN=EIF3C PE=1 SV=1;sp|B5ME19|EIFCL_HUMAN Eukaryotic translation initiation factor 3 subunit C-like protein OS=Homo sapiens OX=9606 GN=EIF3CL PE=1 SV=1	2	21	21	21	14	16	9	13	14	19	14	16	9	13	14	19	14	16	9	13	14	19	28.4	28.4	28.4	105.34	913	913;914	0	319.43	20.5	22.5	14.8	19.3	20	26.7	1012900000	135160000	245080000	59391000	143000000	137790000	292460000	25432000
sp|Q99623|PHB2_HUMAN	sp|Q99623|PHB2_HUMAN	5	5	5	sp|Q99623|PHB2_HUMAN Prohibitin-2 OS=Homo sapiens OX=9606 GN=PHB2 PE=1 SV=2	1	5	5	5	0	0	0	4	5	0	0	0	0	4	5	0	0	0	0	4	5	0	21.7	21.7	21.7	33.296	299	299	0	39.443	0	0	0	18.4	21.7	0	108230000	0	0	0	38885000	69348000	0	0
sp|Q99700|ATX2_HUMAN	sp|Q99700|ATX2_HUMAN	1	1	1	sp|Q99700|ATX2_HUMAN Ataxin-2 OS=Homo sapiens OX=9606 GN=ATXN2 PE=1 SV=2	1	1	1	1	0	0	0	0	0	1	0	0	0	0	0	1	0	0	0	0	0	1	0.9	0.9	0.9	140.28	1313	1313	0.0045208	6.3199	0	0	0	0	0	0.9	110920	0	0	0	0	0	110920	0
sp|Q99729|ROAA_HUMAN	sp|Q99729|ROAA_HUMAN	4	4	4	sp|Q99729|ROAA_HUMAN Heterogeneous nuclear ribonucleoprotein A/B OS=Homo sapiens OX=9606 GN=HNRNPAB PE=1 SV=2	1	4	4	4	2	3	2	3	3	3	2	3	2	3	3	3	2	3	2	3	3	3	10.8	10.8	10.8	36.224	332	332	0	47.831	6.3	8.7	4.8	10.8	10.8	8.7	48539000	5231100	4501700	1383300	16657000	15639000	5126900	3954400
sp|Q99733|NP1L4_HUMAN	sp|Q99733|NP1L4_HUMAN	2	1	1	sp|Q99733|NP1L4_HUMAN Nucleosome assembly protein 1-like 4 OS=Homo sapiens OX=9606 GN=NAP1L4 PE=1 SV=1	1	2	1	1	0	1	0	2	1	0	0	0	0	1	0	0	0	0	0	1	0	0	5.6	2.9	2.9	42.823	375	375	0.0037209	6.5628	0	2.7	0	5.6	2.7	0	3265200	0	0	0	3265200	0	0	0
sp|Q99798|ACON_HUMAN	sp|Q99798|ACON_HUMAN	2	2	2	sp|Q99798|ACON_HUMAN Aconitate hydratase, mitochondrial OS=Homo sapiens OX=9606 GN=ACO2 PE=1 SV=2	1	2	2	2	0	0	0	2	1	0	0	0	0	2	1	0	0	0	0	2	1	0	3.7	3.7	3.7	85.424	780	780	0	11.075	0	0	0	3.7	2.1	0	20090000	0	0	0	17071000	3018700	0	0
sp|Q99832|TCPH_HUMAN	sp|Q99832|TCPH_HUMAN	10	10	10	sp|Q99832|TCPH_HUMAN T-complex protein 1 subunit eta OS=Homo sapiens OX=9606 GN=CCT7 PE=1 SV=2	1	10	10	10	0	7	0	5	5	0	0	7	0	5	5	0	0	7	0	5	5	0	19.5	19.5	19.5	59.366	543	543	0	78.215	0	13.3	0	10.5	9.2	0	85841000	0	33504000	0	27501000	24836000	0	0
sp|Q99873|ANM1_HUMAN;sp|Q9NR22|ANM8_HUMAN	sp|Q99873|ANM1_HUMAN	9;1	9;1	9;1	sp|Q99873|ANM1_HUMAN Protein arginine N-methyltransferase 1 OS=Homo sapiens OX=9606 GN=PRMT1 PE=1 SV=3	2	9	9	9	3	7	3	5	1	5	3	7	3	5	1	5	3	7	3	5	1	5	26.1	26.1	26.1	42.461	371	371;394	0	65.705	11.3	21.3	11.3	15.4	3.2	14.6	166540000	9384700	64888000	6083300	26979000	3100500	56108000	6524700
sp|Q9BPW8|NIPS1_HUMAN	sp|Q9BPW8|NIPS1_HUMAN	1	1	1	sp|Q9BPW8|NIPS1_HUMAN Protein NipSnap homolog 1 OS=Homo sapiens OX=9606 GN=NIPSNAP1 PE=1 SV=1	1	1	1	1	0	0	0	1	1	0	0	0	0	1	1	0	0	0	0	1	1	0	4.9	4.9	4.9	33.31	284	284	0	11.259	0	0	0	4.9	4.9	0	5071600	0	0	0	2754000	2317600	0	0
sp|Q9BPX5|ARP5L_HUMAN	sp|Q9BPX5|ARP5L_HUMAN	1	1	1	sp|Q9BPX5|ARP5L_HUMAN Actin-related protein 2/3 complex subunit 5-like protein OS=Homo sapiens OX=9606 GN=ARPC5L PE=1 SV=1	1	1	1	1	0	0	0	0	1	0	0	0	0	0	1	0	0	0	0	0	1	0	7.8	7.8	7.8	16.941	153	153	0.002988	7.4278	0	0	0	0	7.8	0	3088600	0	0	0	0	3088600	0	0
sp|Q9BQ15|SOSB1_HUMAN	sp|Q9BQ15|SOSB1_HUMAN	1	1	1	sp|Q9BQ15|SOSB1_HUMAN SOSS complex subunit B1 OS=Homo sapiens OX=9606 GN=NABP2 PE=1 SV=1	1	1	1	1	1	0	0	1	1	0	1	0	0	1	1	0	1	0	0	1	1	0	7.1	7.1	7.1	22.338	211	211	1	-2	7.1	0	0	7.1	7.1	0	0	0	0	0	0	0	0	0
sp|Q9BQA1|MEP50_HUMAN	sp|Q9BQA1|MEP50_HUMAN	10	10	10	sp|Q9BQA1|MEP50_HUMAN Methylosome protein 50 OS=Homo sapiens OX=9606 GN=WDR77 PE=1 SV=1	1	10	10	10	7	8	3	9	9	8	7	8	3	9	9	8	7	8	3	9	9	8	42.1	42.1	42.1	36.724	342	342	0	125.48	29.5	40.9	12.3	34.5	34.5	40.9	4799800000	784290000	1130900000	161560000	632430000	910980000	1179600000	250790000
sp|Q9BQG0|MBB1A_HUMAN	sp|Q9BQG0|MBB1A_HUMAN	9	9	9	sp|Q9BQG0|MBB1A_HUMAN Myb-binding protein 1A OS=Homo sapiens OX=9606 GN=MYBBP1A PE=1 SV=2	1	9	9	9	3	5	2	2	5	5	3	5	2	2	5	5	3	5	2	2	5	5	7.8	7.8	7.8	148.85	1328	1328	0	66.463	2.6	4.7	1.7	1.7	4.5	4.1	36294000	2089700	8341200	2571300	5601600	8055600	9635000	1349600
sp|Q9BRP8|PYM1_HUMAN	sp|Q9BRP8|PYM1_HUMAN	4	4	4	sp|Q9BRP8|PYM1_HUMAN Partner of Y14 and mago OS=Homo sapiens OX=9606 GN=PYM1 PE=1 SV=1	1	4	4	4	0	1	0	4	2	1	0	1	0	4	2	1	0	1	0	4	2	1	29.9	29.9	29.9	22.655	204	204	0	73.101	0	5.4	0	29.9	14.2	5.4	49171000	0	1139900	0	29877000	16411000	1743700	0
sp|Q9BRS2|RIOK1_HUMAN	sp|Q9BRS2|RIOK1_HUMAN	9	9	9	sp|Q9BRS2|RIOK1_HUMAN Serine/threonine-protein kinase RIO1 OS=Homo sapiens OX=9606 GN=RIOK1 PE=1 SV=2	1	9	9	9	1	3	3	2	6	5	1	3	3	2	6	5	1	3	3	2	6	5	23.2	23.2	23.2	65.582	568	568	0	70.774	1.2	5.1	4.6	4	17.8	11.1	87867000	2040000	15569000	6651600	8111700	34171000	21323000	0
sp|Q9BRX2|PELO_HUMAN	sp|Q9BRX2|PELO_HUMAN	1	1	1	sp|Q9BRX2|PELO_HUMAN Protein pelota homolog OS=Homo sapiens OX=9606 GN=PELO PE=1 SV=2	1	1	1	1	0	0	1	0	0	0	0	0	1	0	0	0	0	0	1	0	0	0	3.6	3.6	3.6	43.359	385	385	0.004583	6.4481	0	0	3.6	0	0	0	502270	0	0	502270	0	0	0	0
sp|Q9BRX8|PXL2A_HUMAN	sp|Q9BRX8|PXL2A_HUMAN	1	1	1	sp|Q9BRX8|PXL2A_HUMAN Peroxiredoxin-like 2A OS=Homo sapiens OX=9606 GN=PRXL2A PE=1 SV=3	1	1	1	1	0	0	0	1	0	0	0	0	0	1	0	0	0	0	0	1	0	0	4.8	4.8	4.8	25.764	229	229	0.0032293	9.4009	0	0	0	4.8	0	0	1823700	0	0	0	1823700	0	0	0
sp|Q9BS16|CENPK_HUMAN	sp|Q9BS16|CENPK_HUMAN	1	1	1	sp|Q9BS16|CENPK_HUMAN Centromere protein K OS=Homo sapiens OX=9606 GN=CENPK PE=1 SV=1	1	1	1	1	0	0	1	0	0	1	0	0	1	0	0	1	0	0	1	0	0	1	4.5	4.5	4.5	31.655	269	269	1	-2	0	0	4.5	0	0	4.5	0	0	0	0	0	0	0	0
sp|Q9BS26|ERP44_HUMAN	sp|Q9BS26|ERP44_HUMAN	1	1	1	sp|Q9BS26|ERP44_HUMAN Endoplasmic reticulum resident protein 44 OS=Homo sapiens OX=9606 GN=ERP44 PE=1 SV=1	1	1	1	1	0	0	0	0	1	0	0	0	0	0	1	0	0	0	0	0	1	0	2.5	2.5	2.5	46.971	406	406	0.0036934	6.5136	0	0	0	0	2.5	0	1809300	0	0	0	0	1809300	0	0
sp|Q9BT67|NFIP1_HUMAN	sp|Q9BT67|NFIP1_HUMAN	2	2	2	sp|Q9BT67|NFIP1_HUMAN NEDD4 family-interacting protein 1 OS=Homo sapiens OX=9606 GN=NDFIP1 PE=1 SV=1	1	2	2	2	2	0	0	0	0	0	2	0	0	0	0	0	2	0	0	0	0	0	16.3	16.3	16.3	24.899	221	221	0	13.915	16.3	0	0	0	0	0	7141100	7141100	0	0	0	0	0	0
sp|Q9BTD8|RBM42_HUMAN	sp|Q9BTD8|RBM42_HUMAN	1	1	1	sp|Q9BTD8|RBM42_HUMAN RNA-binding protein 42 OS=Homo sapiens OX=9606 GN=RBM42 PE=1 SV=1	1	1	1	1	0	0	0	0	0	1	0	0	0	0	0	1	0	0	0	0	0	1	2.3	2.3	2.3	50.413	480	480	0.0030334	7.7155	0	0	0	0	0	2.3	888400	0	0	0	0	0	888400	0
sp|Q9BUA3|SPNDC_HUMAN	sp|Q9BUA3|SPNDC_HUMAN	18	18	18	sp|Q9BUA3|SPNDC_HUMAN Spindlin interactor and repressor of chromatin-binding protein OS=Homo sapiens OX=9606 GN=SPINDOC PE=1 SV=3	1	18	18	18	7	10	5	16	17	13	7	10	5	16	17	13	7	10	5	16	17	13	66.9	66.9	66.9	41.036	381	381	0	277.05	35.4	49.3	23.9	63.3	66.4	60.4	1746200000	106570000	99772000	62781000	658870000	651890000	166340000	32108000
sp|Q9BUD6|SPON2_HUMAN	sp|Q9BUD6|SPON2_HUMAN	3	3	3	sp|Q9BUD6|SPON2_HUMAN Spondin-2 OS=Homo sapiens OX=9606 GN=SPON2 PE=1 SV=3	1	3	3	3	0	1	0	1	1	0	0	1	0	1	1	0	0	1	0	1	1	0	7.6	7.6	7.6	35.846	331	331	0	16.428	0	2.4	0	2.4	2.7	0	11946000	0	5721400	0	2741200	3483900	0	0
sp|Q9BUG6|ZSA5A_HUMAN	sp|Q9BUG6|ZSA5A_HUMAN	2	2	1	sp|Q9BUG6|ZSA5A_HUMAN Zinc finger and SCAN domain-containing protein 5A OS=Homo sapiens OX=9606 GN=ZSCAN5A PE=1 SV=1	1	2	2	1	0	0	0	0	1	0	0	0	0	0	1	0	0	0	0	0	1	0	6.7	6.7	3.8	55.865	496	496	0.0032189	9.2997	0	0	0	0	3.8	0	0	0	0	0	0	0	0	0
sp|Q9BUH6|PAXX_HUMAN	sp|Q9BUH6|PAXX_HUMAN	5	5	5	sp|Q9BUH6|PAXX_HUMAN Protein PAXX OS=Homo sapiens OX=9606 GN=PAXX PE=1 SV=2	1	5	5	5	0	0	0	4	5	0	0	0	0	4	5	0	0	0	0	4	5	0	28.4	28.4	28.4	21.639	204	204	0	39.818	0	0	0	27.9	28.4	0	78372000	0	0	0	47698000	30673000	0	0
sp|Q9BUJ2|HNRL1_HUMAN	sp|Q9BUJ2|HNRL1_HUMAN	8	8	8	sp|Q9BUJ2|HNRL1_HUMAN Heterogeneous nuclear ribonucleoprotein U-like protein 1 OS=Homo sapiens OX=9606 GN=HNRNPUL1 PE=1 SV=2	1	8	8	8	2	3	1	6	5	4	2	3	1	6	5	4	2	3	1	6	5	4	11.6	11.6	11.6	95.737	856	856	0	81.886	2.7	4.1	1.2	9.6	8.6	4.9	150810000	13817000	19345000	3683200	47899000	32825000	33238000	7118500
sp|Q9BUQ8|DDX23_HUMAN	sp|Q9BUQ8|DDX23_HUMAN	19	19	19	sp|Q9BUQ8|DDX23_HUMAN Probable ATP-dependent RNA helicase DDX23 OS=Homo sapiens OX=9606 GN=DDX23 PE=1 SV=3	1	19	19	19	5	15	1	9	7	11	5	15	1	9	7	11	5	15	1	9	7	11	25.9	25.9	25.9	95.581	820	820	0	172.82	6	19.9	1.2	14.3	8.9	16	278100000	22285000	82552000	3952900	50215000	30569000	88528000	6508000
sp|Q9BVI4|NOC4L_HUMAN	sp|Q9BVI4|NOC4L_HUMAN	5	5	5	sp|Q9BVI4|NOC4L_HUMAN Nucleolar complex protein 4 homolog OS=Homo sapiens OX=9606 GN=NOC4L PE=1 SV=1	1	5	5	5	2	2	0	0	0	3	2	2	0	0	0	3	2	2	0	0	0	3	9.9	9.9	9.9	58.467	516	516	0	29.522	4.1	4.3	0	0	0	5	14625000	6650700	2192100	0	0	0	5781900	0
sp|Q9BVK6|TMED9_HUMAN	sp|Q9BVK6|TMED9_HUMAN	1	1	1	sp|Q9BVK6|TMED9_HUMAN Transmembrane emp24 domain-containing protein 9 OS=Homo sapiens OX=9606 GN=TMED9 PE=1 SV=2	1	1	1	1	0	0	0	1	0	0	0	0	0	1	0	0	0	0	0	1	0	0	4.7	4.7	4.7	27.277	235	235	0.003055	7.8003	0	0	0	4.7	0	0	5861700	0	0	0	5861700	0	0	0
sp|Q9BVP2|GNL3_HUMAN	sp|Q9BVP2|GNL3_HUMAN	2	2	2	sp|Q9BVP2|GNL3_HUMAN Guanine nucleotide-binding protein-like 3 OS=Homo sapiens OX=9606 GN=GNL3 PE=1 SV=2	1	2	2	2	0	1	0	0	0	1	0	1	0	0	0	1	0	1	0	0	0	1	4.7	4.7	4.7	61.992	549	549	0	11.113	0	2	0	0	0	2.7	2588200	0	1452700	0	0	0	1135600	0
sp|Q9BW19|KIFC1_HUMAN	sp|Q9BW19|KIFC1_HUMAN	1	1	1	sp|Q9BW19|KIFC1_HUMAN Kinesin-like protein KIFC1 OS=Homo sapiens OX=9606 GN=KIFC1 PE=1 SV=2	1	1	1	1	0	0	0	0	1	0	0	0	0	0	1	0	0	0	0	0	1	0	1.9	1.9	1.9	73.747	673	673	0	15.44	0	0	0	0	1.9	0	1133800	0	0	0	0	1133800	0	0
sp|Q9BWF3|RBM4_HUMAN;sp|Q9BQ04|RBM4B_HUMAN	sp|Q9BWF3|RBM4_HUMAN;sp|Q9BQ04|RBM4B_HUMAN	6;4	6;4	6;4	sp|Q9BWF3|RBM4_HUMAN RNA-binding protein 4 OS=Homo sapiens OX=9606 GN=RBM4 PE=1 SV=1;sp|Q9BQ04|RBM4B_HUMAN RNA-binding protein 4B OS=Homo sapiens OX=9606 GN=RBM4B PE=1 SV=1	2	6	6	6	0	1	0	4	4	2	0	1	0	4	4	2	0	1	0	4	4	2	22.3	22.3	22.3	40.313	364	364;359	0	56.369	0	4.4	0	17	15.7	12.1	64658000	0	3016000	0	33403000	16597000	11642000	0
sp|Q9BWJ5|SF3B5_HUMAN	sp|Q9BWJ5|SF3B5_HUMAN	2	2	2	sp|Q9BWJ5|SF3B5_HUMAN Splicing factor 3B subunit 5 OS=Homo sapiens OX=9606 GN=SF3B5 PE=1 SV=1	1	2	2	2	0	0	0	0	2	1	0	0	0	0	2	1	0	0	0	0	2	1	27.9	27.9	27.9	10.135	86	86	0	15.919	0	0	0	0	27.9	15.1	22291000	0	0	0	0	17708000	4582900	0
sp|Q9BXP5|SRRT_HUMAN	sp|Q9BXP5|SRRT_HUMAN	6	6	6	sp|Q9BXP5|SRRT_HUMAN Serrate RNA effector molecule homolog OS=Homo sapiens OX=9606 GN=SRRT PE=1 SV=1	1	6	6	6	1	1	1	2	4	1	1	1	1	2	4	1	1	1	1	2	4	1	8.3	8.3	8.3	100.67	876	876	0	50.85	1.3	1.1	1.3	2.6	5.9	1.3	38071000	4470000	1757500	3367200	11159000	13705000	3612600	0
sp|Q9BXS4|TMM59_HUMAN	sp|Q9BXS4|TMM59_HUMAN	2	2	2	sp|Q9BXS4|TMM59_HUMAN Transmembrane protein 59 OS=Homo sapiens OX=9606 GN=TMEM59 PE=1 SV=1	1	2	2	2	1	0	1	0	1	0	1	0	1	0	1	0	1	0	1	0	1	0	7.7	7.7	7.7	36.223	323	323	0	15.327	3.1	0	3.1	0	4.6	0	14278000	5924500	0	2807400	0	5545700	0	0
sp|Q9BXW7|HDHD5_HUMAN	sp|Q9BXW7|HDHD5_HUMAN	2	2	2	sp|Q9BXW7|HDHD5_HUMAN Haloacid dehalogenase-like hydrolase domain-containing 5 OS=Homo sapiens OX=9606 GN=HDHD5 PE=1 SV=1	1	2	2	2	0	0	0	2	0	0	0	0	0	2	0	0	0	0	0	2	0	0	10.2	10.2	10.2	46.321	423	423	0	14.537	0	0	0	10.2	0	0	6509800	0	0	0	6509800	0	0	0
sp|Q9BYD3|RM04_HUMAN	sp|Q9BYD3|RM04_HUMAN	2	2	2	sp|Q9BYD3|RM04_HUMAN 39S ribosomal protein L4, mitochondrial OS=Homo sapiens OX=9606 GN=MRPL4 PE=1 SV=1	1	2	2	2	0	0	0	1	2	0	0	0	0	1	2	0	0	0	0	1	2	0	9	9	9	34.919	311	311	0	14.454	0	0	0	5.1	9	0	13888000	0	0	0	6987900	6900300	0	0
sp|Q9BYJ4|TRI34_HUMAN	sp|Q9BYJ4|TRI34_HUMAN	1	1	1	sp|Q9BYJ4|TRI34_HUMAN Tripartite motif-containing protein 34 OS=Homo sapiens OX=9606 GN=TRIM34 PE=1 SV=2	1	1	1	1	0	1	0	0	0	0	0	1	0	0	0	0	0	1	0	0	0	0	1.6	1.6	1.6	56.863	488	488	0.004529	6.3352	0	1.6	0	0	0	0	0	0	0	0	0	0	0	0
sp|Q9BZE4|NOG1_HUMAN	sp|Q9BZE4|NOG1_HUMAN	3	3	3	sp|Q9BZE4|NOG1_HUMAN Nucleolar GTP-binding protein 1 OS=Homo sapiens OX=9606 GN=GTPBP4 PE=1 SV=3	1	3	3	3	0	1	1	1	0	2	0	1	1	1	0	2	0	1	1	1	0	2	5.4	5.4	5.4	73.964	634	634	0	19.52	0	2.4	1.6	2.4	0	3	5878500	0	1208000	651540	976270	0	3042600	0
sp|Q9BZF1|OSBL8_HUMAN	sp|Q9BZF1|OSBL8_HUMAN	3	3	3	sp|Q9BZF1|OSBL8_HUMAN Oxysterol-binding protein-related protein 8 OS=Homo sapiens OX=9606 GN=OSBPL8 PE=1 SV=3	1	3	3	3	0	0	0	0	3	0	0	0	0	0	3	0	0	0	0	0	3	0	5.1	5.1	5.1	101.19	889	889	0	16.176	0	0	0	0	5.1	0	4422000	0	0	0	0	4422000	0	0
sp|Q9C005|DPY30_HUMAN	sp|Q9C005|DPY30_HUMAN	1	1	1	sp|Q9C005|DPY30_HUMAN Protein dpy-30 homolog OS=Homo sapiens OX=9606 GN=DPY30 PE=1 SV=1	1	1	1	1	0	0	0	1	0	0	0	0	0	1	0	0	0	0	0	1	0	0	16.2	16.2	16.2	11.25	99	99	0.0030832	8.0667	0	0	0	16.2	0	0	6097500	0	0	0	6097500	0	0	0
sp|Q9H0A0|NAT10_HUMAN	sp|Q9H0A0|NAT10_HUMAN	1	1	1	sp|Q9H0A0|NAT10_HUMAN RNA cytidine acetyltransferase OS=Homo sapiens OX=9606 GN=NAT10 PE=1 SV=2	1	1	1	1	1	0	0	0	0	0	1	0	0	0	0	0	1	0	0	0	0	0	1.5	1.5	1.5	115.73	1025	1025	0.0031813	8.9811	1.5	0	0	0	0	0	881530	881530	0	0	0	0	0	0
sp|Q9H0D6|XRN2_HUMAN	sp|Q9H0D6|XRN2_HUMAN	3	3	3	sp|Q9H0D6|XRN2_HUMAN 5-3 exoribonuclease 2 OS=Homo sapiens OX=9606 GN=XRN2 PE=1 SV=1	1	3	3	3	0	0	0	2	2	0	0	0	0	2	2	0	0	0	0	2	2	0	3.8	3.8	3.8	108.58	950	950	0	19.416	0	0	0	2.4	2.6	0	17572000	0	0	0	9306700	8265600	0	0
sp|Q9H0E2|TOLIP_HUMAN	sp|Q9H0E2|TOLIP_HUMAN	2	2	2	sp|Q9H0E2|TOLIP_HUMAN Toll-interacting protein OS=Homo sapiens OX=9606 GN=TOLLIP PE=1 SV=1	1	2	2	2	1	0	0	0	1	0	1	0	0	0	1	0	1	0	0	0	1	0	9.9	9.9	9.9	30.281	274	274	0	11.925	4.7	0	0	0	5.1	0	3003700	1276500	0	0	0	1727200	0	0
sp|Q9H0G5|NSRP1_HUMAN	sp|Q9H0G5|NSRP1_HUMAN	2	2	2	sp|Q9H0G5|NSRP1_HUMAN Nuclear speckle splicing regulatory protein 1 OS=Homo sapiens OX=9606 GN=NSRP1 PE=1 SV=1	1	2	2	2	2	0	0	1	0	1	2	0	0	1	0	1	2	0	0	1	0	1	5	5	5	66.389	558	558	0	11.362	5	0	0	2.3	0	2.3	5220700	1536600	0	0	2690000	0	994180	0
sp|Q9H0U4|RAB1B_HUMAN;sp|Q92928|RAB1C_HUMAN	sp|Q9H0U4|RAB1B_HUMAN;sp|Q92928|RAB1C_HUMAN	8;4	8;4	4;1	sp|Q9H0U4|RAB1B_HUMAN Ras-related protein Rab-1B OS=Homo sapiens OX=9606 GN=RAB1B PE=1 SV=1;sp|Q92928|RAB1C_HUMAN Putative Ras-related protein Rab-1C OS=Homo sapiens OX=9606 GN=RAB1C PE=5 SV=2	2	8	8	4	0	0	0	6	5	0	0	0	0	6	5	0	0	0	0	3	2	0	58.2	58.2	31.3	22.171	201	201;201	0	106.75	0	0	0	43.8	33.8	0	134110000	0	0	0	102090000	32021000	0	0
sp|Q9H2U1|DHX36_HUMAN	sp|Q9H2U1|DHX36_HUMAN	2	2	2	sp|Q9H2U1|DHX36_HUMAN ATP-dependent DNA/RNA helicase DHX36 OS=Homo sapiens OX=9606 GN=DHX36 PE=1 SV=2	1	2	2	2	0	0	0	0	2	0	0	0	0	0	2	0	0	0	0	0	2	0	3.4	3.4	3.4	114.76	1008	1008	0	10.968	0	0	0	0	3.4	0	1414500	0	0	0	0	1414500	0	0
sp|Q9H3K6|BOLA2_HUMAN	sp|Q9H3K6|BOLA2_HUMAN	1	1	1	sp|Q9H3K6|BOLA2_HUMAN BolA-like protein 2 OS=Homo sapiens OX=9606 GN=BOLA2 PE=1 SV=1	1	1	1	1	1	1	0	1	1	0	1	1	0	1	1	0	1	1	0	1	1	0	18.6	18.6	18.6	10.116	86	86	0	29.452	18.6	18.6	0	18.6	18.6	0	57854000	3271700	3270500	0	7839900	43472000	0	0
sp|Q9H7D7|WDR26_HUMAN	sp|Q9H7D7|WDR26_HUMAN	4	4	4	sp|Q9H7D7|WDR26_HUMAN WD repeat-containing protein 26 OS=Homo sapiens OX=9606 GN=WDR26 PE=1 SV=3	1	4	4	4	1	2	0	0	2	0	1	2	0	0	2	0	1	2	0	0	2	0	5.9	5.9	5.9	72.123	661	661	0	29.182	1.4	2.9	0	0	3	0	9151000	994720	2373900	0	0	5782400	0	0
sp|Q9H7L9|SDS3_HUMAN	sp|Q9H7L9|SDS3_HUMAN	2	2	2	sp|Q9H7L9|SDS3_HUMAN Sin3 histone deacetylase corepressor complex component SDS3 OS=Homo sapiens OX=9606 GN=SUDS3 PE=1 SV=2	1	2	2	2	0	0	1	0	0	1	0	0	1	0	0	1	0	0	1	0	0	1	10.4	10.4	10.4	38.136	328	328	0	12.244	0	0	5.8	0	0	4.6	8246500	0	0	7265500	0	0	980920	0
sp|Q9H7Z7|PGES2_HUMAN	sp|Q9H7Z7|PGES2_HUMAN	1	1	1	sp|Q9H7Z7|PGES2_HUMAN Prostaglandin E synthase 2 OS=Homo sapiens OX=9606 GN=PTGES2 PE=1 SV=1	1	1	1	1	0	0	0	1	0	0	0	0	0	1	0	0	0	0	0	1	0	0	5	5	5	41.943	377	377	0.0028846	6.9445	0	0	0	5	0	0	4960400	0	0	0	4960400	0	0	0
sp|Q9H869|YYAP1_HUMAN	sp|Q9H869|YYAP1_HUMAN	1	1	1	sp|Q9H869|YYAP1_HUMAN YY1-associated protein 1 OS=Homo sapiens OX=9606 GN=YY1AP1 PE=1 SV=2	1	1	1	1	0	0	0	0	0	1	0	0	0	0	0	1	0	0	0	0	0	1	1.8	1.8	1.8	87.943	796	796	0.0029126	7.0034	0	0	0	0	0	1.8	144510	0	0	0	0	0	144510	0
sp|Q9H8H3|MET7A_HUMAN	sp|Q9H8H3|MET7A_HUMAN	1	1	1	sp|Q9H8H3|MET7A_HUMAN Methyltransferase-like protein 7A OS=Homo sapiens OX=9606 GN=METTL7A PE=1 SV=1	1	1	1	1	0	0	0	1	1	0	0	0	0	1	1	0	0	0	0	1	1	0	6.1	6.1	6.1	28.319	244	244	0	29.511	0	0	0	6.1	6.1	0	8071500	0	0	0	5062000	3009500	0	0
sp|Q9H9H4|VP37B_HUMAN	sp|Q9H9H4|VP37B_HUMAN	1	1	1	sp|Q9H9H4|VP37B_HUMAN Vacuolar protein sorting-associated protein 37B OS=Homo sapiens OX=9606 GN=VPS37B PE=1 SV=1	1	1	1	1	0	0	0	0	1	0	0	0	0	0	1	0	0	0	0	0	1	0	2.5	2.5	2.5	31.307	285	285	1	-2	0	0	0	0	2.5	0	1635800	0	0	0	0	1635800	0	0
sp|Q9H9J2|RM44_HUMAN	sp|Q9H9J2|RM44_HUMAN	2	2	2	sp|Q9H9J2|RM44_HUMAN 39S ribosomal protein L44, mitochondrial OS=Homo sapiens OX=9606 GN=MRPL44 PE=1 SV=1	1	2	2	2	0	0	0	2	1	0	0	0	0	2	1	0	0	0	0	2	1	0	9	9	9	37.535	332	332	0	18.254	0	0	0	9	5.7	0	6566900	0	0	0	4822200	1744700	0	0
sp|Q9HAN9|NMNA1_HUMAN	sp|Q9HAN9|NMNA1_HUMAN	1	1	1	sp|Q9HAN9|NMNA1_HUMAN Nicotinamide/nicotinic acid mononucleotide adenylyltransferase 1 OS=Homo sapiens OX=9606 GN=NMNAT1 PE=1 SV=1	1	1	1	1	0	0	0	1	0	0	0	0	0	1	0	0	0	0	0	1	0	0	3.9	3.9	3.9	31.932	279	279	0.0030864	8.07	0	0	0	3.9	0	0	6239600	0	0	0	6239600	0	0	0
sp|Q9HAY2|MAGF1_HUMAN	sp|Q9HAY2|MAGF1_HUMAN	1	1	1	sp|Q9HAY2|MAGF1_HUMAN Melanoma-associated antigen F1 OS=Homo sapiens OX=9606 GN=MAGEF1 PE=1 SV=2	1	1	1	1	1	1	1	1	1	1	1	1	1	1	1	1	1	1	1	1	1	1	6.2	6.2	6.2	35.221	307	307	0.0052863	6.0781	6.2	6.2	6.2	6.2	6.2	6.2	4006600000	1023500	763710000	1041100000	1196700000	428000000	576120000	0
sp|Q9HC38|GLOD4_HUMAN	sp|Q9HC38|GLOD4_HUMAN	2	2	2	sp|Q9HC38|GLOD4_HUMAN Glyoxalase domain-containing protein 4 OS=Homo sapiens OX=9606 GN=GLOD4 PE=1 SV=1	1	2	2	2	0	0	0	2	0	0	0	0	0	2	0	0	0	0	0	2	0	0	7.3	7.3	7.3	34.793	313	313	0	11.575	0	0	0	7.3	0	0	9215600	0	0	0	9215600	0	0	0
sp|Q9HCH5|SYTL2_HUMAN	sp|Q9HCH5|SYTL2_HUMAN	3	3	3	sp|Q9HCH5|SYTL2_HUMAN Synaptotagmin-like protein 2 OS=Homo sapiens OX=9606 GN=SYTL2 PE=1 SV=3	1	3	3	3	0	0	0	1	3	0	0	0	0	1	3	0	0	0	0	1	3	0	4.1	4.1	4.1	104.93	934	934	0	36.626	0	0	0	1.4	4.1	0	9510700	0	0	0	1928200	7582500	0	0
sp|Q9HD33|RM47_HUMAN	sp|Q9HD33|RM47_HUMAN	1	1	1	sp|Q9HD33|RM47_HUMAN 39S ribosomal protein L47, mitochondrial OS=Homo sapiens OX=9606 GN=MRPL47 PE=1 SV=2	1	1	1	1	0	0	0	0	1	0	0	0	0	0	1	0	0	0	0	0	1	0	4.4	4.4	4.4	29.45	250	250	0.0032503	9.7345	0	0	0	0	4.4	0	2353300	0	0	0	0	2353300	0	0
sp|Q9HDC9|APMAP_HUMAN	sp|Q9HDC9|APMAP_HUMAN	1	1	1	sp|Q9HDC9|APMAP_HUMAN Adipocyte plasma membrane-associated protein OS=Homo sapiens OX=9606 GN=APMAP PE=1 SV=2	1	1	1	1	0	0	0	1	0	0	0	0	0	1	0	0	0	0	0	1	0	0	4.6	4.6	4.6	46.48	416	416	0.0052448	6.0578	0	0	0	4.6	0	0	8836000	0	0	0	8836000	0	0	0
sp|Q9NP58|ABCB6_HUMAN	sp|Q9NP58|ABCB6_HUMAN	1	1	1	sp|Q9NP58|ABCB6_HUMAN ATP-binding cassette sub-family B member 6, mitochondrial OS=Homo sapiens OX=9606 GN=ABCB6 PE=1 SV=1	1	1	1	1	0	0	0	1	0	0	0	0	0	1	0	0	0	0	0	1	0	0	3.3	3.3	3.3	93.884	842	842	0.0045167	6.2968	0	0	0	3.3	0	0	5836700	0	0	0	5836700	0	0	0
sp|Q9NP97|DLRB1_HUMAN;sp|Q8TF09|DLRB2_HUMAN	sp|Q9NP97|DLRB1_HUMAN;sp|Q8TF09|DLRB2_HUMAN	3;2	3;2	3;2	sp|Q9NP97|DLRB1_HUMAN Dynein light chain roadblock-type 1 OS=Homo sapiens OX=9606 GN=DYNLRB1 PE=1 SV=3;sp|Q8TF09|DLRB2_HUMAN Dynein light chain roadblock-type 2 OS=Homo sapiens OX=9606 GN=DYNLRB2 PE=1 SV=1	2	3	3	3	0	1	0	2	0	0	0	1	0	2	0	0	0	1	0	2	0	0	27.1	27.1	27.1	10.921	96	96;96	0	17.951	0	14.6	0	21.9	0	0	6913600	0	0	0	6913600	0	0	0
sp|Q9NPD3|EXOS4_HUMAN	sp|Q9NPD3|EXOS4_HUMAN	1	1	1	sp|Q9NPD3|EXOS4_HUMAN Exosome complex component RRP41 OS=Homo sapiens OX=9606 GN=EXOSC4 PE=1 SV=3	1	1	1	1	0	1	0	0	0	0	0	1	0	0	0	0	0	1	0	0	0	0	4.1	4.1	4.1	26.383	245	245	0.002907	6.9782	0	4.1	0	0	0	0	967310	0	967310	0	0	0	0	0
sp|Q9NPE3|NOP10_HUMAN	sp|Q9NPE3|NOP10_HUMAN	1	1	1	sp|Q9NPE3|NOP10_HUMAN H/ACA ribonucleoprotein complex subunit 3 OS=Homo sapiens OX=9606 GN=NOP10 PE=1 SV=1	1	1	1	1	0	0	0	0	0	1	0	0	0	0	0	1	0	0	0	0	0	1	12.5	12.5	12.5	7.7059	64	64	0.0045662	6.4281	0	0	0	0	0	12.5	1191200	0	0	0	0	0	1191200	0
sp|Q9NPF5|DMAP1_HUMAN	sp|Q9NPF5|DMAP1_HUMAN	1	1	1	sp|Q9NPF5|DMAP1_HUMAN DNA methyltransferase 1-associated protein 1 OS=Homo sapiens OX=9606 GN=DMAP1 PE=1 SV=1	1	1	1	1	0	0	0	0	0	1	0	0	0	0	0	1	0	0	0	0	0	1	2.6	2.6	2.6	52.992	467	467	0	11.451	0	0	0	0	0	2.6	1470200	0	0	0	0	0	1470200	0
sp|Q9NPJ6|MED4_HUMAN	sp|Q9NPJ6|MED4_HUMAN	2	2	2	sp|Q9NPJ6|MED4_HUMAN Mediator of RNA polymerase II transcription subunit 4 OS=Homo sapiens OX=9606 GN=MED4 PE=1 SV=1	1	2	2	2	0	1	0	1	2	0	0	1	0	1	2	0	0	1	0	1	2	0	10	10	10	29.745	270	270	0	11.188	0	6.3	0	6.3	10	0	8097100	0	1135700	0	3388500	3572900	0	0
sp|Q9NQ92|COPRS_HUMAN	sp|Q9NQ92|COPRS_HUMAN	6	6	6	sp|Q9NQ92|COPRS_HUMAN Coordinator of PRMT5 and differentiation stimulator OS=Homo sapiens OX=9606 GN=COPRS PE=1 SV=3	1	6	6	6	3	2	3	3	6	3	3	2	3	3	6	3	3	2	3	3	6	3	47.3	47.3	47.3	20.066	184	184	0	86.073	27.2	16.3	27.2	25	47.3	27.2	398880000	64034000	43831000	36783000	67461000	137480000	49299000	34261000
sp|Q9NR28|DBLOH_HUMAN	sp|Q9NR28|DBLOH_HUMAN	6	6	6	sp|Q9NR28|DBLOH_HUMAN Diablo homolog, mitochondrial OS=Homo sapiens OX=9606 GN=DIABLO PE=1 SV=1	1	6	6	6	2	5	0	2	1	2	2	5	0	2	1	2	2	5	0	2	1	2	24.7	24.7	24.7	27.131	239	239	0	43.282	9.6	19.2	0	8.8	4.6	8.8	69438000	9140900	25521000	0	20814000	2236200	11725000	0
sp|Q9NR30|DDX21_HUMAN;sp|Q9BQ39|DDX50_HUMAN	sp|Q9NR30|DDX21_HUMAN	14;1	14;1	14;1	sp|Q9NR30|DDX21_HUMAN Nucleolar RNA helicase 2 OS=Homo sapiens OX=9606 GN=DDX21 PE=1 SV=5	2	14	14	14	3	5	1	6	9	8	3	5	1	6	9	8	3	5	1	6	9	8	22.2	22.2	22.2	87.343	783	783;737	0	126.09	4.9	7.2	1.4	9.7	15.2	12.3	111090000	9000400	14367000	1152700	23601000	41839000	21129000	2808400
sp|Q9NRN7|ADPPT_HUMAN	sp|Q9NRN7|ADPPT_HUMAN	1	1	1	sp|Q9NRN7|ADPPT_HUMAN L-aminoadipate-semialdehyde dehydrogenase-phosphopantetheinyl transferase OS=Homo sapiens OX=9606 GN=AASDHPPT PE=1 SV=2	1	1	1	1	0	1	0	1	0	1	0	1	0	1	0	1	0	1	0	1	0	1	4.9	4.9	4.9	35.776	309	309	0.0028571	6.8633	0	4.9	0	4.9	0	4.9	7344200	0	645600	0	6001200	0	697410	0
sp|Q9NRX2|RM17_HUMAN	sp|Q9NRX2|RM17_HUMAN	2	2	2	sp|Q9NRX2|RM17_HUMAN 39S ribosomal protein L17, mitochondrial OS=Homo sapiens OX=9606 GN=MRPL17 PE=1 SV=1	1	2	2	2	0	0	0	2	0	0	0	0	0	2	0	0	0	0	0	2	0	0	14.3	14.3	14.3	20.05	175	175	0	13.131	0	0	0	14.3	0	0	2744300	0	0	0	2744300	0	0	0
sp|Q9NS69|TOM22_HUMAN	sp|Q9NS69|TOM22_HUMAN	1	1	1	sp|Q9NS69|TOM22_HUMAN Mitochondrial import receptor subunit TOM22 homolog OS=Homo sapiens OX=9606 GN=TOMM22 PE=1 SV=3	1	1	1	1	0	0	0	0	1	0	0	0	0	0	1	0	0	0	0	0	1	0	7.7	7.7	7.7	15.521	142	142	0.003714	6.5484	0	0	0	0	7.7	0	883470	0	0	0	0	883470	0	0
sp|Q9NSD9|SYFB_HUMAN	sp|Q9NSD9|SYFB_HUMAN	3	3	3	sp|Q9NSD9|SYFB_HUMAN Phenylalanine--tRNA ligase beta subunit OS=Homo sapiens OX=9606 GN=FARSB PE=1 SV=3	1	3	3	3	0	1	0	1	2	0	0	1	0	1	2	0	0	1	0	1	2	0	5.1	5.1	5.1	66.115	589	589	0	19.132	0	1.7	0	1.7	3.4	0	4092100	0	397090	0	1789500	1905600	0	0
sp|Q9NUB1|ACS2L_HUMAN	sp|Q9NUB1|ACS2L_HUMAN	1	1	1	sp|Q9NUB1|ACS2L_HUMAN Acetyl-coenzyme A synthetase 2-like, mitochondrial OS=Homo sapiens OX=9606 GN=ACSS1 PE=1 SV=2	1	1	1	1	0	0	0	1	0	0	0	0	0	1	0	0	0	0	0	1	0	0	2	2	2	74.856	689	689	0.0031579	8.8203	0	0	0	2	0	0	3474300	0	0	0	3474300	0	0	0
sp|Q9NV70|EXOC1_HUMAN	sp|Q9NV70|EXOC1_HUMAN	1	1	1	sp|Q9NV70|EXOC1_HUMAN Exocyst complex component 1 OS=Homo sapiens OX=9606 GN=EXOC1 PE=1 SV=4	1	1	1	1	0	0	0	1	0	0	0	0	0	1	0	0	0	0	0	1	0	0	1.3	1.3	1.3	101.98	894	894	0.0029098	6.9814	0	0	0	1.3	0	0	0	0	0	0	0	0	0	0
sp|Q9NVA2|SEP11_HUMAN;sp|Q14141|SEPT6_HUMAN	sp|Q9NVA2|SEP11_HUMAN	3;1	3;1	3;1	sp|Q9NVA2|SEP11_HUMAN Septin-11 OS=Homo sapiens OX=9606 GN=SEPTIN11 PE=1 SV=3	2	3	3	3	0	0	0	3	1	0	0	0	0	3	1	0	0	0	0	3	1	0	10	10	10	49.398	429	429;434	0	29.411	0	0	0	10	3	0	15836000	0	0	0	13115000	2720400	0	0
sp|Q9NVH2|INT7_HUMAN	sp|Q9NVH2|INT7_HUMAN	1	1	1	sp|Q9NVH2|INT7_HUMAN Integrator complex subunit 7 OS=Homo sapiens OX=9606 GN=INTS7 PE=1 SV=1	1	1	1	1	0	0	0	0	0	1	0	0	0	0	0	1	0	0	0	0	0	1	1.7	1.7	1.7	106.83	962	962	0	16.732	0	0	0	0	0	1.7	914480	0	0	0	0	0	914480	0
sp|Q9NVI7|ATD3A_HUMAN	sp|Q9NVI7|ATD3A_HUMAN	14	14	6	sp|Q9NVI7|ATD3A_HUMAN ATPase family AAA domain-containing protein 3A OS=Homo sapiens OX=9606 GN=ATAD3A PE=1 SV=2	1	14	14	6	0	0	0	7	12	0	0	0	0	7	12	0	0	0	0	3	4	0	26.2	26.2	12.6	71.368	634	634	0	99.665	0	0	0	14	20.8	0	123140000	0	0	0	70031000	53104000	0	0
sp|Q9NVJ2|ARL8B_HUMAN;sp|Q96BM9|ARL8A_HUMAN	sp|Q9NVJ2|ARL8B_HUMAN;sp|Q96BM9|ARL8A_HUMAN	2;1	2;1	2;1	sp|Q9NVJ2|ARL8B_HUMAN ADP-ribosylation factor-like protein 8B OS=Homo sapiens OX=9606 GN=ARL8B PE=1 SV=1;sp|Q96BM9|ARL8A_HUMAN ADP-ribosylation factor-like protein 8A OS=Homo sapiens OX=9606 GN=ARL8A PE=1 SV=1	2	2	2	2	0	0	0	1	1	0	0	0	0	1	1	0	0	0	0	1	1	0	17.7	17.7	17.7	21.539	186	186;186	0	11.519	0	0	0	8.6	9.1	0	7279800	0	0	0	6202900	1077000	0	0
sp|Q9NWU2|GID8_HUMAN	sp|Q9NWU2|GID8_HUMAN	2	2	2	sp|Q9NWU2|GID8_HUMAN Glucose-induced degradation protein 8 homolog OS=Homo sapiens OX=9606 GN=GID8 PE=1 SV=1	1	2	2	2	0	0	0	1	2	0	0	0	0	1	2	0	0	0	0	1	2	0	12.7	12.7	12.7	26.748	228	228	0	16.198	0	0	0	7.5	12.7	0	6861600	0	0	0	1942200	4919400	0	0
sp|Q9NWU5|RM22_HUMAN	sp|Q9NWU5|RM22_HUMAN	1	1	1	sp|Q9NWU5|RM22_HUMAN 39S ribosomal protein L22, mitochondrial OS=Homo sapiens OX=9606 GN=MRPL22 PE=1 SV=1	1	1	1	1	0	0	0	1	0	0	0	0	0	1	0	0	0	0	0	1	0	0	5.8	5.8	5.8	23.64	206	206	0.003268	9.8845	0	0	0	5.8	0	0	0	0	0	0	0	0	0	0
sp|Q9NX01|TXN4B_HUMAN	sp|Q9NX01|TXN4B_HUMAN	1	1	1	sp|Q9NX01|TXN4B_HUMAN Thioredoxin-like protein 4B OS=Homo sapiens OX=9606 GN=TXNL4B PE=1 SV=1	1	1	1	1	0	1	0	0	0	0	0	1	0	0	0	0	0	1	0	0	0	0	7.4	7.4	7.4	17.014	149	149	0.0045005	6.2745	0	7.4	0	0	0	0	0	0	0	0	0	0	0	0
sp|Q9NX58|LYAR_HUMAN	sp|Q9NX58|LYAR_HUMAN	5	5	5	sp|Q9NX58|LYAR_HUMAN Cell growth-regulating nucleolar protein OS=Homo sapiens OX=9606 GN=LYAR PE=1 SV=2	1	5	5	5	1	2	0	4	2	2	1	2	0	4	2	2	1	2	0	4	2	2	19.5	19.5	19.5	43.614	379	379	0	51.889	5.3	9	0	14.2	7.1	9	52557000	2930300	6249100	0	23636000	10304000	9437600	0
sp|Q9NX63|MIC19_HUMAN	sp|Q9NX63|MIC19_HUMAN	2	2	2	sp|Q9NX63|MIC19_HUMAN MICOS complex subunit MIC19 OS=Homo sapiens OX=9606 GN=CHCHD3 PE=1 SV=1	1	2	2	2	0	0	0	0	2	0	0	0	0	0	2	0	0	0	0	0	2	0	10.1	10.1	10.1	26.152	227	227	0	18.663	0	0	0	0	10.1	0	13280000	0	0	0	0	13280000	0	0
sp|Q9NXG0|CNTLN_HUMAN	sp|Q9NXG0|CNTLN_HUMAN	2	2	2	sp|Q9NXG0|CNTLN_HUMAN Centlein OS=Homo sapiens OX=9606 GN=CNTLN PE=1 SV=6	1	2	2	2	0	0	0	1	0	1	0	0	0	1	0	1	0	0	0	1	0	1	1.6	1.6	1.6	161.57	1405	1405	0	10.992	0	0	0	0.6	0	1	700690	0	0	0	700690	0	0	0
sp|Q9NXS2|QPCTL_HUMAN	sp|Q9NXS2|QPCTL_HUMAN	3	3	3	sp|Q9NXS2|QPCTL_HUMAN Glutaminyl-peptide cyclotransferase-like protein OS=Homo sapiens OX=9606 GN=QPCTL PE=1 SV=2	1	3	3	3	2	2	0	2	3	1	2	2	0	2	3	1	2	2	0	2	3	1	9.7	9.7	9.7	42.924	382	382	0	20.933	6.8	6.8	0	7.3	9.7	4.5	47110000	8379300	6134300	0	12493000	15493000	4610700	6190200
sp|Q9NXV2|KCTD5_HUMAN	sp|Q9NXV2|KCTD5_HUMAN	2	2	2	sp|Q9NXV2|KCTD5_HUMAN BTB/POZ domain-containing protein KCTD5 OS=Homo sapiens OX=9606 GN=KCTD5 PE=1 SV=1	1	2	2	2	2	2	1	1	1	1	2	2	1	1	1	1	2	2	1	1	1	1	12	12	12	26.092	234	234	0	35.54	12	12	6.8	6.8	6.8	6.8	82234000	19155000	20730000	6682200	14303000	10458000	10907000	8666900
sp|Q9NYF8|BCLF1_HUMAN	sp|Q9NYF8|BCLF1_HUMAN	5	5	5	sp|Q9NYF8|BCLF1_HUMAN Bcl-2-associated transcription factor 1 OS=Homo sapiens OX=9606 GN=BCLAF1 PE=1 SV=2	1	5	5	5	1	0	0	2	2	1	1	0	0	2	2	1	1	0	0	2	2	1	7.8	7.8	7.8	106.12	920	920	0	31.579	1.6	0	0	3.3	3.7	1	6298900	0	0	0	3168200	2210600	920120	0
sp|Q9NYJ8|TAB2_HUMAN	sp|Q9NYJ8|TAB2_HUMAN	1	1	1	sp|Q9NYJ8|TAB2_HUMAN TGF-beta-activated kinase 1 and MAP3K7-binding protein 2 OS=Homo sapiens OX=9606 GN=TAB2 PE=1 SV=1	1	1	1	1	1	0	0	0	0	0	1	0	0	0	0	0	1	0	0	0	0	0	1.6	1.6	1.6	76.493	693	693	0.0030426	7.7483	1.6	0	0	0	0	0	748940	748940	0	0	0	0	0	0
sp|Q9NYL9|TMOD3_HUMAN	sp|Q9NYL9|TMOD3_HUMAN	3	3	3	sp|Q9NYL9|TMOD3_HUMAN Tropomodulin-3 OS=Homo sapiens OX=9606 GN=TMOD3 PE=1 SV=1	1	3	3	3	0	0	0	0	3	0	0	0	0	0	3	0	0	0	0	0	3	0	13.9	13.9	13.9	39.594	352	352	0	19.731	0	0	0	0	13.9	0	12804000	0	0	0	0	12804000	0	0
sp|Q9NZB2|F120A_HUMAN	sp|Q9NZB2|F120A_HUMAN	8	8	8	sp|Q9NZB2|F120A_HUMAN Constitutive coactivator of PPAR-gamma-like protein 1 OS=Homo sapiens OX=9606 GN=FAM120A PE=1 SV=2	1	8	8	8	3	1	1	4	4	2	3	1	1	4	4	2	3	1	1	4	4	2	10.6	10.6	10.6	121.89	1118	1118	0	54.206	4.2	1.3	1.8	5	5.6	3	48419000	10688000	2039300	4812400	12894000	12829000	5156300	4429000
sp|Q9NZD2|GLTP_HUMAN	sp|Q9NZD2|GLTP_HUMAN	1	1	1	sp|Q9NZD2|GLTP_HUMAN Glycolipid transfer protein OS=Homo sapiens OX=9606 GN=GLTP PE=1 SV=3	1	1	1	1	0	0	0	1	0	0	0	0	0	1	0	0	0	0	0	1	0	0	7.2	7.2	7.2	23.85	209	209	0.0068966	5.9568	0	0	0	7.2	0	0	1299300	0	0	0	1299300	0	0	0
sp|Q9NZJ4|SACS_HUMAN	sp|Q9NZJ4|SACS_HUMAN	1	1	1	sp|Q9NZJ4|SACS_HUMAN Sacsin OS=Homo sapiens OX=9606 GN=SACS PE=1 SV=2	1	1	1	1	0	0	0	1	1	1	0	0	0	1	1	1	0	0	0	1	1	1	0.3	0.3	0.3	521.12	4579	4579	0.0068906	5.9556	0	0	0	0.3	0.3	0.3	0	0	0	0	0	0	0	0
sp|Q9P015|RM15_HUMAN	sp|Q9P015|RM15_HUMAN	2	2	2	sp|Q9P015|RM15_HUMAN 39S ribosomal protein L15, mitochondrial OS=Homo sapiens OX=9606 GN=MRPL15 PE=1 SV=1	1	2	2	2	0	0	0	1	1	0	0	0	0	1	1	0	0	0	0	1	1	0	6.8	6.8	6.8	33.419	296	296	0	12.343	0	0	0	3	3.7	0	4879100	0	0	0	1514100	3365000	0	0
sp|Q9P032|NDUF4_HUMAN	sp|Q9P032|NDUF4_HUMAN	1	1	1	sp|Q9P032|NDUF4_HUMAN NADH dehydrogenase [ubiquinone] 1 alpha subcomplex assembly factor 4 OS=Homo sapiens OX=9606 GN=NDUFAF4 PE=1 SV=1	1	1	1	1	0	0	0	1	1	0	0	0	0	1	1	0	0	0	0	1	1	0	8	8	8	20.266	175	175	0.0053144	6.1402	0	0	0	8	8	0	1679300	0	0	0	1679300	0	0	0
sp|Q9P0J0|NDUAD_HUMAN	sp|Q9P0J0|NDUAD_HUMAN	2	2	2	sp|Q9P0J0|NDUAD_HUMAN NADH dehydrogenase [ubiquinone] 1 alpha subcomplex subunit 13 OS=Homo sapiens OX=9606 GN=NDUFA13 PE=1 SV=3	1	2	2	2	0	0	0	2	1	0	0	0	0	2	1	0	0	0	0	2	1	0	16	16	16	16.698	144	144	0.0022075	10.808	0	0	0	16	9.7	0	8586700	0	0	0	6166300	2420400	0	0
sp|Q9P0L0|VAPA_HUMAN	sp|Q9P0L0|VAPA_HUMAN	2	1	1	sp|Q9P0L0|VAPA_HUMAN Vesicle-associated membrane protein-associated protein A OS=Homo sapiens OX=9606 GN=VAPA PE=1 SV=3	1	2	1	1	0	0	0	1	1	0	0	0	0	0	1	0	0	0	0	0	1	0	11.2	6.4	6.4	27.893	249	249	0.0031414	8.7815	0	0	0	4.8	6.4	0	1221000	0	0	0	0	1221000	0	0
sp|Q9P1Y5|CAMP3_HUMAN	sp|Q9P1Y5|CAMP3_HUMAN	13	13	13	sp|Q9P1Y5|CAMP3_HUMAN Calmodulin-regulated spectrin-associated protein 3 OS=Homo sapiens OX=9606 GN=CAMSAP3 PE=1 SV=2	1	13	13	13	3	2	0	7	10	2	3	2	0	7	10	2	3	2	0	7	10	2	15.7	15.7	15.7	134.75	1249	1249	0	133.78	3.4	2.6	0	9	14	2.3	160660000	9823100	16041000	0	55881000	70922000	7988700	3257600
sp|Q9P219|DAPLE_HUMAN	sp|Q9P219|DAPLE_HUMAN	26	26	26	sp|Q9P219|DAPLE_HUMAN Protein Daple OS=Homo sapiens OX=9606 GN=CCDC88C PE=1 SV=3	1	26	26	26	8	14	3	9	14	11	8	14	3	9	14	11	8	14	3	9	14	11	15.1	15.1	15.1	228.23	2028	2028	0	241.08	4.5	7.9	1.7	5.4	8.7	5.9	217380000	20495000	50058000	5278200	36165000	58043000	47338000	4878400
sp|Q9P225|DYH2_HUMAN	sp|Q9P225|DYH2_HUMAN	1	1	1	sp|Q9P225|DYH2_HUMAN Dynein heavy chain 2, axonemal OS=Homo sapiens OX=9606 GN=DNAH2 PE=1 SV=3	1	1	1	1	1	1	1	1	0	1	1	1	1	1	0	1	1	1	1	1	0	1	0.3	0.3	0.3	507.69	4427	4427	1	-2	0.3	0.3	0.3	0.3	0	0.3	0	0	0	0	0	0	0	0
sp|Q9P258|RCC2_HUMAN	sp|Q9P258|RCC2_HUMAN	2	2	2	sp|Q9P258|RCC2_HUMAN Protein RCC2 OS=Homo sapiens OX=9606 GN=RCC2 PE=1 SV=2	1	2	2	2	0	0	0	1	1	2	0	0	0	1	1	2	0	0	0	1	1	2	5	5	5	56.084	522	522	0	12.785	0	0	0	2.9	2.9	5	12391000	0	0	0	4341800	2151700	5897900	0
sp|Q9P270|SLAI2_HUMAN	sp|Q9P270|SLAI2_HUMAN	9	9	9	sp|Q9P270|SLAI2_HUMAN SLAIN motif-containing protein 2 OS=Homo sapiens OX=9606 GN=SLAIN2 PE=1 SV=2	1	9	9	9	0	5	0	4	7	5	0	5	0	4	7	5	0	5	0	4	7	5	22.9	22.9	22.9	62.543	581	581	0	101.08	0	11.7	0	11	19.3	10.5	164010000	0	34663000	0	44479000	64739000	20131000	0
sp|Q9P2D3|HTR5B_HUMAN	sp|Q9P2D3|HTR5B_HUMAN	3	3	3	sp|Q9P2D3|HTR5B_HUMAN HEAT repeat-containing protein 5B OS=Homo sapiens OX=9606 GN=HEATR5B PE=1 SV=2	1	3	3	3	0	1	0	0	2	0	0	1	0	0	2	0	0	1	0	0	2	0	1.9	1.9	1.9	224.3	2071	2071	0	19.474	0	0.5	0	0	1.4	0	2715300	0	602050	0	0	2113300	0	0
sp|Q9P2E9|RRBP1_HUMAN	sp|Q9P2E9|RRBP1_HUMAN	7	7	7	sp|Q9P2E9|RRBP1_HUMAN Ribosome-binding protein 1 OS=Homo sapiens OX=9606 GN=RRBP1 PE=1 SV=5	1	7	7	7	0	0	0	5	4	0	0	0	0	5	4	0	0	0	0	5	4	0	8.4	8.4	8.4	152.45	1410	1410	0	116.62	0	0	0	5.5	5.4	0	25798000	0	0	0	14456000	11343000	0	0
sp|Q9P2J5|SYLC_HUMAN	sp|Q9P2J5|SYLC_HUMAN	7	7	7	sp|Q9P2J5|SYLC_HUMAN Leucine--tRNA ligase, cytoplasmic OS=Homo sapiens OX=9606 GN=LARS1 PE=1 SV=2	1	7	7	7	0	4	0	3	2	0	0	4	0	3	2	0	0	4	0	3	2	0	7.5	7.5	7.5	134.46	1176	1176	0	58.697	0	3.9	0	4.1	2.2	0	19465000	0	5455900	0	10054000	3954200	0	0
sp|Q9P2K5|MYEF2_HUMAN	sp|Q9P2K5|MYEF2_HUMAN	2	2	2	sp|Q9P2K5|MYEF2_HUMAN Myelin expression factor 2 OS=Homo sapiens OX=9606 GN=MYEF2 PE=1 SV=3	1	2	2	2	1	0	0	0	0	1	1	0	0	0	0	1	1	0	0	0	0	1	3.7	3.7	3.7	64.121	600	600	0	11.518	1.8	0	0	0	0	1.8	2023400	512730	0	0	0	0	1510700	0
sp|Q9P2R3|ANFY1_HUMAN	sp|Q9P2R3|ANFY1_HUMAN	17	17	17	sp|Q9P2R3|ANFY1_HUMAN Rabankyrin-5 OS=Homo sapiens OX=9606 GN=ANKFY1 PE=1 SV=2	1	17	17	17	9	7	2	4	11	2	9	7	2	4	11	2	9	7	2	4	11	2	21.8	21.8	21.8	128.4	1169	1169	0	187.29	10.6	7	1.7	6.7	15.7	2.2	199200000	60452000	15441000	7924800	25142000	84463000	5771500	23173000
sp|Q9UBE0|SAE1_HUMAN	sp|Q9UBE0|SAE1_HUMAN	3	3	3	sp|Q9UBE0|SAE1_HUMAN SUMO-activating enzyme subunit 1 OS=Homo sapiens OX=9606 GN=SAE1 PE=1 SV=1	1	3	3	3	0	0	0	3	1	0	0	0	0	3	1	0	0	0	0	3	1	0	13.3	13.3	13.3	38.449	346	346	0	21.874	0	0	0	13.3	6.4	0	12375000	0	0	0	10617000	1757800	0	0
sp|Q9UBI6|GBG12_HUMAN	sp|Q9UBI6|GBG12_HUMAN	1	1	1	sp|Q9UBI6|GBG12_HUMAN Guanine nucleotide-binding protein G(I)/G(S)/G(O) subunit gamma-12 OS=Homo sapiens OX=9606 GN=GNG12 PE=1 SV=3	1	1	1	1	0	0	0	1	0	0	0	0	0	1	0	0	0	0	0	1	0	0	22.2	22.2	22.2	8.0061	72	72	0.0029441	7.2159	0	0	0	22.2	0	0	3440500	0	0	0	3440500	0	0	0
sp|Q9UBQ5|EIF3K_HUMAN	sp|Q9UBQ5|EIF3K_HUMAN	4	4	4	sp|Q9UBQ5|EIF3K_HUMAN Eukaryotic translation initiation factor 3 subunit K OS=Homo sapiens OX=9606 GN=EIF3K PE=1 SV=1	1	4	4	4	2	3	1	2	2	4	2	3	1	2	2	4	2	3	1	2	2	4	22	22	22	25.059	218	218	0	83.773	12.4	17	7.3	11.5	11.5	22	154540000	27525000	30963000	4167800	18136000	15264000	58481000	0
sp|Q9UBQ7|GRHPR_HUMAN	sp|Q9UBQ7|GRHPR_HUMAN	1	1	1	sp|Q9UBQ7|GRHPR_HUMAN Glyoxylate reductase/hydroxypyruvate reductase OS=Homo sapiens OX=9606 GN=GRHPR PE=1 SV=1	1	1	1	1	0	0	0	1	0	0	0	0	0	1	0	0	0	0	0	1	0	0	7.3	7.3	7.3	35.668	328	328	0.0029821	7.4258	0	0	0	7.3	0	0	5663500	0	0	0	5663500	0	0	0
sp|Q9UBR2|CATZ_HUMAN	sp|Q9UBR2|CATZ_HUMAN	1	1	1	sp|Q9UBR2|CATZ_HUMAN Cathepsin Z OS=Homo sapiens OX=9606 GN=CTSZ PE=1 SV=1	1	1	1	1	1	1	0	0	0	1	1	1	0	0	0	1	1	1	0	0	0	1	3.3	3.3	3.3	33.868	303	303	0.00369	6.5133	3.3	3.3	0	0	0	3.3	11106000	0	5121600	0	0	0	5984600	0
sp|Q9UDY2|ZO2_HUMAN	sp|Q9UDY2|ZO2_HUMAN	1	1	1	sp|Q9UDY2|ZO2_HUMAN Tight junction protein ZO-2 OS=Homo sapiens OX=9606 GN=TJP2 PE=1 SV=2	1	1	1	1	1	0	0	0	0	0	1	0	0	0	0	0	1	0	0	0	0	0	1	1	1	133.96	1190	1190	0	11.518	1	0	0	0	0	0	512760	512760	0	0	0	0	0	0
sp|Q9UEY8|ADDG_HUMAN	sp|Q9UEY8|ADDG_HUMAN	1	1	1	sp|Q9UEY8|ADDG_HUMAN Gamma-adducin OS=Homo sapiens OX=9606 GN=ADD3 PE=1 SV=1	1	1	1	1	0	0	0	0	1	0	0	0	0	0	1	0	0	0	0	0	1	0	1.4	1.4	1.4	79.154	706	706	0.0084746	5.8923	0	0	0	0	1.4	0	1594900	0	0	0	0	1594900	0	0
sp|Q9UFH2|DYH17_HUMAN	sp|Q9UFH2|DYH17_HUMAN	1	1	1	sp|Q9UFH2|DYH17_HUMAN Dynein heavy chain 17, axonemal OS=Homo sapiens OX=9606 GN=DNAH17 PE=1 SV=3	1	1	1	1	0	0	0	0	0	1	0	0	0	0	0	1	0	0	0	0	0	1	0.3	0.3	0.3	509.31	4462	4462	1	-2	0	0	0	0	0	0.3	0	0	0	0	0	0	0	0
sp|Q9UH99|SUN2_HUMAN	sp|Q9UH99|SUN2_HUMAN	3	3	3	sp|Q9UH99|SUN2_HUMAN SUN domain-containing protein 2 OS=Homo sapiens OX=9606 GN=SUN2 PE=1 SV=3	1	3	3	3	0	0	0	3	0	0	0	0	0	3	0	0	0	0	0	3	0	0	5.3	5.3	5.3	80.31	717	717	0	21.616	0	0	0	5.3	0	0	27537000	0	0	0	27537000	0	0	0
sp|Q9UHB6|LIMA1_HUMAN	sp|Q9UHB6|LIMA1_HUMAN	17	17	17	sp|Q9UHB6|LIMA1_HUMAN LIM domain and actin-binding protein 1 OS=Homo sapiens OX=9606 GN=LIMA1 PE=1 SV=1	1	17	17	17	4	0	3	2	16	0	4	0	3	2	16	0	4	0	3	2	16	0	30	30	30	85.225	759	759	0	134.01	6.6	0	5	4.5	28.7	0	124220000	17073000	0	23360000	6965800	76823000	0	3876000
sp|Q9UHB9|SRP68_HUMAN	sp|Q9UHB9|SRP68_HUMAN	3	3	3	sp|Q9UHB9|SRP68_HUMAN Signal recognition particle subunit SRP68 OS=Homo sapiens OX=9606 GN=SRP68 PE=1 SV=2	1	3	3	3	1	0	1	2	2	1	1	0	1	2	2	1	1	0	1	2	2	1	9.4	9.4	9.4	70.729	627	627	0	21.265	4.1	0	4.1	7	5.3	4.1	8318200	132120	0	276220	4172900	3412600	324410	0
sp|Q9UHD8|SEPT9_HUMAN	sp|Q9UHD8|SEPT9_HUMAN	1	1	1	sp|Q9UHD8|SEPT9_HUMAN Septin-9 OS=Homo sapiens OX=9606 GN=SEPTIN9 PE=1 SV=2	1	1	1	1	0	0	0	1	0	0	0	0	0	1	0	0	0	0	0	1	0	0	2.6	2.6	2.6	65.401	586	586	0.0045956	6.4634	0	0	0	2.6	0	0	3949800	0	0	0	3949800	0	0	0
sp|Q9UHG3|PCYOX_HUMAN	sp|Q9UHG3|PCYOX_HUMAN	2	2	2	sp|Q9UHG3|PCYOX_HUMAN Prenylcysteine oxidase 1 OS=Homo sapiens OX=9606 GN=PCYOX1 PE=1 SV=3	1	2	2	2	0	0	0	2	1	0	0	0	0	2	1	0	0	0	0	2	1	0	4.8	4.8	4.8	56.639	505	505	0	30.246	0	0	0	4.8	2.2	0	18074000	0	0	0	14910000	3163800	0	0
sp|Q9UHI6|DDX20_HUMAN	sp|Q9UHI6|DDX20_HUMAN	11	11	11	sp|Q9UHI6|DDX20_HUMAN Probable ATP-dependent RNA helicase DDX20 OS=Homo sapiens OX=9606 GN=DDX20 PE=1 SV=2	1	11	11	11	2	8	0	0	0	7	2	8	0	0	0	7	2	8	0	0	0	7	16.7	16.7	16.7	92.239	824	824	0	120.15	2.9	12.1	0	0	0	11.9	97646000	6245600	45309000	0	0	0	46091000	0
sp|Q9UHL4|DPP2_HUMAN	sp|Q9UHL4|DPP2_HUMAN	12	12	12	sp|Q9UHL4|DPP2_HUMAN Dipeptidyl peptidase 2 OS=Homo sapiens OX=9606 GN=DPP7 PE=1 SV=3	1	12	12	12	3	7	1	10	7	11	3	7	1	10	7	11	3	7	1	10	7	11	32.3	32.3	32.3	54.341	492	492	0	124.13	6.9	18.9	2.2	27.8	16.3	30.7	529520000	11592000	43158000	12174000	243660000	64518000	154420000	7797900
sp|Q9UHX1|PUF60_HUMAN	sp|Q9UHX1|PUF60_HUMAN	7	7	7	sp|Q9UHX1|PUF60_HUMAN Poly(U)-binding-splicing factor PUF60 OS=Homo sapiens OX=9606 GN=PUF60 PE=1 SV=1	1	7	7	7	4	2	1	3	6	4	4	2	1	3	6	4	4	2	1	3	6	4	16.3	16.3	16.3	59.875	559	559	0	60.813	8.8	4.8	2.9	7	14.5	9.5	74306000	12811000	4339300	1586200	18379000	25009000	12182000	4249900
sp|Q9UID6|ZN639_HUMAN	sp|Q9UID6|ZN639_HUMAN	1	1	1	sp|Q9UID6|ZN639_HUMAN Zinc finger protein 639 OS=Homo sapiens OX=9606 GN=ZNF639 PE=1 SV=1	1	1	1	1	1	0	1	0	0	1	1	0	1	0	0	1	1	0	1	0	0	1	2.3	2.3	2.3	56.054	485	485	0.0032328	9.4009	2.3	0	2.3	0	0	2.3	4314700	1925400	0	718460	0	0	1670800	0
sp|Q9UIF8|BAZ2B_HUMAN	sp|Q9UIF8|BAZ2B_HUMAN	1	1	1	sp|Q9UIF8|BAZ2B_HUMAN Bromodomain adjacent to zinc finger domain protein 2B OS=Homo sapiens OX=9606 GN=BAZ2B PE=1 SV=3	1	1	1	1	0	1	0	0	0	0	0	1	0	0	0	0	0	1	0	0	0	0	0.5	0.5	0.5	240.46	2168	2168	1	-2	0	0.5	0	0	0	0	0	0	0	0	0	0	0	0
sp|Q9UII2|ATIF1_HUMAN	sp|Q9UII2|ATIF1_HUMAN	2	2	2	sp|Q9UII2|ATIF1_HUMAN ATPase inhibitor, mitochondrial OS=Homo sapiens OX=9606 GN=ATP5IF1 PE=1 SV=1	1	2	2	2	0	0	0	2	1	0	0	0	0	2	1	0	0	0	0	2	1	0	10.4	10.4	10.4	12.249	106	106	0	11.351	0	0	0	10.4	9.4	0	168580	0	0	0	114230	54349	0	0
sp|Q9UJS0|CMC2_HUMAN	sp|Q9UJS0|CMC2_HUMAN	2	2	2	sp|Q9UJS0|CMC2_HUMAN Calcium-binding mitochondrial carrier protein Aralar2 OS=Homo sapiens OX=9606 GN=SLC25A13 PE=1 SV=2	1	2	2	2	0	0	0	2	2	0	0	0	0	2	2	0	0	0	0	2	2	0	5.5	5.5	5.5	74.175	675	675	0	17.35	0	0	0	5.5	5.5	0	13507000	0	0	0	8690500	4816500	0	0
sp|Q9UJV9|DDX41_HUMAN	sp|Q9UJV9|DDX41_HUMAN	1	1	1	sp|Q9UJV9|DDX41_HUMAN Probable ATP-dependent RNA helicase DDX41 OS=Homo sapiens OX=9606 GN=DDX41 PE=1 SV=2	1	1	1	1	0	0	0	1	0	0	0	0	0	1	0	0	0	0	0	1	0	0	1.1	1.1	1.1	69.837	622	622	0.0069384	5.9864	0	0	0	1.1	0	0	3154400	0	0	0	3154400	0	0	0
sp|Q9UJZ1|STML2_HUMAN	sp|Q9UJZ1|STML2_HUMAN	4	4	4	sp|Q9UJZ1|STML2_HUMAN Stomatin-like protein 2, mitochondrial OS=Homo sapiens OX=9606 GN=STOML2 PE=1 SV=1	1	4	4	4	0	0	0	4	2	0	0	0	0	4	2	0	0	0	0	4	2	0	18.3	18.3	18.3	38.534	356	356	0	48.384	0	0	0	18.3	10.7	0	24778000	0	0	0	18840000	5938500	0	0
sp|Q9UKD2|MRT4_HUMAN	sp|Q9UKD2|MRT4_HUMAN	2	2	2	sp|Q9UKD2|MRT4_HUMAN mRNA turnover protein 4 homolog OS=Homo sapiens OX=9606 GN=MRTO4 PE=1 SV=2	1	2	2	2	0	2	0	1	2	2	0	2	0	1	2	2	0	2	0	1	2	2	10.5	10.5	10.5	27.56	239	239	0	14.602	0	10.5	0	6.3	10.5	10.5	11401000	0	2507100	0	2737000	2437900	3719400	0
sp|Q9UKJ3|GPTC8_HUMAN	sp|Q9UKJ3|GPTC8_HUMAN	1	1	1	sp|Q9UKJ3|GPTC8_HUMAN G patch domain-containing protein 8 OS=Homo sapiens OX=9606 GN=GPATCH8 PE=1 SV=2	1	1	1	1	1	0	1	0	1	0	1	0	1	0	1	0	1	0	1	0	1	0	1.1	1.1	1.1	164.2	1502	1502	0.0029703	7.3405	1.1	0	1.1	0	1.1	0	205300	112470	0	92831	0	0	0	0
sp|Q9UKN8|TF3C4_HUMAN	sp|Q9UKN8|TF3C4_HUMAN	1	1	1	sp|Q9UKN8|TF3C4_HUMAN General transcription factor 3C polypeptide 4 OS=Homo sapiens OX=9606 GN=GTF3C4 PE=1 SV=2	1	1	1	1	0	1	0	0	0	0	0	1	0	0	0	0	0	1	0	0	0	0	2.3	2.3	2.3	91.981	822	822	0.0032154	9.2897	0	2.3	0	0	0	0	605890	0	605890	0	0	0	0	0
sp|Q9ULK4|MED23_HUMAN	sp|Q9ULK4|MED23_HUMAN	3	3	3	sp|Q9ULK4|MED23_HUMAN Mediator of RNA polymerase II transcription subunit 23 OS=Homo sapiens OX=9606 GN=MED23 PE=1 SV=2	1	3	3	3	1	2	0	0	1	0	1	2	0	0	1	0	1	2	0	0	1	0	2.7	2.7	2.7	156.47	1368	1368	0	24.491	0.9	1.7	0	0	1	0	1483300	0	694240	0	0	789060	0	0
sp|Q9ULU4|PKCB1_HUMAN	sp|Q9ULU4|PKCB1_HUMAN	1	1	1	sp|Q9ULU4|PKCB1_HUMAN Protein kinase C-binding protein 1 OS=Homo sapiens OX=9606 GN=ZMYND8 PE=1 SV=2	1	1	1	1	0	0	0	0	0	1	0	0	0	0	0	1	0	0	0	0	0	1	1.8	1.8	1.8	131.69	1186	1186	0	27.367	0	0	0	0	0	1.8	899050	0	0	0	0	0	899050	0
sp|Q9ULV4|COR1C_HUMAN	sp|Q9ULV4|COR1C_HUMAN	1	1	1	sp|Q9ULV4|COR1C_HUMAN Coronin-1C OS=Homo sapiens OX=9606 GN=CORO1C PE=1 SV=1	1	1	1	1	0	0	1	0	0	0	0	0	1	0	0	0	0	0	1	0	0	0	2.7	2.7	2.7	53.248	474	474	0	14.97	0	0	2.7	0	0	0	398600	0	0	398600	0	0	0	0
sp|Q9ULX6|AKP8L_HUMAN	sp|Q9ULX6|AKP8L_HUMAN	2	2	2	sp|Q9ULX6|AKP8L_HUMAN A-kinase anchor protein 8-like OS=Homo sapiens OX=9606 GN=AKAP8L PE=1 SV=4	1	2	2	2	0	0	0	2	0	0	0	0	0	2	0	0	0	0	0	2	0	0	4.5	4.5	4.5	71.639	646	646	0	11.127	0	0	0	4.5	0	0	16399000	0	0	0	16399000	0	0	0
sp|Q9UM54|MYO6_HUMAN	sp|Q9UM54|MYO6_HUMAN	24	24	24	sp|Q9UM54|MYO6_HUMAN Unconventional myosin-VI OS=Homo sapiens OX=9606 GN=MYO6 PE=1 SV=4	1	24	24	24	9	5	12	8	17	1	9	5	12	8	17	1	9	5	12	8	17	1	21.8	21.8	21.8	149.69	1294	1294	0	238.67	8.4	5.2	11.4	7.4	15.3	1.2	228810000	33165000	10133000	39616000	47985000	95308000	2599300	6029600
sp|Q9UMR2|DD19B_HUMAN	sp|Q9UMR2|DD19B_HUMAN	1	1	1	sp|Q9UMR2|DD19B_HUMAN ATP-dependent RNA helicase DDX19B OS=Homo sapiens OX=9606 GN=DDX19B PE=1 SV=1	1	1	1	1	0	0	0	1	0	0	0	0	0	1	0	0	0	0	0	1	0	0	3.3	3.3	3.3	53.926	479	479	0.0029183	7.011	0	0	0	3.3	0	0	168500	0	0	0	168500	0	0	0
sp|Q9UMS4|PRP19_HUMAN	sp|Q9UMS4|PRP19_HUMAN	6	6	6	sp|Q9UMS4|PRP19_HUMAN Pre-mRNA-processing factor 19 OS=Homo sapiens OX=9606 GN=PRPF19 PE=1 SV=1	1	6	6	6	2	1	1	2	4	2	2	1	1	2	4	2	2	1	1	2	4	2	15.5	15.5	15.5	55.18	504	504	0	42.3	3.8	2	2	6.5	8.9	6.7	60874000	6491400	5510900	3075800	15605000	18644000	11546000	0
sp|Q9UMZ2|SYNRG_HUMAN	sp|Q9UMZ2|SYNRG_HUMAN	1	1	1	sp|Q9UMZ2|SYNRG_HUMAN Synergin gamma OS=Homo sapiens OX=9606 GN=SYNRG PE=1 SV=2	1	1	1	1	0	0	0	0	1	0	0	0	0	0	1	0	0	0	0	0	1	0	1.4	1.4	1.4	140.65	1314	1314	0	14.197	0	0	0	0	1.4	0	1589800	0	0	0	0	1589800	0	0
sp|Q9UN86|G3BP2_HUMAN	sp|Q9UN86|G3BP2_HUMAN	2	1	1	sp|Q9UN86|G3BP2_HUMAN Ras GTPase-activating protein-binding protein 2 OS=Homo sapiens OX=9606 GN=G3BP2 PE=1 SV=2	1	2	1	1	1	0	1	0	1	1	1	0	1	0	0	1	1	0	1	0	0	1	5.2	2.7	2.7	54.12	482	482	0.003012	7.592	2.7	0	2.7	0	2.5	2.7	5098100	1532100	0	1496200	0	0	2069800	0
sp|Q9UNM6|PSD13_HUMAN	sp|Q9UNM6|PSD13_HUMAN	8	8	8	sp|Q9UNM6|PSD13_HUMAN 26S proteasome non-ATPase regulatory subunit 13 OS=Homo sapiens OX=9606 GN=PSMD13 PE=1 SV=2	1	8	8	8	1	2	0	5	6	0	1	2	0	5	6	0	1	2	0	5	6	0	24.2	24.2	24.2	42.945	376	376	0	67.963	3.2	6.4	0	15.2	17.6	0	48428000	1376200	3743300	0	21545000	21764000	0	0
sp|Q9UPN3|MACF1_HUMAN	sp|Q9UPN3|MACF1_HUMAN	2	2	2	sp|Q9UPN3|MACF1_HUMAN Microtubule-actin cross-linking factor 1, isoforms 1/2/3/5 OS=Homo sapiens OX=9606 GN=MACF1 PE=1 SV=4	1	2	2	2	1	0	0	0	1	0	1	0	0	0	1	0	1	0	0	0	1	0	0.1	0.1	0.1	838.3	7388	7388	0.0011074	10.874	0.1	0	0	0	0.1	0	0	0	0	0	0	0	0	0
sp|Q9UPQ9|TNR6B_HUMAN	sp|Q9UPQ9|TNR6B_HUMAN	4	4	4	sp|Q9UPQ9|TNR6B_HUMAN Trinucleotide repeat-containing gene 6B protein OS=Homo sapiens OX=9606 GN=TNRC6B PE=1 SV=4	1	4	4	4	0	4	0	0	1	0	0	4	0	0	1	0	0	4	0	0	1	0	3	3	3	194	1833	1833	0	39.154	0	3	0	0	1	0	3651600	0	3651600	0	0	0	0	0
sp|Q9UQ35|SRRM2_HUMAN	sp|Q9UQ35|SRRM2_HUMAN	5	5	5	sp|Q9UQ35|SRRM2_HUMAN Serine/arginine repetitive matrix protein 2 OS=Homo sapiens OX=9606 GN=SRRM2 PE=1 SV=2	1	5	5	5	2	1	1	2	2	2	2	1	1	2	2	2	2	1	1	2	2	2	3	3	3	299.61	2752	2752	0	33.287	1.1	0.7	1	1.2	1.2	1.1	9123800	1301100	0	2368700	3335100	1435900	683000	0
sp|Q9UQ80|PA2G4_HUMAN	sp|Q9UQ80|PA2G4_HUMAN	7	7	7	sp|Q9UQ80|PA2G4_HUMAN Proliferation-associated protein 2G4 OS=Homo sapiens OX=9606 GN=PA2G4 PE=1 SV=3	1	7	7	7	0	0	0	7	3	0	0	0	0	7	3	0	0	0	0	7	3	0	20.1	20.1	20.1	43.786	394	394	0	47.043	0	0	0	20.1	9.1	0	45114000	0	0	0	34705000	10408000	0	0
sp|Q9UQE7|SMC3_HUMAN	sp|Q9UQE7|SMC3_HUMAN	1	1	1	sp|Q9UQE7|SMC3_HUMAN Structural maintenance of chromosomes protein 3 OS=Homo sapiens OX=9606 GN=SMC3 PE=1 SV=2	1	1	1	1	0	1	0	0	0	0	0	1	0	0	0	0	0	1	0	0	0	0	1.7	1.7	1.7	141.54	1217	1217	0.0028958	6.9658	0	1.7	0	0	0	0	1063100	0	1063100	0	0	0	0	0
sp|Q9Y224|RTRAF_HUMAN	sp|Q9Y224|RTRAF_HUMAN	4	4	4	sp|Q9Y224|RTRAF_HUMAN RNA transcription, translation and transport factor protein OS=Homo sapiens OX=9606 GN=RTRAF PE=1 SV=1	1	4	4	4	0	0	0	3	3	0	0	0	0	3	3	0	0	0	0	3	3	0	17.6	17.6	17.6	28.068	244	244	0	30.806	0	0	0	14.3	13.9	0	25071000	0	0	0	14469000	10601000	0	0
sp|Q9Y230|RUVB2_HUMAN	sp|Q9Y230|RUVB2_HUMAN	17	17	17	sp|Q9Y230|RUVB2_HUMAN RuvB-like 2 OS=Homo sapiens OX=9606 GN=RUVBL2 PE=1 SV=3	1	17	17	17	0	10	0	10	12	4	0	10	0	10	12	4	0	10	0	10	12	4	41.5	41.5	41.5	51.156	463	463	0	182.73	0	25.7	0	24.2	32.8	9.3	255740000	0	83652000	0	89000000	59845000	23247000	0
sp|Q9Y236|OSGI2_HUMAN	sp|Q9Y236|OSGI2_HUMAN	1	1	1	sp|Q9Y236|OSGI2_HUMAN Oxidative stress-induced growth inhibitor 2 OS=Homo sapiens OX=9606 GN=OSGIN2 PE=2 SV=1	1	1	1	1	0	0	1	0	0	0	0	0	1	0	0	0	0	0	1	0	0	0	2	2	2	56.671	505	505	1	-2	0	0	2	0	0	0	0	0	0	0	0	0	0	0
sp|Q9Y262|EIF3L_HUMAN	sp|Q9Y262|EIF3L_HUMAN	25	25	25	sp|Q9Y262|EIF3L_HUMAN Eukaryotic translation initiation factor 3 subunit L OS=Homo sapiens OX=9606 GN=EIF3L PE=1 SV=1	1	25	25	25	11	19	7	12	14	21	11	19	7	12	14	21	11	19	7	12	14	21	51.1	51.1	51.1	66.726	564	564	0	323.31	22.7	39.9	11.9	27	29.1	43.3	1022400000	105860000	271820000	34776000	105650000	104290000	400010000	16904000
sp|Q9Y265|RUVB1_HUMAN	sp|Q9Y265|RUVB1_HUMAN	13	13	13	sp|Q9Y265|RUVB1_HUMAN RuvB-like 1 OS=Homo sapiens OX=9606 GN=RUVBL1 PE=1 SV=1	1	13	13	13	3	8	2	7	8	6	3	8	2	7	8	6	3	8	2	7	8	6	36.6	36.6	36.6	50.227	456	456	0	140.87	9	23.2	5.3	18	25.7	18.6	183580000	9659900	55354000	3427600	41256000	52447000	21438000	4180800
sp|Q9Y285|SYFA_HUMAN	sp|Q9Y285|SYFA_HUMAN	2	2	2	sp|Q9Y285|SYFA_HUMAN Phenylalanine--tRNA ligase alpha subunit OS=Homo sapiens OX=9606 GN=FARSA PE=1 SV=3	1	2	2	2	0	0	0	2	0	0	0	0	0	2	0	0	0	0	0	2	0	0	4.9	4.9	4.9	57.563	508	508	0	14.787	0	0	0	4.9	0	0	6624200	0	0	0	6624200	0	0	0
sp|Q9Y295|DRG1_HUMAN	sp|Q9Y295|DRG1_HUMAN	1	1	1	sp|Q9Y295|DRG1_HUMAN Developmentally-regulated GTP-binding protein 1 OS=Homo sapiens OX=9606 GN=DRG1 PE=1 SV=1	1	1	1	1	0	0	0	0	1	0	0	0	0	0	1	0	0	0	0	0	1	0	3.3	3.3	3.3	40.542	367	367	0	11.269	0	0	0	0	3.3	0	1939800	0	0	0	0	1939800	0	0
sp|Q9Y2H1|ST38L_HUMAN	sp|Q9Y2H1|ST38L_HUMAN	11	9	9	sp|Q9Y2H1|ST38L_HUMAN Serine/threonine-protein kinase 38-like OS=Homo sapiens OX=9606 GN=STK38L PE=1 SV=3	1	11	9	9	5	8	2	7	8	6	4	6	2	7	6	4	4	6	2	7	6	4	26.7	23.5	23.5	54.002	464	464	0	67.56	11.2	18.3	4.7	19.8	19.4	12.7	233690000	18321000	37208000	6008600	81913000	55697000	34544000	6532400
sp|Q9Y2Q0|AT8A1_HUMAN	sp|Q9Y2Q0|AT8A1_HUMAN	1	1	1	sp|Q9Y2Q0|AT8A1_HUMAN Phospholipid-transporting ATPase IA OS=Homo sapiens OX=9606 GN=ATP8A1 PE=1 SV=1	1	1	1	1	0	0	0	0	1	0	0	0	0	0	1	0	0	0	0	0	1	0	1	1	1	131.37	1164	1164	0.0045579	6.4017	0	0	0	0	1	0	859540	0	0	0	0	859540	0	0
sp|Q9Y2S6|TMA7_HUMAN	sp|Q9Y2S6|TMA7_HUMAN	1	1	1	sp|Q9Y2S6|TMA7_HUMAN Translation machinery-associated protein 7 OS=Homo sapiens OX=9606 GN=TMA7 PE=1 SV=1	1	1	1	1	0	0	0	1	0	0	0	0	0	1	0	0	0	0	0	1	0	0	15.6	15.6	15.6	7.0662	64	64	0.0053381	6.1691	0	0	0	15.6	0	0	2480400	0	0	0	2480400	0	0	0
sp|Q9Y2S7|PDIP2_HUMAN	sp|Q9Y2S7|PDIP2_HUMAN	2	2	2	sp|Q9Y2S7|PDIP2_HUMAN Polymerase delta-interacting protein 2 OS=Homo sapiens OX=9606 GN=POLDIP2 PE=1 SV=1	1	2	2	2	0	0	0	1	2	0	0	0	0	1	2	0	0	0	0	1	2	0	6.5	6.5	6.5	42.033	368	368	0	13.599	0	0	0	3.3	6.5	0	10709000	0	0	0	3424800	7284000	0	0
sp|Q9Y2W1|TR150_HUMAN	sp|Q9Y2W1|TR150_HUMAN	9	9	9	sp|Q9Y2W1|TR150_HUMAN Thyroid hormone receptor-associated protein 3 OS=Homo sapiens OX=9606 GN=THRAP3 PE=1 SV=2	1	9	9	9	5	2	2	1	1	4	5	2	2	1	1	4	5	2	2	1	1	4	13.3	13.3	13.3	108.66	955	955	0	73.234	7.1	2.7	2.8	1.7	2	5.9	91926000	26891000	10010000	17610000	4669300	3330800	29414000	10928000
sp|Q9Y2W2|WBP11_HUMAN	sp|Q9Y2W2|WBP11_HUMAN	3	3	3	sp|Q9Y2W2|WBP11_HUMAN WW domain-binding protein 11 OS=Homo sapiens OX=9606 GN=WBP11 PE=1 SV=1	1	3	3	3	0	1	0	0	3	0	0	1	0	0	3	0	0	1	0	0	3	0	5.3	5.3	5.3	69.997	641	641	0	17.809	0	1.4	0	0	5.3	0	5526600	0	620070	0	0	4906500	0	0
sp|Q9Y333|LSM2_HUMAN	sp|Q9Y333|LSM2_HUMAN	2	2	2	sp|Q9Y333|LSM2_HUMAN U6 snRNA-associated Sm-like protein LSm2 OS=Homo sapiens OX=9606 GN=LSM2 PE=1 SV=1	1	2	2	2	0	1	0	1	1	1	0	1	0	1	1	1	0	1	0	1	1	1	28.4	28.4	28.4	10.834	95	95	0	29.599	0	8.4	0	20	20	8.4	11856000	0	703370	0	7201400	3315900	634880	0
sp|Q9Y383|LC7L2_HUMAN;sp|Q9NQ29|LUC7L_HUMAN	sp|Q9Y383|LC7L2_HUMAN	7;3	7;3	7;3	sp|Q9Y383|LC7L2_HUMAN Putative RNA-binding protein Luc7-like 2 OS=Homo sapiens OX=9606 GN=LUC7L2 PE=1 SV=2	2	7	7	7	2	2	2	5	4	3	2	2	2	5	4	3	2	2	2	5	4	3	20.4	20.4	20.4	46.513	392	392;371	0	92.344	5.6	5.9	5.9	13.5	12.8	8.4	109880000	11233000	11762000	6308300	39295000	23983000	17298000	6950600
sp|Q9Y394|DHRS7_HUMAN	sp|Q9Y394|DHRS7_HUMAN	4	4	4	sp|Q9Y394|DHRS7_HUMAN Dehydrogenase/reductase SDR family member 7 OS=Homo sapiens OX=9606 GN=DHRS7 PE=1 SV=1	1	4	4	4	0	0	0	1	4	0	0	0	0	1	4	0	0	0	0	1	4	0	12.1	12.1	12.1	38.298	339	339	0	38.109	0	0	0	3.2	12.1	0	30803000	0	0	0	7087600	23716000	0	0
sp|Q9Y3A6|TMED5_HUMAN	sp|Q9Y3A6|TMED5_HUMAN	1	1	1	sp|Q9Y3A6|TMED5_HUMAN Transmembrane emp24 domain-containing protein 5 OS=Homo sapiens OX=9606 GN=TMED5 PE=1 SV=1	1	1	1	1	0	0	0	0	1	0	0	0	0	0	1	0	0	0	0	0	1	0	5.2	5.2	5.2	26.005	229	229	0.0031315	8.5876	0	0	0	0	5.2	0	841970	0	0	0	0	841970	0	0
sp|Q9Y3B4|SF3B6_HUMAN	sp|Q9Y3B4|SF3B6_HUMAN	2	2	2	sp|Q9Y3B4|SF3B6_HUMAN Splicing factor 3B subunit 6 OS=Homo sapiens OX=9606 GN=SF3B6 PE=1 SV=1	1	2	2	2	0	0	0	2	1	1	0	0	0	2	1	1	0	0	0	2	1	1	20.8	20.8	20.8	14.585	125	125	0	27.879	0	0	0	20.8	9.6	11.2	18123000	0	0	0	7792700	7926700	2403600	0
sp|Q9Y3B8|ORN_HUMAN	sp|Q9Y3B8|ORN_HUMAN	1	1	1	sp|Q9Y3B8|ORN_HUMAN Oligoribonuclease, mitochondrial OS=Homo sapiens OX=9606 GN=REXO2 PE=1 SV=3	1	1	1	1	0	0	0	1	0	0	0	0	0	1	0	0	0	0	0	1	0	0	6.3	6.3	6.3	26.832	237	237	0.0030242	7.6733	0	0	0	6.3	0	0	1991300	0	0	0	1991300	0	0	0
sp|Q9Y3B9|RRP15_HUMAN	sp|Q9Y3B9|RRP15_HUMAN	1	1	1	sp|Q9Y3B9|RRP15_HUMAN RRP15-like protein OS=Homo sapiens OX=9606 GN=RRP15 PE=1 SV=2	1	1	1	1	0	0	0	1	0	0	0	0	0	1	0	0	0	0	0	1	0	0	4.6	4.6	4.6	31.484	282	282	0.0030801	8.0621	0	0	0	4.6	0	0	1552300	0	0	0	1552300	0	0	0
sp|Q9Y3C7|MED31_HUMAN	sp|Q9Y3C7|MED31_HUMAN	1	1	1	sp|Q9Y3C7|MED31_HUMAN Mediator of RNA polymerase II transcription subunit 31 OS=Homo sapiens OX=9606 GN=MED31 PE=1 SV=1	1	1	1	1	1	0	0	0	0	1	1	0	0	0	0	1	1	0	0	0	0	1	13	13	13	15.805	131	131	0	13.331	13	0	0	0	0	13	1600000	758380	0	0	0	0	841610	0
sp|Q9Y3D9|RT23_HUMAN	sp|Q9Y3D9|RT23_HUMAN	2	2	2	sp|Q9Y3D9|RT23_HUMAN 28S ribosomal protein S23, mitochondrial OS=Homo sapiens OX=9606 GN=MRPS23 PE=1 SV=2	1	2	2	2	0	0	0	1	2	0	0	0	0	1	2	0	0	0	0	1	2	0	10.5	10.5	10.5	21.77	190	190	0	14.222	0	0	0	5.3	10.5	0	5170100	0	0	0	1501100	3669100	0	0
sp|Q9Y3E5|PTH2_HUMAN	sp|Q9Y3E5|PTH2_HUMAN	1	1	1	sp|Q9Y3E5|PTH2_HUMAN Peptidyl-tRNA hydrolase 2, mitochondrial OS=Homo sapiens OX=9606 GN=PTRH2 PE=1 SV=1	1	1	1	1	0	0	0	1	1	0	0	0	0	1	1	0	0	0	0	1	1	0	8.4	8.4	8.4	19.193	179	179	0.0031185	8.2894	0	0	0	8.4	8.4	0	2246700	0	0	0	0	2246700	0	0
sp|Q9Y3F4|STRAP_HUMAN	sp|Q9Y3F4|STRAP_HUMAN	5	5	5	sp|Q9Y3F4|STRAP_HUMAN Serine-threonine kinase receptor-associated protein OS=Homo sapiens OX=9606 GN=STRAP PE=1 SV=1	1	5	5	5	0	3	0	0	1	4	0	3	0	0	1	4	0	3	0	0	1	4	20	20	20	38.438	350	350	0	37.76	0	12.9	0	0	4.3	16	32742000	0	12731000	0	0	1208200	18803000	0
sp|Q9Y3I0|RTCB_HUMAN	sp|Q9Y3I0|RTCB_HUMAN	6	6	6	sp|Q9Y3I0|RTCB_HUMAN RNA-splicing ligase RtcB homolog OS=Homo sapiens OX=9606 GN=RTCB PE=1 SV=1	1	6	6	6	0	1	0	3	4	0	0	1	0	3	4	0	0	1	0	3	4	0	13.9	13.9	13.9	55.21	505	505	0	39.229	0	1.6	0	8.1	10.1	0	34562000	0	634570	0	21874000	12054000	0	0
sp|Q9Y3S1|WNK2_HUMAN	sp|Q9Y3S1|WNK2_HUMAN	2	2	2	sp|Q9Y3S1|WNK2_HUMAN Serine/threonine-protein kinase WNK2 OS=Homo sapiens OX=9606 GN=WNK2 PE=1 SV=4	1	2	2	2	0	1	0	1	0	0	0	1	0	1	0	0	0	1	0	1	0	0	1.3	1.3	1.3	242.67	2297	2297	0	11.29	0	0.7	0	0.7	0	0	1417800	0	0	0	1417800	0	0	0
sp|Q9Y3U8|RL36_HUMAN	sp|Q9Y3U8|RL36_HUMAN	3	3	3	sp|Q9Y3U8|RL36_HUMAN 60S ribosomal protein L36 OS=Homo sapiens OX=9606 GN=RPL36 PE=1 SV=3	1	3	3	3	1	3	1	2	3	1	1	3	1	2	3	1	1	3	1	2	3	1	21	21	21	12.254	105	105	0	23.335	12.4	21	10.5	12.4	21	12.4	106590000	1655400	29058000	2526500	30257000	32621000	10469000	0
sp|Q9Y4A5|TRRAP_HUMAN	sp|Q9Y4A5|TRRAP_HUMAN	1	1	1	sp|Q9Y4A5|TRRAP_HUMAN Transformation/transcription domain-associated protein OS=Homo sapiens OX=9606 GN=TRRAP PE=1 SV=3	1	1	1	1	0	1	0	0	0	0	0	1	0	0	0	0	0	1	0	0	0	0	0.3	0.3	0.3	437.6	3859	3859	0.0028222	6.7412	0	0.3	0	0	0	0	492940	0	492940	0	0	0	0	0
sp|Q9Y4E8|UBP15_HUMAN	sp|Q9Y4E8|UBP15_HUMAN	3	3	3	sp|Q9Y4E8|UBP15_HUMAN Ubiquitin carboxyl-terminal hydrolase 15 OS=Homo sapiens OX=9606 GN=USP15 PE=1 SV=3	1	3	3	3	2	0	2	0	0	2	2	0	2	0	0	2	2	0	2	0	0	2	2.7	2.7	2.7	112.42	981	981	0	20.171	1.8	0	1.8	0	0	1.8	6437100	1968300	0	1799300	0	0	2669500	1384300
sp|Q9Y4F1|FARP1_HUMAN	sp|Q9Y4F1|FARP1_HUMAN	14	14	14	sp|Q9Y4F1|FARP1_HUMAN FERM, ARHGEF and pleckstrin domain-containing protein 1 OS=Homo sapiens OX=9606 GN=FARP1 PE=1 SV=1	1	14	14	14	6	5	2	6	11	4	6	5	2	6	11	4	6	5	2	6	11	4	16.5	16.5	16.5	118.63	1045	1045	0	105.81	7	6.2	2.2	8.7	13.3	4.9	174810000	23447000	12386000	2848600	48229000	81128000	6774900	7706700
sp|Q9Y4H2|IRS2_HUMAN	sp|Q9Y4H2|IRS2_HUMAN	1	1	1	sp|Q9Y4H2|IRS2_HUMAN Insulin receptor substrate 2 OS=Homo sapiens OX=9606 GN=IRS2 PE=1 SV=2	1	1	1	1	0	0	0	0	0	1	0	0	0	0	0	1	0	0	0	0	0	1	1.4	1.4	1.4	137.33	1338	1338	0.0029499	7.2752	0	0	0	0	0	1.4	353920	0	0	0	0	0	353920	0
sp|Q9Y4K1|CRBG1_HUMAN	sp|Q9Y4K1|CRBG1_HUMAN	1	1	1	sp|Q9Y4K1|CRBG1_HUMAN Beta/gamma crystallin domain-containing protein 1 OS=Homo sapiens OX=9606 GN=CRYBG1 PE=1 SV=3	1	1	1	1	0	0	0	1	0	0	0	0	0	1	0	0	0	0	0	1	0	0	0.7	0.7	0.7	188.67	1723	1723	0.004562	6.4056	0	0	0	0.7	0	0	2285200	0	0	0	2285200	0	0	0
sp|Q9Y4L1|HYOU1_HUMAN	sp|Q9Y4L1|HYOU1_HUMAN	5	5	5	sp|Q9Y4L1|HYOU1_HUMAN Hypoxia up-regulated protein 1 OS=Homo sapiens OX=9606 GN=HYOU1 PE=1 SV=1	1	5	5	5	0	0	0	5	2	0	0	0	0	5	2	0	0	0	0	5	2	0	8.8	8.8	8.8	111.33	999	999	0	61.307	0	0	0	8.8	4.4	0	24830000	0	0	0	18461000	6368900	0	0
sp|Q9Y4P3|TBL2_HUMAN	sp|Q9Y4P3|TBL2_HUMAN	1	1	1	sp|Q9Y4P3|TBL2_HUMAN Transducin beta-like protein 2 OS=Homo sapiens OX=9606 GN=TBL2 PE=1 SV=1	1	1	1	1	0	0	0	1	1	0	0	0	0	1	1	0	0	0	0	1	1	0	2.9	2.9	2.9	49.797	447	447	0	20.899	0	0	0	2.9	2.9	0	6511300	0	0	0	3448400	3062900	0	0
sp|Q9Y4Z0|LSM4_HUMAN	sp|Q9Y4Z0|LSM4_HUMAN	2	2	2	sp|Q9Y4Z0|LSM4_HUMAN U6 snRNA-associated Sm-like protein LSm4 OS=Homo sapiens OX=9606 GN=LSM4 PE=1 SV=1	1	2	2	2	0	0	0	2	2	0	0	0	0	2	2	0	0	0	0	2	2	0	20.1	20.1	20.1	15.35	139	139	0	12.646	0	0	0	20.1	20.1	0	21549000	0	0	0	14397000	7151700	0	0
sp|Q9Y5A9|YTHD2_HUMAN	sp|Q9Y5A9|YTHD2_HUMAN	2	2	2	sp|Q9Y5A9|YTHD2_HUMAN YTH domain-containing family protein 2 OS=Homo sapiens OX=9606 GN=YTHDF2 PE=1 SV=2	1	2	2	2	0	1	1	2	1	1	0	1	1	2	1	1	0	1	1	2	1	1	4.3	4.3	4.3	62.333	579	579	0	12.622	0	2.2	2.2	4.3	2.2	2.2	10398000	0	1566100	1341400	3853500	2253200	1384300	0
sp|Q9Y5J7|TIM9_HUMAN	sp|Q9Y5J7|TIM9_HUMAN	1	1	1	sp|Q9Y5J7|TIM9_HUMAN Mitochondrial import inner membrane translocase subunit Tim9 OS=Homo sapiens OX=9606 GN=TIMM9 PE=1 SV=1	1	1	1	1	0	0	0	1	1	0	0	0	0	1	1	0	0	0	0	1	1	0	16.9	16.9	16.9	10.378	89	89	0.0052817	6.069	0	0	0	16.9	16.9	0	12334000	0	0	0	6394800	5939500	0	0
sp|Q9Y5Q9|TF3C3_HUMAN	sp|Q9Y5Q9|TF3C3_HUMAN	1	1	1	sp|Q9Y5Q9|TF3C3_HUMAN General transcription factor 3C polypeptide 3 OS=Homo sapiens OX=9606 GN=GTF3C3 PE=1 SV=1	1	1	1	1	0	0	0	1	0	0	0	0	0	1	0	0	0	0	0	1	0	0	1.9	1.9	1.9	101.27	886	886	0.0028116	6.6639	0	0	0	1.9	0	0	1993700	0	0	0	1993700	0	0	0
sp|Q9Y5S9|RBM8A_HUMAN	sp|Q9Y5S9|RBM8A_HUMAN	1	1	1	sp|Q9Y5S9|RBM8A_HUMAN RNA-binding protein 8A OS=Homo sapiens OX=9606 GN=RBM8A PE=1 SV=1	1	1	1	1	0	0	0	1	0	0	0	0	0	1	0	0	0	0	0	1	0	0	10.9	10.9	10.9	19.889	174	174	0.0032468	9.6348	0	0	0	10.9	0	0	4323800	0	0	0	4323800	0	0	0
sp|Q9Y657|SPIN1_HUMAN;sp|Q9BPZ2|SPI2B_HUMAN;sp|Q99865|SPI2A_HUMAN	sp|Q9Y657|SPIN1_HUMAN	17;2;2	17;2;2	11;0;0	sp|Q9Y657|SPIN1_HUMAN Spindlin-1 OS=Homo sapiens OX=9606 GN=SPIN1 PE=1 SV=3	3	17	17	11	8	9	6	13	15	12	8	9	6	13	15	12	5	6	3	9	11	7	69.5	69.5	45	29.6	262	262;258;258	0	159.12	39.7	45	29.8	54.6	63.7	52.3	2489000000	203850000	215590000	107610000	842310000	747720000	371950000	37174000
sp|Q9Y6D5|BIG2_HUMAN	sp|Q9Y6D5|BIG2_HUMAN	6	6	3	sp|Q9Y6D5|BIG2_HUMAN Brefeldin A-inhibited guanine nucleotide-exchange protein 2 OS=Homo sapiens OX=9606 GN=ARFGEF2 PE=1 SV=3	1	6	6	3	1	4	0	1	0	0	1	4	0	1	0	0	0	3	0	0	0	0	3.6	3.6	2	202.04	1785	1785	0	38.415	0.4	2.6	0	0.6	0	0	9217900	0	7014100	0	2203800	0	0	0
sp|Q9Y6G9|DC1L1_HUMAN	sp|Q9Y6G9|DC1L1_HUMAN	3	3	3	sp|Q9Y6G9|DC1L1_HUMAN Cytoplasmic dynein 1 light intermediate chain 1 OS=Homo sapiens OX=9606 GN=DYNC1LI1 PE=1 SV=3	1	3	3	3	0	0	0	2	2	0	0	0	0	2	2	0	0	0	0	2	2	0	7.1	7.1	7.1	56.578	523	523	0	19.207	0	0	0	4.8	5.2	0	13885000	0	0	0	8889500	4995900	0	0
sp|Q9Y6Y0|NS1BP_HUMAN	sp|Q9Y6Y0|NS1BP_HUMAN	5	5	5	sp|Q9Y6Y0|NS1BP_HUMAN Influenza virus NS1A-binding protein OS=Homo sapiens OX=9606 GN=IVNS1ABP PE=1 SV=3	1	5	5	5	0	5	0	0	0	3	0	5	0	0	0	3	0	5	0	0	0	3	9.8	9.8	9.8	71.729	642	642	0	47.098	0	9.8	0	0	0	5.3	55652000	0	34626000	0	0	0	21026000	0
[truncated: 28 more columns]

## Sheet: Figure 1B-1
216 common elements in "ERG-Flag" and "Flag-ERG":
sp|O00232|PSD12_HUMAN
sp|O00268|TAF4_HUMAN;sp|Q92750|TAF4B_HUMAN
sp|O00330|ODPX_HUMAN
sp|P19105|ML12A_HUMAN;sp|O14950|ML12B_HUMAN;sp|P24844|MYL9_HUMAN
sp|O43707|ACTN4_HUMAN;sp|P12814|ACTN1_HUMAN
sp|Q99880|H2B1L_HUMAN;sp|Q99879|H2B1M_HUMAN;sp|Q99877|H2B1N_HUMAN;sp|Q93079|H2B1H_HUMAN;sp|Q5QNW6|H2B2F_HUMAN;sp|P62807|H2B1C_HUMAN;sp|P58876|H2B1D_HUMAN;sp|P57053|H2BFS_HUMAN;sp|O60814|H2B1K_HUMAN;sp|Q16778|H2B2E_HUMAN;sp|P33778|H2B1B_HUMAN;sp|P23527|H2B1O_HUMAN;sp|P06899|H2B1J_HUMAN;sp|Q8N257|H2B3B_HUMAN;sp|Q96A08|H2B1A_HUMAN;sp|A0A2R8Y619|H2BE1_HUMAN
sp|O75306|NDUS2_HUMAN
sp|O75323|NIPS2_HUMAN
sp|O75369|FLNB_HUMAN
sp|O75431|MTX2_HUMAN
sp|O75489|NDUS3_HUMAN
sp|O75874|IDHC_HUMAN
sp|O75947|ATP5H_HUMAN
sp|O75964|ATP5L_HUMAN
sp|O95202|LETM1_HUMAN
sp|O95573|ACSL3_HUMAN;sp|O60488|ACSL4_HUMAN
sp|O95994|AGR2_HUMAN;sp|Q8TD06|AGR3_HUMAN
sp|P00167|CYB5_HUMAN
sp|P00338|LDHA_HUMAN
sp|P00367|DHE3_HUMAN;sp|P49448|DHE4_HUMAN
sp|P00403|COX2_HUMAN
sp|P00558|PGK1_HUMAN;sp|P07205|PGK2_HUMAN
sp|P02786|TFR1_HUMAN
sp|P04075|ALDOA_HUMAN
sp|P04406|G3P_HUMAN
sp|P04843|RPN1_HUMAN
sp|P04844|RPN2_HUMAN
sp|Q99878|H2A1J_HUMAN;sp|Q96KK5|H2A1H_HUMAN;sp|Q9BTM1|H2AJ_HUMAN;sp|Q16777|H2A2C_HUMAN;sp|Q93077|H2A1C_HUMAN;sp|Q7L7L0|H2A3_HUMAN;sp|Q6FI13|H2A2A_HUMAN;sp|P20671|H2A1D_HUMAN;sp|P0C0S8|H2A1_HUMAN;sp|P04908|H2A1B_HUMAN;sp|Q8IUE6|H2A2B_HUMAN;sp|Q96QV6|H2A1A_HUMAN;sp|Q71UI9|H2AV_HUMAN;sp|P0C0S5|H2AZ_HUMAN;sp|P16104|H2AX_HUMAN
sp|P05023|AT1A1_HUMAN;sp|P13637|AT1A3_HUMAN;sp|P50993|AT1A2_HUMAN;sp|P20648|ATP4A_HUMAN;sp|Q13733|AT1A4_HUMAN;sp|P54707|AT12A_HUMAN
sp|P05455|LA_HUMAN
sp|P06454|PTMA_HUMAN
sp|P06576|ATPB_HUMAN
sp|P06733|ENOA_HUMAN;sp|P13929|ENOB_HUMAN;sp|P09104|ENOG_HUMAN
sp|P06744|G6PI_HUMAN;CON__Q3ZBD7;sp|Q8N196|SIX5_HUMAN
sp|P06753|TPM3_HUMAN
sp|P07195|LDHB_HUMAN
sp|P07737|PROF1_HUMAN;CON__P02584
sp|P07954|FUMH_HUMAN
sp|P08559|ODPA_HUMAN;sp|P29803|ODPAT_HUMAN
sp|P09429|HMGB1_HUMAN;sp|B2RPK0|HGB1A_HUMAN
sp|P09622|DLDH_HUMAN
sp|P09661|RU2A_HUMAN
sp|P09874|PARP1_HUMAN
sp|Q01105|SET_HUMAN;sp|P0DME0|SETLP_HUMAN
sp|P0DP25|CALM3_HUMAN;sp|P0DP24|CALM2_HUMAN;sp|P0DP23|CALM1_HUMAN
sp|P10515|ODP2_HUMAN
sp|P11177|ODPB_HUMAN
sp|P11233|RALA_HUMAN;sp|P11234|RALB_HUMAN
sp|P11308|ERG_HUMAN;sp|Q01543|FLI1_HUMAN;sp|Q99581|FEV_HUMAN
sp|P11387|TOP1_HUMAN;sp|Q969P6|TOP1M_HUMAN
sp|P12277|KCRB_HUMAN
sp|P12532|KCRU_HUMAN;sp|P17540|KCRS_HUMAN
sp|P12830|CADH1_HUMAN
sp|P13639|EF2_HUMAN
sp|P13667|PDIA4_HUMAN
sp|P13804|ETFA_HUMAN
sp|P14618|KPYM_HUMAN;sp|P30613|KPYR_HUMAN
sp|P14625|ENPL_HUMAN;sp|Q58FF3|ENPLL_HUMAN
sp|P15531|NDKA_HUMAN
sp|P16152|CBR1_HUMAN;sp|O75828|CBR3_HUMAN
sp|P16615|AT2A2_HUMAN;sp|O14983|AT2A1_HUMAN;sp|Q93084|AT2A3_HUMAN
sp|P17980|PRS6A_HUMAN
sp|P18859|ATP5J_HUMAN
sp|P21796|VDAC1_HUMAN
sp|P22695|QCR2_HUMAN
sp|P23284|PPIB_HUMAN
sp|P23526|SAHH_HUMAN
sp|P24539|AT5F1_HUMAN
sp|P24752|THIL_HUMAN
sp|P25705|ATPA_HUMAN
sp|P26583|HMGB2_HUMAN
sp|P27348|1433T_HUMAN
sp|P27694|RFA1_HUMAN
sp|P27797|CALR_HUMAN
sp|P27824|CALX_HUMAN
sp|P28331|NDUS1_HUMAN
sp|P29401|TKT_HUMAN
sp|P29966|MARCS_HUMAN
sp|P30041|PRDX6_HUMAN
sp|P30044|PRDX5_HUMAN
sp|P30049|ATPD_HUMAN
sp|P30086|PEBP1_HUMAN
sp|P30101|PDIA3_HUMAN
sp|P31040|SDHA_HUMAN
sp|P31930|QCR1_HUMAN
sp|P31946|1433B_HUMAN
sp|P31948|STIP1_HUMAN
sp|P32119|PRDX2_HUMAN
sp|P32322|P5CR1_HUMAN
sp|P34932|HSP74_HUMAN
sp|P35221|CTNA1_HUMAN;sp|Q9UI47|CTNA3_HUMAN
sp|P35222|CTNB1_HUMAN;sp|P14923|PLAK_HUMAN
sp|P35232|PHB_HUMAN
sp|P35244|RFA3_HUMAN
sp|P35579|MYH9_HUMAN;sp|P35749|MYH11_HUMAN;sp|Q7Z406|MYH14_HUMAN
sp|P35580|MYH10_HUMAN
sp|P35998|PRS7_HUMAN
sp|P36542|ATPG_HUMAN
sp|P36957|ODO2_HUMAN
sp|P37108|SRP14_HUMAN
sp|P40926|MDHM_HUMAN
sp|P41091|IF2G_HUMAN;sp|Q2VIR3|IF2GL_HUMAN
sp|P42167|LAP2B_HUMAN;sp|P42166|LAP2A_HUMAN
sp|P42704|LPPRC_HUMAN
sp|P43686|PRS6B_HUMAN
sp|P45880|VDAC2_HUMAN
sp|P46459|NSF_HUMAN
sp|P47755|CAZA2_HUMAN
sp|P47897|SYQ_HUMAN
sp|P48047|ATPO_HUMAN
sp|P48444|COPD_HUMAN
sp|P48735|IDHP_HUMAN
sp|P49327|FAS_HUMAN
sp|P49411|EFTU_HUMAN
sp|P49458|SRP09_HUMAN
sp|P49755|TMEDA_HUMAN
sp|P49916|DNLI3_HUMAN
sp|P51149|RAB7A_HUMAN
sp|P51571|SSRD_HUMAN
sp|P51572|BAP31_HUMAN
sp|P51970|NDUA8_HUMAN
sp|P52597|HNRPF_HUMAN
sp|P52815|RM12_HUMAN
sp|P52907|CAZA1_HUMAN
sp|P53007|TXTP_HUMAN
sp|P53999|TCP4_HUMAN
sp|P54727|RD23B_HUMAN;sp|P54725|RD23A_HUMAN
sp|P55084|ECHB_HUMAN
sp|P60174|TPIS_HUMAN
sp|P60660|MYL6_HUMAN
sp|P61019|RAB2A_HUMAN;sp|Q8WUD1|RAB2B_HUMAN
sp|P61026|RAB10_HUMAN
sp|P61106|RAB14_HUMAN
sp|P84077|ARF1_HUMAN;sp|P61204|ARF3_HUMAN
sp|P61604|CH10_HUMAN
sp|P61981|1433G_HUMAN
sp|P62191|PRS4_HUMAN
sp|P62195|PRS8_HUMAN;sp|Q8NB90|AFG2H_HUMAN
sp|P62273|RS29_HUMAN
sp|P62277|RS13_HUMAN
sp|P62328|TYB4_HUMAN
sp|P62333|PRS10_HUMAN
sp|P62491|RB11A_HUMAN;sp|Q15907|RB11B_HUMAN
sp|P62753|RS6_HUMAN
sp|P62826|RAN_HUMAN
sp|P62899|RL31_HUMAN
sp|P63104|1433Z_HUMAN
sp|P63173|RL38_HUMAN
sp|P99999|CYC_HUMAN
sp|Q00325|MPCP_HUMAN
sp|Q01130|SRSF2_HUMAN;sp|Q9BRL6|SRSF8_HUMAN
sp|Q01844|EWS_HUMAN
sp|Q02790|FKBP4_HUMAN
sp|Q06830|PRDX1_HUMAN
sp|Q07955|SRSF1_HUMAN
sp|Q08379|GOGA2_HUMAN
sp|Q13405|RM49_HUMAN
sp|Q13428|TCOF_HUMAN
sp|Q13442|HAP28_HUMAN
sp|Q13561|DCTN2_HUMAN
sp|Q14103|HNRPD_HUMAN
sp|Q14108|SCRB2_HUMAN
sp|Q14257|RCN2_HUMAN
sp|Q14697|GANAB_HUMAN
sp|Q14978|NOLC1_HUMAN
sp|Q15008|PSMD6_HUMAN
sp|Q15019|SEPT2_HUMAN
sp|Q15046|SYK_HUMAN
sp|Q15084|PDIA6_HUMAN
sp|Q15181|IPYR_HUMAN
sp|Q15750|TAB1_HUMAN
sp|Q16718|NDUA5_HUMAN
sp|Q16799|RTN1_HUMAN
sp|Q16836|HCDH_HUMAN
sp|Q16891|MIC60_HUMAN
sp|Q32MZ4|LRRF1_HUMAN;sp|Q9Y608|LRRF2_HUMAN
sp|Q5SSJ5|HP1B3_HUMAN
sp|Q6DD88|ATLA3_HUMAN
sp|Q7KZF4|SND1_HUMAN
sp|Q7L1I2|SV2B_HUMAN;sp|Q496J9|SV2C_HUMAN
sp|Q86U42|PABP2_HUMAN
sp|Q86UE4|LYRIC_HUMAN
sp|Q86UP2|KTN1_HUMAN
sp|Q86V81|THOC4_HUMAN
sp|Q8TC12|RDH11_HUMAN
sp|Q92499|DDX1_HUMAN
sp|Q92841|DDX17_HUMAN
sp|Q969X5|ERGI1_HUMAN
sp|Q96AG4|LRC59_HUMAN
sp|Q96FW1|OTUB1_HUMAN
sp|Q96HS1|PGAM5_HUMAN
sp|Q99417|MYCBP_HUMAN
sp|Q99460|PSMD1_HUMAN
sp|Q99623|PHB2_HUMAN
sp|Q9BRP8|PYM1_HUMAN
sp|Q9BUH6|PAXX_HUMAN
sp|Q9BWF3|RBM4_HUMAN;sp|Q9BQ04|RBM4B_HUMAN
sp|Q9BXP5|SRRT_HUMAN
sp|Q9H0D6|XRN2_HUMAN
sp|Q9H0U4|RAB1B_HUMAN;sp|Q92928|RAB1C_HUMAN
sp|Q9NVI7|ATD3A_HUMAN
sp|Q9NYF8|BCLF1_HUMAN
sp|Q9NZB2|F120A_HUMAN
sp|Q9P2E9|RRBP1_HUMAN
sp|Q9UHB6|LIMA1_HUMAN
sp|Q9UHB9|SRP68_HUMAN
sp|Q9UJS0|CMC2_HUMAN
sp|Q9UJZ1|STML2_HUMAN
sp|Q9UMS4|PRP19_HUMAN
sp|Q9UQ35|SRRM2_HUMAN
sp|Q9UQ80|PA2G4_HUMAN
sp|Q9Y224|RTRAF_HUMAN
sp|Q9Y3I0|RTCB_HUMAN
sp|Q9Y4L1|HYOU1_HUMAN
sp|Q9Y4Z0|LSM4_HUMAN
sp|Q9Y6G9|DC1L1_HUMAN

## Sheet: Figure 1B-2
238 common elements in "Flag-GFP", "ERG-Flag" and "Flag-ERG":
CON__P00761
sp|O00159|MYO1C_HUMAN
sp|O00231|PSD11_HUMAN
sp|O00303|EIF3F_HUMAN
sp|O14744|ANM5_HUMAN
sp|O15020|SPTN2_HUMAN
sp|O15042|SR140_HUMAN
sp|O15294|OGT1_HUMAN
sp|O15371|EIF3D_HUMAN
sp|O15372|EIF3H_HUMAN
sp|O43143|DHX15_HUMAN;sp|O60231|DHX16_HUMAN;sp|Q14562|DHX8_HUMAN
sp|O43172|PRP4_HUMAN
sp|O43290|SNUT1_HUMAN
sp|O43318|M3K7_HUMAN
sp|O43390|HNRPR_HUMAN
sp|O60506|HNRPQ_HUMAN
sp|O60841|IF2P_HUMAN
sp|O75533|SF3B1_HUMAN
sp|O75643|U520_HUMAN
sp|O75688|PPM1B_HUMAN;sp|P35813|PPM1A_HUMAN
sp|O75821|EIF3G_HUMAN
sp|O94906|PRP6_HUMAN
sp|O95071|UBR5_HUMAN
sp|O95232|LC7L3_HUMAN
sp|O95831|AIFM1_HUMAN
sp|P04264|K2C1_HUMAN;CON__P04264;CON__H-INV:HIT000016045
sp|P05198|IF2A_HUMAN
sp|P05387|RLA2_HUMAN
sp|P05388|RLA0_HUMAN;sp|Q8NHW5|RLA0L_HUMAN
sp|P06748|NPM_HUMAN
sp|P07237|PDIA1_HUMAN
sp|P07437|TBB5_HUMAN;sp|Q9BVA1|TBB2B_HUMAN;sp|Q13885|TBB2A_HUMAN;sp|A6NNZ2|TBB8B_HUMAN;sp|Q9BUF5|TBB6_HUMAN;sp|Q9H4B7|TBB1_HUMAN;CON__ENSEMBL:ENSBTAP00000025008
sp|P07814|SYEP_HUMAN
sp|P07900|HS90A_HUMAN;sp|Q58FG0|HS905_HUMAN;sp|Q14568|HS902_HUMAN;sp|Q58FF6|H90B4_HUMAN
sp|P08238|HS90B_HUMAN;sp|Q58FF7|H90B3_HUMAN
sp|P08865|RSSA_HUMAN
sp|P09651|ROA1_HUMAN;sp|Q32P51|RA1L2_HUMAN
sp|P62987|RL40_HUMAN;sp|P62979|RS27A_HUMAN;sp|P0CG47|UBB_HUMAN;sp|P0CG48|UBC_HUMAN
sp|P0DMV9|HS71B_HUMAN;sp|P0DMV8|HS71A_HUMAN
sp|P0DN76|U2AF5_HUMAN;sp|Q01081|U2AF1_HUMAN;sp|Q8WU68|U2AF4_HUMAN
sp|P10599|THIO_HUMAN
sp|P10809|CH60_HUMAN
sp|P11021|BIP_HUMAN
sp|P11142|HSP7C_HUMAN;sp|P54652|HSP72_HUMAN
sp|P11940|PABP1_HUMAN;sp|Q9H361|PABP3_HUMAN;sp|Q4VXU2|PAP1L_HUMAN;sp|Q13310|PABP4_HUMAN;sp|Q5JQF8|PAP1M_HUMAN;sp|Q96DU9|PABP5_HUMAN
sp|P12268|IMDH2_HUMAN;sp|P20839|IMDH1_HUMAN
sp|P12956|XRCC6_HUMAN
sp|P13010|XRCC5_HUMAN
sp|P13861|KAP2_HUMAN;sp|P31323|KAP3_HUMAN
sp|P14678|RSMB_HUMAN;sp|P63162|RSMN_HUMAN
sp|P14866|HNRPL_HUMAN
sp|P14868|SYDC_HUMAN
sp|P15309|PPAP_HUMAN
sp|P15880|RS2_HUMAN
sp|P16989|YBOX3_HUMAN;sp|Q9Y2T7|YBOX2_HUMAN
sp|P17844|DDX5_HUMAN
sp|P17987|TCPA_HUMAN
sp|P18124|RL7_HUMAN
sp|P18621|RL17_HUMAN
sp|P19338|NUCL_HUMAN
sp|P19474|RO52_HUMAN
sp|P20042|IF2B_HUMAN
sp|P21964|COMT_HUMAN
sp|P22626|ROA2_HUMAN
sp|P23246|SFPQ_HUMAN
sp|P23396|RS3_HUMAN
sp|P23528|COF1_HUMAN;sp|Q9Y281|COF2_HUMAN
sp|P23588|IF4B_HUMAN;REV__sp|P23588|IF4B_HUMAN
sp|P24534|EF1B_HUMAN
sp|P25398|RS12_HUMAN
[truncated: 168 more rows]

## Sheet: Figure 1B-3
20 common elements in "Flag-GFP" and "ERG-Flag":
[truncated: 20 more rows]

[truncated: 38 more sheets: Figure 1B-4, Figure 1B-5, Figure 1B-6, Figure 1B-7, Figure 1C, Figure 1 d, Figure 1e, Figure 2a, Figure 2b, Figure 2c, Figure 2d, Figure 2e, Figure 2g, Figure 2h, Figure 3a-c, Figure 3d-f, Figure 3g, Figure3h-l, Figure 4A, Figure 4B log2 FPKM …]
